# Supplementary material for: Thermostability profiling of MHC-bound peptides: a new dimension in immunopeptidomics and aid for immunotherapy design
Source: Nat Commun. 2020 Dec 9;11:6305. doi: 10.1038/s41467-020-20166-4 (PMC7726561; doi:10.1038/s41467-020-20166-4)
Supplement: Supplementary file 4 — Supplementary Data 1 [file 41467_2020_20166_MOESM4_ESM.csv]

Peptide	-10lgP	Mass	Length	ppm	m/z	RT	Area C1R-A2_BB7.2_20160713	Fraction	Scan	Source File	#Feature	#Feature C1R-A2_BB7.2_20160713	Accession	PTM	AScore	Found By
YSKTEHL	36.01	876.4341	7	0.6	439.2236	26.17	8.2E4	3	F3:6187	P2PI20160713_pilling_C1RA2_BB72_P3.raw	1	1	sp|Q14997|PSME4_HUMAN			PEAKS DB
APHLTRA	34.75	764.4293	7	-2.4	383.2210	25.08	5.53E5	1	F1:5369	P2PI20160713_pilling_C1RA2_BB72_P1.raw	1	1	sp|P10809|CH60_HUMAN			PEAKS DB
PNKPPEL	33.12	793.4333	7	-2.4	397.7219	25.07	5.95E5	4	F4:5535	P2PI20160713_pilling_C1RA2_BB72_P4.raw	1	1	sp|Q9ULL5|PRR12_HUMAN:tr|A0A3Q5ADB5|A0A3Q5ADB5_HUMAN			PEAKS DB
GFVKVVK	33.01	775.4956	7	-5.1	388.7531	23.22	4.34E4	9	F9:5090	P2PI20160713_pilling_C1RA2_BB72_P9.raw	1	1	sp|P46777|RL5_HUMAN			PEAKS DB
DHYVYKV	32.71	922.4548	7	3.0	462.2351	30.86	8.33E4	5	F5:7745	P2PI20160713_pilling_C1RA2_BB72_P5.raw	1	1	sp|P42694|HELZ_HUMAN:tr|J3QS41|J3QS41_HUMAN			PEAKS DB
SDM(+15.99)VHKI	32.59	844.4113	7	-2.1	423.2120	26.72	0	8	F8:6221	P2PI20160713_pilling_C1RA2_BB72_P8.raw	0	0	tr|S6FRS6|S6FRS6_HUMAN:sp|Q9NSI8|SAMN1_HUMAN:tr|A0A2R8Y4K8|A0A2R8Y4K8_HUMAN	Oxidation (M)	M3:Oxidation (M):1000.00	PEAKS DB
WGKVTRA	31.77	816.4606	7	-0.3	409.2366	27.33	1.54E6	5	F5:6509	P2PI20160713_pilling_C1RA2_BB72_P5.raw	1	1	sp|P18077|RL35A_HUMAN			PEAKS DB
ADLVHHV	31.73	789.4133	7	-0.8	395.7136	35.56	2.79E6	8	F8:9157	P2PI20160713_pilling_C1RA2_BB72_P8.raw	3	3	tr|F2Z2U4|F2Z2U4_HUMAN:sp|Q9Y4A5|TRRAP_HUMAN			PEAKS DB
LGKSHYV	31.72	802.4337	7	-2.5	402.2231	23.89	3E5	1	F1:4982	P2PI20160713_pilling_C1RA2_BB72_P1.raw	1	1	sp|Q13200|PSMD2_HUMAN			PEAKS DB
PEQAHKV	31.66	807.4239	7	-1.8	404.7174	19.64	0	4	F4:3811	P2PI20160713_pilling_C1RA2_BB72_P4.raw	0	0	sp|Q86WA8|LONP2_HUMAN			PEAKS DB
MEHIHKL	31.27	906.4745	7	-3.9	454.2428	27.85	3.19E6	7	F7:6435	P2PI20160713_pilling_C1RA2_BB72_P7.raw	1	1	sp|P84098|RL19_HUMAN:tr|J3QR09|J3QR09_HUMAN:tr|J3KTE4|J3KTE4_HUMAN			PEAKS DB
YSKVPKY	30.79	883.4803	7	-8.6	442.7437	22.09	4.13E5	7	F7:4415	P2PI20160713_pilling_C1RA2_BB72_P7.raw	1	1	sp|P27701|CD82_HUMAN			PEAKS DB
PPKAHEV	30.67	776.4180	7	-2.8	389.2144	20.05	5.38E6	5	F5:4209	P2PI20160713_pilling_C1RA2_BB72_P5.raw	1	1	sp|P07327|ADH1A_HUMAN			PEAKS DB
FGHENRV	30.56	857.4144	7	0.1	429.7136	27.91	2.64E6	6	F6:6666	P2PI20160713_pilling_C1RA2_BB72_P6.raw	1	1	sp|O14775|GNB5_HUMAN			PEAKS DB
FSAVHKI	29.33	800.4545	7	3.2	401.2348	32.88	6.04E4	2	F2:8297	P2PI20160713_pilling_C1RA2_BB72_P2.raw	1	1	tr|E5RHW4|E5RHW4_HUMAN:sp|O94905|ERLN2_HUMAN:tr|E5RJ09|E5RJ09_HUMAN			PEAKS DB
SEGPHHV	29.30	761.3456	7	-2.8	381.6782	20.10	6.83E4	5	F5:4191	P2PI20160713_pilling_C1RA2_BB72_P5.raw	2	2	tr|A0A2R8Y3X5|A0A2R8Y3X5_HUMAN:tr|E5KLJ9|E5KLJ9_HUMAN			PEAKS DB
YGDVHRV	29.19	844.4191	7	-3.1	423.2155	23.73	7.43E5	9	F9:5255	P2PI20160713_pilling_C1RA2_BB72_P9.raw	1	1	sp|O95758|PTBP3_HUMAN			PEAKS DB
ADKIHSV	29.05	768.4130	7	-3.2	385.2125	23.94	3.83E6	8	F8:5276	P2PI20160713_pilling_C1RA2_BB72_P8.raw	1	1	sp|O95147|DUS14_HUMAN			PEAKS DB
TGKVEKV	28.84	759.4490	7	-2.4	380.7309	22.62	3.27E4	8	F8:4862	P2PI20160713_pilling_C1RA2_BB72_P8.raw	1	1	sp|Q676U5|A16L1_HUMAN:tr|E7EVC7|E7EVC7_HUMAN			PEAKS DB
YDQPRHV	28.72	913.4406	7	-4.6	457.7255	24.34	1.02E5	9	F9:5476	P2PI20160713_pilling_C1RA2_BB72_P9.raw	2	2	tr|Q7Z3Z5|Q7Z3Z5_HUMAN:sp|Q93074|MED12_HUMAN			PEAKS DB
SDHISKV	28.70	784.4079	7	-4.6	393.2094	22.09	6.59E5	7	F7:4465	P2PI20160713_pilling_C1RA2_BB72_P7.raw	1	1	sp|Q96EK7|F120B_HUMAN:tr|A0A0D9SEJ5|A0A0D9SEJ5_HUMAN:tr|F5GY05|F5GY05_HUMAN			PEAKS DB
ILM(+15.99)EHIH	28.64	907.4586	7	-2.6	454.7344	22.59	2.59E5	3	F3:5003	P2PI20160713_pilling_C1RA2_BB72_P3.raw	1	1	sp|P84098|RL19_HUMAN:tr|J3QR09|J3QR09_HUMAN:tr|J3KTE4|J3KTE4_HUMAN	Oxidation (M)	M3:Oxidation (M):1000.00	PEAKS DB
PDTVHHV	28.49	803.3926	7	-1.6	402.7021	21.55	2.86E4	6	F6:4610	P2PI20160713_pilling_C1RA2_BB72_P6.raw	1	1	tr|F1T0B3|F1T0B3_HUMAN:tr|A0A087X2G1|A0A087X2G1_HUMAN:sp|Q92499|DDX1_HUMAN			PEAKS DB
FGKPVRV	28.32	801.4861	7	1.2	401.7508	30.80	1.07E5	8	F8:7561	P2PI20160713_pilling_C1RA2_BB72_P8.raw	1	1	tr|D6REM6|D6REM6_HUMAN:tr|A0A0R4J2E8|A0A0R4J2E8_HUMAN:sp|P43243|MATR3_HUMAN:tr|A8MXP9|A8MXP9_HUMAN			PEAKS DB
TEYIHHL	28.31	911.4501	7	4.7	456.7334	35.74	2.6E4	2	F2:9233	P2PI20160713_pilling_C1RA2_BB72_P2.raw	1	1	sp|O95613|PCNT_HUMAN			PEAKS DB
DEM(+15.99)SHKL	28.09	874.3854	7	-2.4	438.1980	24.47	5.2E4	5	F5:5579	P2PI20160713_pilling_C1RA2_BB72_P5.raw	1	1	tr|Q5TBH8|Q5TBH8_HUMAN:sp|O15228|GNPAT_HUMAN	Oxidation (M)	M3:Oxidation (M):1000.00	PEAKS DB
ADHIQKV	27.65	809.4395	7	-3.3	405.7257	23.12	6.37E5	7	F7:4786	P2PI20160713_pilling_C1RA2_BB72_P7.raw	2	2	sp|Q9Y678|COPG1_HUMAN			PEAKS DB
FGEVHKA	27.61	786.4024	7	-1.6	394.2079	31.81	1.93E6	9	F9:7933	P2PI20160713_pilling_C1RA2_BB72_P9.raw	1	1	tr|Q5T670|Q5T670_HUMAN:sp|Q7L590|MCM10_HUMAN			PEAKS DB
DEHVQRV	27.55	881.4355	7	-2.5	441.7239	25.48	1.57E5	1	F1:5507	P2PI20160713_pilling_C1RA2_BB72_P1.raw	1	1	sp|O15169|AXIN1_HUMAN			PEAKS DB
M(+15.99)EHIHKL	27.50	922.4695	7	-3.8	462.2393	24.29	4.68E6	3	F3:5583	P2PI20160713_pilling_C1RA2_BB72_P3.raw	2	2	sp|P84098|RL19_HUMAN:tr|J3QR09|J3QR09_HUMAN:tr|J3KTE4|J3KTE4_HUMAN	Oxidation (M)	M1:Oxidation (M):1000.00	PEAKS DB
AQRVKEV	27.50	828.4817	7	-2.6	415.2461	24.21	4.88E5	2	F2:5433	P2PI20160713_pilling_C1RA2_BB72_P2.raw	1	1	sp|Q9Y679|AUP1_HUMAN			PEAKS DB
FDQHFRL	27.39	961.4770	7	1.9	481.7455	43.82	1.59E5	2	F2:11987	P2PI20160713_pilling_C1RA2_BB72_P2.raw	1	1	sp|Q9Y2I1|NISCH_HUMAN			PEAKS DB
PSVRQEV	27.27	813.4344	7	0.3	407.7235	32.30	9.27E4	4	F4:7979	P2PI20160713_pilling_C1RA2_BB72_P4.raw	1	1	sp|Q9BRQ8|AIFM2_HUMAN			PEAKS DB
HYHQGYY	27.13	966.3984	7	-5.3	484.2039	21.44	4.9E5	7	F7:4240	P2PI20160713_pilling_C1RA2_BB72_P7.raw	1	1	sp|Q00839|HNRPU_HUMAN:tr|A0A1X7SBS1|A0A1X7SBS1_HUMAN			PEAKS DB
PRKFPSL	27.12	843.4966	7	2.3	422.7557	35.99	4E5	3	F3:9485	P2PI20160713_pilling_C1RA2_BB72_P3.raw	1	1	sp|Q14137|BOP1_HUMAN			PEAKS DB
SDGVHKI	27.06	754.3973	7	-3.3	378.2047	24.22	9.22E5	9	F9:5423	P2PI20160713_pilling_C1RA2_BB72_P9.raw	1	1	tr|C9JDZ2|C9JDZ2_HUMAN:sp|Q9NVQ4|FAIM1_HUMAN			PEAKS DB
ANHLIKV	26.97	793.4810	7	-1.6	397.7471	29.74	9.83E5	7	F7:6959	P2PI20160713_pilling_C1RA2_BB72_P7.raw	1	1	sp|Q9H4M9|EHD1_HUMAN:tr|A0A024R571|A0A024R571_HUMAN:sp|Q9NZN3|EHD3_HUMAN			PEAKS DB
DNERHEV	26.95	897.3940	7	-5.8	449.7017	25.99	0	1	F1:5686	P2PI20160713_pilling_C1RA2_BB72_P1.raw	0	0	sp|Q16512|PKN1_HUMAN			PEAKS DB
DKTSHSV	26.87	772.3715	7	-0.9	387.1916	19.01	2.17E4	4	F4:3620	P2PI20160713_pilling_C1RA2_BB72_P4.raw	1	1	sp|Q12789|TF3C1_HUMAN			PEAKS DB
LGHLHQV	26.70	802.4449	7	-1.2	402.2285	27.22	9.32E5	5	F5:6484	P2PI20160713_pilling_C1RA2_BB72_P5.raw	1	1	sp|P14859|PO2F1_HUMAN:tr|A0A0A0MT46|A0A0A0MT46_HUMAN			PEAKS DB
NEHNHHL	26.46	899.3998	7	-5.1	450.7049	19.27	3.99E4	7	F7:3607	P2PI20160713_pilling_C1RA2_BB72_P7.raw	1	1	tr|H0Y8W7|H0Y8W7_HUMAN:sp|Q13363|CTBP1_HUMAN			PEAKS DB
FGYPKRL	26.18	879.4966	7	2.1	440.7565	38.74	3.08E5	8	F8:10264	P2PI20160713_pilling_C1RA2_BB72_P8.raw	1	1	sp|Q9HAY2|MAGF1_HUMAN			PEAKS DB
FQRPPLI	25.89	869.5123	7	3.0	435.7647	36.42	1.62E5	9	F9:9489	P2PI20160713_pilling_C1RA2_BB72_P9.raw	1	1	sp|O60832|DKC1_HUMAN:tr|H7BZF2|H7BZF2_HUMAN:tr|H7C0M1|H7C0M1_HUMAN:tr|C9IYT0|C9IYT0_HUMAN			PEAKS DB
AKSIHHA	25.86	762.4136	7	-1.0	382.2129	18.46	0	5	F5:3687	P2PI20160713_pilling_C1RA2_BB72_P5.raw	0	0	tr|B5MCT8|B5MCT8_HUMAN:tr|C9JM19|C9JM19_HUMAN:tr|A0A024R4M0|A0A024R4M0_HUMAN:sp|P46781|RS9_HUMAN			PEAKS DB
PNNIPKA	25.70	752.4181	7	-1.8	377.2149	21.17	1.06E6	5	F5:4492	P2PI20160713_pilling_C1RA2_BB72_P5.raw	1	1	sp|Q9BVK2|ALG8_HUMAN:tr|H0YDD3|H0YDD3_HUMAN			PEAKS DB
NLYPFVK	25.62	879.4854	7	1.7	440.7507	37.94	2.44E5	9	F9:10005	P2PI20160713_pilling_C1RA2_BB72_P9.raw	1	1	sp|P31939|PUR9_HUMAN			PEAKS DB
PEAFRGV	25.56	774.4024	7	-0.7	388.2082	36.50	0	8	F8:9483	P2PI20160713_pilling_C1RA2_BB72_P8.raw	0	0	sp|O00299|CLIC1_HUMAN			PEAKS DB
DTQPKKV	25.53	814.4548	7	-2.8	408.2327	19.86	2.51E6	5	F5:4075	P2PI20160713_pilling_C1RA2_BB72_P5.raw	1	1	tr|X6REB3|X6REB3_HUMAN			PEAKS DB
VDPVNFK	25.51	817.4333	7	-1.4	409.7234	28.83	1.39E5	1	F1:6640	P2PI20160713_pilling_C1RA2_BB72_P1.raw	1	1	sp|P69905|HBA_HUMAN			PEAKS DB
PEDFIRV	25.36	874.4548	7	-1.5	438.2340	48.93	1.99E6	9	F9:13657	P2PI20160713_pilling_C1RA2_BB72_P9.raw	2	2	sp|O43187|IRAK2_HUMAN			PEAKS DB
YGNVEKV	25.35	807.4127	7	-0.3	404.7126	23.00	3.47E5	6	F6:5055	P2PI20160713_pilling_C1RA2_BB72_P6.raw	1	1	tr|M0QXS5|M0QXS5_HUMAN:tr|A0A3B3ITJ4|A0A3B3ITJ4_HUMAN:sp|P14866|HNRPL_HUMAN			PEAKS DB
FAPVHKV	25.31	796.4595	7	-2.3	399.2361	29.31	1.42E5	7	F7:6844	P2PI20160713_pilling_C1RA2_BB72_P7.raw	1	1	sp|P30622|CLIP1_HUMAN			PEAKS DB
DKNDHSL	25.09	827.3773	7	-0.3	414.6949	26.62	0	2	F2:6204	P2PI20160713_pilling_C1RA2_BB72_P2.raw	0	0	sp|O14578|CTRO_HUMAN			PEAKS DB
STLEHHL	25.09	835.4188	7	-1.0	418.7163	33.21	1.09E5	1	F1:8135	P2PI20160713_pilling_C1RA2_BB72_P1.raw	1	1	tr|K7EMW4|K7EMW4_HUMAN:tr|K7ELZ9|K7ELZ9_HUMAN:sp|Q969V3|NCLN_HUMAN:tr|A0A0C4DGP7|A0A0C4DGP7_HUMAN			PEAKS DB
GTRPPHV	25.08	762.4136	7	-2.5	382.2131	23.35	5.4E4	9	F9:5148	P2PI20160713_pilling_C1RA2_BB72_P9.raw	1	1	tr|A0A0A0MRM8|A0A0A0MRM8_HUMAN:sp|Q9UM54|MYO6_HUMAN:tr|A0A0D9SGC1|A0A0D9SGC1_HUMAN:tr|E7EW20|E7EW20_HUMAN			PEAKS DB
SSRLAFA	25.08	750.4024	7	1.7	376.2083	28.86	2.38E5	3	F3:7067	P2PI20160713_pilling_C1RA2_BB72_P3.raw	1	1	tr|A0A182DWH4|A0A182DWH4_HUMAN:sp|P79483|DRB3_HUMAN			PEAKS DB
DVSPKHV	24.96	780.4130	7	-4.6	391.2119	23.80	1.04E6	9	F9:5295	P2PI20160713_pilling_C1RA2_BB72_P9.raw	1	1	tr|M0R073|M0R073_HUMAN:tr|M0QYA8|M0QYA8_HUMAN:sp|Q8IV63|VRK3_HUMAN			PEAKS DB
KDQLKEL	24.93	872.4967	7	0.7	437.2550	27.50	1.77E5	3	F3:6615	P2PI20160713_pilling_C1RA2_BB72_P3.raw	1	1	sp|P49454|CENPF_HUMAN			PEAKS DB
NDRSWKV	24.92	903.4562	7	-0.9	452.7338	26.45	1.78E5	4	F4:5991	P2PI20160713_pilling_C1RA2_BB72_P4.raw	1	1	tr|H7C525|H7C525_HUMAN			PEAKS DB
IDGIKRA	24.78	771.4603	7	1.2	386.7368	29.66	1.63E6	4	F4:7074	P2PI20160713_pilling_C1RA2_BB72_P4.raw	1	1	sp|P23526|SAHH_HUMAN			PEAKS DB
MDQVHHM	24.65	896.3633	7	1.5	449.1886	28.66	1.12E4	3	F3:7005	P2PI20160713_pilling_C1RA2_BB72_P3.raw	1	1	sp|Q96BU1|S1PBP_HUMAN			PEAKS DB
PSTPVHL	24.54	749.4072	7	-2.6	375.7099	27.52	2.95E5	8	F8:6483	P2PI20160713_pilling_C1RA2_BB72_P8.raw	1	1	sp|Q12923|PTN13_HUMAN			PEAKS DB
PSTPVHI	24.54	749.4072	7	-2.6	375.7099	27.52	2.95E5	8	F8:6483	P2PI20160713_pilling_C1RA2_BB72_P8.raw	1	1	sp|Q9NXF7|DCA16_HUMAN			PEAKS DB
ASKVTRL	24.20	773.4759	7	-0.7	387.7441	26.79	6.58E4	5	F5:6355	P2PI20160713_pilling_C1RA2_BB72_P5.raw	1	1	tr|H7BXT7|H7BXT7_HUMAN:tr|E9PQJ6|E9PQJ6_HUMAN:tr|A0A0C4DH16|A0A0C4DH16_HUMAN:sp|Q9NYM9|BET1L_HUMAN:tr|B8ZZS0|B8ZZS0_HUMAN			PEAKS DB
GRLAHEV	23.83	780.4242	7	-2.0	391.2178	27.63	2.36E6	5	F5:6641	P2PI20160713_pilling_C1RA2_BB72_P5.raw	2	2	sp|P40429|RL13A_HUMAN:tr|M0QYS1|M0QYS1_HUMAN			PEAKS DB
MDQVHHM(+15.99)	23.69	912.3582	7	-1.9	457.1845	24.04	1.9E4	3	F3:5501	P2PI20160713_pilling_C1RA2_BB72_P3.raw	1	1	sp|Q96BU1|S1PBP_HUMAN	Oxidation (M)	M7:Oxidation (M):90.32	PEAKS DB
LDLHTKV	23.03	824.4756	7	-0.2	413.2450	34.38	3.75E5	9	F9:8817	P2PI20160713_pilling_C1RA2_BB72_P9.raw	1	1	sp|O75691|UTP20_HUMAN			PEAKS DB
PDLIQKV	22.97	811.4803	7	2.8	406.7477	45.02	3.39E4	5	F5:12524	P2PI20160713_pilling_C1RA2_BB72_P5.raw	1	1	sp|P55786|PSA_HUMAN			PEAKS DB
PEQFHRA	22.82	883.4300	7	-4.1	442.7205	24.76	5.63E4	1	F1:5281	P2PI20160713_pilling_C1RA2_BB72_P1.raw	1	1	tr|B0QZ35|B0QZ35_HUMAN:tr|E9PC49|E9PC49_HUMAN:sp|Q96EB6|SIR1_HUMAN			PEAKS DB
SEFEHRV	22.75	902.4246	7	-3.4	452.2180	31.68	2.63E5	7	F7:7640	P2PI20160713_pilling_C1RA2_BB72_P7.raw	1	1	tr|J3KNQ3|J3KNQ3_HUMAN:sp|Q9UNM6|PSD13_HUMAN:tr|A0A087WUL9|A0A087WUL9_HUMAN			PEAKS DB
IGHLERV	22.51	822.4712	7	-0.2	412.2428	33.45	2.44E5	1	F1:8222	P2PI20160713_pilling_C1RA2_BB72_P1.raw	1	1	sp|Q92621|NU205_HUMAN			PEAKS DB
KELTKVF	22.51	863.5116	7	-1.7	432.7623	26.34	1.46E5	9	F9:6128	P2PI20160713_pilling_C1RA2_BB72_P9.raw	1	1	sp|Q9NZJ4|SACS_HUMAN			PEAKS DB
YPKVAKI	22.50	817.5061	7	2.4	409.7604	29.68	0	6	F6:7278	P2PI20160713_pilling_C1RA2_BB72_P6.raw	0	0	tr|E7EWK3|E7EWK3_HUMAN:sp|Q9H2U1|DHX36_HUMAN			PEAKS DB
EENMRGV	22.27	833.3701	7	0.1	417.6915	21.94	4.83E4	5	F5:4768	P2PI20160713_pilling_C1RA2_BB72_P5.raw	1	1	sp|P13639|EF2_HUMAN			PEAKS DB
PGKQIKL	22.04	782.5014	7	-1.2	392.2567	22.10	1.62E5	6	F6:4784	P2PI20160713_pilling_C1RA2_BB72_P6.raw	1	1	sp|P43246|MSH2_HUMAN			PEAKS DB
FQGKTPL	22.02	789.4385	7	1.4	395.7271	37.22	1.87E5	9	F9:9752	P2PI20160713_pilling_C1RA2_BB72_P9.raw	1	1	sp|Q9ULW0|TPX2_HUMAN			PEAKS DB
DTTRHEL	22.00	870.4196	7	-5.8	436.2145	23.51	1.38E5	9	F9:5183	P2PI20160713_pilling_C1RA2_BB72_P9.raw	1	1	sp|Q9BT25|HAUS8_HUMAN			PEAKS DB
AERVDRI	21.68	857.4719	7	1.1	429.7428	28.27	3.76E5	5	F5:6847	P2PI20160713_pilling_C1RA2_BB72_P5.raw	1	1	sp|Q9H4M9|EHD1_HUMAN:tr|A0A024R571|A0A024R571_HUMAN:sp|Q9NZN3|EHD3_HUMAN:sp|Q9H223|EHD4_HUMAN			PEAKS DB
AERVDRL	21.68	857.4719	7	1.1	429.7428	28.27	3.76E5	5	F5:6847	P2PI20160713_pilling_C1RA2_BB72_P5.raw	1	1	sp|Q9Y6W5|WASF2_HUMAN			PEAKS DB
LQDLHKA	21.67	823.4552	7	0.7	412.7343	28.04	3.28E5	5	F5:6770	P2PI20160713_pilling_C1RA2_BB72_P5.raw	1	1	tr|H3BTQ9|H3BTQ9_HUMAN			PEAKS DB
EEFLSKV	21.64	850.4436	7	3.6	426.2297	33.66	1.38E6	6	F6:8590	P2PI20160713_pilling_C1RA2_BB72_P6.raw	1	1	sp|P10644|KAP0_HUMAN:tr|K7EPB2|K7EPB2_HUMAN			PEAKS DB
LKTVKAV	21.56	757.5062	7	0.1	379.7596	27.55	4.49E5	5	F5:6612	P2PI20160713_pilling_C1RA2_BB72_P5.raw	1	1	sp|Q9Y490|TLN1_HUMAN:sp|Q9Y4G6|TLN2_HUMAN			PEAKS DB
LDGIHRV	21.41	808.4555	7	0.1	405.2351	31.65	1.03E5	7	F7:7639	P2PI20160713_pilling_C1RA2_BB72_P7.raw	1	1	sp|A3KMH1|VWA8_HUMAN			PEAKS DB
LKEGIHV	21.37	794.4650	7	-0.3	398.2397	31.03	6.75E4	8	F8:7651	P2PI20160713_pilling_C1RA2_BB72_P8.raw	1	1	sp|Q9ULD0|OGDHL_HUMAN			PEAKS DB
PDIKVYL	21.28	846.4850	7	-0.2	424.2497	48.55	1.2E6	9	F9:13549	P2PI20160713_pilling_C1RA2_BB72_P9.raw	1	1	tr|H0Y8W3|H0Y8W3_HUMAN:sp|O43566|RGS14_HUMAN			PEAKS DB
QEFLERI	21.23	933.4919	7	0.6	467.7535	36.88	4.52E5	9	F9:9636	P2PI20160713_pilling_C1RA2_BB72_P9.raw	1	1	tr|S6FRS6|S6FRS6_HUMAN:sp|Q9NSI8|SAMN1_HUMAN:tr|A0A2R8Y4K8|A0A2R8Y4K8_HUMAN			PEAKS DB
AWRPIQA	21.14	840.4606	7	3.1	421.2377	30.42	2.26E5	4	F4:7312	P2PI20160713_pilling_C1RA2_BB72_P4.raw	1	1	sp|Q5J8M3|EMC4_HUMAN:tr|H0YLP8|H0YLP8_HUMAN			PEAKS DB
MDTVKKV	21.11	819.4524	7	1.3	410.7329	30.85	4.48E5	4	F4:7445	P2PI20160713_pilling_C1RA2_BB72_P4.raw	1	1	sp|Q9Y692|GMEB1_HUMAN			PEAKS DB
YLGRLAH	21.11	828.4606	7	-4.2	415.2358	22.94	7.25E4	8	F8:4980	P2PI20160713_pilling_C1RA2_BB72_P8.raw	1	1	sp|P40429|RL13A_HUMAN:tr|M0QYS1|M0QYS1_HUMAN			PEAKS DB
LGKIEKV	21.03	785.5010	7	-1.1	393.7574	29.89	4.72E6	7	F7:7022	P2PI20160713_pilling_C1RA2_BB72_P7.raw	3	3	tr|E9PEM5|E9PEM5_HUMAN:tr|A0A494C1L5|A0A494C1L5_HUMAN:sp|P50851|LRBA_HUMAN:sp|Q10471|GALT2_HUMAN			PEAKS DB
FLFDTKP	20.98	866.4537	7	-1.1	434.2337	40.52	2.56E6	1	F1:10694	P2PI20160713_pilling_C1RA2_BB72_P1.raw	1	1	sp|P27824|CALX_HUMAN			PEAKS DB
DYRIPKI	20.69	903.5178	7	0.7	452.7665	33.07	7.16E4	8	F8:8344	P2PI20160713_pilling_C1RA2_BB72_P8.raw	1	1	sp|Q8TF46|DI3L1_HUMAN			PEAKS DB
NELLQHV	20.69	851.4501	7	5.0	426.7336	30.82	9.57E4	5	F5:7707	P2PI20160713_pilling_C1RA2_BB72_P5.raw	1	1	sp|Q9Y490|TLN1_HUMAN			PEAKS DB
YADELPK	20.66	834.4123	7	-1.9	418.2126	25.16	4.99E5	9	F9:5725	P2PI20160713_pilling_C1RA2_BB72_P9.raw	4	4	sp|P49792|RBP2_HUMAN			PEAKS DB
AEKTSHV	20.49	770.3923	7	-4.5	386.2006	19.13	1.81E4	4	F4:3653	P2PI20160713_pilling_C1RA2_BB72_P4.raw	1	1	sp|Q658P3|STEA3_HUMAN			PEAKS DB
TDKVGRV	20.36	773.4395	7	-1.8	387.7263	25.09	1.09E5	9	F9:5723	P2PI20160713_pilling_C1RA2_BB72_P9.raw	1	1	tr|B9ZVN9|B9ZVN9_HUMAN:sp|O95602|RPA1_HUMAN			PEAKS DB
ALIIHHV	20.22	801.4861	7	-0.7	401.7489	26.96	2.07E5	4	F4:6174	P2PI20160713_pilling_C1RA2_BB72_P4.raw	1	1	sp|Q96ST3|SIN3A_HUMAN			PEAKS DB
EIAQDFK	20.17	849.4232	7	-2.0	425.7180	26.17	1.46E4	1	F1:5757	P2PI20160713_pilling_C1RA2_BB72_P1.raw	1	1	sp|Q71DI3|H32_HUMAN			PEAKS DB
DESKAKL	20.16	789.4232	7	-3.0	395.7177	23.33	2.12E5	8	F8:5102	P2PI20160713_pilling_C1RA2_BB72_P8.raw	1	1	tr|K7EJE8|K7EJE8_HUMAN:tr|K7EKE6|K7EKE6_HUMAN:sp|P36776|LONM_HUMAN			PEAKS DB
APHVRTL	20.06	792.4606	7	-1.2	397.2363	28.31	1.78E5	5	F5:6873	P2PI20160713_pilling_C1RA2_BB72_P5.raw	1	1	tr|C9JFE4|C9JFE4_HUMAN:tr|A0A096LP07|A0A096LP07_HUMAN:tr|A8K070|A8K070_HUMAN			PEAKS DB
DKKVEKV	20.05	844.5018	7	-4.5	423.2563	21.13	8.79E6	8	F8:4368	P2PI20160713_pilling_C1RA2_BB72_P8.raw	2	2	sp|P08238|HS90B_HUMAN			PEAKS DB
NLLPKLH	19.89	833.5123	7	1.2	417.7639	30.05	8.31E4	7	F7:7095	P2PI20160713_pilling_C1RA2_BB72_P7.raw	1	1	sp|O00299|CLIC1_HUMAN:sp|Q9Y696|CLIC4_HUMAN			PEAKS DB
IRGLRSV	19.80	799.5028	7	-1.4	400.7581	34.24	4.27E6	1	F1:8481	P2PI20160713_pilling_C1RA2_BB72_P1.raw	2	2	sp|P01909|DQA1_HUMAN:tr|Q5Y7D2|Q5Y7D2_HUMAN			PEAKS DB
KLQEFLQ	19.79	904.5018	7	1.7	453.2580	33.43	2.16E5	6	F6:8541	P2PI20160713_pilling_C1RA2_BB72_P6.raw	1	1	sp|Q9NVI1|FANCI_HUMAN			PEAKS DB
FGKLM(+15.99)TI	19.49	824.4466	7	2.4	413.2306	32.03	1.02E5	2	F2:8009	P2PI20160713_pilling_C1RA2_BB72_P2.raw	1	1	sp|Q29RF7|PDS5A_HUMAN	Oxidation (M)	M5:Oxidation (M):1000.00	PEAKS DB
LARILSL	19.20	784.5170	7	2.5	393.2657	40.57	7.05E5	4	F4:10756	P2PI20160713_pilling_C1RA2_BB72_P4.raw	1	1	sp|Q8NHP8|PLBL2_HUMAN			PEAKS DB
ILDQKLN	19.02	842.4861	7	-1.3	422.2498	25.50	3.14E5	7	F7:5568	P2PI20160713_pilling_C1RA2_BB72_P7.raw	1	1	sp|O14777|NDC80_HUMAN			PEAKS DB
ILDQKIN	19.02	842.4861	7	-1.3	422.2498	25.50	3.14E5	7	F7:5568	P2PI20160713_pilling_C1RA2_BB72_P7.raw	1	1	sp|P11926|DCOR_HUMAN			PEAKS DB
PNKFLLL	18.96	843.5218	7	1.0	422.7677	43.64	1.72E5	5	F5:12056	P2PI20160713_pilling_C1RA2_BB72_P5.raw	1	1	sp|Q8IWV7|UBR1_HUMAN:tr|A0A0C4DGM0|A0A0C4DGM0_HUMAN:tr|A0A087WTJ9|A0A087WTJ9_HUMAN			PEAKS DB
AEGKVRL	18.91	771.4603	7	-2.0	386.7356	26.65	3.57E5	4	F4:6049	P2PI20160713_pilling_C1RA2_BB72_P4.raw	1	1	sp|Q9UG01|IF172_HUMAN:sp|P30044|PRDX5_HUMAN			PEAKS DB
LKEPQKV	18.91	840.5068	7	-1.4	421.2591	24.93	3.74E5	2	F2:5678	P2PI20160713_pilling_C1RA2_BB72_P2.raw	1	1	sp|Q9UBB6|NCDN_HUMAN			PEAKS DB
M(+15.99)DTVKKV	18.88	835.4473	7	-1.5	418.7292	24.18	3.75E4	4	F4:5262	P2PI20160713_pilling_C1RA2_BB72_P4.raw	1	1	sp|Q9Y692|GMEB1_HUMAN	Oxidation (M)	M1:Oxidation (M):1000.00	PEAKS DB
IPLIHRA	18.43	818.5126	7	0.3	410.2629	35.45	1.15E6	5	F5:9305	P2PI20160713_pilling_C1RA2_BB72_P5.raw	2	2	tr|A0A0G2JNZ0|A0A0G2JNZ0_HUMAN:sp|P04062|GLCM_HUMAN:tr|A0A0G2JLB3|A0A0G2JLB3_HUMAN:tr|A0A0G2JNZ5|A0A0G2JNZ5_HUMAN			PEAKS DB
SDHHIYL	18.40	883.4188	7	0.2	442.7168	31.61	1.29E5	8	F8:7835	P2PI20160713_pilling_C1RA2_BB72_P8.raw	1	1	tr|H3BQN4|H3BQN4_HUMAN:sp|P04075|ALDOA_HUMAN:tr|J3KPS3|J3KPS3_HUMAN:tr|H3BPS8|H3BPS8_HUMAN			PEAKS DB
EIQTAVR	18.35	815.4501	7	-1.4	408.7309	21.72	1E4	3	F3:4757	P2PI20160713_pilling_C1RA2_BB72_P3.raw	1	1	sp|Q16778|H2B2E_HUMAN:sp|P06899|H2B1J_HUMAN:sp|P57053|H2BFS_HUMAN:sp|P62807|H2B1C_HUMAN:sp|O60814|H2B1K_HUMAN			PEAKS DB
EEFDFHV	18.13	921.3868	7	1.8	461.7004	42.99	4.84E4	2	F2:11713	P2PI20160713_pilling_C1RA2_BB72_P2.raw	1	1	sp|O60763|USO1_HUMAN			PEAKS DB
EIPYM(+15.99)AA	17.90	809.3629	7	0.7	405.6882	33.54	3.01E5	5	F5:8655	P2PI20160713_pilling_C1RA2_BB72_P5.raw	1	1	sp|B5ME19|EIFCL_HUMAN:sp|Q99613|EIF3C_HUMAN	Oxidation (M)	M5:Oxidation (M):1000.00	PEAKS DB
ATLIHQV	17.84	780.4494	7	2.3	391.2320	27.63	1.66E5	2	F2:6536	P2PI20160713_pilling_C1RA2_BB72_P2.raw	1	1	tr|F5H7C6|F5H7C6_HUMAN:tr|F5GYF7|F5GYF7_HUMAN:tr|F5H248|F5H248_HUMAN:sp|Q9UBW8|CSN7A_HUMAN			PEAKS DB
DKVKVAV	17.81	757.4697	7	0.6	379.7424	27.12	5.48E4	1	F1:6063	P2PI20160713_pilling_C1RA2_BB72_P1.raw	1	1	tr|A0A2R8YD50|A0A2R8YD50_HUMAN:tr|A0A2R8Y7L2|A0A2R8Y7L2_HUMAN:tr|G5E9S2|G5E9S2_HUMAN:tr|E7ET17|E7ET17_HUMAN:sp|P51659|DHB4_HUMAN:tr|E7EWE5|E7EWE5_HUMAN:tr|E7EPL9|E7EPL9_HUMAN			PEAKS DB
ILTDITK	17.76	802.4800	7	1.2	402.2477	29.01	1.43E5	9	F9:7011	P2PI20160713_pilling_C1RA2_BB72_P9.raw	1	1	sp|P13639|EF2_HUMAN			PEAKS DB
LDRM(+15.99)VHL	17.71	898.4695	7	0.0	450.2420	33.63	1.03E5	9	F9:8550	P2PI20160713_pilling_C1RA2_BB72_P9.raw	1	1	sp|Q8IXH7|NELFD_HUMAN:tr|X6RLT1|X6RLT1_HUMAN:tr|H0UI80|H0UI80_HUMAN	Oxidation (M)	M4:Oxidation (M):1000.00	PEAKS DB
LPKLHIV	17.24	818.5378	7	-3.6	410.2747	38.83	2.02E6	7	F7:10166	P2PI20160713_pilling_C1RA2_BB72_P7.raw	1	1	sp|O00299|CLIC1_HUMAN:sp|Q9Y696|CLIC4_HUMAN			PEAKS DB
PHLLLSV	17.17	777.4749	7	3.6	389.7451	40.19	1.99E5	4	F4:10625	P2PI20160713_pilling_C1RA2_BB72_P4.raw	1	1	sp|Q29RF7|PDS5A_HUMAN			PEAKS DB
FGGHIRSV	40.82	871.4664	8	-1.0	436.7401	30.65	5.42E6	8	F8:7494	P2PI20160713_pilling_C1RA2_BB72_P8.raw	1	1	sp|Q14694|UBP10_HUMAN			PEAKS DB
HLAFVHGV	40.29	878.4763	8	-0.3	440.2453	29.62	2.17E6	7	F7:6931	P2PI20160713_pilling_C1RA2_BB72_P7.raw	1	1	sp|P29597|TYK2_HUMAN			PEAKS DB
FM(+15.99)SQVHSV	39.89	949.4327	8	-4.1	475.7217	24.22	1.46E7	1	F1:5074	P2PI20160713_pilling_C1RA2_BB72_P1.raw	1	1	sp|Q8IV04|TB10C_HUMAN	Oxidation (M)	M2:Oxidation (M):1000.00	PEAKS DB
FLGHLHQV	38.77	949.5134	8	0.4	475.7632	27.22	1.6E7	5	F5:6480	P2PI20160713_pilling_C1RA2_BB72_P5.raw	1	1	sp|P14859|PO2F1_HUMAN:tr|A0A0A0MT46|A0A0A0MT46_HUMAN			PEAKS DB
LGHEIAHA	38.55	846.4348	8	0.0	424.2246	32.88	1.61E5	9	F9:8285	P2PI20160713_pilling_C1RA2_BB72_P9.raw	1	1	sp|Q96E52|OMA1_HUMAN:tr|H7BZX2|H7BZX2_HUMAN			PEAKS DB
LDQHGHNL	38.40	932.4464	8	-0.5	467.2292	26.01	9.15E4	3	F3:6154	P2PI20160713_pilling_C1RA2_BB72_P3.raw	1	1	tr|H3BPE1|H3BPE1_HUMAN:tr|H3BQK9|H3BQK9_HUMAN			PEAKS DB
FEKGLKNV	37.81	933.5283	8	2.1	467.7724	31.46	9.55E4	8	F8:7794	P2PI20160713_pilling_C1RA2_BB72_P8.raw	1	1	tr|H0Y9Y0|H0Y9Y0_HUMAN:sp|Q9UKA1|FBXL5_HUMAN			PEAKS DB
LMEHIHKL	37.77	1019.5586	8	-1.5	510.7858	27.85	5.08E6	7	F7:6426	P2PI20160713_pilling_C1RA2_BB72_P7.raw	2	2	sp|P84098|RL19_HUMAN:tr|J3QR09|J3QR09_HUMAN:tr|J3KTE4|J3KTE4_HUMAN			PEAKS DB
LYGKIIHL	37.23	955.5854	8	2.2	478.8000	38.03	1.94E5	5	F5:10163	P2PI20160713_pilling_C1RA2_BB72_P5.raw	1	1	tr|J3KSJ7|J3KSJ7_HUMAN:sp|P0CG13|CTF8_HUMAN			PEAKS DB
IIRGLRSV	36.78	912.5869	8	-0.6	457.3004	34.28	5.65E6	1	F1:8480	P2PI20160713_pilling_C1RA2_BB72_P1.raw	2	2	sp|P01909|DQA1_HUMAN:tr|Q5Y7D2|Q5Y7D2_HUMAN			PEAKS DB
SIFKAWAV	36.32	920.5120	8	1.6	461.2640	44.55	4.27E7	9	F9:12212	P2PI20160713_pilling_C1RA2_BB72_P9.raw	1	1	tr|H3BT31|H3BT31_HUMAN:sp|Q02556|IRF8_HUMAN			PEAKS DB
ILM(+15.99)EHIHK	36.17	1035.5535	8	-2.6	518.7827	20.23	6.45E5	1	F1:3801	P2PI20160713_pilling_C1RA2_BB72_P1.raw	1	1	sp|P84098|RL19_HUMAN:tr|J3QR09|J3QR09_HUMAN:tr|J3KTE4|J3KTE4_HUMAN	Oxidation (M)	M3:Oxidation (M):1000.00	PEAKS DB
LFGHENRV	36.15	970.4984	8	-1.6	486.2546	27.88	3.97E6	6	F6:6663	P2PI20160713_pilling_C1RA2_BB72_P6.raw	1	1	sp|O14775|GNB5_HUMAN			PEAKS DB
VADHIQKV	35.78	908.5079	8	-4.6	455.2592	23.12	2.66E5	7	F7:4790	P2PI20160713_pilling_C1RA2_BB72_P7.raw	1	1	sp|Q9Y678|COPG1_HUMAN			PEAKS DB
FAYDGKDY	35.64	977.4130	8	2.8	489.7140	31.99	1.56E5	2	F2:7995	P2PI20160713_pilling_C1RA2_BB72_P2.raw	1	1	sp|Q95604|1C17_HUMAN:sp|P30504|1C04_HUMAN:sp|P30505|1C08_HUMAN:sp|Q31612|1B73_HUMAN:sp|P30462|1B14_HUMAN:sp|P18463|1B37_HUMAN:sp|Q29836|1B67_HUMAN:sp|Q95365|1B38_HUMAN:sp|P30475|1B39_HUMAN:sp|P13747|HLAE_HUMAN			PEAKS DB
YLGKIKRV	35.59	975.6229	8	-4.0	488.8168	21.67	1.52E7	1	F1:4238	P2PI20160713_pilling_C1RA2_BB72_P1.raw	1	1	tr|X6RER8|X6RER8_HUMAN:tr|B0QZ72|B0QZ72_HUMAN:sp|Q5T6S3|PHF19_HUMAN:tr|A0A087X169|A0A087X169_HUMAN			PEAKS DB
FLGKIYQI	35.54	980.5695	8	1.3	491.2916	41.11	0	3	F3:11175	P2PI20160713_pilling_C1RA2_BB72_P3.raw	0	0	sp|Q9NZJ4|SACS_HUMAN			PEAKS DB
LDTQPKKV	35.39	927.5389	8	-3.7	464.7740	19.87	7.16E5	5	F5:4092	P2PI20160713_pilling_C1RA2_BB72_P5.raw	1	1	tr|X6REB3|X6REB3_HUMAN			PEAKS DB
ALFKAWAL	35.16	918.5327	8	1.8	460.2744	48.34	1.35E8	7	F7:13305	P2PI20160713_pilling_C1RA2_BB72_P7.raw	3	3	sp|Q15306|IRF4_HUMAN			PEAKS DB
HTDTTVKF	34.97	947.4713	8	-1.4	474.7411	23.79	2.2E5	2	F2:5288	P2PI20160713_pilling_C1RA2_BB72_P2.raw	1	1	sp|P11388|TOP2A_HUMAN			PEAKS DB
LTGHNHYV	34.73	939.4562	8	-3.0	470.7340	22.97	0	9	F9:5018	P2PI20160713_pilling_C1RA2_BB72_P9.raw	0	0	tr|A0A3B3IT15|A0A3B3IT15_HUMAN:sp|P53621|COPA_HUMAN			PEAKS DB
ILGKSHYV	34.69	915.5178	8	-3.3	458.7646	23.89	1.14E7	1	F1:4968	P2PI20160713_pilling_C1RA2_BB72_P1.raw	1	1	sp|Q13200|PSMD2_HUMAN			PEAKS DB
LM(+15.99)EHIHKL	34.36	1035.5535	8	-4.5	518.7803	24.45	3.4E6	4	F4:5310	P2PI20160713_pilling_C1RA2_BB72_P4.raw	3	3	sp|P84098|RL19_HUMAN:tr|J3QR09|J3QR09_HUMAN:tr|J3KTE4|J3KTE4_HUMAN	Oxidation (M)	M2:Oxidation (M):1000.00	PEAKS DB
PAGVHPPR	34.20	829.4558	8	-0.4	415.7339	19.15	4.08E4	4	F4:3655	P2PI20160713_pilling_C1RA2_BB72_P4.raw	1	1	sp|Q08J23|NSUN2_HUMAN			PEAKS DB
FPGKVHSL	34.18	883.4916	8	-1.0	442.7526	31.65	3.05E5	8	F8:7835	P2PI20160713_pilling_C1RA2_BB72_P8.raw	1	1	sp|Q9NNW5|WDR6_HUMAN:tr|A0A087X295|A0A087X295_HUMAN:tr|E9PDU5|E9PDU5_HUMAN			PEAKS DB
M(+15.99)LGVSHVV	34.12	856.4477	8	0.2	429.2303	29.17	8.79E5	6	F6:7107	P2PI20160713_pilling_C1RA2_BB72_P6.raw	1	1	sp|O96019|ACL6A_HUMAN	Oxidation (M)	M1:Oxidation (M):1000.00	PEAKS DB
LPRKFPSL	34.06	956.5807	8	2.8	479.2979	35.99	2.31E5	3	F3:9459	P2PI20160713_pilling_C1RA2_BB72_P3.raw	1	1	sp|Q14137|BOP1_HUMAN			PEAKS DB
LDKNDHSL	34.04	940.4614	8	-1.1	471.2363	26.58	1.17E5	2	F2:6202	P2PI20160713_pilling_C1RA2_BB72_P2.raw	1	1	sp|O14578|CTRO_HUMAN			PEAKS DB
ILGKVYSV	33.57	877.5273	8	2.3	439.7710	32.62	3.82E6	5	F5:8289	P2PI20160713_pilling_C1RA2_BB72_P5.raw	1	1	sp|Q8WXX5|DNJC9_HUMAN			PEAKS DB
DEHGHVRI	33.51	961.4730	8	-0.6	481.7425	26.19	1.34E5	5	F5:6170	P2PI20160713_pilling_C1RA2_BB72_P5.raw	1	1	tr|E9PRV7|E9PRV7_HUMAN:sp|P25098|ARBK1_HUMAN			PEAKS DB
LAQRVKEV	33.13	941.5658	8	-0.7	471.7888	24.20	2.36E5	2	F2:5426	P2PI20160713_pilling_C1RA2_BB72_P2.raw	1	1	sp|Q9Y679|AUP1_HUMAN			PEAKS DB
AVFRVWEA	33.11	976.5130	8	3.9	489.2646	40.75	1.48E6	3	F3:11044	P2PI20160713_pilling_C1RA2_BB72_P3.raw	1	1	sp|Q9NRG9|AAAS_HUMAN			PEAKS DB
RLGFTPSV	33.06	875.4865	8	0.1	438.7505	34.85	2.6E6	7	F7:8685	P2PI20160713_pilling_C1RA2_BB72_P7.raw	1	1	tr|F2Z2U4|F2Z2U4_HUMAN:sp|Q9Y4A5|TRRAP_HUMAN			PEAKS DB
LDEHVQRV	32.87	994.5196	8	-4.0	498.2651	25.48	4.96E5	1	F1:5494	P2PI20160713_pilling_C1RA2_BB72_P1.raw	1	1	sp|O15169|AXIN1_HUMAN			PEAKS DB
PDQGIAKA	32.79	798.4235	8	-1.9	400.2183	27.52	2.37E5	8	F8:6520	P2PI20160713_pilling_C1RA2_BB72_P8.raw	1	1	sp|P78318|IGBP1_HUMAN			PEAKS DB
LDESHERV	32.63	983.4672	8	-4.0	492.7389	23.62	5.59E5	8	F8:5196	P2PI20160713_pilling_C1RA2_BB72_P8.raw	1	1	tr|C9JIZ0|C9JIZ0_HUMAN:sp|O95777|LSM8_HUMAN			PEAKS DB
VYDIAAKF	32.39	925.4908	8	0.9	463.7531	38.49	3.22E6	9	F9:10187	P2PI20160713_pilling_C1RA2_BB72_P9.raw	1	1	sp|O00116|ADAS_HUMAN			PEAKS DB
VADKIHSV	32.26	867.4814	8	-3.6	434.7464	23.94	2.47E6	8	F8:5265	P2PI20160713_pilling_C1RA2_BB72_P8.raw	1	1	sp|O95147|DUS14_HUMAN			PEAKS DB
YGPKIDRA	32.12	918.4922	8	0.8	460.2527	26.94	1.49E5	2	F2:6320	P2PI20160713_pilling_C1RA2_BB72_P2.raw	1	1	tr|K7EP52|K7EP52_HUMAN:tr|K7ERN2|K7ERN2_HUMAN:sp|P32942|ICAM3_HUMAN			PEAKS DB
VM(+15.99)GKIFAV	32.06	879.4888	8	0.4	440.7518	34.20	1.33E8	7	F7:8457	P2PI20160713_pilling_C1RA2_BB72_P7.raw	4	4	sp|Q9P2G9|KLHL8_HUMAN	Oxidation (M)	M2:Oxidation (M):1000.00	PEAKS DB
HLYDPKNH	32.03	1022.4933	8	-0.4	512.2527	19.17	4.03E4	5	F5:3893	P2PI20160713_pilling_C1RA2_BB72_P5.raw	1	1	tr|A0A087X1X5|A0A087X1X5_HUMAN:tr|H3BVI6|H3BVI6_HUMAN:sp|Q99439|CNN2_HUMAN:tr|B4DUT8|B4DUT8_HUMAN:tr|H3BQH0|H3BQH0_HUMAN			PEAKS DB
AALIIHHV	31.95	872.5232	8	-0.7	437.2674	26.96	2.08E5	4	F4:6167	P2PI20160713_pilling_C1RA2_BB72_P4.raw	1	1	sp|Q96ST3|SIN3A_HUMAN			PEAKS DB
STGKVFSV	31.66	823.4440	8	0.7	412.7284	29.42	2.8E6	4	F4:6984	P2PI20160713_pilling_C1RA2_BB72_P4.raw	1	1	sp|P48200|IREB2_HUMAN			PEAKS DB
YLGQIQHI	31.60	970.5236	8	2.1	486.2691	33.93	4.85E6	6	F6:8693	P2PI20160713_pilling_C1RA2_BB72_P6.raw	1	1	sp|P04818|TYSY_HUMAN			PEAKS DB
FLDHPHRL	31.52	1033.5457	8	-1.9	517.7780	24.07	1.67E6	3	F3:5492	P2PI20160713_pilling_C1RA2_BB72_P3.raw	2	2	sp|Q92616|GCN1_HUMAN			PEAKS DB
LDEKIEKV	31.49	972.5491	8	-0.5	487.2816	25.80	3.43E5	1	F1:5587	P2PI20160713_pilling_C1RA2_BB72_P1.raw	1	1	tr|B7Z6D5|B7Z6D5_HUMAN:sp|Q96GQ7|DDX27_HUMAN			PEAKS DB
LADLVHHV	31.33	902.4974	8	0.2	452.2560	35.61	1.57E6	9	F9:9219	P2PI20160713_pilling_C1RA2_BB72_P9.raw	2	2	tr|F2Z2U4|F2Z2U4_HUMAN:sp|Q9Y4A5|TRRAP_HUMAN			PEAKS DB
VLGKIEKV	31.28	884.5695	8	-2.8	443.2908	24.36	6.97E7	1	F1:5099	P2PI20160713_pilling_C1RA2_BB72_P1.raw	2	2	tr|E9PEM5|E9PEM5_HUMAN:tr|A0A494C1L5|A0A494C1L5_HUMAN:sp|P50851|LRBA_HUMAN			PEAKS DB
STDVAKTF	31.19	867.4338	8	-1.6	434.7235	26.54	7.2E5	9	F9:6176	P2PI20160713_pilling_C1RA2_BB72_P9.raw	1	1	sp|P13796|PLSL_HUMAN			PEAKS DB
AFDKHM(+15.99)NL	31.14	990.4593	8	-1.9	496.2346	22.26	5.82E5	4	F4:4579	P2PI20160713_pilling_C1RA2_BB72_P4.raw	1	1	tr|J3QLE5|J3QLE5_HUMAN:sp|P63162|RSMN_HUMAN:sp|P14678|RSMB_HUMAN	Oxidation (M)	M6:Oxidation (M):1000.00	PEAKS DB
VFDPVTKL	31.14	917.5222	8	-2.4	459.7673	38.52	7.15E5	9	F9:10208	P2PI20160713_pilling_C1RA2_BB72_P9.raw	1	1	sp|Q9Y6Y0|NS1BP_HUMAN			PEAKS DB
TLGKLYEA	31.03	893.4858	8	-0.1	447.7491	30.14	5.05E6	3	F3:7458	P2PI20160713_pilling_C1RA2_BB72_P3.raw	1	1	sp|Q99741|CDC6_HUMAN			PEAKS DB
LLQDLHKA	30.70	936.5392	8	0.4	469.2761	28.04	8.07E4	5	F5:6773	P2PI20160713_pilling_C1RA2_BB72_P5.raw	1	1	tr|H3BTQ9|H3BTQ9_HUMAN			PEAKS DB
LLGHIFYV	30.67	960.5433	8	3.3	481.2792	47.32	3.28E6	4	F4:13041	P2PI20160713_pilling_C1RA2_BB72_P4.raw	1	1	sp|Q9Y6X3|SCC4_HUMAN			PEAKS DB
VLYDEIKK	30.47	1006.5698	8	-0.4	504.2920	26.60	4.29E5	1	F1:5872	P2PI20160713_pilling_C1RA2_BB72_P1.raw	1	1	sp|P05141|ADT2_HUMAN:sp|P12235|ADT1_HUMAN			PEAKS DB
VLYDELKK	30.47	1006.5698	8	-0.4	504.2920	26.60	4.29E5	1	F1:5872	P2PI20160713_pilling_C1RA2_BB72_P1.raw	1	1	sp|P12236|ADT3_HUMAN			PEAKS DB
KLGDIMGV	30.40	831.4524	8	1.3	416.7340	39.85	2.9E6	9	F9:10668	P2PI20160713_pilling_C1RA2_BB72_P9.raw	1	1	sp|Q92620|PRP16_HUMAN			PEAKS DB
FFEEFGKL	30.17	1015.5014	8	-1.0	508.7575	47.14	4.45E5	7	F7:12858	P2PI20160713_pilling_C1RA2_BB72_P7.raw	1	1	tr|E7EPI0|E7EPI0_HUMAN:sp|Q9P2D0|IBTK_HUMAN			PEAKS DB
LLDVVHPA	30.05	862.4912	8	0.8	432.2523	34.10	2.35E6	5	F5:8822	P2PI20160713_pilling_C1RA2_BB72_P5.raw	1	1	sp|Q99832|TCPH_HUMAN			PEAKS DB
YLFRVQAV	29.98	994.5599	8	0.0	498.2862	40.25	4.95E5	3	F3:10874	P2PI20160713_pilling_C1RA2_BB72_P3.raw	2	2	sp|P23470|PTPRG_HUMAN			PEAKS DB
LEKKVEKV	29.95	971.6015	8	-5.3	486.8055	20.32	5.78E5	7	F7:3941	P2PI20160713_pilling_C1RA2_BB72_P7.raw	1	1	sp|P07900|HS90A_HUMAN			PEAKS DB
FLFRPWDV	29.88	1078.5599	8	0.7	540.2864	52.73	9.77E4	2	F2:14922	P2PI20160713_pilling_C1RA2_BB72_P2.raw	1	1	sp|P22314|UBA1_HUMAN			PEAKS DB
PPNKKPKV	29.86	906.5651	8	-0.5	454.2885	17.99	8E5	2	F2:3411	P2PI20160713_pilling_C1RA2_BB72_P2.raw	2	2	sp|O60701|UGDH_HUMAN			PEAKS DB
KLFDDKLQ	29.83	1005.5494	8	3.2	503.7822	29.14	1.79E5	4	F4:6908	P2PI20160713_pilling_C1RA2_BB72_P4.raw	1	1	sp|Q96SU4|OSBL9_HUMAN			PEAKS DB
FLDKVVGL	29.62	889.5273	8	1.3	445.7704	43.98	2.56E6	2	F2:12016	P2PI20160713_pilling_C1RA2_BB72_P2.raw	1	1	tr|A0A096LP10|A0A096LP10_HUMAN			PEAKS DB
KLGDTPGV	29.62	785.4283	8	-2.0	393.7206	26.35	1.26E6	7	F7:5842	P2PI20160713_pilling_C1RA2_BB72_P7.raw	2	2	sp|Q9H269|VPS16_HUMAN			PEAKS DB
LM(+15.99)DFIHQV	29.61	1017.4954	8	2.4	509.7551	37.78	4.39E6	3	F3:10080	P2PI20160713_pilling_C1RA2_BB72_P3.raw	1	1	sp|Q8WUM0|NU133_HUMAN	Oxidation (M)	M2:Oxidation (M):1000.00	PEAKS DB
SLGKVFGV	29.53	805.4697	8	0.7	403.7424	37.98	4.73E7	1	F1:9816	P2PI20160713_pilling_C1RA2_BB72_P1.raw	2	2	tr|A0A3B3IT82|A0A3B3IT82_HUMAN:sp|P54132|BLM_HUMAN			PEAKS DB
LLGKVVSV	29.52	813.5323	8	3.2	407.7739	33.66	5.88E5	6	F6:8602	P2PI20160713_pilling_C1RA2_BB72_P6.raw	1	1	sp|P29374|ARI4A_HUMAN			PEAKS DB
KLGLVQKV	29.49	883.5854	8	-0.8	442.7985	25.93	1.31E7	4	F4:5804	P2PI20160713_pilling_C1RA2_BB72_P4.raw	2	2	tr|Q6JHV3|Q6JHV3_HUMAN:tr|H0YMI4|H0YMI4_HUMAN:sp|Q9Y6I4|UBP3_HUMAN			PEAKS DB
KLNISFPA	29.28	888.5068	8	0.4	445.2609	38.81	1.76E6	9	F9:10316	P2PI20160713_pilling_C1RA2_BB72_P9.raw	2	2	sp|P62753|RS6_HUMAN			PEAKS DB
QFDVATHL	29.26	929.4607	8	-1.5	465.7369	36.70	2.46E6	7	F7:9364	P2PI20160713_pilling_C1RA2_BB72_P7.raw	1	1	sp|Q9Y3A2|UTP11_HUMAN			PEAKS DB
AAERRGPL	29.24	868.4879	8	-0.2	435.2502	19.71	1.13E5	6	F6:4014	P2PI20160713_pilling_C1RA2_BB72_P6.raw	1	1	sp|P01903|DRA_HUMAN:tr|A0A0G2JMH6|A0A0G2JMH6_HUMAN			PEAKS DB
VFDPIGHF	29.18	930.4599	8	2.1	466.2372	44.60	3.84E5	6	F6:12298	P2PI20160713_pilling_C1RA2_BB72_P6.raw	1	1	sp|O60885|BRD4_HUMAN			PEAKS DB
LTDREVRL	29.03	1000.5665	8	-0.6	501.2902	33.85	4.45E5	8	F8:8591	P2PI20160713_pilling_C1RA2_BB72_P8.raw	1	1	sp|Q13464|ROCK1_HUMAN:sp|O75116|ROCK2_HUMAN			PEAKS DB
LPHPGLKV	28.95	859.5280	8	1.5	430.7710	38.38	9.09E5	5	F5:10241	P2PI20160713_pilling_C1RA2_BB72_P5.raw	1	1	sp|Q8NHH9|ATLA2_HUMAN			PEAKS DB
ALFKAIGV	28.87	817.5061	8	1.3	409.7600	41.02	6.22E5	3	F3:11137	P2PI20160713_pilling_C1RA2_BB72_P3.raw	1	1	sp|P55072|TERA_HUMAN			PEAKS DB
LSDGVHKI	28.80	867.4814	8	-3.5	434.7465	24.22	5.58E5	9	F9:5424	P2PI20160713_pilling_C1RA2_BB72_P9.raw	1	1	tr|C9JDZ2|C9JDZ2_HUMAN:sp|Q9NVQ4|FAIM1_HUMAN			PEAKS DB
VM(+15.99)SKVYAV	28.78	911.4786	8	-1.7	456.7448	25.74	4.03E5	2	F2:5909	P2PI20160713_pilling_C1RA2_BB72_P2.raw	1	1	sp|A6NC97|F172B_HUMAN	Oxidation (M)	M2:Oxidation (M):1000.00	PEAKS DB
GLLKVWQV	28.76	941.5698	8	1.3	471.7928	44.96	0	9	F9:12380	P2PI20160713_pilling_C1RA2_BB72_P9.raw	0	0	tr|C9JTS3|C9JTS3_HUMAN:tr|C9JG97|C9JG97_HUMAN:sp|Q13685|AAMP_HUMAN:tr|C9JEH3|C9JEH3_HUMAN			PEAKS DB
LDKKVEKV	28.72	957.5858	8	-5.3	479.7977	21.42	1E7	7	F7:4260	P2PI20160713_pilling_C1RA2_BB72_P7.raw	3	3	sp|P08238|HS90B_HUMAN			PEAKS DB
GLGGVFKV	28.67	775.4592	8	-0.7	388.7366	38.36	6.58E7	1	F1:9859	P2PI20160713_pilling_C1RA2_BB72_P1.raw	2	2	sp|Q9H6S0|YTDC2_HUMAN			PEAKS DB
KLPPVVGI	28.66	821.5374	8	1.0	411.7764	37.52	5.41E6	9	F9:9879	P2PI20160713_pilling_C1RA2_BB72_P9.raw	2	2	sp|O43781|DYRK3_HUMAN			PEAKS DB
RLGDVVRV	28.61	912.5505	8	-1.1	457.2808	28.48	4.13E7	4	F4:6776	P2PI20160713_pilling_C1RA2_BB72_P4.raw	2	2	tr|K7ESN3|K7ESN3_HUMAN:sp|Q8N2G8|GHDC_HUMAN			PEAKS DB
LLDRIVSV	28.61	913.5596	8	0.7	457.7874	39.96	7.48E5	9	F9:10719	P2PI20160713_pilling_C1RA2_BB72_P9.raw	1	1	sp|Q92621|NU205_HUMAN			PEAKS DB
VVGPVKGV	28.60	753.4749	8	-0.5	377.7445	26.23	3E5	9	F9:6063	P2PI20160713_pilling_C1RA2_BB72_P9.raw	1	1	sp|Q6P4R8|NFRKB_HUMAN			PEAKS DB
HLGKPPEV	28.54	875.4865	8	-3.0	438.7492	22.99	8.07E4	9	F9:5020	P2PI20160713_pilling_C1RA2_BB72_P9.raw	1	1	sp|O14579|COPE_HUMAN:tr|M0QXB4|M0QXB4_HUMAN			PEAKS DB
GVGSIVRV	28.46	785.4759	8	1.0	393.7448	31.49	4.44E5	5	F5:7915	P2PI20160713_pilling_C1RA2_BB72_P5.raw	1	1	sp|O15511|ARPC5_HUMAN			PEAKS DB
LDEMSHKL	28.41	971.4746	8	2.0	486.7445	30.42	7.99E4	5	F5:7584	P2PI20160713_pilling_C1RA2_BB72_P5.raw	1	1	tr|Q5TBH8|Q5TBH8_HUMAN:sp|O15228|GNPAT_HUMAN			PEAKS DB
ILGPSHHV	28.40	858.4712	8	-3.4	430.2414	21.73	2.55E5	8	F8:4582	P2PI20160713_pilling_C1RA2_BB72_P8.raw	1	1	sp|Q9Y316|MEMO1_HUMAN			PEAKS DB
LLDKKIGV	28.28	884.5695	8	-1.6	443.2913	36.94	5.13E4	1	F1:9423	P2PI20160713_pilling_C1RA2_BB72_P1.raw	1	1	tr|F5GWF6|F5GWF6_HUMAN:sp|P78371|TCPB_HUMAN:tr|F8VQ14|F8VQ14_HUMAN			PEAKS DB
KLGDIM(+15.99)GV	28.16	847.4473	8	-0.3	424.7308	31.70	2.13E7	9	F9:7868	P2PI20160713_pilling_C1RA2_BB72_P9.raw	2	2	sp|Q92620|PRP16_HUMAN	Oxidation (M)	M6:Oxidation (M):1000.00	PEAKS DB
FLPNPVAV	28.12	855.4854	8	-0.4	428.7498	47.85	4.01E5	9	F9:13357	P2PI20160713_pilling_C1RA2_BB72_P9.raw	1	1	sp|P52948|NUP98_HUMAN			PEAKS DB
HLGPVTAV	27.86	792.4493	8	1.2	397.2315	29.70	1.27E5	2	F2:7216	P2PI20160713_pilling_C1RA2_BB72_P2.raw	1	1	tr|A0A3B3IS64|A0A3B3IS64_HUMAN:sp|A2RRH5|WDR27_HUMAN			PEAKS DB
M(+15.99)LGGVFKI	27.86	879.4888	8	0.4	440.7518	40.67	3.82E5	9	F9:10955	P2PI20160713_pilling_C1RA2_BB72_P9.raw	1	1	sp|Q96MU7|YTDC1_HUMAN:tr|J3QR07|J3QR07_HUMAN	Oxidation (M)	M1:Oxidation (M):1000.00	PEAKS DB
LGRLAHEV	27.84	893.5083	8	-0.6	447.7602	27.63	1.99E6	5	F5:6637	P2PI20160713_pilling_C1RA2_BB72_P5.raw	1	1	sp|P40429|RL13A_HUMAN:tr|M0QYS1|M0QYS1_HUMAN			PEAKS DB
KLGFINHV	27.82	926.5338	8	0.0	464.2742	29.81	7.79E5	7	F7:7001	P2PI20160713_pilling_C1RA2_BB72_P7.raw	1	1	sp|Q92556|ELMO1_HUMAN			PEAKS DB
DASLLKKV	27.79	872.5331	8	0.7	437.2741	34.82	1.11E5	8	F8:8942	P2PI20160713_pilling_C1RA2_BB72_P8.raw	1	1	sp|Q9UBB4|ATX10_HUMAN			PEAKS DB
SLFKIWLV	27.78	1004.6058	8	0.0	503.3091	56.82	2.87E6	5	F5:16327	P2PI20160713_pilling_C1RA2_BB72_P5.raw	2	2	sp|Q6PID8|KLD10_HUMAN			PEAKS DB
VFDPHGTL	27.71	884.4392	8	1.5	443.2266	32.40	1.03E6	3	F3:8291	P2PI20160713_pilling_C1RA2_BB72_P3.raw	2	2	sp|O95347|SMC2_HUMAN			PEAKS DB
VNDRSWKV	27.61	1002.5247	8	-1.8	502.2673	26.45	3.85E5	4	F4:5969	P2PI20160713_pilling_C1RA2_BB72_P4.raw	1	1	tr|H7C525|H7C525_HUMAN			PEAKS DB
LIPPQPTG	27.46	821.4647	8	-0.4	411.7394	33.90	1.21E6	7	F7:8378	P2PI20160713_pilling_C1RA2_BB72_P7.raw	2	2	tr|A0A2R8YGG3|A0A2R8YGG3_HUMAN:tr|A0A2R8Y7S2|A0A2R8Y7S2_HUMAN:sp|P51532|SMCA4_HUMAN:tr|A0A2R8Y4P4|A0A2R8Y4P4_HUMAN:tr|Q9HBD4|Q9HBD4_HUMAN:tr|A0A0A0MT49|A0A0A0MT49_HUMAN			PEAKS DB
YFDEHYEY	27.17	1164.4399	8	2.7	583.2276	35.57	6.68E5	5	F5:9330	P2PI20160713_pilling_C1RA2_BB72_P5.raw	1	1	sp|P33552|CKS2_HUMAN			PEAKS DB
LDTTRHEL	27.07	983.5036	8	-4.7	492.7568	23.51	1.2E5	9	F9:5197	P2PI20160713_pilling_C1RA2_BB72_P9.raw	1	1	sp|Q9BT25|HAUS8_HUMAN			PEAKS DB
ILGKIWDL	27.05	956.5695	8	3.5	479.2927	48.63	6.79E5	5	F5:13674	P2PI20160713_pilling_C1RA2_BB72_P5.raw	1	1	tr|B1AUU8|B1AUU8_HUMAN:sp|P42566|EPS15_HUMAN:tr|M0R165|M0R165_HUMAN:sp|Q9UBC2|EP15R_HUMAN			PEAKS DB
ILSPAFKV	27.04	873.5323	8	-0.3	437.7733	38.57	5.56E5	1	F1:9956	P2PI20160713_pilling_C1RA2_BB72_P1.raw	1	1	sp|Q92598|HS105_HUMAN:tr|E9PDE8|E9PDE8_HUMAN:sp|O95757|HS74L_HUMAN:tr|A0A087WTS8|A0A087WTS8_HUMAN:tr|A0A087WYC1|A0A087WYC1_HUMAN:sp|P34932|HSP74_HUMAN			PEAKS DB
LAEHIKSL	26.90	909.5283	8	-0.1	455.7714	30.54	8.45E4	7	F7:7262	P2PI20160713_pilling_C1RA2_BB72_P7.raw	1	1	sp|Q68E01|INT3_HUMAN			PEAKS DB
KLGFTVTV	26.88	863.5117	8	-0.2	432.7630	39.02	1.87E6	1	F1:10110	P2PI20160713_pilling_C1RA2_BB72_P1.raw	1	1	tr|A0A494C1B8|A0A494C1B8_HUMAN:tr|A0A494C0U1|A0A494C0U1_HUMAN:sp|P29144|TPP2_HUMAN:tr|Q5VZU9|Q5VZU9_HUMAN			PEAKS DB
HLGVVYYV	26.84	948.5069	8	3.4	475.2612	39.88	8.91E5	2	F2:10628	P2PI20160713_pilling_C1RA2_BB72_P2.raw	1	1	sp|Q9NXW2|DJB12_HUMAN:tr|J3KPS0|J3KPS0_HUMAN			PEAKS DB
EHIHKLKA	26.82	974.5661	8	0.8	488.2897	18.30	9.71E3	6	F6:3571	P2PI20160713_pilling_C1RA2_BB72_P6.raw	1	1	sp|P84098|RL19_HUMAN:tr|J3QR09|J3QR09_HUMAN:tr|J3KTE4|J3KTE4_HUMAN			PEAKS DB
KAFDITYV	26.82	955.5015	8	0.6	478.7583	39.93	3.98E5	9	F9:10706	P2PI20160713_pilling_C1RA2_BB72_P9.raw	1	1	sp|P11047|LAMC1_HUMAN			PEAKS DB
LM(+15.99)TTVHAI	26.73	900.4739	8	0.6	451.2436	28.16	9.54E4	5	F5:6827	P2PI20160713_pilling_C1RA2_BB72_P5.raw	1	1	sp|P04406|G3P_HUMAN	Oxidation (M)	M2:Oxidation (M):1000.00	PEAKS DB
LFGEVHKA	26.73	899.4865	8	0.0	450.7505	31.81	1.29E6	9	F9:7919	P2PI20160713_pilling_C1RA2_BB72_P9.raw	1	1	tr|Q5T670|Q5T670_HUMAN:sp|Q7L590|MCM10_HUMAN			PEAKS DB
VLGKVNEI	26.66	870.5175	8	-0.3	436.2650	29.19	3E7	3	F3:7155	P2PI20160713_pilling_C1RA2_BB72_P3.raw	1	1	sp|Q13561|DCTN2_HUMAN:tr|F8W1I6|F8W1I6_HUMAN			PEAKS DB
VLGKIWKL	26.53	955.6218	8	2.0	478.8181	36.03	7.32E5	6	F6:9427	P2PI20160713_pilling_C1RA2_BB72_P6.raw	1	1	sp|Q9H4M9|EHD1_HUMAN:tr|A0A024R571|A0A024R571_HUMAN:sp|Q9NZN3|EHD3_HUMAN:sp|Q9H223|EHD4_HUMAN			PEAKS DB
GIGHVIKV	26.40	821.5123	8	-0.7	411.7620	26.41	9.38E4	4	F4:5985	P2PI20160713_pilling_C1RA2_BB72_P4.raw	1	1	sp|Q92900|RENT1_HUMAN			PEAKS DB
DPGKQIKL	26.38	897.5283	8	0.5	449.7707	30.85	8.1E5	6	F6:7634	P2PI20160713_pilling_C1RA2_BB72_P6.raw	1	1	sp|P43246|MSH2_HUMAN			PEAKS DB
ALGNVRTV	26.34	828.4818	8	-1.6	415.2475	25.78	4.77E6	9	F9:5929	P2PI20160713_pilling_C1RA2_BB72_P9.raw	2	2	sp|Q9NUT2|ABCB8_HUMAN:tr|C9JYI3|C9JYI3_HUMAN:tr|C9JTY4|C9JTY4_HUMAN			PEAKS DB
YLGKTVQV	26.23	906.5175	8	1.2	454.2655	28.75	2.77E6	2	F2:6874	P2PI20160713_pilling_C1RA2_BB72_P2.raw	1	1	sp|Q9NRF8|PYRG2_HUMAN			PEAKS DB
HFHKDWQR	26.06	1152.5577	8	-1.0	385.1928	19.70	3.55E4	8	F8:3949	P2PI20160713_pilling_C1RA2_BB72_P8.raw	2	2	sp|P26373|RL13_HUMAN			PEAKS DB
VFDEAVRV	26.05	933.4919	8	0.6	467.7526	34.40	2.84E5	5	F5:8930	P2PI20160713_pilling_C1RA2_BB72_P5.raw	1	1	tr|F6UZG9|F6UZG9_HUMAN:sp|Q8NFZ0|FBH1_HUMAN			PEAKS DB
IM(+15.99)GYISKV	25.98	925.4943	8	1.6	463.7542	29.58	7.34E5	6	F6:7229	P2PI20160713_pilling_C1RA2_BB72_P6.raw	1	1	sp|O00160|MYO1F_HUMAN	Oxidation (M)	M2:Oxidation (M):1000.00	PEAKS DB
IWGKVTRA	25.97	929.5447	8	-0.9	465.7782	27.33	1.35E6	5	F5:6522	P2PI20160713_pilling_C1RA2_BB72_P5.raw	1	1	sp|P18077|RL35A_HUMAN			PEAKS DB
GLGFISRV	25.93	847.4916	8	2.8	424.7533	38.84	3.86E6	2	F2:10249	P2PI20160713_pilling_C1RA2_BB72_P2.raw	1	1	tr|A0A087WY00|A0A087WY00_HUMAN:tr|G3V394|G3V394_HUMAN:tr|F8WE88|F8WE88_HUMAN:tr|F8W6H6|F8W6H6_HUMAN:sp|Q9Y4I1|MYO5A_HUMAN			PEAKS DB
FLAKVHEL	25.84	955.5491	8	2.0	478.7817	28.74	3.87E6	6	F6:6939	P2PI20160713_pilling_C1RA2_BB72_P6.raw	1	1	sp|Q0D2I5|IFFO1_HUMAN:tr|A0A087WZ16|A0A087WZ16_HUMAN			PEAKS DB
QLAEVHSV	25.83	881.4607	8	-1.6	441.7369	26.05	4.36E5	8	F8:6000	P2PI20160713_pilling_C1RA2_BB72_P8.raw	1	1	sp|Q5T1V6|DDX59_HUMAN			PEAKS DB
LLGSAHEV	25.79	824.4392	8	-3.5	413.2254	26.45	2.59E7	1	F1:5803	P2PI20160713_pilling_C1RA2_BB72_P1.raw	2	2	tr|A0A0D9SF54|A0A0D9SF54_HUMAN:sp|Q13813|SPTN1_HUMAN:tr|A0A0D9SGF6|A0A0D9SGF6_HUMAN			PEAKS DB
YLPPATQV	25.71	887.4752	8	-0.4	444.7447	36.30	1.95E6	1	F1:9306	P2PI20160713_pilling_C1RA2_BB72_P1.raw	1	1	tr|I3L3H2|I3L3H2_HUMAN:sp|P38919|IF4A3_HUMAN			PEAKS DB
TLAEIAKV	25.68	843.5065	8	1.4	422.7603	33.28	8.63E5	5	F5:8539	P2PI20160713_pilling_C1RA2_BB72_P5.raw	2	2	sp|Q15233|NONO_HUMAN			PEAKS DB
VLGPLKSV	25.51	811.5167	8	1.8	406.7655	32.85	3.27E6	6	F6:8378	P2PI20160713_pilling_C1RA2_BB72_P6.raw	2	2	sp|P69849|NOMO3_HUMAN:sp|Q15155|NOMO1_HUMAN:sp|Q5JPE7|NOMO2_HUMAN:tr|A0A087X117|A0A087X117_HUMAN:tr|J3KN36|J3KN36_HUMAN:tr|A0A0G2JN29|A0A0G2JN29_HUMAN			PEAKS DB
VVGPSHEV	25.47	822.4235	8	-1.0	412.2178	22.35	3.34E5	5	F5:4889	P2PI20160713_pilling_C1RA2_BB72_P5.raw	1	1	sp|Q2KHR3|QSER1_HUMAN:tr|A0A3B3IRW6|A0A3B3IRW6_HUMAN			PEAKS DB
RLAELSDY	25.45	965.4818	8	2.6	483.7484	33.32	1.73E6	5	F5:8562	P2PI20160713_pilling_C1RA2_BB72_P5.raw	1	1	sp|Q96PK6|RBM14_HUMAN			PEAKS DB
FLDKIDVI	25.40	961.5484	8	1.4	481.7808	46.13	5.63E5	4	F4:12672	P2PI20160713_pilling_C1RA2_BB72_P4.raw	2	2	sp|P63092|GNAS2_HUMAN:sp|Q5JWF2|GNAS1_HUMAN			PEAKS DB
YLGKATVV	25.38	849.4960	8	3.2	425.7556	28.23	6.21E6	2	F2:6730	P2PI20160713_pilling_C1RA2_BB72_P2.raw	1	1	sp|P19878|NCF2_HUMAN			PEAKS DB
SLGKIFAL	25.36	847.5167	8	0.4	424.7658	44.72	8.4E6	1	F1:12130	P2PI20160713_pilling_C1RA2_BB72_P1.raw	1	1	tr|G3XAC1|G3XAC1_HUMAN:sp|Q9BXS9|S26A6_HUMAN			PEAKS DB
LMDFIHQV	25.33	1001.5004	8	0.2	501.7565	44.63	7.66E5	3	F3:12346	P2PI20160713_pilling_C1RA2_BB72_P3.raw	1	1	sp|Q8WUM0|NU133_HUMAN			PEAKS DB
KLGKITFI	25.33	918.5902	8	1.5	460.3021	34.15	1.15E7	3	F3:8845	P2PI20160713_pilling_C1RA2_BB72_P3.raw	2	2	sp|Q92890|UFD1_HUMAN			PEAKS DB
VMGKIFAV	25.18	863.4939	8	1.8	432.7541	39.13	9.57E6	3	F3:10512	P2PI20160713_pilling_C1RA2_BB72_P3.raw	2	2	sp|Q9P2G9|KLHL8_HUMAN			PEAKS DB
LQEREYRL	25.16	1105.5880	8	3.2	553.8019	29.14	1.07E5	5	F5:7161	P2PI20160713_pilling_C1RA2_BB72_P5.raw	1	1	sp|P51531|SMCA2_HUMAN:tr|A0A2R8YGG3|A0A2R8YGG3_HUMAN:tr|A0A2R8Y7S2|A0A2R8Y7S2_HUMAN:sp|P51532|SMCA4_HUMAN:tr|A0A2R8Y4P4|A0A2R8Y4P4_HUMAN:tr|Q9HBD4|Q9HBD4_HUMAN:tr|A0A0A0MT49|A0A0A0MT49_HUMAN			PEAKS DB
AFDKHMNL	25.10	974.4644	8	-1.1	488.2376	27.31	1.75E5	4	F4:6271	P2PI20160713_pilling_C1RA2_BB72_P4.raw	1	1	tr|J3QLE5|J3QLE5_HUMAN:sp|P63162|RSMN_HUMAN:sp|P14678|RSMB_HUMAN			PEAKS DB
LSEKLARL	24.98	928.5706	8	-0.6	465.2913	29.09	4.26E5	6	F6:7080	P2PI20160713_pilling_C1RA2_BB72_P6.raw	1	1	sp|Q96CS2|HAUS1_HUMAN			PEAKS DB
KLFVINEV	24.94	960.5644	8	2.7	481.2897	40.83	1.02E6	3	F3:11203	P2PI20160713_pilling_C1RA2_BB72_P3.raw	1	1	sp|Q8TDN6|BRX1_HUMAN			PEAKS DB
LLGHVAQV	24.89	835.4916	8	-0.2	418.7521	29.82	4.72E5	3	F3:7380	P2PI20160713_pilling_C1RA2_BB72_P3.raw	1	1	sp|P17050|NAGAB_HUMAN			PEAKS DB
YLGKVLEL	24.86	933.5535	8	-0.6	467.7828	41.43	1.69E7	5	F5:11257	P2PI20160713_pilling_C1RA2_BB72_P5.raw	2	2	tr|K7EIG1|K7EIG1_HUMAN:sp|O75153|CLU_HUMAN:tr|A0A494C0R8|A0A494C0R8_HUMAN			PEAKS DB
SLLDRFLA	24.76	933.5283	8	2.4	467.7715	50.94	4.15E5	3	F3:14407	P2PI20160713_pilling_C1RA2_BB72_P3.raw	1	1	sp|Q14094|CCNI_HUMAN			PEAKS DB
FLGKIIDV	24.75	903.5429	8	1.1	452.7783	43.27	6.45E5	5	F5:11909	P2PI20160713_pilling_C1RA2_BB72_P5.raw	1	1	sp|Q9NRK6|ABCBA_HUMAN			PEAKS DB
LTDITKGV	24.72	845.4858	8	-1.1	423.7489	36.92	3.04E4	5	F5:9791	P2PI20160713_pilling_C1RA2_BB72_P5.raw	1	1	sp|P13639|EF2_HUMAN			PEAKS DB
LAPHVRTL	24.71	905.5447	8	0.2	453.7788	28.31	1.59E6	5	F5:6855	P2PI20160713_pilling_C1RA2_BB72_P5.raw	2	2	tr|C9JFE4|C9JFE4_HUMAN:tr|A0A096LP07|A0A096LP07_HUMAN:tr|A8K070|A8K070_HUMAN			PEAKS DB
LDEM(+15.99)SHKL	24.65	987.4695	8	-1.6	494.7402	24.47	9.21E4	5	F5:5590	P2PI20160713_pilling_C1RA2_BB72_P5.raw	1	1	tr|Q5TBH8|Q5TBH8_HUMAN:sp|O15228|GNPAT_HUMAN	Oxidation (M)	M4:Oxidation (M):1000.00	PEAKS DB
LLGKVYVV	24.62	889.5637	8	0.0	445.7891	37.29	5.37E6	9	F9:9751	P2PI20160713_pilling_C1RA2_BB72_P9.raw	1	1	sp|Q6TFL4|KLH24_HUMAN			PEAKS DB
YGGSVHEA	24.60	818.3558	8	-3.9	410.1827	23.19	0	5	F5:5179	P2PI20160713_pilling_C1RA2_BB72_P5.raw	0	0	sp|Q96KP4|CNDP2_HUMAN			PEAKS DB
LLGKIEKV	24.57	898.5851	8	-1.0	450.2982	26.61	6.52E6	4	F4:6030	P2PI20160713_pilling_C1RA2_BB72_P4.raw	2	2	sp|Q10471|GALT2_HUMAN			PEAKS DB
ALGLSYKV	24.53	849.4960	8	-1.2	425.7548	35.55	3.56E5	7	F7:8962	P2PI20160713_pilling_C1RA2_BB72_P7.raw	1	1	tr|H3BPU4|H3BPU4_HUMAN:sp|Q9UGJ1|GCP4_HUMAN			PEAKS DB
SYDDTVKL	24.48	939.4549	8	2.2	470.7347	32.67	2.14E5	3	F3:8366	P2PI20160713_pilling_C1RA2_BB72_P3.raw	1	1	sp|O76071|CIAO1_HUMAN			PEAKS DB
ILGRVWEL	24.44	984.5756	8	3.4	493.2956	45.80	7.14E5	2	F2:12618	P2PI20160713_pilling_C1RA2_BB72_P2.raw	1	1	tr|B1AUU8|B1AUU8_HUMAN:sp|P42566|EPS15_HUMAN			PEAKS DB
KLGYISRV	24.38	934.5599	8	-1.8	468.2851	26.48	8.44E5	4	F4:6002	P2PI20160713_pilling_C1RA2_BB72_P4.raw	1	1	sp|Q96Q42|ALS2_HUMAN			PEAKS DB
KLAQIEGV	24.35	856.5018	8	1.5	429.2579	30.25	1.69E5	3	F3:7535	P2PI20160713_pilling_C1RA2_BB72_P3.raw	1	1	tr|A0A0C4DGA6|A0A0C4DGA6_HUMAN:sp|Q14527|HLTF_HUMAN			PEAKS DB
LANHLIKV	24.34	906.5651	8	-0.4	454.2896	29.74	6.35E5	7	F7:6973	P2PI20160713_pilling_C1RA2_BB72_P7.raw	1	1	sp|Q9H4M9|EHD1_HUMAN:tr|A0A024R571|A0A024R571_HUMAN:sp|Q9NZN3|EHD3_HUMAN			PEAKS DB
EDRDLFVM(+15.99)	24.27	1039.4645	8	2.9	520.7396	35.50	1.56E6	4	F4:9051	P2PI20160713_pilling_C1RA2_BB72_P4.raw	1	1	sp|Q14152|EIF3A_HUMAN	Oxidation (M)	M8:Oxidation (M):1000.00	PEAKS DB
LAPHLTRA	24.27	877.5134	8	-2.7	439.7628	25.08	1.06E6	1	F1:5365	P2PI20160713_pilling_C1RA2_BB72_P1.raw	2	2	sp|P10809|CH60_HUMAN			PEAKS DB
ILYKGETI	24.27	935.5328	8	-1.3	468.7721	32.88	2.42E5	5	F5:8411	P2PI20160713_pilling_C1RA2_BB72_P5.raw	1	1	sp|P54687|BCAT1_HUMAN			PEAKS DB
FDHIPVGV	24.26	882.4599	8	-0.4	442.2371	38.52	5.31E4	7	F7:10006	P2PI20160713_pilling_C1RA2_BB72_P7.raw	1	1	sp|Q9Y3I0|RTCB_HUMAN			PEAKS DB
ALGLLYHV	24.26	884.5120	8	1.6	443.2630	42.99	1.22E6	6	F6:11737	P2PI20160713_pilling_C1RA2_BB72_P6.raw	1	1	sp|Q9Y678|COPG1_HUMAN			PEAKS DB
KLADVFRV	24.23	946.5599	8	2.2	474.2872	35.88	7.73E5	2	F2:9264	P2PI20160713_pilling_C1RA2_BB72_P2.raw	1	1	sp|Q9NVH2|INT7_HUMAN			PEAKS DB
LAEKIYKI	24.20	976.5957	8	-1.7	489.3043	33.86	1.61E5	9	F9:8621	P2PI20160713_pilling_C1RA2_BB72_P9.raw	1	1	sp|Q09472|EP300_HUMAN:sp|Q92793|CBP_HUMAN			PEAKS DB
ALSKIFAV	24.19	847.5167	8	1.1	424.7652	40.10	1.05E7	3	F3:10885	P2PI20160713_pilling_C1RA2_BB72_P3.raw	2	2	tr|A0A3B3IRK5|A0A3B3IRK5_HUMAN:sp|Q9H2D1|MFTC_HUMAN			PEAKS DB
HVKKTLFL	24.18	984.6120	8	2.6	493.3145	64.03	0	1	F1:17820	P2PI20160713_pilling_C1RA2_BB72_P1.raw	0	0	sp|Q15398|DLGP5_HUMAN			PEAKS DB
VVGPHPLV	24.16	816.4857	8	4.5	409.2509	30.38	6.54E5	4	F4:7298	P2PI20160713_pilling_C1RA2_BB72_P4.raw	1	1	sp|Q96CU9|FXRD1_HUMAN			PEAKS DB
GLN(+.98)SPVKV	24.09	813.4596	8	-1.8	407.7354	31.19	1.32E5	3	F3:7862	P2PI20160713_pilling_C1RA2_BB72_P3.raw	1	1	tr|A0A494C0M1|A0A494C0M1_HUMAN:sp|P52701|MSH6_HUMAN	Deamidation (NQ)	N3:Deamidation (NQ):1000.00	PEAKS DB
SM(+15.99)GKIRTV	23.86	906.4957	8	-1.6	454.2544	19.14	7.38E4	8	F8:3787	P2PI20160713_pilling_C1RA2_BB72_P8.raw	1	1	sp|Q9H967|WDR76_HUMAN	Oxidation (M)	M2:Oxidation (M):1000.00	PEAKS DB
LDVSPKHV	23.82	893.4971	8	-2.9	447.7545	23.87	1.05E6	8	F8:5287	P2PI20160713_pilling_C1RA2_BB72_P8.raw	1	1	tr|M0R073|M0R073_HUMAN:tr|M0QYA8|M0QYA8_HUMAN:sp|Q8IV63|VRK3_HUMAN			PEAKS DB
LDRFLATV	23.80	933.5283	8	0.2	467.7715	39.45	4.76E5	1	F1:10282	P2PI20160713_pilling_C1RA2_BB72_P1.raw	1	1	sp|Q14094|CCNI_HUMAN			PEAKS DB
TSFRLPSL	23.80	919.5127	8	0.4	460.7628	43.69	2.86E5	6	F6:11997	P2PI20160713_pilling_C1RA2_BB72_P6.raw	1	1	sp|Q9UJF2|NGAP_HUMAN			PEAKS DB
LIDPFHKA	23.77	939.5178	8	4.1	470.7670	36.19	1.43E5	2	F2:9376	P2PI20160713_pilling_C1RA2_BB72_P2.raw	1	1	tr|A0A2R8YEM3|A0A2R8YEM3_HUMAN:tr|E7EQV9|E7EQV9_HUMAN:tr|E7ENU7|E7ENU7_HUMAN:sp|P61313|RL15_HUMAN			PEAKS DB
ASTYLARL	23.74	893.4971	8	-2.5	447.7547	33.82	6.16E4	7	F7:8343	P2PI20160713_pilling_C1RA2_BB72_P7.raw	1	1	sp|Q9UPU5|UBP24_HUMAN			PEAKS DB
VFLENVIR	23.69	988.5706	8	4.3	495.2947	40.37	9.91E5	9	F9:11085	P2PI20160713_pilling_C1RA2_BB72_P9.raw	2	2	sp|P62805|H4_HUMAN			PEAKS DB
YLGKTHNL	23.69	944.5079	8	-3.1	473.2598	22.20	3.98E4	9	F9:4770	P2PI20160713_pilling_C1RA2_BB72_P9.raw	1	1	tr|F2Z2U4|F2Z2U4_HUMAN:sp|Q9Y4A5|TRRAP_HUMAN			PEAKS DB
LKARLVPA	23.63	866.5701	8	0.2	434.2924	31.38	2.77E5	7	F7:7547	P2PI20160713_pilling_C1RA2_BB72_P7.raw	1	1	tr|A0A087WU95|A0A087WU95_HUMAN:sp|Q6P995|F171B_HUMAN			PEAKS DB
GVGPIRKV	23.63	824.5232	8	-3.2	413.2675	22.19	6.83E5	8	F8:4739	P2PI20160713_pilling_C1RA2_BB72_P8.raw	1	1	sp|Q9HD26|GOPC_HUMAN:tr|F5H1Y4|F5H1Y4_HUMAN			PEAKS DB
IYDEVVKL	23.59	977.5433	8	1.2	489.7795	38.95	2.76E5	8	F8:10353	P2PI20160713_pilling_C1RA2_BB72_P8.raw	1	1	sp|P53007|TXTP_HUMAN			PEAKS DB
PVTGLDAK	23.59	799.4440	8	-0.8	400.7280	23.03	2.94E5	2	F2:5035	P2PI20160713_pilling_C1RA2_BB72_P2.raw	5	5				PEAKS DB
VLGRVNLV	23.56	868.5494	8	0.4	435.2822	34.62	7.26E6	7	F7:8608	P2PI20160713_pilling_C1RA2_BB72_P7.raw	1	1	tr|A0A087WWI6|A0A087WWI6_HUMAN:sp|P61962|DCAF7_HUMAN			PEAKS DB
LLGQVKAS	23.55	814.4912	8	-2.4	408.2519	25.07	3.02E5	7	F7:5431	P2PI20160713_pilling_C1RA2_BB72_P7.raw	1	1	sp|P46531|NOTC1_HUMAN			PEAKS DB
TLGRVITA	23.52	829.5021	8	3.4	415.7588	28.31	6.6E4	2	F2:6755	P2PI20160713_pilling_C1RA2_BB72_P2.raw	1	1	sp|P52732|KIF11_HUMAN			PEAKS DB
HSYRAPAF	23.49	947.4613	8	-1.4	474.7362	25.46	3.64E5	3	F3:5939	P2PI20160713_pilling_C1RA2_BB72_P3.raw	1	1	sp|Q9BZL6|KPCD2_HUMAN			PEAKS DB
LIDGIKRA	23.48	884.5443	8	1.9	443.2791	29.66	5.63E5	4	F4:7077	P2PI20160713_pilling_C1RA2_BB72_P4.raw	1	1	sp|P23526|SAHH_HUMAN			PEAKS DB
ALGM(+15.99)SYHL	23.48	906.4269	8	2.7	454.2220	31.97	1.8E5	9	F9:7984	P2PI20160713_pilling_C1RA2_BB72_P9.raw	1	1	tr|Q7Z3Z5|Q7Z3Z5_HUMAN:sp|Q93074|MED12_HUMAN	Oxidation (M)	M4:Oxidation (M):1000.00	PEAKS DB
LIGHLERV	23.44	935.5552	8	-0.4	468.7847	33.44	2.96E5	1	F1:8202	P2PI20160713_pilling_C1RA2_BB72_P1.raw	1	1	sp|Q92621|NU205_HUMAN			PEAKS DB
YLGRSPLV	23.36	903.5178	8	1.9	452.7661	32.85	4.43E5	6	F6:8316	P2PI20160713_pilling_C1RA2_BB72_P6.raw	1	1	sp|O94955|RHBT3_HUMAN			PEAKS DB
KAGVIFPV	23.22	829.5061	8	2.8	415.7605	39.03	4.55E6	2	F2:10291	P2PI20160713_pilling_C1RA2_BB72_P2.raw	1	1	sp|O75367|H2AY_HUMAN			PEAKS DB
LLGNIHAV	23.21	835.4916	8	1.6	418.7528	33.43	3.51E6	6	F6:8508	P2PI20160713_pilling_C1RA2_BB72_P6.raw	1	1	sp|Q9UJ83|HACL1_HUMAN			PEAKS DB
HAYIISYL	23.16	978.5175	8	2.0	490.2670	44.05	1.11E6	8	F8:12025	P2PI20160713_pilling_C1RA2_BB72_P8.raw	1	1	sp|Q9H223|EHD4_HUMAN			PEAKS DB
KLDHVVTI	22.96	923.5440	8	0.9	462.7787	28.42	5.99E5	5	F5:6913	P2PI20160713_pilling_C1RA2_BB72_P5.raw	1	1	tr|E9PNR9|E9PNR9_HUMAN:tr|E9PQ98|E9PQ98_HUMAN:tr|E9PIX6|E9PIX6_HUMAN:tr|H0YDE4|H0YDE4_HUMAN:tr|E9PKG1|E9PKG1_HUMAN:sp|Q99873|ANM1_HUMAN			PEAKS DB
TIGLIHAV	22.82	822.4963	8	0.3	412.2556	36.46	2.54E6	9	F9:9593	P2PI20160713_pilling_C1RA2_BB72_P9.raw	1	1	tr|D6RE83|D6RE83_HUMAN:sp|P09936|UCHL1_HUMAN			PEAKS DB
KLGPAPKT	22.76	810.4963	8	0.8	406.2546	18.91	1.88E5	4	F4:3639	P2PI20160713_pilling_C1RA2_BB72_P4.raw	1	1	tr|A0A0C4DGA6|A0A0C4DGA6_HUMAN:sp|Q14527|HLTF_HUMAN			PEAKS DB
ILYKVFAV	22.74	951.5793	8	0.0	476.7969	43.92	4.47E5	7	F7:11768	P2PI20160713_pilling_C1RA2_BB72_P7.raw	1	1	tr|E7EWW7|E7EWW7_HUMAN:tr|E7ERK7|E7ERK7_HUMAN:sp|Q96DN5|TBC31_HUMAN			PEAKS DB
FLDAVREV	22.72	947.5076	8	-0.6	474.7608	38.18	9.44E6	7	F7:9851	P2PI20160713_pilling_C1RA2_BB72_P7.raw	1	1	tr|C9JGJ9|C9JGJ9_HUMAN:tr|F8WB99|F8WB99_HUMAN:tr|C9IYK6|C9IYK6_HUMAN:tr|C9JTE9|C9JTE9_HUMAN:sp|Q9UHQ4|BAP29_HUMAN:tr|H7C5E2|H7C5E2_HUMAN			PEAKS DB
FLGKLNEA	22.70	890.4861	8	1.2	446.2499	30.33	6.4E5	3	F3:7560	P2PI20160713_pilling_C1RA2_BB72_P3.raw	1	1	sp|Q9H6T3|RPAP3_HUMAN			PEAKS DB
KVGEVTYV	22.59	893.4858	8	1.0	447.7496	28.67	1.05E7	2	F2:6860	P2PI20160713_pilling_C1RA2_BB72_P2.raw	1	1	sp|P52272|HNRPM_HUMAN:tr|A0A087X0X3|A0A087X0X3_HUMAN:tr|A0A087WUT0|A0A087WUT0_HUMAN:tr|A0A0A0MQW0|A0A0A0MQW0_HUMAN:sp|Q9P2K5|MYEF2_HUMAN:tr|A0A0A0MR39|A0A0A0MR39_HUMAN			PEAKS DB
FAGGKLRV	22.53	846.5075	8	2.8	424.2622	32.86	1.88E5	1	F1:8020	P2PI20160713_pilling_C1RA2_BB72_P1.raw	1	1	sp|Q7Z7H5|TMED4_HUMAN			PEAKS DB
SLDRPHTV	22.47	923.4825	8	-1.8	462.7467	21.20	9.36E4	6	F6:4497	P2PI20160713_pilling_C1RA2_BB72_P6.raw	1	1	sp|Q12788|TBL3_HUMAN:tr|J3KNP2|J3KNP2_HUMAN			PEAKS DB
TEKELLAV	22.35	901.5120	8	2.9	451.7636	33.66	1.62E5	6	F6:8605	P2PI20160713_pilling_C1RA2_BB72_P6.raw	1	1	tr|J3QLD9|J3QLD9_HUMAN:sp|Q14254|FLOT2_HUMAN:tr|E7EMK3|E7EMK3_HUMAN			PEAKS DB
LILDPIFK	22.28	957.5898	8	-0.9	479.8018	48.28	8.36E4	1	F1:13272	P2PI20160713_pilling_C1RA2_BB72_P1.raw	1	1	sp|P13639|EF2_HUMAN			PEAKS DB
FLDTLREV	22.22	991.5338	8	1.7	496.7750	41.32	7.19E5	9	F9:11176	P2PI20160713_pilling_C1RA2_BB72_P9.raw	1	1	tr|F2Z2U4|F2Z2U4_HUMAN:sp|Q9Y4A5|TRRAP_HUMAN			PEAKS DB
LYDQPRHV	22.19	1026.5247	8	-3.4	514.2679	24.41	4.93E4	8	F8:5468	P2PI20160713_pilling_C1RA2_BB72_P8.raw	1	1	tr|Q7Z3Z5|Q7Z3Z5_HUMAN:sp|Q93074|MED12_HUMAN			PEAKS DB
KQTSSFLV	22.02	908.4967	8	-1.7	455.2549	32.21	6.77E5	7	F7:7816	P2PI20160713_pilling_C1RA2_BB72_P7.raw	1	1	tr|A0A087WY82|A0A087WY82_HUMAN:sp|Q9Y624|JAM1_HUMAN			PEAKS DB
FLGAVKNV	22.02	846.4963	8	1.5	424.2549	31.32	9.73E6	4	F4:7597	P2PI20160713_pilling_C1RA2_BB72_P4.raw	2	2	tr|A0A2R8Y4E3|A0A2R8Y4E3_HUMAN:tr|A0A2R8Y5J3|A0A2R8Y5J3_HUMAN:tr|B7Z2R4|B7Z2R4_HUMAN:tr|A0A2R8YGQ3|A0A2R8YGQ3_HUMAN:tr|A0A2R8Y5J6|A0A2R8Y5J6_HUMAN:tr|A0A2R8Y5X0|A0A2R8Y5X0_HUMAN:tr|A0A2R8YE48|A0A2R8YE48_HUMAN:tr|A0A2R8YFA5|A0A2R8YFA5_HUMAN:tr|A0A2R8Y504|A0A2R8Y504_HUMAN:tr|A0A2R8YH84|A0A2R8YH84_HUMAN:tr|A0A2R8Y6S4|A0A2R8Y6S4_HUMAN:tr|A0A2R8Y448|A0A2R8Y448_HUMAN:tr|A0A2R8Y6D4|A0A2R8Y6D4_HUMAN:tr|A…			PEAKS DB
HSYRVLYL	21.98	1049.5658	8	1.0	525.7896	33.60	2.98E5	3	F3:8658	P2PI20160713_pilling_C1RA2_BB72_P3.raw	1	1	sp|Q9UM11|FZR1_HUMAN			PEAKS DB
SNDDAVRV	21.97	874.4144	8	-0.7	438.2132	23.54	4.79E4	6	F6:5243	P2PI20160713_pilling_C1RA2_BB72_P6.raw	1	1	tr|I3L2W9|I3L2W9_HUMAN:tr|I3L2N2|I3L2N2_HUMAN:sp|O14641|DVL2_HUMAN			PEAKS DB
KLTIVSTV	21.97	859.5378	8	3.3	430.7767	33.47	1.24E6	6	F6:8526	P2PI20160713_pilling_C1RA2_BB72_P6.raw	1	1	tr|B1AMS2|B1AMS2_HUMAN:sp|Q14141|SEPT6_HUMAN			PEAKS DB
RLGSVSEA	21.93	817.4293	8	-1.1	409.7206	22.31	4.44E6	5	F5:4878	P2PI20160713_pilling_C1RA2_BB72_P5.raw	1	1	sp|Q14674|ESPL1_HUMAN			PEAKS DB
ALGTVNRA	21.93	800.4504	8	-0.1	401.2316	21.41	5.45E5	5	F5:4581	P2PI20160713_pilling_C1RA2_BB72_P5.raw	1	1	sp|O95997|PTTG1_HUMAN			PEAKS DB
FLSTLHEV	21.91	944.4967	8	0.0	473.2556	35.07	2.29E6	7	F7:8764	P2PI20160713_pilling_C1RA2_BB72_P7.raw	1	1	sp|Q9NPI6|DCP1A_HUMAN			PEAKS DB
VIDEPVRL	21.87	939.5389	8	1.7	470.7765	35.26	6.64E6	6	F6:9147	P2PI20160713_pilling_C1RA2_BB72_P6.raw	2	2	sp|P46013|KI67_HUMAN			PEAKS DB
LDIHNIHV	21.86	959.5189	8	-7.3	480.7619	40.34	0	4	F4:10683	P2PI20160713_pilling_C1RA2_BB72_P4.raw	0	0	tr|C9JEX3|C9JEX3_HUMAN:sp|Q13614|MTMR2_HUMAN			PEAKS DB
LLPAIVHI	21.83	874.5640	8	-0.2	438.2892	45.26	4.94E4	9	F9:12493	P2PI20160713_pilling_C1RA2_BB72_P9.raw	1	1	tr|J3KTA4|J3KTA4_HUMAN:sp|P17844|DDX5_HUMAN:tr|A0A1X7SBZ2|A0A1X7SBZ2_HUMAN:sp|Q92841|DDX17_HUMAN:tr|A0A1W2PQ51|A0A1W2PQ51_HUMAN			PEAKS DB
KLWDVREG	21.79	1001.5294	8	0.6	501.7709	28.75	1.99E5	4	F4:6781	P2PI20160713_pilling_C1RA2_BB72_P4.raw	1	1	tr|B3KVK2|B3KVK2_HUMAN:sp|P62873|GBB1_HUMAN:tr|F5H100|F5H100_HUMAN:tr|F5H8J8|F5H8J8_HUMAN:tr|E9PCP0|E9PCP0_HUMAN:sp|P16520|GBB3_HUMAN			PEAKS DB
ILGGVKAV	21.67	755.4905	8	0.9	378.7520	29.31	4.7E6	3	F3:7218	P2PI20160713_pilling_C1RA2_BB72_P3.raw	1	1	sp|P22314|UBA1_HUMAN			PEAKS DB
GSHSMRYF	21.66	983.4283	8	0.6	492.7207	25.95	3.51E4	5	F5:6072	P2PI20160713_pilling_C1RA2_BB72_P5.raw	1	1	tr|A0A140T9I0|A0A140T9I0_HUMAN:sp|P01892|1A02_HUMAN:tr|A0A140T913|A0A140T913_HUMAN:tr|A0A140T9X5|A0A140T9X5_HUMAN:sp|P10316|1A69_HUMAN:sp|Q95604|1C17_HUMAN:sp|P30504|1C04_HUMAN:sp|P05534|1A24_HUMAN:sp|P30447|1A23_HUMAN:sp|Q31612|1B73_HUMAN:sp|P30462|1B14_HUMAN:sp|P18463|1B37_HUMAN:sp|P30459|1A74_HUMAN:tr|Q9GJ45|Q9GJ45_HUMAN:sp|P10314|1A32_HUMAN:tr|Q5SRN7|Q5SRN7_HUMAN:tr|A0A0G2JI36|A0A0G2JI36_HUMA…			PEAKS DB
LLGKVVAL	21.52	811.5531	8	1.2	406.7843	37.98	1.3E6	1	F1:9744	P2PI20160713_pilling_C1RA2_BB72_P1.raw	1	1	sp|Q9Y4R8|TELO2_HUMAN:tr|H3BRS3|H3BRS3_HUMAN			PEAKS DB
KTGRVYNV	21.52	935.5189	8	-3.6	468.7650	20.42	1.21E6	7	F7:3969	P2PI20160713_pilling_C1RA2_BB72_P7.raw	1	1	tr|G3V1B3|G3V1B3_HUMAN:tr|M0R181|M0R181_HUMAN:sp|P46778|RL21_HUMAN			PEAKS DB
ILFRVVGV	21.51	901.5749	8	1.3	451.7953	44.97	1.54E5	8	F8:12324	P2PI20160713_pilling_C1RA2_BB72_P8.raw	1	1	sp|Q14324|MYPC2_HUMAN			PEAKS DB
GLGKVSYI	21.46	835.4803	8	2.0	418.7474	33.08	3.66E5	6	F6:8412	P2PI20160713_pilling_C1RA2_BB72_P6.raw	1	1	sp|Q56VL3|OCAD2_HUMAN			PEAKS DB
VLGKIERA	21.40	884.5443	8	-3.2	443.2780	22.01	7.49E5	8	F8:4678	P2PI20160713_pilling_C1RA2_BB72_P8.raw	1	1	sp|O60869|EDF1_HUMAN			PEAKS DB
LDEGKM(+15.99)KL	21.39	948.4950	8	-2.3	475.2527	22.88	8.02E4	5	F5:5071	P2PI20160713_pilling_C1RA2_BB72_P5.raw	1	1	tr|B5MCT8|B5MCT8_HUMAN:tr|C9JM19|C9JM19_HUMAN:tr|A0A024R4M0|A0A024R4M0_HUMAN:sp|P46781|RS9_HUMAN	Oxidation (M)	M6:Oxidation (M):1000.00	PEAKS DB
DFDLHSEL	21.36	974.4345	8	1.2	488.2251	44.18	1.55E5	9	F9:12124	P2PI20160713_pilling_C1RA2_BB72_P9.raw	1	1	sp|Q69YN4|VIR_HUMAN			PEAKS DB
LDGRGHLL	21.32	879.4926	8	0.6	440.7529	29.25	9.68E5	6	F6:7120	P2PI20160713_pilling_C1RA2_BB72_P6.raw	1	1	sp|P40429|RL13A_HUMAN:tr|M0QYS1|M0QYS1_HUMAN			PEAKS DB
FLGKLLEA	21.24	889.5273	8	0.1	445.7700	41.32	7.93E5	3	F3:11231	P2PI20160713_pilling_C1RA2_BB72_P3.raw	2	2	sp|O00267|SPT5H_HUMAN			PEAKS DB
GM(+15.99)GPDYRV	21.12	909.4014	8	-3.5	455.7064	25.40	6.07E4	1	F1:5485	P2PI20160713_pilling_C1RA2_BB72_P1.raw	1	1	sp|P25787|PSA2_HUMAN:tr|A0A024RA52|A0A024RA52_HUMAN	Oxidation (M)	M2:Oxidation (M):1000.00	PEAKS DB
FLSDIVRV	20.93	947.5440	8	1.3	474.7789	44.01	3.68E5	3	F3:12150	P2PI20160713_pilling_C1RA2_BB72_P3.raw	1	1	sp|Q9NR09|BIRC6_HUMAN			PEAKS DB
FIHIITGV	20.74	898.5276	8	3.0	450.2712	42.55	2.89E5	4	F4:11446	P2PI20160713_pilling_C1RA2_BB72_P4.raw	1	1	sp|P05023|AT1A1_HUMAN			PEAKS DB
ILDKVHSI	20.71	923.5440	8	-0.7	462.7780	26.83	5.57E4	3	F3:6407	P2PI20160713_pilling_C1RA2_BB72_P3.raw	1	1	sp|Q9UIL8|PHF11_HUMAN:tr|H0Y4X7|H0Y4X7_HUMAN			PEAKS DB
ASKGVKLV	20.68	800.5120	8	1.1	401.2628	30.12	6.9E4	6	F6:7417	P2PI20160713_pilling_C1RA2_BB72_P6.raw	1	1	sp|O43707|ACTN4_HUMAN:tr|H9KV75|H9KV75_HUMAN:sp|P12814|ACTN1_HUMAN			PEAKS DB
SFDPSRTF	20.63	955.4399	8	1.2	478.7268	35.53	4.5E6	5	F5:9294	P2PI20160713_pilling_C1RA2_BB72_P5.raw	1	1	tr|X6REB3|X6REB3_HUMAN			PEAKS DB
GLGPVDRV	20.60	811.4552	8	0.7	406.7342	29.69	9.55E5	2	F2:7201	P2PI20160713_pilling_C1RA2_BB72_P2.raw	1	1	sp|O15067|PUR4_HUMAN			PEAKS DB
RM(+15.99)FLSFPT	20.55	1013.5004	8	0.8	507.7579	41.60	6.94E5	9	F9:11279	P2PI20160713_pilling_C1RA2_BB72_P9.raw	1	1	sp|P69905|HBA_HUMAN	Oxidation (M)	M2:Oxidation (M):1000.00	PEAKS DB
SVFKGISV	20.52	835.4803	8	-0.6	418.7472	37.40	1.24E5	9	F9:9824	P2PI20160713_pilling_C1RA2_BB72_P9.raw	1	1	tr|Q5T3Q7|Q5T3Q7_HUMAN:sp|Q9H583|HEAT1_HUMAN			PEAKS DB
VLGKVVDA	20.24	799.4803	8	-2.0	400.7466	26.74	9.43E4	9	F9:6258	P2PI20160713_pilling_C1RA2_BB72_P9.raw	1	1	tr|H3BRB3|H3BRB3_HUMAN:sp|Q14807|KIF22_HUMAN			PEAKS DB
FLGKIKKV	20.24	931.6218	8	-2.4	466.8161	23.17	1.96E5	3	F3:5204	P2PI20160713_pilling_C1RA2_BB72_P3.raw	1	1	tr|D6RDK9|D6RDK9_HUMAN			PEAKS DB
LHEATVRL	20.19	937.5345	8	0.2	469.7746	31.38	1.25E5	8	F8:7782	P2PI20160713_pilling_C1RA2_BB72_P8.raw	1	1	sp|Q12772|SRBP2_HUMAN			PEAKS DB
SLFKSWRL	20.19	1035.5865	8	1.8	518.8003	39.03	7.53E6	2	F2:10315	P2PI20160713_pilling_C1RA2_BB72_P2.raw	1	1	sp|O94759|TRPM2_HUMAN:tr|E9PGK7|E9PGK7_HUMAN			PEAKS DB
GLDKVITV	20.14	843.5065	8	1.6	422.7603	36.43	3.67E6	6	F6:9565	P2PI20160713_pilling_C1RA2_BB72_P6.raw	1	1	sp|Q14680|MELK_HUMAN			PEAKS DB
SLGKVEAA	20.09	773.4283	8	-0.7	387.7203	22.45	2.4E5	5	F5:4925	P2PI20160713_pilling_C1RA2_BB72_P5.raw	1	1	sp|O60488|ACSL4_HUMAN:sp|O95573|ACSL3_HUMAN			PEAKS DB
LLQYGDPV	20.08	903.4702	8	3.6	452.7440	49.75	2.6E5	1	F1:13756	P2PI20160713_pilling_C1RA2_BB72_P1.raw	1	1	sp|Q9UKA9|PTBP2_HUMAN			PEAKS DB
VLSSRLAF	20.04	891.5178	8	0.0	446.7661	36.80	5.05E5	9	F9:9625	P2PI20160713_pilling_C1RA2_BB72_P9.raw	1	1	tr|A0A182DWH4|A0A182DWH4_HUMAN:sp|P79483|DRB3_HUMAN			PEAKS DB
FLAFVEKV	20.00	951.5429	8	3.1	476.7792	43.65	1.51E5	6	F6:11970	P2PI20160713_pilling_C1RA2_BB72_P6.raw	1	1	sp|Q7LBC6|KDM3B_HUMAN			PEAKS DB
HQGPITGI	19.95	821.4395	8	2.4	411.7271	28.19	9.43E4	2	F2:6709	P2PI20160713_pilling_C1RA2_BB72_P2.raw	1	1	sp|Q13409|DC1I2_HUMAN			PEAKS DB
LDRLTTKV	19.94	944.5654	8	-1.0	473.2882	30.01	2.24E5	4	F4:7197	P2PI20160713_pilling_C1RA2_BB72_P4.raw	2	2	sp|O95721|SNP29_HUMAN			PEAKS DB
RGFLIASF	19.76	909.5072	8	0.5	455.7599	47.51	2.26E5	4	F4:13123	P2PI20160713_pilling_C1RA2_BB72_P4.raw	1	1	sp|Q13488|VPP3_HUMAN			PEAKS DB
LLKKVWKV	19.75	1012.6797	8	-0.3	507.3470	26.71	1.13E5	7	F7:5963	P2PI20160713_pilling_C1RA2_BB72_P7.raw	1	1	tr|D6RDG4|D6RDG4_HUMAN:sp|Q8NA72|POC5_HUMAN			PEAKS DB
ILGTVHKA	19.54	837.5072	8	-2.5	419.7589	20.49	2.04E6	6	F6:4251	P2PI20160713_pilling_C1RA2_BB72_P6.raw	1	1	tr|F6UZG9|F6UZG9_HUMAN:sp|Q8NFZ0|FBH1_HUMAN			PEAKS DB
CAPRPAKV	19.51	840.4640	8	-1.5	421.2378	20.61	4.21E5	5	F5:4314	P2PI20160713_pilling_C1RA2_BB72_P5.raw	1	1	sp|Q9BTL4|IER2_HUMAN			PEAKS DB
LSTLEHHL	19.35	948.5029	8	1.1	475.2592	33.21	1.36E5	1	F1:8170	P2PI20160713_pilling_C1RA2_BB72_P1.raw	1	1	tr|K7EMW4|K7EMW4_HUMAN:tr|K7ELZ9|K7ELZ9_HUMAN:sp|Q969V3|NCLN_HUMAN:tr|A0A0C4DGP7|A0A0C4DGP7_HUMAN			PEAKS DB
GLGRVWAV	19.27	856.4919	8	1.4	429.2528	38.49	7.96E6	2	F2:10124	P2PI20160713_pilling_C1RA2_BB72_P2.raw	1	1	sp|Q9Y289|SC5A6_HUMAN			PEAKS DB
KLGAVYDV	19.22	863.4752	8	1.0	432.7441	32.10	6.83E5	4	F4:7895	P2PI20160713_pilling_C1RA2_BB72_P4.raw	1	1	sp|P42704|LPPRC_HUMAN			PEAKS DB
LLDNVRKV	19.21	955.5814	8	-2.8	478.7956	37.96	0	3	F3:10114	P2PI20160713_pilling_C1RA2_BB72_P3.raw	0	0	sp|P32189|GLPK_HUMAN			PEAKS DB
VVALVHAV	19.16	806.5014	8	4.0	404.2587	32.84	1.24E4	6	F6:8322	P2PI20160713_pilling_C1RA2_BB72_P6.raw	1	1	tr|E9PIV2|E9PIV2_HUMAN:tr|F8VSD2|F8VSD2_HUMAN:sp|P24001|IL32_HUMAN			PEAKS DB
VVAIVHAV	19.16	806.5014	8	4.0	404.2587	32.84	1.24E4	6	F6:8322	P2PI20160713_pilling_C1RA2_BB72_P6.raw	1	1				PEAKS DB
VLDVIHEV	19.09	922.5123	8	1.3	462.2640	38.99	2.5E6	8	F8:10350	P2PI20160713_pilling_C1RA2_BB72_P8.raw	1	1	tr|F5H228|F5H228_HUMAN:tr|E7EWP2|E7EWP2_HUMAN:tr|E7EPJ7|E7EPJ7_HUMAN:sp|O75962|TRIO_HUMAN			PEAKS DB
VIDVIHEV	19.09	922.5123	8	1.3	462.2640	38.99	2.5E6	8	F8:10350	P2PI20160713_pilling_C1RA2_BB72_P8.raw	1	1	sp|Q9HAU8|RNPL1_HUMAN			PEAKS DB
FLHETLLD	19.06	986.5073	8	1.3	494.2615	40.86	4.47E5	9	F9:11021	P2PI20160713_pilling_C1RA2_BB72_P9.raw	1	1	sp|Q14331|FRG1_HUMAN			PEAKS DB
PDGRIIKV	18.95	896.5443	8	1.1	449.2790	32.29	9.94E4	6	F6:8154	P2PI20160713_pilling_C1RA2_BB72_P6.raw	1	1	sp|P61160|ARP2_HUMAN			PEAKS DB
SLDNIVKL	18.94	900.5280	8	3.3	451.2717	40.89	2.16E5	2	F2:10971	P2PI20160713_pilling_C1RA2_BB72_P2.raw	1	1	sp|Q9GZL7|WDR12_HUMAN			PEAKS DB
QIGKVVQV	18.92	869.5334	8	2.7	435.7742	28.44	3.11E6	2	F2:6759	P2PI20160713_pilling_C1RA2_BB72_P2.raw	1	1	tr|J3QQQ9|J3QQQ9_HUMAN:tr|J3QRI7|J3QRI7_HUMAN:tr|J3QQV1|J3QQV1_HUMAN:tr|E5RIT6|E5RIT6_HUMAN:sp|Q9UNX3|RL26L_HUMAN:sp|P61254|RL26_HUMAN:tr|J3KS10|J3KS10_HUMAN:tr|J3QRC4|J3QRC4_HUMAN			PEAKS DB
LLGTIHAL	18.67	836.5120	8	-0.2	419.2632	37.67	5.55E6	1	F1:9637	P2PI20160713_pilling_C1RA2_BB72_P1.raw	1	1	sp|Q9UHE8|STEA1_HUMAN			PEAKS DB
THLLPHVL	18.64	928.5494	8	8.5	465.2849	67.39	8.1E4	3	F3:18750	P2PI20160713_pilling_C1RA2_BB72_P3.raw	1	1	tr|A0A0J9YXM6|A0A0J9YXM6_HUMAN:sp|Q562E7|WDR81_HUMAN			PEAKS DB
VPVLVHLL	18.63	888.5797	8	4.7	445.2992	38.94	3.32E5	1	F1:10124	P2PI20160713_pilling_C1RA2_BB72_P1.raw	1	1	sp|P42285|MTREX_HUMAN			PEAKS DB
YLGKIM(+15.99)TA	18.60	911.4786	8	-2.2	456.7447	26.59	1.83E5	5	F5:6287	P2PI20160713_pilling_C1RA2_BB72_P5.raw	1	1	sp|Q9Y2K1|ZBTB1_HUMAN	Oxidation (M)	M6:Oxidation (M):1000.00	PEAKS DB
KLGLAPQI	18.60	838.5276	8	-0.8	420.2708	35.37	1.25E7	7	F7:8943	P2PI20160713_pilling_C1RA2_BB72_P7.raw	1	1	sp|P46940|IQGA1_HUMAN			PEAKS DB
KLGIAPQI	18.60	838.5276	8	-0.8	420.2708	35.37	1.25E7	7	F7:8943	P2PI20160713_pilling_C1RA2_BB72_P7.raw	1	1	tr|E7EWC2|E7EWC2_HUMAN:tr|F5H7S7|F5H7S7_HUMAN:sp|Q13576|IQGA2_HUMAN			PEAKS DB
VLGKITLV	18.55	841.5637	8	0.5	421.7893	38.64	5.2E5	1	F1:9980	P2PI20160713_pilling_C1RA2_BB72_P1.raw	1	1	sp|Q9NPJ3|ACO13_HUMAN			PEAKS DB
KM(+15.99)SFVEKV	18.51	982.5157	8	2.7	492.2655	23.44	8.05E4	5	F5:5252	P2PI20160713_pilling_C1RA2_BB72_P5.raw	1	1	sp|P49454|CENPF_HUMAN	Oxidation (M)	M2:Oxidation (M):1000.00	PEAKS DB
HM(+15.99)DPSGTF	18.42	906.3542	8	-4.3	454.1824	24.25	8.45E4	1	F1:5124	P2PI20160713_pilling_C1RA2_BB72_P1.raw	1	1	sp|P28066|PSA5_HUMAN	Oxidation (M)	M2:Oxidation (M):1000.00	PEAKS DB
FFDGAKDV	18.31	897.4232	8	1.8	449.7187	32.71	1.43E5	3	F3:8373	P2PI20160713_pilling_C1RA2_BB72_P3.raw	1	1	sp|O75362|ZN217_HUMAN			PEAKS DB
SIIGRLLE	18.13	899.5440	8	1.1	450.7798	43.65	2.58E5	1	F1:11718	P2PI20160713_pilling_C1RA2_BB72_P1.raw	1	1	sp|P62136|PP1A_HUMAN			PEAKS DB
KHGIPFAL	18.10	881.5123	8	1.1	441.7627	32.81	2.84E5	4	F4:8159	P2PI20160713_pilling_C1RA2_BB72_P4.raw	1	1				PEAKS DB
RGYVLPVV	18.09	901.5385	8	2.9	451.7768	39.76	7.38E5	2	F2:10588	P2PI20160713_pilling_C1RA2_BB72_P2.raw	1	1	sp|Q8IXH7|NELFD_HUMAN:tr|X6RLT1|X6RLT1_HUMAN:tr|H0UI80|H0UI80_HUMAN			PEAKS DB
KLWDPRTP	18.07	1011.5501	8	2.3	506.7821	29.70	5.41E5	4	F4:7060	P2PI20160713_pilling_C1RA2_BB72_P4.raw	1	1	sp|O43684|BUB3_HUMAN			PEAKS DB
KLFDVREV	17.92	1004.5654	8	1.2	503.2906	33.58	2.83E5	7	F7:8275	P2PI20160713_pilling_C1RA2_BB72_P7.raw	1	1	sp|Q8N1I0|DOCK4_HUMAN:tr|H0Y599|H0Y599_HUMAN			PEAKS DB
PNVKSIFV	17.88	902.5225	8	3.3	452.2690	36.55	6.32E4	6	F6:9627	P2PI20160713_pilling_C1RA2_BB72_P6.raw	1	1	tr|H0Y4B0|H0Y4B0_HUMAN:sp|O43414|ERI3_HUMAN:tr|A0A3B3ISV9|A0A3B3ISV9_HUMAN			PEAKS DB
VIGDVIRV	17.84	869.5334	8	-0.3	435.7739	38.11	2.15E5	8	F8:10060	P2PI20160713_pilling_C1RA2_BB72_P8.raw	1	1	sp|Q9NR30|DDX21_HUMAN			PEAKS DB
VTLRCWAL	17.76	960.5215	8	-8.5	481.2626	41.87	2.3E5	4	F4:11264	P2PI20160713_pilling_C1RA2_BB72_P4.raw	1	1	sp|P30481|1B44_HUMAN			PEAKS DB
PPRAAVPD	17.69	821.4395	8	-0.6	411.7256	22.30	6.5E4	4	F4:4658	P2PI20160713_pilling_C1RA2_BB72_P4.raw	1	1	sp|P05023|AT1A1_HUMAN:tr|M0R116|M0R116_HUMAN:tr|A0A2R8YEY8|A0A2R8YEY8_HUMAN:sp|P13637|AT1A3_HUMAN:tr|A0A0A0MT26|A0A0A0MT26_HUMAN			PEAKS DB
SFSKAFGQ	17.67	870.4235	8	-2.6	436.2179	28.32	9.52E4	1	F1:6473	P2PI20160713_pilling_C1RA2_BB72_P1.raw	1	1	sp|Q9NR30|DDX21_HUMAN			PEAKS DB
ILDEGHAI	17.61	866.4498	8	1.0	434.2316	30.04	1.78E5	2	F2:7346	P2PI20160713_pilling_C1RA2_BB72_P2.raw	1	1	tr|A0A0C4DGA6|A0A0C4DGA6_HUMAN:sp|Q14527|HLTF_HUMAN			PEAKS DB
YM(+15.99)PIPVGV	17.56	890.4572	8	7.2	446.2380	44.73	4.14E5	2	F2:12252	P2PI20160713_pilling_C1RA2_BB72_P2.raw	1	1	sp|P04035|HMDH_HUMAN	Oxidation (M)	M2:Oxidation (M):1000.00	PEAKS DB
KMYAMKCL	17.46	986.4752	8	-7.4	494.2412	19.86	6.51E4	8	F8:4002	P2PI20160713_pilling_C1RA2_BB72_P8.raw	1	1	tr|E9PRV7|E9PRV7_HUMAN:sp|P25098|ARBK1_HUMAN:tr|Q8N433|Q8N433_HUMAN:sp|P35626|ARBK2_HUMAN			PEAKS DB
EVLQKIDV	17.46	942.5386	8	0.6	472.2768	38.45	0	8	F8:10177	P2PI20160713_pilling_C1RA2_BB72_P8.raw	0	0	tr|B9ZVN9|B9ZVN9_HUMAN:sp|O95602|RPA1_HUMAN			PEAKS DB
FLGSVKET	17.41	879.4702	8	-1.8	440.7415	27.05	2.09E5	9	F9:6371	P2PI20160713_pilling_C1RA2_BB72_P9.raw	1	1	sp|Q9ULG6|CCPG1_HUMAN			PEAKS DB
TLAEVRAV	17.28	857.4971	8	1.2	429.7553	28.64	1.13E5	2	F2:6850	P2PI20160713_pilling_C1RA2_BB72_P2.raw	1	1	sp|Q9NRG4|SMYD2_HUMAN			PEAKS DB
LLGDVVRL	17.24	883.5491	8	1.9	442.7814	43.81	2.49E5	4	F4:11892	P2PI20160713_pilling_C1RA2_BB72_P4.raw	1	1	tr|F6RY50|F6RY50_HUMAN:sp|Q96FS4|SIPA1_HUMAN			PEAKS DB
KIHHELNQ	17.22	1017.5356	8	0.3	509.7752	24.38	0	7	F7:5210	P2PI20160713_pilling_C1RA2_BB72_P7.raw	0	0	tr|E5RHW4|E5RHW4_HUMAN:sp|O94905|ERLN2_HUMAN:tr|E5RJ09|E5RJ09_HUMAN:tr|B0QZ43|B0QZ43_HUMAN:sp|O75477|ERLN1_HUMAN			PEAKS DB
VAFHHAGL	17.22	850.4449	8	4.6	426.2317	45.30	5.9E4	9	F9:12497	P2PI20160713_pilling_C1RA2_BB72_P9.raw	1	1	sp|O75417|DPOLQ_HUMAN:tr|A0A087WXL3|A0A087WXL3_HUMAN			PEAKS DB
LLGRTHSV	17.11	881.5083	8	-3.5	441.7599	21.87	8.44E4	8	F8:4641	P2PI20160713_pilling_C1RA2_BB72_P8.raw	1	1	sp|Q4AC94|C2CD3_HUMAN			PEAKS DB
LLADHTVHV	50.68	1003.5450	9	-0.6	502.7781	27.65	1.53E7	4	F4:6385	P2PI20160713_pilling_C1RA2_BB72_P4.raw	2	2	sp|Q6P4F7|RHGBA_HUMAN			PEAKS DB
TVFEHTFHV	48.68	1115.5400	9	-0.4	558.7771	33.67	3.08E7	1	F1:8298	P2PI20160713_pilling_C1RA2_BB72_P1.raw	2	2	sp|P41250|GARS_HUMAN			PEAKS DB
HLWNSIHGL	48.11	1075.5563	9	3.4	538.7858	36.10	4.13E7	4	F4:9320	P2PI20160713_pilling_C1RA2_BB72_P4.raw	3	3	sp|Q14596|NBR1_HUMAN			PEAKS DB
ALHDLLQHV	47.38	1044.5717	9	0.8	523.2935	35.77	2.75E6	1	F1:9000	P2PI20160713_pilling_C1RA2_BB72_P1.raw	1	1	sp|Q9Y4G6|TLN2_HUMAN			PEAKS DB
HLFNVAHTL	47.14	1050.5610	9	1.1	526.2884	33.21	1.29E7	1	F1:8116	P2PI20160713_pilling_C1RA2_BB72_P1.raw	1	1	sp|P27708|PYR1_HUMAN			PEAKS DB
HLAKVTAEV	46.76	966.5498	9	-3.8	484.2803	23.93	1.1E7	1	F1:4971	P2PI20160713_pilling_C1RA2_BB72_P1.raw	2	2	sp|P04843|RPN1_HUMAN			PEAKS DB
SLFVKLHNV	46.51	1055.6128	9	2.1	528.8148	32.74	5.71E6	1	F1:7961	P2PI20160713_pilling_C1RA2_BB72_P1.raw	1	1	tr|H0YBS1|H0YBS1_HUMAN:sp|Q75QN2|INT8_HUMAN			PEAKS DB
TM(+15.99)LDFPQHV	46.33	1102.5117	9	-1.0	552.2626	36.91	7.7E6	1	F1:9380	P2PI20160713_pilling_C1RA2_BB72_P1.raw	2	2	sp|Q9BYT8|NEUL_HUMAN	Oxidation (M)	M2:Oxidation (M):1000.00	PEAKS DB
KMEEFVYKV	46.15	1171.5947	9	-1.0	586.8041	32.64	1.63E6	8	F8:8181	P2PI20160713_pilling_C1RA2_BB72_P8.raw	1	1	sp|Q96A54|PAQR1_HUMAN			PEAKS DB
YLNQHIEHV	46.05	1151.5724	9	-2.8	576.7919	25.32	1.89E7	1	F1:5450	P2PI20160713_pilling_C1RA2_BB72_P1.raw	4	4	tr|A0A494C0S2|A0A494C0S2_HUMAN:sp|P28715|ERCC5_HUMAN:tr|A0A1W2PS85|A0A1W2PS85_HUMAN:tr|R4GMW8|R4GMW8_HUMAN:tr|A0A090HNM7|A0A090HNM7_HUMAN			PEAKS DB
TLSKIVPHI	46.02	1006.6175	9	-0.1	504.3160	31.84	8.14E6	8	F8:7958	P2PI20160713_pilling_C1RA2_BB72_P8.raw	1	1	sp|Q7Z460|CLAP1_HUMAN:tr|F8WA11|F8WA11_HUMAN			PEAKS DB
FLDNERHEV	46.01	1157.5465	9	-1.9	579.7794	26.01	2.95E8	1	F1:5642	P2PI20160713_pilling_C1RA2_BB72_P1.raw	4	4	sp|Q16512|PKN1_HUMAN			PEAKS DB
RLYSVSYLL	45.84	1112.6229	9	1.6	557.3196	45.75	1.64E7	1	F1:12410	P2PI20160713_pilling_C1RA2_BB72_P1.raw	2	2	tr|Q60FE5|Q60FE5_HUMAN:sp|P21333|FLNA_HUMAN			PEAKS DB
SM(+15.99)M(+15.99)DPNHFL	45.77	1122.4474	9	1.4	562.2302	32.33	4.63E7	4	F4:7973	P2PI20160713_pilling_C1RA2_BB72_P4.raw	4	4	sp|Q8IWV8|UBR2_HUMAN	Oxidation (M)	M2:Oxidation (M):1000.00;M3:Oxidation (M):1000.00	PEAKS DB
YM(+15.99)GQSIHQV	45.76	1077.4913	9	-3.3	539.7512	24.05	9.97E6	1	F1:5020	P2PI20160713_pilling_C1RA2_BB72_P1.raw	3	3	sp|O75886|STAM2_HUMAN	Oxidation (M)	M2:Oxidation (M):1000.00	PEAKS DB
LLHGLIHNV	45.71	1014.5974	9	2.0	508.3070	33.10	4.01E6	1	F1:8077	P2PI20160713_pilling_C1RA2_BB72_P1.raw	2	2	tr|H0Y9Y0|H0Y9Y0_HUMAN:sp|Q9UKA1|FBXL5_HUMAN			PEAKS DB
HVIENLHAA	45.63	1002.5247	9	-2.8	502.2682	23.53	1.8E6	8	F8:5186	P2PI20160713_pilling_C1RA2_BB72_P8.raw	1	1	sp|P22695|QCR2_HUMAN:tr|H3BSJ9|H3BSJ9_HUMAN:tr|H3BRG4|H3BRG4_HUMAN			PEAKS DB
HLHQAVHAA	45.58	982.5097	9	-2.8	492.2594	18.17	5.25E4	4	F4:3350	P2PI20160713_pilling_C1RA2_BB72_P4.raw	1	1	tr|A0A0A0MTR7|A0A0A0MTR7_HUMAN:sp|Q63HN8|RN213_HUMAN:tr|A0A0A0MTC1|A0A0A0MTC1_HUMAN			PEAKS DB
GLHNVVYGI	45.56	970.5236	9	1.3	486.2697	36.84	3.1E7	9	F9:9621	P2PI20160713_pilling_C1RA2_BB72_P9.raw	2	2	sp|A5YKK6|CNOT1_HUMAN			PEAKS DB
KVVALVHAV	45.55	934.5964	9	-1.5	468.3038	27.33	1.2E7	5	F5:6496	P2PI20160713_pilling_C1RA2_BB72_P5.raw	1	1	tr|E9PIV2|E9PIV2_HUMAN:tr|F8VSD2|F8VSD2_HUMAN:sp|P24001|IL32_HUMAN			PEAKS DB
WLVDHVYAI	45.40	1114.5811	9	1.5	558.2986	49.24	7.34E6	1	F1:13567	P2PI20160713_pilling_C1RA2_BB72_P1.raw	2	2	sp|P30154|2AAB_HUMAN:tr|B3KQV6|B3KQV6_HUMAN:sp|P30153|2AAA_HUMAN			PEAKS DB
ILAHEIHVL	45.35	1043.6128	9	1.1	522.8143	33.04	2.97E6	9	F9:8334	P2PI20160713_pilling_C1RA2_BB72_P9.raw	1	1	tr|J3QT77|J3QT77_HUMAN:sp|Q15165|PON2_HUMAN:tr|A0A0J9YYG4|A0A0J9YYG4_HUMAN:tr|A0A0J9YXF2|A0A0J9YXF2_HUMAN			PEAKS DB
ALSKVHFTA	45.32	972.5392	9	-0.7	487.2755	25.93	1.87E6	3	F3:6103	P2PI20160713_pilling_C1RA2_BB72_P3.raw	1	1	sp|Q7KZF4|SND1_HUMAN			PEAKS DB
ILMEHIHKL	45.28	1132.6427	9	-1.5	567.3278	27.85	1.24E9	7	F7:6603	P2PI20160713_pilling_C1RA2_BB72_P7.raw	12	12	sp|P84098|RL19_HUMAN:tr|J3QR09|J3QR09_HUMAN:tr|J3KTE4|J3KTE4_HUMAN			PEAKS DB
NM(+15.99)AAFLKNV	45.18	1022.5219	9	1.3	512.2689	33.58	2.66E6	7	F7:8259	P2PI20160713_pilling_C1RA2_BB72_P7.raw	2	2	tr|H0YBS1|H0YBS1_HUMAN:sp|Q75QN2|INT8_HUMAN	Oxidation (M)	M2:Oxidation (M):1000.00	PEAKS DB
TLYEHNNEL	45.16	1131.5197	9	-1.3	566.7664	28.47	2.46E8	1	F1:6466	P2PI20160713_pilling_C1RA2_BB72_P1.raw	2	2	sp|Q9NRG9|AAAS_HUMAN			PEAKS DB
TITRVLYEV	45.02	1092.6179	9	-0.4	547.3160	38.83	1.74E6	1	F1:10054	P2PI20160713_pilling_C1RA2_BB72_P1.raw	1	1	sp|O96006|ZBED1_HUMAN			PEAKS DB
YCAEIAHNV	44.86	1018.4542	9	-5.4	510.2317	29.16	2.14E7	1	F1:7216	P2PI20160713_pilling_C1RA2_BB72_P1.raw	2	2	tr|D3YTB1|D3YTB1_HUMAN:sp|P62910|RL32_HUMAN:tr|F8W727|F8W727_HUMAN			PEAKS DB
VM(+15.99)QENITKV	44.76	1076.5536	9	-1.5	539.2833	25.20	7.1E6	1	F1:5401	P2PI20160713_pilling_C1RA2_BB72_P1.raw	1	1	sp|O75379|VAMP4_HUMAN	Oxidation (M)	M2:Oxidation (M):1000.00	PEAKS DB
TYDYAKTIL	44.69	1086.5597	9	1.0	544.2877	38.99	1.05E6	8	F8:10351	P2PI20160713_pilling_C1RA2_BB72_P8.raw	1	1	sp|P53396|ACLY_HUMAN			PEAKS DB
SM(+15.99)WLHQPYV	44.57	1175.5433	9	1.4	588.7785	38.09	4.15E6	3	F3:10187	P2PI20160713_pilling_C1RA2_BB72_P3.raw	3	3	sp|Q9BW66|CINP_HUMAN:tr|H0YN33|H0YN33_HUMAN	Oxidation (M)	M2:Oxidation (M):1000.00	PEAKS DB
VALKKLWTV	44.54	1056.6696	9	3.2	529.3423	35.54	1.88E6	4	F4:9076	P2PI20160713_pilling_C1RA2_BB72_P4.raw	1	1	sp|Q13395|TARB1_HUMAN			PEAKS DB
YLLPKAPLL	44.43	1026.6477	9	-0.6	514.3308	46.81	9.72E5	1	F1:12763	P2PI20160713_pilling_C1RA2_BB72_P1.raw	1	1	sp|O43151|TET3_HUMAN:tr|J3KNF3|J3KNF3_HUMAN			PEAKS DB
SMKAFISKV	44.38	1009.5630	9	0.9	505.7892	30.26	3.87E6	8	F8:7374	P2PI20160713_pilling_C1RA2_BB72_P8.raw	1	1	sp|O95905|ECD_HUMAN			PEAKS DB
HLQEIVHQA	44.34	1073.5618	9	-4.2	537.7859	23.67	1.42E6	8	F8:5222	P2PI20160713_pilling_C1RA2_BB72_P8.raw	1	1	tr|G3V2D8|G3V2D8_HUMAN:sp|Q68DK2|ZFY26_HUMAN			PEAKS DB
LLDKLNHYL	44.33	1127.6339	9	-1.2	564.8235	37.67	3.47E6	1	F1:9641	P2PI20160713_pilling_C1RA2_BB72_P1.raw	2	2	sp|Q8IYI6|EXOC8_HUMAN			PEAKS DB
ILYGKIIHL	44.23	1068.6696	9	3.8	535.3430	38.15	4.64E7	6	F6:10136	P2PI20160713_pilling_C1RA2_BB72_P6.raw	2	2	tr|J3KSJ7|J3KSJ7_HUMAN:sp|P0CG13|CTF8_HUMAN			PEAKS DB
RVPPPPPIA	44.20	942.5651	9	0.2	472.2899	28.89	2.36E7	9	F9:7187	P2PI20160713_pilling_C1RA2_BB72_P9.raw	3	3	tr|G3V576|G3V576_HUMAN:tr|G3V4W0|G3V4W0_HUMAN:tr|B4DY08|B4DY08_HUMAN:tr|B2R5W2|B2R5W2_HUMAN:tr|G3V4C1|G3V4C1_HUMAN:tr|A0A0G2JNQ3|A0A0G2JNQ3_HUMAN:sp|B2RXH8|HNRC2_HUMAN:sp|P0DMR1|HNRC4_HUMAN:sp|B7ZW38|HNRC3_HUMAN:sp|O60812|HNRC1_HUMAN:tr|A0A0G2JPF8|A0A0G2JPF8_HUMAN:tr|G3V2Q1|G3V2Q1_HUMAN:sp|P07910|HNRPC_HUMAN			PEAKS DB
SM(+15.99)M(+15.99)DVDHQI	44.17	1106.4373	9	1.3	554.2255	23.69	2.11E7	5	F5:5331	P2PI20160713_pilling_C1RA2_BB72_P5.raw	4	4	sp|P48643|TCPE_HUMAN	Oxidation (M)	M2:Oxidation (M):1000.00;M3:Oxidation (M):1000.00	PEAKS DB
M(+15.99)M(+15.99)YPSPHAV	44.13	1063.4467	9	-1.5	532.7286	26.40	8E6	3	F3:6256	P2PI20160713_pilling_C1RA2_BB72_P3.raw	4	4	sp|P11831|SRF_HUMAN	Oxidation (M)	M1:Oxidation (M):1000.00;M2:Oxidation (M):1000.00	PEAKS DB
LLFDRPM(+15.99)HV	44.09	1142.5906	9	0.5	572.3029	32.17	1.17E8	7	F7:7802	P2PI20160713_pilling_C1RA2_BB72_P7.raw	6	6	sp|P52272|HNRPM_HUMAN:tr|A0A087X0X3|A0A087X0X3_HUMAN	Oxidation (M)	M7:Oxidation (M):1000.00	PEAKS DB
KMFFLIDKV	44.07	1139.6412	9	2.1	570.8275	43.17	5.87E6	4	F4:11664	P2PI20160713_pilling_C1RA2_BB72_P4.raw	2	2	sp|P20591|MX1_HUMAN			PEAKS DB
HLLRNPHLV	43.98	1097.6458	9	0.8	549.8295	26.03	1.48E6	5	F5:6078	P2PI20160713_pilling_C1RA2_BB72_P5.raw	1	1	sp|O15519|CFLAR_HUMAN			PEAKS DB
GM(+15.99)YPNLVHV	43.98	1044.5062	9	0.4	523.2606	36.26	5.54E7	1	F1:9193	P2PI20160713_pilling_C1RA2_BB72_P1.raw	2	2	sp|Q9H6S0|YTDC2_HUMAN	Oxidation (M)	M2:Oxidation (M):1000.00	PEAKS DB
AQHQKTFSV	43.86	1044.5353	9	-2.8	523.2734	22.42	1.99E5	1	F1:4489	P2PI20160713_pilling_C1RA2_BB72_P1.raw	1	1	sp|Q8TAG9|EXOC6_HUMAN			PEAKS DB
ILEKYIKFV	43.83	1151.6954	9	0.8	576.8539	40.79	1.69E7	4	F4:10823	P2PI20160713_pilling_C1RA2_BB72_P4.raw	2	2	tr|B7ZL14|B7ZL14_HUMAN:sp|Q96RU3|FNBP1_HUMAN			PEAKS DB
SLYHHLHVA	43.79	1075.5563	9	-1.7	538.7833	24.00	9.13E5	3	F3:5477	P2PI20160713_pilling_C1RA2_BB72_P3.raw	1	1	sp|P10398|ARAF_HUMAN:tr|Q96II5|Q96II5_HUMAN			PEAKS DB
YAIKNIHGV	43.76	1013.5658	9	0.4	507.7893	26.64	2.1E7	3	F3:6310	P2PI20160713_pilling_C1RA2_BB72_P3.raw	1	1	sp|P50570|DYN2_HUMAN			PEAKS DB
WLDNPKIQL	43.69	1125.6182	9	2.8	563.8164	44.35	3.89E7	4	F4:12115	P2PI20160713_pilling_C1RA2_BB72_P4.raw	2	2	sp|O60341|KDM1A_HUMAN:tr|R4GMQ1|R4GMQ1_HUMAN			PEAKS DB
YLHQKQSKV	43.59	1129.6244	9	-1.5	565.8171	18.28	5.36E5	4	F4:3380	P2PI20160713_pilling_C1RA2_BB72_P4.raw	3	3	sp|Q5SXM2|SNPC4_HUMAN			PEAKS DB
KAPPAPLAA	43.47	834.4963	9	-2.1	418.2545	25.07	1.05E7	7	F7:5474	P2PI20160713_pilling_C1RA2_BB72_P7.raw	2	2	sp|Q9Y2U8|MAN1_HUMAN			PEAKS DB
HIADVTHFV	43.41	1037.5294	9	-1.4	519.7712	33.78	1.17E7	7	F7:8332	P2PI20160713_pilling_C1RA2_BB72_P7.raw	1	1	sp|Q8TF46|DI3L1_HUMAN			PEAKS DB
M(+15.99)TDPIRILV	43.37	1072.5951	9	0.4	537.3051	43.38	9.14E6	1	F1:11613	P2PI20160713_pilling_C1RA2_BB72_P1.raw	2	2	tr|I3L3H2|I3L3H2_HUMAN:sp|P38919|IF4A3_HUMAN	Oxidation (M)	M1:Oxidation (M):1000.00	PEAKS DB
LLHDLVQHV	43.34	1072.6029	9	-0.3	537.3086	32.76	7.93E5	8	F8:8238	P2PI20160713_pilling_C1RA2_BB72_P8.raw	2	2	tr|E5RFX0|E5RFX0_HUMAN:tr|E3W983|E3W983_HUMAN:sp|Q8IYU2|HACE1_HUMAN			PEAKS DB
ALM(+15.99)KHPQFL	43.31	1099.5848	9	-2.2	550.7985	27.80	9.14E6	1	F1:6250	P2PI20160713_pilling_C1RA2_BB72_P1.raw	4	4	sp|O75845|SC5D_HUMAN	Oxidation (M)	M3:Oxidation (M):1000.00	PEAKS DB
HLVPVLHSL	43.30	1013.6022	9	-0.1	507.8071	35.01	1.57E6	2	F2:9041	P2PI20160713_pilling_C1RA2_BB72_P2.raw	1	1	sp|Q86VV8|RTTN_HUMAN			PEAKS DB
M(+15.99)LGHKPVGV	43.30	952.5164	9	-4.3	477.2634	21.89	1.16E7	1	F1:4459	P2PI20160713_pilling_C1RA2_BB72_P1.raw	3	3	sp|Q9NV56|MRGBP_HUMAN	Oxidation (M)	M1:Oxidation (M):1000.00	PEAKS DB
SLDKTSHSV	43.27	972.4876	9	-1.4	487.2491	19.01	4.01E6	4	F4:3609	P2PI20160713_pilling_C1RA2_BB72_P4.raw	2	2	sp|Q12789|TF3C1_HUMAN			PEAKS DB
HLSTIIHEA	43.26	1019.5400	9	-1.4	510.7755	26.28	9.64E6	3	F3:6195	P2PI20160713_pilling_C1RA2_BB72_P3.raw	1	1	sp|O15111|IKKA_HUMAN			PEAKS DB
FM(+15.99)FGQKLNV	43.24	1098.5532	9	0.1	550.2825	39.31	1.04E7	4	F4:10299	P2PI20160713_pilling_C1RA2_BB72_P4.raw	3	3	tr|M0QXS5|M0QXS5_HUMAN:tr|A0A3B3ITJ4|A0A3B3ITJ4_HUMAN:sp|P14866|HNRPL_HUMAN	Oxidation (M)	M2:Oxidation (M):1000.00	PEAKS DB
VLTGHNHYV	43.23	1038.5247	9	-2.7	520.2682	22.99	8.48E6	9	F9:5001	P2PI20160713_pilling_C1RA2_BB72_P9.raw	1	1	tr|A0A3B3IT15|A0A3B3IT15_HUMAN:sp|P53621|COPA_HUMAN			PEAKS DB
RGPPAPHIV	43.22	942.5399	9	-2.1	472.2762	24.69	1.57E5	1	F1:5247	P2PI20160713_pilling_C1RA2_BB72_P1.raw	1	1	sp|O95487|SC24B_HUMAN			PEAKS DB
HLTDTSHGV	43.22	965.4567	9	-2.1	483.7336	20.19	8E6	5	F5:4187	P2PI20160713_pilling_C1RA2_BB72_P5.raw	1	1	sp|Q96HW7|INT4_HUMAN			PEAKS DB
SMNTHLKAV	43.17	999.5172	9	-3.1	500.7643	22.95	1.72E6	9	F9:5000	P2PI20160713_pilling_C1RA2_BB72_P9.raw	1	1	sp|P62314|SMD1_HUMAN			PEAKS DB
FLWKEPATM(+15.99)	43.15	1137.5529	9	3.1	569.7839	38.10	6.82E7	4	F4:9909	P2PI20160713_pilling_C1RA2_BB72_P4.raw	3	3	sp|Q9BQ70|TCF25_HUMAN:tr|Q9H384|Q9H384_HUMAN:tr|H3BQ53|H3BQ53_HUMAN	Oxidation (M)	M9:Oxidation (M):1000.00	PEAKS DB
HFDLSHGSA	43.09	969.4304	9	-3.0	485.7210	24.49	2.49E5	9	F9:5507	P2PI20160713_pilling_C1RA2_BB72_P9.raw	1	1	sp|P69905|HBA_HUMAN			PEAKS DB
YLQEHAQEV	43.08	1115.5247	9	-3.0	558.7679	25.30	6.51E6	7	F7:5490	P2PI20160713_pilling_C1RA2_BB72_P7.raw	1	1	sp|Q15397|PUM3_HUMAN			PEAKS DB
LLPPPPCPA	43.06	903.4888	9	1.1	452.7509	42.13	9.11E7	4	F4:11725	P2PI20160713_pilling_C1RA2_BB72_P4.raw	5	5	sp|Q9BTY2|FUCO2_HUMAN			PEAKS DB
KLPPPPPQA	43.05	943.5491	9	0.9	472.7822	25.71	1.33E7	9	F9:5913	P2PI20160713_pilling_C1RA2_BB72_P9.raw	6	6	sp|O60341|KDM1A_HUMAN:tr|R4GMQ1|R4GMQ1_HUMAN			PEAKS DB
LLFEHHHHL	43.03	1181.6094	9	-2.8	591.8103	25.71	6.19E5	8	F8:5880	P2PI20160713_pilling_C1RA2_BB72_P8.raw	2	2	tr|A0A087WVK5|A0A087WVK5_HUMAN:tr|A0A087WW20|A0A087WW20_HUMAN:sp|Q9BVN2|RUSC1_HUMAN:tr|A0A087WYB2|A0A087WYB2_HUMAN			PEAKS DB
HLDEAIHVL	42.96	1045.5557	9	0.3	523.7853	33.89	5.11E7	8	F8:8583	P2PI20160713_pilling_C1RA2_BB72_P8.raw	2	2	tr|X6REB3|X6REB3_HUMAN			PEAKS DB
VLLHLLHNV	42.95	1056.6444	9	0.3	529.3286	36.65	3.58E5	5	F5:9697	P2PI20160713_pilling_C1RA2_BB72_P5.raw	1	1	sp|Q8TDD1|DDX54_HUMAN			PEAKS DB
RLFHERTFV	42.91	1203.6512	9	0.0	602.8329	28.45	1.82E6	8	F8:6791	P2PI20160713_pilling_C1RA2_BB72_P8.raw	2	2	tr|A0A0D9SFK2|A0A0D9SFK2_HUMAN:sp|Q92614|MY18A_HUMAN			PEAKS DB
KLFEFM(+15.99)HET	42.89	1196.5536	9	-2.1	599.2828	31.38	3.45E7	7	F7:7555	P2PI20160713_pilling_C1RA2_BB72_P7.raw	4	4	sp|O14980|XPO1_HUMAN	Oxidation (M)	M6:Oxidation (M):1000.00	PEAKS DB
FLM(+15.99)DFIHQV	42.89	1164.5637	9	0.3	583.2893	46.76	1.4E8	8	F8:12910	P2PI20160713_pilling_C1RA2_BB72_P8.raw	5	5	sp|Q8WUM0|NU133_HUMAN	Oxidation (M)	M3:Oxidation (M):1000.00	PEAKS DB
AIADHYM(+15.99)QV	42.83	1062.4805	9	-0.5	532.2458	27.58	5.72E6	4	F4:6374	P2PI20160713_pilling_C1RA2_BB72_P4.raw	3	3	sp|Q8IVL5|P3H2_HUMAN:tr|C9JSL4|C9JSL4_HUMAN:tr|C9J313|C9J313_HUMAN	Oxidation (M)	M7:Oxidation (M):1000.00	PEAKS DB
HILPHPVVV	42.82	1009.6072	9	-0.4	505.8107	32.22	1.38E6	8	F8:8038	P2PI20160713_pilling_C1RA2_BB72_P8.raw	2	2	sp|O60287|NPA1P_HUMAN			PEAKS DB
FAYDGKDYI	42.81	1090.4971	9	2.8	546.2573	39.78	4.99E8	7	F7:10425	P2PI20160713_pilling_C1RA2_BB72_P7.raw	4	4	sp|Q95604|1C17_HUMAN:sp|P30504|1C04_HUMAN:sp|P30505|1C08_HUMAN:sp|Q31612|1B73_HUMAN:sp|P30462|1B14_HUMAN:sp|P18463|1B37_HUMAN:sp|Q29836|1B67_HUMAN:sp|Q95365|1B38_HUMAN:sp|P30475|1B39_HUMAN			PEAKS DB
FAYDGKDYL	42.81	1090.4971	9	2.8	546.2573	39.78	4.99E8	7	F7:10425	P2PI20160713_pilling_C1RA2_BB72_P7.raw	4	4	sp|P13747|HLAE_HUMAN			PEAKS DB
YTTDRVMTV	42.66	1084.5223	9	-0.3	543.2671	30.66	2.07E7	3	F3:7649	P2PI20160713_pilling_C1RA2_BB72_P3.raw	1	1	sp|Q13547|HDAC1_HUMAN			PEAKS DB
HLAEALHQA	42.66	988.5090	9	-3.2	495.2602	22.71	4.6E6	8	F8:4973	P2PI20160713_pilling_C1RA2_BB72_P8.raw	1	1	sp|Q9BWS9|CHID1_HUMAN			PEAKS DB
SQHYHQGYY	42.64	1181.4890	9	-5.5	591.7485	21.67	1.76E5	7	F7:4328	P2PI20160713_pilling_C1RA2_BB72_P7.raw	1	1	sp|Q00839|HNRPU_HUMAN:tr|A0A1X7SBS1|A0A1X7SBS1_HUMAN			PEAKS DB
HLNPHTNM(+15.99)V	42.58	1077.5026	9	-2.4	539.7573	20.18	4.79E6	9	F9:4151	P2PI20160713_pilling_C1RA2_BB72_P9.raw	1	1	tr|G3V198|G3V198_HUMAN:sp|Q12769|NU160_HUMAN	Oxidation (M)	M8:Oxidation (M):1000.00	PEAKS DB
ILDEHVQRV	42.58	1107.6036	9	-2.9	554.8075	25.48	5.48E7	1	F1:5567	P2PI20160713_pilling_C1RA2_BB72_P1.raw	3	3	sp|O15169|AXIN1_HUMAN			PEAKS DB
YGLPVVVKL	42.56	986.6164	9	1.3	494.3161	46.66	5.62E7	1	F1:12709	P2PI20160713_pilling_C1RA2_BB72_P1.raw	2	2	tr|A0A2R8Y543|A0A2R8Y543_HUMAN:tr|A0A2R8Y5Z1|A0A2R8Y5Z1_HUMAN:tr|A0A2R8Y5C3|A0A2R8Y5C3_HUMAN:tr|A0A2R8Y750|A0A2R8Y750_HUMAN:tr|B4DGU4|B4DGU4_HUMAN:sp|P35222|CTNB1_HUMAN:tr|A0A2R8YCH5|A0A2R8YCH5_HUMAN:tr|A0A2R8Y7Z0|A0A2R8Y7Z0_HUMAN:tr|A0A2R8Y804|A0A2R8Y804_HUMAN			PEAKS DB
ILYSKTEHL	42.52	1102.6023	9	-0.9	552.3068	26.17	3.62E7	3	F3:6155	P2PI20160713_pilling_C1RA2_BB72_P3.raw	2	2	sp|Q14997|PSME4_HUMAN			PEAKS DB
ILM(+15.99)HHPPQV	42.44	1086.5645	9	-2.8	544.2868	23.44	1.13E7	3	F3:5319	P2PI20160713_pilling_C1RA2_BB72_P3.raw	2	2	sp|Q7Z5Y7|KCD20_HUMAN	Oxidation (M)	M3:Oxidation (M):1000.00	PEAKS DB
PLWGKVFYL	42.42	1121.6273	9	-0.9	561.8204	53.77	4.55E6	7	F7:14976	P2PI20160713_pilling_C1RA2_BB72_P7.raw	1	1	sp|Q9UBU7|DBF4A_HUMAN			PEAKS DB
LLHEKLYEL	42.41	1156.6492	9	-0.1	579.3318	34.51	1.13E7	1	F1:8548	P2PI20160713_pilling_C1RA2_BB72_P1.raw	2	2	sp|Q96LB3|IFT74_HUMAN			PEAKS DB
FLWKEPATM	42.41	1121.5580	9	1.7	561.7860	42.26	1.4E7	3	F3:11536	P2PI20160713_pilling_C1RA2_BB72_P3.raw	1	1	sp|Q9BQ70|TCF25_HUMAN:tr|Q9H384|Q9H384_HUMAN:tr|H3BQ53|H3BQ53_HUMAN			PEAKS DB
TLLGHEFVL	42.39	1027.5702	9	1.4	514.7920	47.08	1.5E7	3	F3:13186	P2PI20160713_pilling_C1RA2_BB72_P3.raw	1	1	tr|G5EA36|G5EA36_HUMAN:sp|P30260|CDC27_HUMAN			PEAKS DB
YLFDKSKTV	42.38	1099.5913	9	1.1	550.8024	29.22	1.06E7	5	F5:7144	P2PI20160713_pilling_C1RA2_BB72_P5.raw	1	1	sp|O15111|IKKA_HUMAN			PEAKS DB
VLDKTKHSV	42.37	1025.5869	9	-2.4	513.7981	18.41	2.38E6	4	F4:3420	P2PI20160713_pilling_C1RA2_BB72_P4.raw	2	2	sp|Q96M27|PRRC1_HUMAN			PEAKS DB
FVM(+15.99)ETFVHL	42.33	1137.5529	9	4.1	569.7860	43.85	2.34E7	8	F8:12021	P2PI20160713_pilling_C1RA2_BB72_P8.raw	6	6	sp|Q9BVK8|TM147_HUMAN	Oxidation (M)	M3:Oxidation (M):1000.00	PEAKS DB
SIAKFLRNV	42.29	1046.6237	9	1.1	524.3182	34.11	1.72E6	4	F4:8596	P2PI20160713_pilling_C1RA2_BB72_P4.raw	1	1	sp|Q53R41|FAKD1_HUMAN			PEAKS DB
YM(+15.99)GGFAKSV	42.20	974.4531	9	-0.9	488.2324	27.22	5.65E6	5	F5:6481	P2PI20160713_pilling_C1RA2_BB72_P5.raw	2	2	tr|C9JKQ2|C9JKQ2_HUMAN:sp|O43676|NDUB3_HUMAN	Oxidation (M)	M2:Oxidation (M):1000.00	PEAKS DB
YLYVDKNFI	42.18	1173.6069	9	2.6	587.8107	44.01	2.84E6	4	F4:11936	P2PI20160713_pilling_C1RA2_BB72_P4.raw	1	1	sp|P35579|MYH9_HUMAN			PEAKS DB
NMYGKVVTV	42.13	1009.5267	9	0.2	505.7693	32.14	8.64E7	4	F4:7916	P2PI20160713_pilling_C1RA2_BB72_P4.raw	2	2	sp|O00267|SPT5H_HUMAN			PEAKS DB
ILM(+15.99)EHIHKL	42.12	1148.6376	9	-3.0	575.3243	24.61	4.12E9	7	F7:5280	P2PI20160713_pilling_C1RA2_BB72_P7.raw	41	41	sp|P84098|RL19_HUMAN:tr|J3QR09|J3QR09_HUMAN:tr|J3KTE4|J3KTE4_HUMAN	Oxidation (M)	M3:Oxidation (M):1000.00	PEAKS DB
HLDRHLYFA	42.11	1170.5934	9	0.1	586.3040	29.18	0	8	F8:7031	P2PI20160713_pilling_C1RA2_BB72_P8.raw	0	0	sp|Q92896|GSLG1_HUMAN			PEAKS DB
YAHRGFSEV	42.09	1064.5039	9	-3.3	533.2574	23.92	0	1	F1:4998	P2PI20160713_pilling_C1RA2_BB72_P1.raw	0	0	sp|Q9BW92|SYTM_HUMAN:tr|U3KQG0|U3KQG0_HUMAN			PEAKS DB
FM(+15.99)VEKGPTL	42.09	1036.5262	9	-0.5	519.2701	33.31	2.04E7	7	F7:8152	P2PI20160713_pilling_C1RA2_BB72_P7.raw	2	2	tr|B1AMF0|B1AMF0_HUMAN:tr|A6NGS0|A6NGS0_HUMAN:sp|Q8N2K1|UB2J2_HUMAN	Oxidation (M)	M2:Oxidation (M):1000.00	PEAKS DB
VM(+15.99)DVVVKSV	42.09	990.5419	9	0.1	496.2769	28.34	2.04E5	4	F4:6635	P2PI20160713_pilling_C1RA2_BB72_P4.raw	1	1	sp|Q86UP8|GTD2A_HUMAN:sp|Q6EKJ0|GTD2B_HUMAN:tr|A0A494C0I1|A0A494C0I1_HUMAN:tr|A0A494C1N8|A0A494C1N8_HUMAN	Oxidation (M)	M2:Oxidation (M):1000.00	PEAKS DB
M(+15.99)LFGHPLLV	42.08	1041.5681	9	0.1	521.7914	45.48	1.99E8	1	F1:12293	P2PI20160713_pilling_C1RA2_BB72_P1.raw	7	7	tr|G5E9A6|G5E9A6_HUMAN:sp|P51784|UBP11_HUMAN	Oxidation (M)	M1:Oxidation (M):1000.00	PEAKS DB
HLYSSIEHL	42.06	1097.5505	9	-2.1	549.7814	31.46	6.31E5	7	F7:7556	P2PI20160713_pilling_C1RA2_BB72_P7.raw	1	1	sp|Q7Z6Z7|HUWE1_HUMAN			PEAKS DB
VLKVFLENV	42.06	1059.6328	9	2.2	530.8248	44.61	9.97E7	8	F8:12359	P2PI20160713_pilling_C1RA2_BB72_P8.raw	4	4	sp|P62805|H4_HUMAN			PEAKS DB
YVDRGYYSV	42.06	1120.5189	9	0.8	561.2660	31.53	1.89E6	3	F3:7953	P2PI20160713_pilling_C1RA2_BB72_P3.raw	1	1	sp|P67775|PP2AA_HUMAN:sp|P62714|PP2AB_HUMAN			PEAKS DB
ALWQKQASA	42.05	1001.5294	9	1.3	501.7726	27.36	3.93E5	1	F1:6129	P2PI20160713_pilling_C1RA2_BB72_P1.raw	1	1	sp|Q12772|SRBP2_HUMAN			PEAKS DB
GLQHIKVYL	42.03	1069.6284	9	1.2	535.8221	33.37	3.22E6	1	F1:8195	P2PI20160713_pilling_C1RA2_BB72_P1.raw	2	2	tr|K7EJP6|K7EJP6_HUMAN:tr|K7ELT9|K7ELT9_HUMAN:tr|K7EL44|K7EL44_HUMAN:sp|Q32NB8|PGPS1_HUMAN			PEAKS DB
GLLHGHFTL	42.02	993.5396	9	1.0	497.7762	35.46	4.3E6	4	F4:9050	P2PI20160713_pilling_C1RA2_BB72_P4.raw	2	2	sp|O95163|ELP1_HUMAN			PEAKS DB
TLNAHEHFV	42.00	1066.5195	9	-0.3	534.2657	25.89	3.92E5	3	F3:6105	P2PI20160713_pilling_C1RA2_BB72_P3.raw	1	1	sp|P43034|LIS1_HUMAN			PEAKS DB
TLLGHLDYI	41.98	1043.5652	9	1.0	522.7904	46.42	4.08E7	1	F1:12654	P2PI20160713_pilling_C1RA2_BB72_P1.raw	3	3	tr|A0A3B3IT15|A0A3B3IT15_HUMAN:sp|P53621|COPA_HUMAN			PEAKS DB
QQYQWLEKV	41.97	1220.6189	9	-0.7	611.3163	40.12	1.03E6	1	F1:10502	P2PI20160713_pilling_C1RA2_BB72_P1.raw	1	1	sp|O95456|PSMG1_HUMAN			PEAKS DB
VLSKLVHNV	41.95	1007.6127	9	-1.5	504.8115	26.90	7.73E5	4	F4:6137	P2PI20160713_pilling_C1RA2_BB72_P4.raw	1	1	tr|A0A0C4DFZ6|A0A0C4DFZ6_HUMAN:sp|Q9H972|CN093_HUMAN			PEAKS DB
NLHSVAHTV	41.91	976.5090	9	-3.8	489.2599	21.99	1.15E6	8	F8:4659	P2PI20160713_pilling_C1RA2_BB72_P8.raw	1	1	sp|Q96L50|LLR1_HUMAN			PEAKS DB
KLVLVLPDV	41.90	994.6426	9	4.2	498.3296	49.07	1.7E5	3	F3:13794	P2PI20160713_pilling_C1RA2_BB72_P3.raw	2	2	sp|O60318|GANP_HUMAN			PEAKS DB
KLNPQQFEV	41.88	1101.5818	9	1.6	551.7991	35.10	2.01E8	7	F7:8813	P2PI20160713_pilling_C1RA2_BB72_P7.raw	2	2	sp|P46977|STT3A_HUMAN			PEAKS DB
TMSAVVKKV	41.80	961.5630	9	-4.2	481.7868	23.14	6.01E5	9	F9:5069	P2PI20160713_pilling_C1RA2_BB72_P9.raw	1	1	sp|Q9BUI4|RPC3_HUMAN			PEAKS DB
HLNGHIKQV	41.79	1044.5829	9	-3.4	523.2969	19.98	1.61E7	7	F7:3804	P2PI20160713_pilling_C1RA2_BB72_P7.raw	1	1	sp|Q9HBE1|PATZ1_HUMAN			PEAKS DB
FLDIHNIHV	41.78	1106.5873	9	1.8	554.3004	40.30	1.19E7	4	F4:10649	P2PI20160713_pilling_C1RA2_BB72_P4.raw	1	1	tr|C9JEX3|C9JEX3_HUMAN:sp|Q13614|MTMR2_HUMAN			PEAKS DB
FM(+15.99)APLQEKV	41.73	1077.5529	9	0.2	539.7838	32.87	1.01E7	7	F7:8011	P2PI20160713_pilling_C1RA2_BB72_P7.raw	1	1	sp|Q96A54|PAQR1_HUMAN	Oxidation (M)	M2:Oxidation (M):1000.00	PEAKS DB
TLAQRVKEV	41.72	1042.6135	9	-4.2	522.3118	24.30	2.91E8	1	F1:5085	P2PI20160713_pilling_C1RA2_BB72_P1.raw	4	4	sp|Q9Y679|AUP1_HUMAN			PEAKS DB
M(+15.99)TSEIHNTV	41.71	1046.4702	9	-3.4	524.2406	22.11	9.82E6	7	F7:4455	P2PI20160713_pilling_C1RA2_BB72_P7.raw	2	2	sp|O43264|ZW10_HUMAN	Oxidation (M)	M1:Oxidation (M):1000.00	PEAKS DB
YQNQEIHNL	41.71	1157.5465	9	-2.3	579.7792	27.83	1.71E6	1	F1:6283	P2PI20160713_pilling_C1RA2_BB72_P1.raw	1	1	sp|Q14692|BMS1_HUMAN			PEAKS DB
AAIKKLYQV	41.70	1032.6332	9	2.3	517.3237	26.72	0	4	F4:6087	P2PI20160713_pilling_C1RA2_BB72_P4.raw	0	0	sp|P40121|CAPG_HUMAN:tr|B8ZZL6|B8ZZL6_HUMAN:tr|E7ENU9|E7ENU9_HUMAN			PEAKS DB
GLLHVFVRV	41.70	1038.6338	9	2.9	520.3257	39.86	1.51E6	1	F1:10418	P2PI20160713_pilling_C1RA2_BB72_P1.raw	1	1	sp|O43432|IF4G3_HUMAN:tr|A0A0A0MSA7|A0A0A0MSA7_HUMAN:tr|A0A0U1RQK7|A0A0U1RQK7_HUMAN			PEAKS DB
LLFDRPMHV	41.68	1126.5957	9	1.4	564.3047	37.34	1.89E7	3	F3:9886	P2PI20160713_pilling_C1RA2_BB72_P3.raw	2	2	sp|P52272|HNRPM_HUMAN:tr|A0A087X0X3|A0A087X0X3_HUMAN			PEAKS DB
YMIAHITGL	41.62	1017.5317	9	0.7	509.7725	42.67	1.16E7	5	F5:11698	P2PI20160713_pilling_C1RA2_BB72_P5.raw	2	2	sp|P04818|TYSY_HUMAN			PEAKS DB
FLDQHGHNL	41.59	1079.5148	9	-1.8	540.7625	26.01	3.71E7	3	F3:6106	P2PI20160713_pilling_C1RA2_BB72_P3.raw	2	2	tr|H3BPE1|H3BPE1_HUMAN:tr|H3BQK9|H3BQK9_HUMAN			PEAKS DB
SVHKGFAFV	41.57	990.5287	9	1.5	496.2724	30.30	7.5E7	1	F1:7141	P2PI20160713_pilling_C1RA2_BB72_P1.raw	2	2	tr|G3V576|G3V576_HUMAN:tr|G3V4W0|G3V4W0_HUMAN:tr|B4DY08|B4DY08_HUMAN:tr|B2R5W2|B2R5W2_HUMAN:tr|G3V4C1|G3V4C1_HUMAN:tr|A0A0G2JNQ3|A0A0G2JNQ3_HUMAN:sp|B2RXH8|HNRC2_HUMAN:sp|P0DMR1|HNRC4_HUMAN:sp|B7ZW38|HNRC3_HUMAN:sp|O60812|HNRC1_HUMAN:tr|A0A0G2JPF8|A0A0G2JPF8_HUMAN:tr|G3V2Q1|G3V2Q1_HUMAN:sp|P07910|HNRPC_HUMAN			PEAKS DB
VVM(+15.99)HSIQKV	41.56	1055.5797	9	-3.8	528.7951	20.71	5.11E5	1	F1:3942	P2PI20160713_pilling_C1RA2_BB72_P1.raw	1	1	tr|H0Y9I8|H0Y9I8_HUMAN:sp|Q9H799|CPLN1_HUMAN	Oxidation (M)	M3:Oxidation (M):1000.00	PEAKS DB
YLNEQVKAI	41.55	1076.5865	9	0.8	539.2998	31.50	6.63E6	3	F3:7949	P2PI20160713_pilling_C1RA2_BB72_P3.raw	1	1	tr|G3V1D1|G3V1D1_HUMAN:tr|G3V192|G3V192_HUMAN:sp|P02794|FRIH_HUMAN			PEAKS DB
YAFNM(+15.99)KATV	41.52	1059.5059	9	-1.1	530.7596	29.77	1.65E7	7	F7:6993	P2PI20160713_pilling_C1RA2_BB72_P7.raw	2	2	sp|P11142|HSP7C_HUMAN	Oxidation (M)	M5:Oxidation (M):1000.00	PEAKS DB
SM(+15.99)NTHLKAV	41.51	1015.5121	9	-4.0	508.7613	19.96	5.4E6	9	F9:4117	P2PI20160713_pilling_C1RA2_BB72_P9.raw	1	1	sp|P62314|SMD1_HUMAN	Oxidation (M)	M2:Oxidation (M):1000.00	PEAKS DB
RIYKYIHKV	41.50	1218.7236	9	-1.0	407.2472	22.59	1.2E7	3	F3:5015	P2PI20160713_pilling_C1RA2_BB72_P3.raw	3	3	tr|D6RDP9|D6RDP9_HUMAN:tr|D6R952|D6R952_HUMAN:sp|Q15800|MSMO1_HUMAN			PEAKS DB
GQNDIHHKV	41.49	1046.5258	9	-2.1	524.2679	18.11	1.99E6	3	F3:3632	P2PI20160713_pilling_C1RA2_BB72_P3.raw	1	1	sp|Q9UN86|G3BP2_HUMAN			PEAKS DB
YILKIVPTV	41.46	1044.6583	9	0.7	523.3368	45.52	8.12E6	7	F7:12326	P2PI20160713_pilling_C1RA2_BB72_P7.raw	1	1	sp|Q969X5|ERGI1_HUMAN			PEAKS DB
SM(+15.99)DEYVHQI	41.45	1136.4808	9	-2.0	569.2466	29.60	1.5E7	1	F1:6895	P2PI20160713_pilling_C1RA2_BB72_P1.raw	2	2	sp|Q5T1V6|DDX59_HUMAN	Oxidation (M)	M2:Oxidation (M):1000.00	PEAKS DB
SM(+15.99)DEYVHQL	41.45	1136.4808	9	-2.0	569.2466	29.60	1.5E7	1	F1:6895	P2PI20160713_pilling_C1RA2_BB72_P1.raw	2	2		Oxidation (M)	M2:Oxidation (M):1000.00	PEAKS DB
KQHFINQAV	41.45	1083.5825	9	-2.6	542.7971	25.04	7.1E5	1	F1:5354	P2PI20160713_pilling_C1RA2_BB72_P1.raw	1	1	tr|K7EIG9|K7EIG9_HUMAN:sp|Q96D70|R3HD4_HUMAN			PEAKS DB
YLHKVVM(+15.99)KA	41.42	1103.6161	9	-1.8	552.8143	19.51	3.44E5	1	F1:3606	P2PI20160713_pilling_C1RA2_BB72_P1.raw	1	1	tr|A0A140T9X8|A0A140T9X8_HUMAN:tr|H0Y799|H0Y799_HUMAN:tr|E9PIQ3|E9PIQ3_HUMAN:tr|U3KQA6|U3KQA6_HUMAN:tr|A0A0G2JHL0|A0A0G2JHL0_HUMAN:tr|A0A140T9F7|A0A140T9F7_HUMAN:tr|A0A140T9V2|A0A140T9V2_HUMAN:sp|P25440|BRD2_HUMAN:tr|A0A140T9E9|A0A140T9E9_HUMAN:tr|H0Y6K2|H0Y6K2_HUMAN:tr|A0A0G2JK44|A0A0G2JK44_HUMAN	Oxidation (M)	M7:Oxidation (M):1000.00	PEAKS DB
AM(+15.99)YPHVTQA	41.42	1032.4698	9	-2.9	517.2407	25.09	9.48E6	9	F9:5729	P2PI20160713_pilling_C1RA2_BB72_P9.raw	2	2	tr|H7BXZ6|H7BXZ6_HUMAN:sp|Q8IXI2|MIRO1_HUMAN	Oxidation (M)	M2:Oxidation (M):1000.00	PEAKS DB
ATFKGIVRA	41.42	961.5709	9	-1.0	481.7912	25.89	1.19E6	3	F3:6077	P2PI20160713_pilling_C1RA2_BB72_P3.raw	1	1	sp|P53396|ACLY_HUMAN			PEAKS DB
HLQDNIQHA	41.41	1074.5206	9	-3.7	538.2645	21.17	1.17E6	5	F5:4528	P2PI20160713_pilling_C1RA2_BB72_P5.raw	2	2	sp|B5ME19|EIFCL_HUMAN:sp|Q99613|EIF3C_HUMAN			PEAKS DB
TLDQHSFSL	41.37	1046.5033	9	0.7	524.2593	38.51	2.6E7	8	F8:10178	P2PI20160713_pilling_C1RA2_BB72_P8.raw	1	1	sp|O43264|ZW10_HUMAN			PEAKS DB
M(+15.99)LQDSIHVV	41.35	1056.5273	9	0.1	529.2710	34.46	7.91E6	7	F7:8556	P2PI20160713_pilling_C1RA2_BB72_P7.raw	2	2	sp|Q13416|ORC2_HUMAN	Oxidation (M)	M1:Oxidation (M):1000.00	PEAKS DB
VMDSKIVQV	41.31	1017.5529	9	2.6	509.7836	32.85	2.04E8	4	F4:8127	P2PI20160713_pilling_C1RA2_BB72_P4.raw	2	2	sp|P52294|IMA5_HUMAN:sp|O15131|IMA6_HUMAN:sp|O60684|IMA7_HUMAN			PEAKS DB
SLKTFVHTV	41.31	1030.5811	9	-1.7	516.2969	29.35	4.15E7	7	F7:6821	P2PI20160713_pilling_C1RA2_BB72_P7.raw	2	2	tr|J3KPF0|J3KPF0_HUMAN			PEAKS DB
FLLDKKIGV	41.31	1031.6378	9	0.1	516.8262	36.94	5.26E8	1	F1:9377	P2PI20160713_pilling_C1RA2_BB72_P1.raw	4	4	tr|F5GWF6|F5GWF6_HUMAN:sp|P78371|TCPB_HUMAN:tr|F8VQ14|F8VQ14_HUMAN			PEAKS DB
FM(+15.99)KKYIHVA	41.31	1151.6161	9	-2.7	576.8122	22.53	1.03E7	4	F4:4748	P2PI20160713_pilling_C1RA2_BB72_P4.raw	2	2	sp|P25205|MCM3_HUMAN	Oxidation (M)	M2:Oxidation (M):1000.00	PEAKS DB
AAFDNFKEV	41.28	1039.4974	9	1.4	520.7556	36.85	1.96E6	6	F6:9722	P2PI20160713_pilling_C1RA2_BB72_P6.raw	1	1	tr|F8W1F5|F8W1F5_HUMAN:sp|Q8IVF7|FMNL3_HUMAN:sp|O95466|FMNL1_HUMAN			PEAKS DB
KVWRDQHFV	41.27	1213.6356	9	0.2	607.8240	25.75	5.18E6	5	F5:6000	P2PI20160713_pilling_C1RA2_BB72_P5.raw	3	3	sp|P02786|TFR1_HUMAN			PEAKS DB
STLHLVLRL	41.25	1050.6549	9	-0.5	526.3345	39.45	1.82E6	1	F1:10289	P2PI20160713_pilling_C1RA2_BB72_P1.raw	2	2	tr|J3QS39|J3QS39_HUMAN:tr|J3QTR3|J3QTR3_HUMAN:tr|F5H6Q2|F5H6Q2_HUMAN:sp|P62987|RL40_HUMAN:tr|F5GYU3|F5GYU3_HUMAN:tr|F5H2Z3|F5H2Z3_HUMAN:tr|F5H265|F5H265_HUMAN:tr|B4DV12|B4DV12_HUMAN:tr|F5H388|F5H388_HUMAN:sp|P62979|RS27A_HUMAN:tr|F5H747|F5H747_HUMAN:tr|F5GXK7|F5GXK7_HUMAN:tr|J3QKN0|J3QKN0_HUMAN:tr|Q5PY61|Q5PY61_HUMAN:tr|Q96C32|Q96C32_HUMAN:sp|P0CG48|UBC_HUMAN			PEAKS DB
YIM(+15.99)GYISKV	41.24	1088.5576	9	0.8	545.2854	33.69	7.51E7	5	F5:8678	P2PI20160713_pilling_C1RA2_BB72_P5.raw	2	2	sp|O00160|MYO1F_HUMAN	Oxidation (M)	M3:Oxidation (M):1000.00	PEAKS DB
HVIEKM(+15.99)HHV	41.22	1144.5812	9	-2.8	382.5333	18.08	1.2E7	7	F7:3233	P2PI20160713_pilling_C1RA2_BB72_P7.raw	6	6	tr|A0A3B3IRK8|A0A3B3IRK8_HUMAN:sp|Q9BYX4|IFIH1_HUMAN	Oxidation (M)	M6:Oxidation (M):1000.00	PEAKS DB
RLYGKDYNV	41.22	1126.5770	9	-2.7	376.5319	25.28	1.38E6	1	F1:5443	P2PI20160713_pilling_C1RA2_BB72_P1.raw	2	2	sp|P49961|ENTP1_HUMAN			PEAKS DB
YLASHLRQL	41.21	1099.6138	9	0.1	550.8142	29.07	1.27E6	7	F7:6762	P2PI20160713_pilling_C1RA2_BB72_P7.raw	2	2	sp|Q9H4B4|PLK3_HUMAN			PEAKS DB
RVPPVPPNV	41.21	973.5709	9	0.0	487.7914	30.33	1.14E7	4	F4:7318	P2PI20160713_pilling_C1RA2_BB72_P4.raw	4	4	sp|Q9Y483|MTF2_HUMAN			PEAKS DB
HLDVKPANI	41.20	1005.5607	9	-1.5	503.7858	26.94	6.98E7	3	F3:6425	P2PI20160713_pilling_C1RA2_BB72_P3.raw	2	2	sp|Q99640|PMYT1_HUMAN:tr|B4DZM6|B4DZM6_HUMAN			PEAKS DB
SM(+15.99)DDHKLSL	41.18	1060.4858	9	-1.3	531.2484	25.55	9.97E6	5	F5:5946	P2PI20160713_pilling_C1RA2_BB72_P5.raw	4	4	sp|P05023|AT1A1_HUMAN	Oxidation (M)	M2:Oxidation (M):1000.00	PEAKS DB
SMM(+15.99)DPNHFL	41.17	1106.4525	9	3.2	554.2341	36.82	3.32E6	3	F3:9704	P2PI20160713_pilling_C1RA2_BB72_P3.raw	2	2	sp|Q8IWV8|UBR2_HUMAN	Oxidation (M)	M3:Oxidation (M):24.44	PEAKS DB
YLNQHVNRI	41.14	1155.6149	9	-4.0	578.8124	24.26	3.23E6	1	F1:5100	P2PI20160713_pilling_C1RA2_BB72_P1.raw	2	2	sp|Q9BXS6|NUSAP_HUMAN			PEAKS DB
TLTHIYNKV	41.08	1087.6025	9	-0.9	544.8068	25.74	1.93E5	2	F2:5906	P2PI20160713_pilling_C1RA2_BB72_P2.raw	1	1	sp|Q9NYU2|UGGG1_HUMAN			PEAKS DB
SMDDHKLSL	41.06	1044.4910	9	0.8	523.2521	29.14	3.66E6	5	F5:7134	P2PI20160713_pilling_C1RA2_BB72_P5.raw	1	1	sp|P05023|AT1A1_HUMAN			PEAKS DB
ALYHFNHSL	41.02	1100.5403	9	-1.0	551.2769	30.88	1.44E6	7	F7:7348	P2PI20160713_pilling_C1RA2_BB72_P7.raw	1	1	sp|Q5T4S7|UBR4_HUMAN			PEAKS DB
RLPALTVHV	41.02	1004.6131	9	0.5	503.3141	33.48	1.6E6	1	F1:8256	P2PI20160713_pilling_C1RA2_BB72_P1.raw	2	2	sp|P07602|SAP_HUMAN:tr|C9JIZ6|C9JIZ6_HUMAN			PEAKS DB
VLHEHIQRL	41.01	1143.6512	9	-3.0	572.8300	23.35	4.44E6	3	F3:5271	P2PI20160713_pilling_C1RA2_BB72_P3.raw	2	2	tr|F8W9S7|F8W9S7_HUMAN:sp|Q14C86|GAPD1_HUMAN			PEAKS DB
VLHDRIVSV	41.00	1036.6029	9	-0.8	519.3069	27.76	1.91E7	4	F4:6423	P2PI20160713_pilling_C1RA2_BB72_P4.raw	2	2	sp|Q9ULK4|MED23_HUMAN:tr|Q5JWT2|Q5JWT2_HUMAN			PEAKS DB
GLHGWAFTL	41.00	1000.5131	9	-1.6	501.2630	49.86	3.27E7	9	F9:14159	P2PI20160713_pilling_C1RA2_BB72_P9.raw	2	2	sp|P13639|EF2_HUMAN			PEAKS DB
AMGIAPPKV	41.00	882.4997	9	2.3	442.2569	33.14	6.24E6	4	F4:8254	P2PI20160713_pilling_C1RA2_BB72_P4.raw	2	2	sp|O43395|PRPF3_HUMAN			PEAKS DB
AM(+15.99)NGHVPAV	40.93	910.4331	9	-2.7	456.2226	23.73	3.39E7	1	F1:4965	P2PI20160713_pilling_C1RA2_BB72_P1.raw	4	4	sp|Q8IWZ3|ANKH1_HUMAN	Oxidation (M)	M2:Oxidation (M):1000.00	PEAKS DB
NM(+15.99)YGKVVTV	40.91	1025.5216	9	0.3	513.7668	28.52	4.01E8	4	F4:6672	P2PI20160713_pilling_C1RA2_BB72_P4.raw	3	3	sp|O00267|SPT5H_HUMAN	Oxidation (M)	M2:Oxidation (M):1000.00	PEAKS DB
RLVPSVNGV	40.90	939.5502	9	1.8	470.7819	32.96	1.07E7	4	F4:8189	P2PI20160713_pilling_C1RA2_BB72_P4.raw	1	1	tr|V9GYY3|V9GYY3_HUMAN:sp|P11586|C1TC_HUMAN:tr|A0A384N5Y3|A0A384N5Y3_HUMAN:tr|F5H2F4|F5H2F4_HUMAN:tr|V9GZ78|V9GZ78_HUMAN			PEAKS DB
SLHDRIYVI	40.88	1114.6135	9	-0.8	558.3136	33.86	4.07E7	1	F1:8439	P2PI20160713_pilling_C1RA2_BB72_P1.raw	1	1	sp|Q53G59|KLH12_HUMAN			PEAKS DB
TLQKEVHAA	40.87	995.5400	9	-4.0	498.7743	19.77	3.64E6	5	F5:4072	P2PI20160713_pilling_C1RA2_BB72_P5.raw	1	1	tr|C9JQD8|C9JQD8_HUMAN:sp|P29274|AA2AR_HUMAN			PEAKS DB
KMFEFYERV	40.86	1247.6008	9	5.7	416.8757	37.10	6.21E5	3	F3:9824	P2PI20160713_pilling_C1RA2_BB72_P3.raw	2	2	sp|O75306|NDUS2_HUMAN			PEAKS DB
FLLQRVHSL	40.85	1111.6501	9	0.6	556.8315	34.81	4.34E6	3	F3:9054	P2PI20160713_pilling_C1RA2_BB72_P3.raw	1	1	sp|O15127|SCAM2_HUMAN			PEAKS DB
SLTAHLHQA	40.85	976.5090	9	-3.7	489.2600	22.57	9.04E5	8	F8:4867	P2PI20160713_pilling_C1RA2_BB72_P8.raw	1	1	sp|O76071|CIAO1_HUMAN			PEAKS DB
QAPPPPQQV	40.85	960.5029	9	-1.7	481.2566	26.21	1.84E7	4	F4:5932	P2PI20160713_pilling_C1RA2_BB72_P4.raw	3	3	sp|Q9UPW0|FOXJ3_HUMAN			PEAKS DB
SLQNHNHQL	40.79	1089.5315	9	0.2	545.7720	20.16	2.19E6	6	F6:4156	P2PI20160713_pilling_C1RA2_BB72_P6.raw	2	2	sp|Q5VTR2|BRE1A_HUMAN:tr|H3BP71|H3BP71_HUMAN:sp|O75150|BRE1B_HUMAN			PEAKS DB
NLYEHHHSA	40.78	1106.4894	9	-1.0	554.2502	18.38	6.24E5	5	F5:3652	P2PI20160713_pilling_C1RA2_BB72_P5.raw	2	2	sp|P48449|ERG7_HUMAN			PEAKS DB
SLHSKLFRV	40.77	1085.6345	9	-1.5	543.8237	27.20	1.37E7	8	F8:6382	P2PI20160713_pilling_C1RA2_BB72_P8.raw	2	2	tr|H0Y3Q9|H0Y3Q9_HUMAN:sp|Q32MH5|F214A_HUMAN			PEAKS DB
KMPEINAKV	40.76	1028.5688	9	-1.3	515.2899	26.94	2.43E7	3	F3:6438	P2PI20160713_pilling_C1RA2_BB72_P3.raw	1	1	sp|Q15011|HERP1_HUMAN			PEAKS DB
YM(+15.99)IAHITGL	40.75	1033.5266	9	-0.4	517.7704	39.31	6.32E7	1	F1:10199	P2PI20160713_pilling_C1RA2_BB72_P1.raw	4	4	sp|P04818|TYSY_HUMAN	Oxidation (M)	M2:Oxidation (M):1000.00	PEAKS DB
FLHDHQAEL	40.74	1108.5302	9	-0.8	555.2704	26.81	2.48E7	4	F4:6107	P2PI20160713_pilling_C1RA2_BB72_P4.raw	2	2	tr|A0A0G2JKT7|A0A0G2JKT7_HUMAN:sp|O14931|NCTR3_HUMAN			PEAKS DB
LM(+15.99)DSNLPRL	40.73	1073.5540	9	0.8	537.7847	35.54	2.74E7	1	F1:8935	P2PI20160713_pilling_C1RA2_BB72_P1.raw	2	2	sp|P42858|HD_HUMAN	Oxidation (M)	M2:Oxidation (M):1000.00	PEAKS DB
WQDYIYKEV	40.71	1242.5920	9	-0.1	622.3032	40.22	1.76E6	9	F9:10800	P2PI20160713_pilling_C1RA2_BB72_P9.raw	1	1	sp|Q8WXD5|GEMI6_HUMAN:tr|B9A037|B9A037_HUMAN:tr|B8ZZ85|B8ZZ85_HUMAN			PEAKS DB
YLAHFIEGL	40.71	1061.5546	9	-1.2	531.7839	46.85	2.55E7	1	F1:12837	P2PI20160713_pilling_C1RA2_BB72_P1.raw	2	2	tr|F2Z2X4|F2Z2X4_HUMAN:sp|Q9C0E2|XPO4_HUMAN			PEAKS DB
VM(+15.99)LDKQKEL	40.67	1118.6005	9	-3.7	560.3054	23.44	2.02E6	1	F1:4809	P2PI20160713_pilling_C1RA2_BB72_P1.raw	1	1	tr|J3KPM9|J3KPM9_HUMAN:sp|P42224|STAT1_HUMAN	Oxidation (M)	M2:Oxidation (M):1000.00	PEAKS DB
SM(+15.99)TLAIHEI	40.64	1029.5165	9	-0.1	515.7654	34.17	6.35E7	1	F1:8415	P2PI20160713_pilling_C1RA2_BB72_P1.raw	3	3	tr|E7EMA0|E7EMA0_HUMAN:sp|O15121|DEGS1_HUMAN	Oxidation (M)	M2:Oxidation (M):1000.00	PEAKS DB
KLHPGLLEV	40.63	1004.6018	9	1.9	503.3091	32.19	1.4E7	1	F1:7777	P2PI20160713_pilling_C1RA2_BB72_P1.raw	1	1	sp|Q9H497|TOR3A_HUMAN			PEAKS DB
STHEFLHEV	40.62	1097.5142	9	-1.2	549.7626	27.59	7.34E6	5	F5:6624	P2PI20160713_pilling_C1RA2_BB72_P5.raw	1	1	sp|Q9H269|VPS16_HUMAN			PEAKS DB
SM(+15.99)GQLPHTV	40.61	984.4698	9	-1.8	493.2402	25.70	5.27E7	3	F3:6022	P2PI20160713_pilling_C1RA2_BB72_P3.raw	4	4	tr|E5RJ51|E5RJ51_HUMAN:tr|E5RHL1|E5RHL1_HUMAN:tr|E5RG75|E5RG75_HUMAN:tr|E5RG34|E5RG34_HUMAN:tr|E5RGQ1|E5RGQ1_HUMAN:sp|P36402|TCF7_HUMAN:tr|B7WNT5|B7WNT5_HUMAN	Oxidation (M)	M2:Oxidation (M):1000.00	PEAKS DB
VM(+15.99)DSKIVQV	40.61	1033.5477	9	0.1	517.7798	28.44	1.24E9	4	F4:6733	P2PI20160713_pilling_C1RA2_BB72_P4.raw	8	8	sp|P52294|IMA5_HUMAN:sp|O15131|IMA6_HUMAN:sp|O60684|IMA7_HUMAN	Oxidation (M)	M2:Oxidation (M):1000.00	PEAKS DB
ILMHHPPQV	40.61	1070.5695	9	-2.9	536.2893	26.32	1.38E6	3	F3:6220	P2PI20160713_pilling_C1RA2_BB72_P3.raw	1	1	sp|Q7Z5Y7|KCD20_HUMAN			PEAKS DB
YLWLKLNQV	40.60	1175.6703	9	2.3	588.8422	48.43	3.59E6	4	F4:13415	P2PI20160713_pilling_C1RA2_BB72_P4.raw	1	1	sp|Q8N1F7|NUP93_HUMAN:tr|H3BVG0|H3BVG0_HUMAN			PEAKS DB
TLM(+15.99)NLHVYI	40.59	1118.5795	9	1.0	560.2960	41.61	8.18E6	4	F4:11198	P2PI20160713_pilling_C1RA2_BB72_P4.raw	1	1	sp|O96005|CLPT1_HUMAN	Oxidation (M)	M3:Oxidation (M):1000.00	PEAKS DB
AM(+15.99)FGKLM(+15.99)TI	40.58	1042.5192	9	2.5	522.2667	34.99	1.31E8	4	F4:8868	P2PI20160713_pilling_C1RA2_BB72_P4.raw	4	4	sp|Q29RF7|PDS5A_HUMAN	Oxidation (M)	M2:Oxidation (M):1000.00;M7:Oxidation (M):1000.00	PEAKS DB
YM(+15.99)NPHKINL	40.55	1144.5699	9	0.3	573.2913	25.35	1.99E5	5	F5:5867	P2PI20160713_pilling_C1RA2_BB72_P5.raw	2	2	sp|Q7Z478|DHX29_HUMAN:tr|A0A087WYN9|A0A087WYN9_HUMAN	Oxidation (M)	M2:Oxidation (M):1000.00	PEAKS DB
HLDKQQVQL	40.55	1107.6036	9	-3.5	554.8071	24.84	6.9E6	1	F1:5297	P2PI20160713_pilling_C1RA2_BB72_P1.raw	1	1	sp|Q13907|IDI1_HUMAN			PEAKS DB
YAYEKPHVV	40.54	1104.5603	9	-0.5	553.2872	25.42	5.09E5	9	F9:5814	P2PI20160713_pilling_C1RA2_BB72_P9.raw	1	1	sp|Q15751|HERC1_HUMAN			PEAKS DB
HVLDVIHEV	40.50	1059.5713	9	-1.5	530.7921	35.98	2.28E7	8	F8:9261	P2PI20160713_pilling_C1RA2_BB72_P8.raw	1	1	tr|F5H228|F5H228_HUMAN:tr|E7EWP2|E7EWP2_HUMAN:tr|E7EPJ7|E7EPJ7_HUMAN:sp|O75962|TRIO_HUMAN			PEAKS DB
LLQDHPWLL	40.50	1133.6233	9	0.3	567.8179	50.07	3.66E7	6	F6:14066	P2PI20160713_pilling_C1RA2_BB72_P6.raw	1	1	sp|P53396|ACLY_HUMAN			PEAKS DB
YAYDGKDYI	40.47	1106.4919	9	1.9	554.2528	34.95	7.89E7	4	F4:8943	P2PI20160713_pilling_C1RA2_BB72_P4.raw	2	2	tr|A0A140T9I0|A0A140T9I0_HUMAN:sp|P01892|1A02_HUMAN:tr|A0A140T913|A0A140T913_HUMAN:tr|A0A140T9X5|A0A140T9X5_HUMAN:sp|P10316|1A69_HUMAN:sp|P05534|1A24_HUMAN:sp|P30447|1A23_HUMAN:sp|P30498|1B78_HUMAN:sp|P30490|1B52_HUMAN:sp|P18464|1B51_HUMAN:tr|A0A140T9W2|A0A140T9W2_HUMAN:sp|P04222|1C03_HUMAN:tr|A0A140T9U0|A0A140T9U0_HUMAN:tr|A0A140T9M0|A0A140T9M0_HUMAN:sp|P30480|1B42_HUMAN:sp|P01889|1B07_HUMAN:tr|…			PEAKS DB
YAYDGKDYL	40.47	1106.4919	9	1.9	554.2528	34.95	7.89E7	4	F4:8943	P2PI20160713_pilling_C1RA2_BB72_P4.raw	2	2	tr|Q8MH48|Q8MH48_HUMAN:sp|P17693|HLAG_HUMAN:tr|A0A0G2JPQ3|A0A0G2JPQ3_HUMAN:tr|Q5RJ85|Q5RJ85_HUMAN			PEAKS DB
VLWDRTFSL	40.47	1135.6025	9	2.9	568.8090	50.78	6.17E7	5	F5:14508	P2PI20160713_pilling_C1RA2_BB72_P5.raw	3	3	tr|J3KPM9|J3KPM9_HUMAN:sp|P42224|STAT1_HUMAN			PEAKS DB
RLTKHTKFV	40.46	1128.6768	9	-4.2	565.3433	20.55	4.9E6	1	F1:3891	P2PI20160713_pilling_C1RA2_BB72_P1.raw	2	2	tr|J3QSB5|J3QSB5_HUMAN:sp|Q9Y3U8|RL36_HUMAN			PEAKS DB
GVAVKAHQV	40.46	907.5239	9	-2.8	454.7670	19.59	2.87E5	5	F5:4027	P2PI20160713_pilling_C1RA2_BB72_P5.raw	1	1	sp|P11388|TOP2A_HUMAN			PEAKS DB
VVM(+15.99)NVVHQL	40.46	1053.5641	9	-0.3	527.7892	29.70	1.23E7	7	F7:7033	P2PI20160713_pilling_C1RA2_BB72_P7.raw	4	4	tr|A0A087X256|A0A087X256_HUMAN:sp|Q2M389|WASC4_HUMAN	Oxidation (M)	M3:Oxidation (M):1000.00	PEAKS DB
GIMKKAYEL	40.46	1051.5736	9	-2.6	526.7927	29.31	3.27E7	7	F7:6814	P2PI20160713_pilling_C1RA2_BB72_P7.raw	2	2	sp|P11831|SRF_HUMAN			PEAKS DB
GLMKKAYEL	40.46	1051.5736	9	-2.6	526.7927	29.31	3.27E7	7	F7:6814	P2PI20160713_pilling_C1RA2_BB72_P7.raw	2	2	tr|B8ZZJ5|B8ZZJ5_HUMAN:tr|C9J4J4|C9J4J4_HUMAN:sp|Q14814|MEF2D_HUMAN			PEAKS DB
FLQEHNTTL	40.46	1101.5454	9	3.0	551.7802	30.58	6.36E7	4	F4:7360	P2PI20160713_pilling_C1RA2_BB72_P4.raw	2	2	sp|Q9P219|DAPLE_HUMAN			PEAKS DB
ALNGHVEM(+15.99)V	40.45	984.4698	9	-0.8	493.2404	25.46	4.23E7	4	F4:5724	P2PI20160713_pilling_C1RA2_BB72_P4.raw	2	2	tr|A0A2R8Y7Y4|A0A2R8Y7Y4_HUMAN	Oxidation (M)	M8:Oxidation (M):1000.00	PEAKS DB
SM(+15.99)MDPNHFL	40.44	1106.4525	9	4.1	554.2346	38.59	4.63E6	3	F3:10290	P2PI20160713_pilling_C1RA2_BB72_P3.raw	2	2	sp|Q8IWV8|UBR2_HUMAN	Oxidation (M)	M2:Oxidation (M):27.96	PEAKS DB
QQNNVEHKV	40.39	1094.5469	9	-0.2	548.2794	18.23	1.51E6	3	F3:3671	P2PI20160713_pilling_C1RA2_BB72_P3.raw	1	1	sp|P62081|RS7_HUMAN			PEAKS DB
SM(+15.99)KAFISKV	40.38	1025.5580	9	-1.8	513.7853	24.73	5.43E6	8	F8:5545	P2PI20160713_pilling_C1RA2_BB72_P8.raw	3	3	sp|O95905|ECD_HUMAN	Oxidation (M)	M2:Oxidation (M):1000.00	PEAKS DB
YLM(+15.99)EVTHDL	40.37	1135.5220	9	0.1	568.7683	34.70	4.53E7	1	F1:8610	P2PI20160713_pilling_C1RA2_BB72_P1.raw	4	4	sp|Q9P2J5|SYLC_HUMAN	Oxidation (M)	M3:Oxidation (M):1000.00	PEAKS DB
TVPPPPAAA	40.37	819.4490	9	-0.4	410.7305	27.76	2.41E7	4	F4:6642	P2PI20160713_pilling_C1RA2_BB72_P4.raw	2	2	tr|F5H3Y4|F5H3Y4_HUMAN:sp|Q8IY37|DHX37_HUMAN			PEAKS DB
HLDDINFDV	40.36	1086.4982	9	2.0	544.2574	43.76	3.02E5	1	F1:11758	P2PI20160713_pilling_C1RA2_BB72_P1.raw	1	1	sp|O75691|UTP20_HUMAN			PEAKS DB
ALAPAPPQV	40.35	862.4912	9	-0.3	432.2527	37.75	2.65E6	1	F1:9664	P2PI20160713_pilling_C1RA2_BB72_P1.raw	1	1	sp|Q04206|TF65_HUMAN:tr|E9PKH5|E9PKH5_HUMAN:tr|A0A087X0W8|A0A087X0W8_HUMAN			PEAKS DB
HLVPFIHSA	40.34	1019.5552	9	0.4	510.7851	33.35	1.58E7	9	F9:8413	P2PI20160713_pilling_C1RA2_BB72_P9.raw	2	2	sp|Q6F5E8|CARL2_HUMAN			PEAKS DB
KLFEKKYSV	40.32	1140.6543	9	-2.7	571.3317	24.69	5.58E6	3	F3:5680	P2PI20160713_pilling_C1RA2_BB72_P3.raw	3	3	sp|Q53T94|TAF1B_HUMAN			PEAKS DB
YLTDRVMTV	40.32	1096.5587	9	0.0	549.2866	37.81	6.32E6	7	F7:9739	P2PI20160713_pilling_C1RA2_BB72_P7.raw	1	1	sp|O15379|HDAC3_HUMAN			PEAKS DB
YLQEKLHAL	40.32	1113.6182	9	0.6	557.8155	29.77	4.47E6	6	F6:7289	P2PI20160713_pilling_C1RA2_BB72_P6.raw	1	1	sp|O15078|CE290_HUMAN:tr|J3KNF5|J3KNF5_HUMAN			PEAKS DB
KLISSYYNV	40.30	1085.5757	9	0.3	543.7953	35.80	8.82E6	7	F7:9037	P2PI20160713_pilling_C1RA2_BB72_P7.raw	1	1	sp|Q96SK2|TM209_HUMAN			PEAKS DB
KTNEKLYTV	40.30	1094.5972	9	-3.3	548.3041	23.97	6.5E6	1	F1:4995	P2PI20160713_pilling_C1RA2_BB72_P1.raw	2	2	sp|Q29RF7|PDS5A_HUMAN			PEAKS DB
SLLEHLSHV	40.30	1033.5557	9	1.2	517.7846	34.85	1.16E7	3	F3:9075	P2PI20160713_pilling_C1RA2_BB72_P3.raw	2	2	sp|Q9BQI3|E2AK1_HUMAN			PEAKS DB
KIVVVTAGV	40.29	884.5695	9	1.6	443.2915	32.26	5.8E5	4	F4:7949	P2PI20160713_pilling_C1RA2_BB72_P4.raw	1	1	sp|P07195|LDHB_HUMAN			PEAKS DB
M(+15.99)APKPGPYV	40.29	974.4895	9	-2.8	488.2507	26.09	2.88E6	1	F1:5708	P2PI20160713_pilling_C1RA2_BB72_P1.raw	1	1	sp|Q01518|CAP1_HUMAN	Oxidation (M)	M1:Oxidation (M):1000.00	PEAKS DB
RVPPPPQSV	40.29	975.5501	9	0.2	488.7814	24.69	1.9E7	6	F6:5678	P2PI20160713_pilling_C1RA2_BB72_P6.raw	4	4	sp|P29353|SHC1_HUMAN:tr|X6R6D0|X6R6D0_HUMAN			PEAKS DB
KQDKVQHTV	40.26	1081.5880	9	-1.7	541.7992	18.07	1.53E6	3	F3:3619	P2PI20160713_pilling_C1RA2_BB72_P3.raw	2	2	tr|Q6JHV3|Q6JHV3_HUMAN:tr|H0YMI4|H0YMI4_HUMAN:sp|Q9Y6I4|UBP3_HUMAN			PEAKS DB
YLQIHPQEL	40.25	1139.5975	9	0.4	570.8063	37.30	3.46E6	8	F8:9750	P2PI20160713_pilling_C1RA2_BB72_P8.raw	1	1	tr|F5GY55|F5GY55_HUMAN:sp|Q16531|DDB1_HUMAN			PEAKS DB
AVM(+15.99)YWINKV	40.24	1138.5845	9	2.0	570.2994	39.03	5.65E5	6	F6:10451	P2PI20160713_pilling_C1RA2_BB72_P6.raw	1	1	sp|Q08AD1|CAMP2_HUMAN	Oxidation (M)	M3:Oxidation (M):1000.00	PEAKS DB
SLSDVQHNI	40.23	1011.4985	9	-1.1	506.7560	30.11	1.23E7	1	F1:7077	P2PI20160713_pilling_C1RA2_BB72_P1.raw	2	2	sp|Q6ZS81|WDFY4_HUMAN			PEAKS DB
GLLKVVPQA	40.22	923.5804	9	-0.4	462.7973	35.55	7.78E6	7	F7:8946	P2PI20160713_pilling_C1RA2_BB72_P7.raw	2	2	sp|Q5T447|HECD3_HUMAN			PEAKS DB
KVLDFEHFL	40.21	1146.6073	9	2.9	574.3110	45.90	2.02E8	4	F4:12547	P2PI20160713_pilling_C1RA2_BB72_P4.raw	7	7	tr|F8VZU9|F8VZU9_HUMAN:tr|G3V1Y7|G3V1Y7_HUMAN:tr|F8VPF3|F8VPF3_HUMAN:tr|F8W1R7|F8W1R7_HUMAN:sp|P60660|MYL6_HUMAN:tr|J3KND3|J3KND3_HUMAN:tr|G8JLA2|G8JLA2_HUMAN:tr|G3V1V0|G3V1V0_HUMAN:tr|F8W180|F8W180_HUMAN:tr|B7Z6Z4|B7Z6Z4_HUMAN			PEAKS DB
KLHEYFPEM(+15.99)	40.20	1208.5536	9	-2.5	605.2825	28.58	1.64E6	1	F1:6532	P2PI20160713_pilling_C1RA2_BB72_P1.raw	1	1	sp|P04035|HMDH_HUMAN	Oxidation (M)	M9:Oxidation (M):1000.00	PEAKS DB
NLM(+15.99)EQPIKV	40.20	1086.5743	9	-0.1	544.2932	31.23	2.15E8	3	F3:7845	P2PI20160713_pilling_C1RA2_BB72_P3.raw	4	4	sp|P14923|PLAK_HUMAN	Oxidation (M)	M3:Oxidation (M):1000.00	PEAKS DB
LLNHRIFQL	40.19	1152.6768	9	-0.1	577.3456	37.43	3.34E6	7	F7:9614	P2PI20160713_pilling_C1RA2_BB72_P7.raw	1	1	sp|Q6ZS81|WDFY4_HUMAN			PEAKS DB
FLDKNDHSL	40.18	1087.5298	9	0.0	544.7709	26.58	4.76E7	2	F2:6184	P2PI20160713_pilling_C1RA2_BB72_P2.raw	2	2	sp|O14578|CTRO_HUMAN			PEAKS DB
TLVYHVVGV	40.18	985.5596	9	0.3	493.7872	37.89	1.25E8	8	F8:10046	P2PI20160713_pilling_C1RA2_BB72_P8.raw	2	2	sp|Q15393|SF3B3_HUMAN			PEAKS DB
YLAKLIFQM(+15.99)	40.16	1141.6205	9	1.6	571.8184	44.43	7.99E5	9	F9:12187	P2PI20160713_pilling_C1RA2_BB72_P9.raw	1	1	sp|P46940|IQGA1_HUMAN:tr|E7EWC2|E7EWC2_HUMAN:tr|F5H7S7|F5H7S7_HUMAN:sp|Q13576|IQGA2_HUMAN:tr|F2Z2E2|F2Z2E2_HUMAN:sp|Q86VI3|IQGA3_HUMAN	Oxidation (M)	M9:Oxidation (M):1000.00	PEAKS DB
LLAEAKYYL	40.16	1082.6012	9	1.1	542.3073	41.34	0	3	F3:11252	P2PI20160713_pilling_C1RA2_BB72_P3.raw	0	0	tr|F5GWA4|F5GWA4_HUMAN:sp|Q9H3F6|BACD3_HUMAN			PEAKS DB
FGPPIPKGV	40.15	910.5276	9	-1.1	456.2706	37.17	1.17E7	7	F7:9416	P2PI20160713_pilling_C1RA2_BB72_P7.raw	2	2	tr|F5GYF8|F5GYF8_HUMAN:sp|O43166|SI1L1_HUMAN:sp|Q9P2F8|SI1L2_HUMAN			PEAKS DB
TLAKYLM(+15.99)EL	40.15	1096.5839	9	-0.9	549.2987	44.61	9.78E7	7	F7:12037	P2PI20160713_pilling_C1RA2_BB72_P7.raw	3	3	sp|P14635|CCNB1_HUMAN:tr|H1UBN3|H1UBN3_HUMAN:sp|O95067|CCNB2_HUMAN	Oxidation (M)	M7:Oxidation (M):1000.00	PEAKS DB
HLQAEVKQV	40.14	1050.5822	9	-3.3	526.2966	22.50	4.45E6	7	F7:4600	P2PI20160713_pilling_C1RA2_BB72_P7.raw	1	1	tr|F5H228|F5H228_HUMAN:tr|E7EWP2|E7EWP2_HUMAN:tr|E7EPJ7|E7EPJ7_HUMAN:sp|O75962|TRIO_HUMAN			PEAKS DB
ALTEVYAKA	40.13	964.5229	9	-1.3	483.2681	28.69	0	1	F1:6595	P2PI20160713_pilling_C1RA2_BB72_P1.raw	0	0	sp|Q00341|VIGLN_HUMAN:tr|A0A024R4E5|A0A024R4E5_HUMAN			PEAKS DB
ALESFLKQV	40.13	1033.5808	9	0.0	517.7963	42.84	1.95E7	4	F4:11533	P2PI20160713_pilling_C1RA2_BB72_P4.raw	1	1	sp|P78527|PRKDC_HUMAN			PEAKS DB
YM(+15.99)VDYFKSI	40.13	1180.5474	9	-1.9	591.2798	42.22	7.67E5	7	F7:11200	P2PI20160713_pilling_C1RA2_BB72_P7.raw	2	2	tr|K7EQ23|K7EQ23_HUMAN:sp|O15118|NPC1_HUMAN	Oxidation (M)	M2:Oxidation (M):1000.00	PEAKS DB
VM(+15.99)QDIVYKL	40.11	1123.5947	9	1.1	562.8052	36.77	1.23E6	7	F7:9392	P2PI20160713_pilling_C1RA2_BB72_P7.raw	1	1	sp|Q9BSM1|PCGF1_HUMAN	Oxidation (M)	M2:Oxidation (M):1000.00	PEAKS DB
HVIEKMHHV	40.09	1128.5862	9	-3.3	565.2985	19.42	1.1E6	7	F7:3672	P2PI20160713_pilling_C1RA2_BB72_P7.raw	2	2	tr|A0A3B3IRK8|A0A3B3IRK8_HUMAN:sp|Q9BYX4|IFIH1_HUMAN			PEAKS DB
GLWEEAYRV	40.09	1121.5505	9	8.3	561.7860	42.26	3.95E7	3	F3:11810	P2PI20160713_pilling_C1RA2_BB72_P3.raw	4	4	sp|Q9UG01|IF172_HUMAN			PEAKS DB
GGGYTIRNV	40.09	935.4825	9	-2.6	468.7473	27.87	3.11E6	1	F1:6306	P2PI20160713_pilling_C1RA2_BB72_P1.raw	1	1	sp|Q13547|HDAC1_HUMAN			PEAKS DB
HLAEHADTV	40.08	991.4723	9	-1.0	496.7419	20.40	2.2E5	6	F6:4236	P2PI20160713_pilling_C1RA2_BB72_P6.raw	2	2	sp|Q9BSJ2|GCP2_HUMAN:tr|B3KTU7|B3KTU7_HUMAN			PEAKS DB
YLVSHPNEV	40.08	1056.5239	9	-1.6	529.2684	28.47	2.43E7	1	F1:6505	P2PI20160713_pilling_C1RA2_BB72_P1.raw	1	1	sp|Q14739|LBR_HUMAN			PEAKS DB
YM(+15.99)HNKIHSA	40.07	1115.5182	9	-1.0	558.7646	18.04	6.34E5	5	F5:3553	P2PI20160713_pilling_C1RA2_BB72_P5.raw	1	1	sp|Q9Y305|ACOT9_HUMAN	Oxidation (M)	M2:Oxidation (M):1000.00	PEAKS DB
KLFGHLTSA	40.07	972.5392	9	0.6	487.2762	27.85	1.17E7	5	F5:6693	P2PI20160713_pilling_C1RA2_BB72_P5.raw	2	2	sp|Q8N3S3|PHTF2_HUMAN			PEAKS DB
YLFREPATI	40.07	1108.5917	9	1.0	555.3036	40.19	2.89E7	1	F1:10560	P2PI20160713_pilling_C1RA2_BB72_P1.raw	3	3	tr|E9PN51|E9PN51_HUMAN:tr|F8W9K7|F8W9K7_HUMAN:tr|E9PPW7|E9PPW7_HUMAN:sp|O00217|NDUS8_HUMAN			PEAKS DB
HLTKIVAKA	40.06	979.6178	9	-3.6	490.8144	20.53	1.37E5	8	F8:4222	P2PI20160713_pilling_C1RA2_BB72_P8.raw	1	1	sp|Q53QZ3|RHG15_HUMAN			PEAKS DB
SLKNRIESV	40.06	1044.5928	9	-1.7	523.3016	25.38	1.47E7	3	F3:5908	P2PI20160713_pilling_C1RA2_BB72_P3.raw	1	1	sp|Q6P4F7|RHGBA_HUMAN			PEAKS DB
KFWESPETV	40.05	1121.5393	9	-0.1	561.7769	37.32	2.21E6	7	F7:9572	P2PI20160713_pilling_C1RA2_BB72_P7.raw	1	1	sp|Q92922|SMRC1_HUMAN			PEAKS DB
FM(+15.99)HETHDGV	40.05	1087.4393	9	-4.1	544.7247	20.20	2.01E5	8	F8:4124	P2PI20160713_pilling_C1RA2_BB72_P8.raw	1	1	sp|O14980|XPO1_HUMAN	Oxidation (M)	M2:Oxidation (M):1000.00	PEAKS DB
YVDTAVRHV	40.04	1058.5509	9	-3.5	530.2809	22.99	6.37E5	7	F7:4761	P2PI20160713_pilling_C1RA2_BB72_P7.raw	2	2	tr|E9PL09|E9PL09_HUMAN:sp|P23396|RS3_HUMAN			PEAKS DB
YM(+15.99)EEIYHRI	40.03	1268.5859	9	-3.3	635.2982	28.12	2.48E7	7	F7:6401	P2PI20160713_pilling_C1RA2_BB72_P7.raw	6	6	tr|E9PNM1|E9PNM1_HUMAN:sp|P37268|FDFT_HUMAN:tr|A0A1W2PQ47|A0A1W2PQ47_HUMAN	Oxidation (M)	M2:Oxidation (M):1000.00	PEAKS DB
RLLHGIAAA	40.03	920.5555	9	-1.0	461.2833	26.17	1.62E6	4	F4:5886	P2PI20160713_pilling_C1RA2_BB72_P4.raw	2	2	sp|Q3KRA9|ALKB6_HUMAN			PEAKS DB
ALFQRPPLI	40.01	1053.6334	9	-0.3	527.8239	44.30	1.4E8	7	F7:12024	P2PI20160713_pilling_C1RA2_BB72_P7.raw	3	3	sp|O60832|DKC1_HUMAN:tr|H7BZF2|H7BZF2_HUMAN:tr|H7C0M1|H7C0M1_HUMAN:tr|C9IYT0|C9IYT0_HUMAN			PEAKS DB
FLYDKALTF	40.00	1116.5854	9	0.3	559.3002	48.67	5.29E6	1	F1:13396	P2PI20160713_pilling_C1RA2_BB72_P1.raw	1	1	tr|A0A087WZ11|A0A087WZ11_HUMAN:sp|Q6P158|DHX57_HUMAN			PEAKS DB
ALMDHGVKV	39.99	968.5114	9	0.6	485.2622	27.10	1.34E6	3	F3:6493	P2PI20160713_pilling_C1RA2_BB72_P3.raw	1	1	sp|Q92624|APBP2_HUMAN			PEAKS DB
YLLLKTHQL	39.98	1127.6703	9	-1.5	564.8416	32.54	7.96E6	1	F1:7895	P2PI20160713_pilling_C1RA2_BB72_P1.raw	2	2	sp|Q5JVF3|PCID2_HUMAN			PEAKS DB
KLDYGQHVV	39.98	1057.5557	9	-1.6	529.7842	26.05	1.97E7	1	F1:5773	P2PI20160713_pilling_C1RA2_BB72_P1.raw	1	1	tr|I3L3H2|I3L3H2_HUMAN:sp|P38919|IF4A3_HUMAN			PEAKS DB
HLQPHPYVV	39.96	1088.5767	9	-4.1	545.2919	26.70	9.96E4	4	F4:6091	P2PI20160713_pilling_C1RA2_BB72_P4.raw	1	1	tr|H3BS47|H3BS47_HUMAN:tr|A0A087WX34|A0A087WX34_HUMAN:tr|H3BV03|H3BV03_HUMAN:sp|Q68CZ1|FTM_HUMAN			PEAKS DB
YLQHVQIRL	39.96	1168.6716	9	-0.8	585.3427	33.21	2.13E6	1	F1:8123	P2PI20160713_pilling_C1RA2_BB72_P1.raw	2	2	tr|G3V2J9|G3V2J9_HUMAN:sp|Q6EMB2|TTLL5_HUMAN			PEAKS DB
FLDDVVHSL	39.93	1043.5287	9	2.6	522.7719	48.15	5.3E7	3	F3:13575	P2PI20160713_pilling_C1RA2_BB72_P3.raw	3	3	tr|A0A1W2PNZ9|A0A1W2PNZ9_HUMAN:sp|Q15652|JHD2C_HUMAN			PEAKS DB
HLFKDKVVL	39.93	1097.6597	9	1.5	549.8380	29.70	5.02E6	8	F8:7178	P2PI20160713_pilling_C1RA2_BB72_P8.raw	2	2	tr|E9PNR9|E9PNR9_HUMAN:tr|E9PQ98|E9PQ98_HUMAN:tr|E9PIX6|E9PIX6_HUMAN:tr|H0YDE4|H0YDE4_HUMAN:tr|E9PKG1|E9PKG1_HUMAN:sp|Q99873|ANM1_HUMAN			PEAKS DB
HIFKDKVVL	39.93	1097.6597	9	1.5	549.8380	29.70	5.02E6	8	F8:7178	P2PI20160713_pilling_C1RA2_BB72_P8.raw	2	2	sp|O60678|ANM3_HUMAN			PEAKS DB
QM(+15.99)WDKQKEV	39.93	1206.5703	9	-4.9	604.2895	21.93	2.19E6	1	F1:4319	P2PI20160713_pilling_C1RA2_BB72_P1.raw	2	2	sp|Q7Z7H5|TMED4_HUMAN	Oxidation (M)	M2:Oxidation (M):1000.00	PEAKS DB
GLAKSIHHA	39.92	932.5192	9	-2.5	467.2647	18.53	7.47E7	5	F5:3678	P2PI20160713_pilling_C1RA2_BB72_P5.raw	6	6	tr|B5MCT8|B5MCT8_HUMAN:tr|C9JM19|C9JM19_HUMAN:tr|A0A024R4M0|A0A024R4M0_HUMAN:sp|P46781|RS9_HUMAN			PEAKS DB
FVADGIFKA	39.92	966.5174	9	1.2	484.2665	41.30	1.26E7	1	F1:10904	P2PI20160713_pilling_C1RA2_BB72_P1.raw	1	1	tr|E9PL09|E9PL09_HUMAN:sp|P23396|RS3_HUMAN			PEAKS DB
RLLQETM(+15.99)YM(+15.99)	39.91	1215.5627	9	-2.3	608.7872	29.60	1.18E6	1	F1:6873	P2PI20160713_pilling_C1RA2_BB72_P1.raw	1	1	sp|P14635|CCNB1_HUMAN	Oxidation (M)	M7:Oxidation (M):1000.00;M9:Oxidation (M):1000.00	PEAKS DB
FTADKYHVV	39.91	1078.5447	9	-0.5	540.2782	27.58	2.71E5	3	F3:6649	P2PI20160713_pilling_C1RA2_BB72_P3.raw	1	1	sp|Q8TED0|UTP15_HUMAN:tr|H0Y8P4|H0Y8P4_HUMAN			PEAKS DB
RLLNFQRQL	39.90	1186.6935	9	1.4	594.3549	32.86	4.04E6	1	F1:8015	P2PI20160713_pilling_C1RA2_BB72_P1.raw	4	4	sp|P51531|SMCA2_HUMAN:tr|A0A2R8YGG3|A0A2R8YGG3_HUMAN:tr|A0A2R8Y7S2|A0A2R8Y7S2_HUMAN:sp|P51532|SMCA4_HUMAN:tr|A0A2R8Y4P4|A0A2R8Y4P4_HUMAN:tr|Q9HBD4|Q9HBD4_HUMAN:tr|A0A0A0MT49|A0A0A0MT49_HUMAN			PEAKS DB
MLSEHTSKL	39.89	1044.5273	9	-3.3	523.2692	23.06	1.46E6	9	F9:5029	P2PI20160713_pilling_C1RA2_BB72_P9.raw	1	1	sp|Q9NU22|MDN1_HUMAN			PEAKS DB
SVDSHFQEV	39.87	1046.4669	9	-2.1	524.2396	29.26	4.36E5	1	F1:6791	P2PI20160713_pilling_C1RA2_BB72_P1.raw	1	1	sp|O15527|OGG1_HUMAN			PEAKS DB
HQQLYWSHP	39.87	1194.5570	9	0.7	598.2850	28.88	3.29E5	5	F5:7060	P2PI20160713_pilling_C1RA2_BB72_P5.raw	1	1	sp|P62273|RS29_HUMAN			PEAKS DB
M(+15.99)LNEFPHAI	39.85	1086.5168	9	-1.4	544.2650	37.09	2.37E5	1	F1:9463	P2PI20160713_pilling_C1RA2_BB72_P1.raw	1	1	sp|Q8N1I0|DOCK4_HUMAN:tr|H0Y599|H0Y599_HUMAN	Oxidation (M)	M1:Oxidation (M):1000.00	PEAKS DB
HLLGHLEQA	39.85	1016.5403	9	0.8	509.2764	27.31	6.56E6	4	F4:6281	P2PI20160713_pilling_C1RA2_BB72_P4.raw	1	1	tr|E7ER26|E7ER26_HUMAN:sp|P57071|PRD15_HUMAN:tr|Q4W8S1|Q4W8S1_HUMAN			PEAKS DB
ALTHIDHSL	39.85	1005.5244	9	-1.8	503.7675	26.40	9.84E5	3	F3:6248	P2PI20160713_pilling_C1RA2_BB72_P3.raw	1	1	sp|P56192|SYMC_HUMAN			PEAKS DB
ALHSRWYQA	39.85	1130.5621	9	-2.7	566.2853	26.45	5.22E5	4	F4:5982	P2PI20160713_pilling_C1RA2_BB72_P4.raw	1	1	sp|B5ME19|EIFCL_HUMAN:sp|Q99613|EIF3C_HUMAN			PEAKS DB
KLHDVEHVL	39.82	1088.5978	9	-1.3	545.3040	25.58	1.61E7	4	F4:5763	P2PI20160713_pilling_C1RA2_BB72_P4.raw	2	2	tr|H3BPF6|H3BPF6_HUMAN:sp|Q99471|PFD5_HUMAN			PEAKS DB
VM(+15.99)LQINPKL	39.80	1070.6158	9	-0.4	536.3150	37.52	2.39E6	1	F1:9589	P2PI20160713_pilling_C1RA2_BB72_P1.raw	1	1	tr|A0A2U3TZV9|A0A2U3TZV9_HUMAN:sp|Q3V6T2|GRDN_HUMAN	Oxidation (M)	M2:Oxidation (M):1000.00	PEAKS DB
TM(+15.99)SPHIKSV	39.79	1014.5168	9	-4.9	508.2632	20.60	5.75E5	8	F8:4242	P2PI20160713_pilling_C1RA2_BB72_P8.raw	1	1	tr|A0A3B3IRN3|A0A3B3IRN3_HUMAN:tr|A0A024QZW4|A0A024QZW4_HUMAN:sp|Q9H1N7|S35B3_HUMAN	Oxidation (M)	M2:Oxidation (M):1000.00	PEAKS DB
KLEDGPKFL	39.77	1045.5807	9	0.0	523.7976	31.76	8.47E6	8	F8:7855	P2PI20160713_pilling_C1RA2_BB72_P8.raw	1	1	sp|Q5VTE0|EF1A3_HUMAN:sp|P68104|EF1A1_HUMAN			PEAKS DB
YLENGKETL	39.76	1065.5342	9	-1.3	533.7737	28.10	1.44E8	1	F1:6349	P2PI20160713_pilling_C1RA2_BB72_P1.raw	1	1	tr|A0A140T9I0|A0A140T9I0_HUMAN:sp|P01892|1A02_HUMAN:tr|A0A140T913|A0A140T913_HUMAN:tr|A0A140T9X5|A0A140T9X5_HUMAN:sp|P10316|1A69_HUMAN:sp|Q95604|1C17_HUMAN:sp|P30504|1C04_HUMAN:sp|P05534|1A24_HUMAN:sp|P30447|1A23_HUMAN:sp|P18463|1B37_HUMAN:sp|P30459|1A74_HUMAN:tr|Q9GJ45|Q9GJ45_HUMAN:sp|P10314|1A32_HUMAN:tr|Q5SRN7|Q5SRN7_HUMAN:tr|A0A0G2JI36|A0A0G2JI36_HUMAN:tr|A0A1W2PS24|A0A1W2PS24_HUMAN:sp|P04439…			PEAKS DB
KVAELVHFL	39.76	1054.6174	9	0.7	528.3163	39.18	4.48E6	9	F9:10432	P2PI20160713_pilling_C1RA2_BB72_P9.raw	1	1	sp|P43357|MAGA3_HUMAN			PEAKS DB
YYEEQHPEL	39.74	1206.5193	9	0.8	604.2660	30.45	8.71E5	2	F2:7484	P2PI20160713_pilling_C1RA2_BB72_P2.raw	2	2	tr|E9PIV2|E9PIV2_HUMAN:tr|F8VSD2|F8VSD2_HUMAN:sp|P24001|IL32_HUMAN			PEAKS DB
KLDDTYIKA	39.74	1065.5706	9	-1.3	533.7919	26.96	4.33E7	1	F1:5996	P2PI20160713_pilling_C1RA2_BB72_P1.raw	2	2	sp|Q99615|DNJC7_HUMAN			PEAKS DB
TLFNVIKSV	39.73	1019.6015	9	0.2	510.8081	44.60	9.05E6	1	F1:12091	P2PI20160713_pilling_C1RA2_BB72_P1.raw	2	2	sp|Q14573|ITPR3_HUMAN			PEAKS DB
YAQEKQDFV	39.73	1126.5294	9	-3.3	564.2701	27.95	1.82E5	1	F1:6336	P2PI20160713_pilling_C1RA2_BB72_P1.raw	1	1	tr|A0A087WVN4|A0A087WVN4_HUMAN:sp|P14324|FPPS_HUMAN			PEAKS DB
SVDDIHFLV	39.73	1043.5287	9	1.1	522.7722	48.71	1.59E6	8	F8:13579	P2PI20160713_pilling_C1RA2_BB72_P8.raw	1	1	sp|Q12789|TF3C1_HUMAN			PEAKS DB
TMGPRPAAA	39.73	870.4382	9	-1.0	436.2247	21.62	9.46E5	4	F4:4420	P2PI20160713_pilling_C1RA2_BB72_P4.raw	1	1	sp|P11940|PABP1_HUMAN			PEAKS DB
SYDSKLVWF	39.72	1143.5601	9	-1.5	572.7853	49.92	8.81E5	5	F5:14091	P2PI20160713_pilling_C1RA2_BB72_P5.raw	1	1	sp|Q14137|BOP1_HUMAN			PEAKS DB
YVHDKHFEV	39.72	1172.5614	9	-1.8	587.2856	23.87	9.38E5	3	F3:5428	P2PI20160713_pilling_C1RA2_BB72_P3.raw	2	2	sp|O96020|CCNE2_HUMAN			PEAKS DB
SM(+15.99)LELAPKV	39.72	1002.5419	9	-0.5	502.2780	34.13	2.59E7	1	F1:8416	P2PI20160713_pilling_C1RA2_BB72_P1.raw	1	1	sp|Q9P2M7|CING_HUMAN	Oxidation (M)	M2:Oxidation (M):1000.00	PEAKS DB
TMSPHIKSV	39.72	998.5219	9	-4.7	500.2659	23.24	4.4E4	8	F8:5089	P2PI20160713_pilling_C1RA2_BB72_P8.raw	1	1	tr|A0A3B3IRN3|A0A3B3IRN3_HUMAN:tr|A0A024QZW4|A0A024QZW4_HUMAN:sp|Q9H1N7|S35B3_HUMAN			PEAKS DB
HLVHKLVQA	39.71	1043.6240	9	-4.1	522.8171	22.58	1.41E6	1	F1:4542	P2PI20160713_pilling_C1RA2_BB72_P1.raw	1	1	sp|Q09472|EP300_HUMAN:sp|Q92793|CBP_HUMAN			PEAKS DB
ALYKDKIYM(+15.99)	39.71	1159.5947	9	-1.1	580.8027	26.38	1.46E6	6	F6:6158	P2PI20160713_pilling_C1RA2_BB72_P6.raw	2	2	sp|O75882|ATRN_HUMAN	Oxidation (M)	M9:Oxidation (M):1000.00	PEAKS DB
ILHHHIASV	39.70	1025.5770	9	-4.3	513.7936	22.38	1.08E6	1	F1:4486	P2PI20160713_pilling_C1RA2_BB72_P1.raw	1	1	sp|Q9Y217|MTMR6_HUMAN			PEAKS DB
KLFEFMHET	39.70	1180.5586	9	-0.7	591.2848	36.69	2.24E6	2	F2:9561	P2PI20160713_pilling_C1RA2_BB72_P2.raw	1	1	sp|O14980|XPO1_HUMAN			PEAKS DB
TLQDFRVVV	39.70	1075.6025	9	2.9	538.8090	43.38	3.83E6	3	F3:11939	P2PI20160713_pilling_C1RA2_BB72_P3.raw	1	1	sp|Q8TF46|DI3L1_HUMAN			PEAKS DB
SMM(+15.99)DVDHQI	39.70	1090.4424	9	0.1	546.2271	28.79	9.98E6	4	F4:6723	P2PI20160713_pilling_C1RA2_BB72_P4.raw	2	2	sp|P48643|TCPE_HUMAN	Oxidation (M)	M3:Oxidation (M):33.98	PEAKS DB
GM(+15.99)ADGVHLL	39.68	927.4484	9	0.6	464.7317	34.93	3.09E6	1	F1:8702	P2PI20160713_pilling_C1RA2_BB72_P1.raw	1	1	sp|Q96ME1|FXL18_HUMAN	Oxidation (M)	M2:Oxidation (M):1000.00	PEAKS DB
YIQKTLFKI	39.68	1152.6907	9	3.8	577.3532	34.79	4.95E5	4	F4:8829	P2PI20160713_pilling_C1RA2_BB72_P4.raw	1	1	sp|O60488|ACSL4_HUMAN			PEAKS DB
YLQQVNHKL	39.66	1141.6244	9	-4.1	571.8171	24.36	1.14E7	1	F1:5115	P2PI20160713_pilling_C1RA2_BB72_P1.raw	2	2	sp|Q12772|SRBP2_HUMAN			PEAKS DB
IM(+15.99)HSSEM(+15.99)KV	39.65	1092.4944	9	-1.7	547.2535	18.31	6.52E5	1	F1:3276	P2PI20160713_pilling_C1RA2_BB72_P1.raw	1	1	sp|Q8TB03|CX038_HUMAN	Oxidation (M)	M2:Oxidation (M):1000.00;M7:Oxidation (M):1000.00	PEAKS DB
TLQKSTKEV	39.65	1032.5815	9	-1.3	517.2963	18.57	4.86E5	3	F3:3781	P2PI20160713_pilling_C1RA2_BB72_P3.raw	2	2	tr|M0R3C0|M0R3C0_HUMAN:sp|Q13263|TIF1B_HUMAN			PEAKS DB
TIVDKVKEV	39.64	1029.6069	9	-2.2	515.8096	27.80	7.98E6	1	F1:6257	P2PI20160713_pilling_C1RA2_BB72_P1.raw	1	1	tr|H3BQB0|H3BQB0_HUMAN:sp|Q96CD2|COAC_HUMAN			PEAKS DB
KLIEIANYV	39.61	1061.6121	9	0.3	531.8120	43.58	2.91E6	4	F4:11807	P2PI20160713_pilling_C1RA2_BB72_P4.raw	1	1	sp|Q9H013|ADA19_HUMAN			PEAKS DB
ALM(+15.99)DQVHHM(+15.99)	39.61	1112.4744	9	-1.3	557.2426	19.26	2.45E7	3	F3:4038	P2PI20160713_pilling_C1RA2_BB72_P3.raw	3	3	sp|Q96BU1|S1PBP_HUMAN	Oxidation (M)	M3:Oxidation (M):1000.00;M9:Oxidation (M):1000.00	PEAKS DB
ALAKAPFAA	39.60	858.4963	9	2.2	430.2552	31.13	3.56E7	4	F4:7542	P2PI20160713_pilling_C1RA2_BB72_P4.raw	2	2	sp|P49721|PSB2_HUMAN			PEAKS DB
YLDRFLAGV	39.59	1052.5654	9	-1.1	527.2894	46.44	7.99E6	7	F7:12619	P2PI20160713_pilling_C1RA2_BB72_P7.raw	2	2	tr|A0A3B3IT44|A0A3B3IT44_HUMAN:sp|P30279|CCND2_HUMAN			PEAKS DB
YVSKYINYI	39.58	1161.6069	9	-0.5	581.8104	39.16	7.55E5	1	F1:10184	P2PI20160713_pilling_C1RA2_BB72_P1.raw	1	1	sp|Q9UII4|HERC5_HUMAN			PEAKS DB
TMVDRIEEV	39.56	1090.5328	9	2.1	546.2737	35.68	1.61E6	5	F5:9366	P2PI20160713_pilling_C1RA2_BB72_P5.raw	1	1	sp|P29375|KDM5A_HUMAN			PEAKS DB
HMSGKLTNV	39.56	985.5015	9	-5.5	493.7553	22.41	8.6E6	8	F8:4789	P2PI20160713_pilling_C1RA2_BB72_P8.raw	2	2	sp|Q96HE9|PRR11_HUMAN			PEAKS DB
KLEPHVFAL	39.55	1052.6018	9	2.6	527.3081	35.46	1.22E6	4	F4:9045	P2PI20160713_pilling_C1RA2_BB72_P4.raw	1	1	tr|M0R300|M0R300_HUMAN:sp|Q13459|MYO9B_HUMAN:tr|M0R0P8|M0R0P8_HUMAN			PEAKS DB
SLVDKTKQV	39.55	1016.5866	9	-3.0	509.2991	22.75	5.44E6	7	F7:4683	P2PI20160713_pilling_C1RA2_BB72_P7.raw	2	2	tr|A0A2R8Y4E3|A0A2R8Y4E3_HUMAN:tr|A0A2R8Y5J3|A0A2R8Y5J3_HUMAN:tr|B7Z2R4|B7Z2R4_HUMAN:tr|A0A2R8YGQ3|A0A2R8YGQ3_HUMAN:tr|A0A2R8Y5J6|A0A2R8Y5J6_HUMAN:tr|A0A2R8Y5X0|A0A2R8Y5X0_HUMAN:tr|A0A2R8YE48|A0A2R8YE48_HUMAN:tr|A0A2R8YFA5|A0A2R8YFA5_HUMAN:tr|A0A2R8Y504|A0A2R8Y504_HUMAN:tr|A0A2R8YH84|A0A2R8YH84_HUMAN:tr|A0A2R8Y6S4|A0A2R8Y6S4_HUMAN:tr|A0A2R8Y448|A0A2R8Y448_HUMAN:tr|A0A2R8Y6D4|A0A2R8Y6D4_HUMAN:tr|A…			PEAKS DB
KLHDINAQM(+15.99)	39.53	1084.5336	9	-3.5	543.2722	20.01	4.56E6	1	F1:3799	P2PI20160713_pilling_C1RA2_BB72_P1.raw	1	1	tr|A0A087WYD1|A0A087WYD1_HUMAN:tr|A0A087WU93|A0A087WU93_HUMAN:tr|A0A087WZQ6|A0A087WZQ6_HUMAN:tr|A0A087X253|A0A087X253_HUMAN:sp|P63010|AP2B1_HUMAN	Oxidation (M)	M9:Oxidation (M):1000.00	PEAKS DB
AM(+15.99)WEHPITA	39.53	1070.4855	9	0.0	536.2500	31.46	1.79E8	7	F7:7542	P2PI20160713_pilling_C1RA2_BB72_P7.raw	3	3	tr|H3BQB0|H3BQB0_HUMAN:sp|Q96CD2|COAC_HUMAN	Oxidation (M)	M2:Oxidation (M):1000.00	PEAKS DB
FLM(+15.99)NEVVHT	39.48	1104.5273	9	1.7	553.2719	32.33	1.51E5	9	F9:8101	P2PI20160713_pilling_C1RA2_BB72_P9.raw	1	1	sp|Q96KC2|ARL5B_HUMAN	Oxidation (M)	M3:Oxidation (M):1000.00	PEAKS DB
ALNEVHLVV	39.48	992.5654	9	-1.1	497.2895	39.49	4.05E6	1	F1:10277	P2PI20160713_pilling_C1RA2_BB72_P1.raw	1	1	sp|Q5T4S7|UBR4_HUMAN			PEAKS DB
GVKEEVKLA	39.47	971.5651	9	-3.7	486.7880	24.22	1.52E5	9	F9:5426	P2PI20160713_pilling_C1RA2_BB72_P9.raw	1	1	sp|Q13547|HDAC1_HUMAN			PEAKS DB
M(+15.99)LTDRIPWV	39.47	1145.5903	9	3.7	573.8033	46.80	1.73E6	3	F3:13107	P2PI20160713_pilling_C1RA2_BB72_P3.raw	1	1	sp|P52333|JAK3_HUMAN	Oxidation (M)	M1:Oxidation (M):1000.00	PEAKS DB
FFDPSLLHL	39.42	1087.5702	9	1.8	544.7933	55.13	5.88E5	9	F9:15720	P2PI20160713_pilling_C1RA2_BB72_P9.raw	1	1	sp|Q96S52|PIGS_HUMAN			PEAKS DB
YAFPKSITV	39.42	1024.5593	9	1.3	513.2876	40.04	1.48E7	9	F9:10766	P2PI20160713_pilling_C1RA2_BB72_P9.raw	2	2	tr|Q5T8R3|Q5T8R3_HUMAN:tr|Q5T8R5|Q5T8R5_HUMAN:sp|P53985|MOT1_HUMAN:tr|Q5T8R4|Q5T8R4_HUMAN			PEAKS DB
KLHRETFYL	39.41	1205.6556	9	-2.7	603.8335	28.61	4.93E6	1	F1:6569	P2PI20160713_pilling_C1RA2_BB72_P1.raw	4	4	sp|P24864|CCNE1_HUMAN			PEAKS DB
VM(+15.99)FNGKVYL	39.41	1085.5580	9	1.7	543.7860	38.24	1.02E7	3	F3:10185	P2PI20160713_pilling_C1RA2_BB72_P3.raw	2	2	sp|Q5T3J3|LRIF1_HUMAN	Oxidation (M)	M2:Oxidation (M):1000.00	PEAKS DB
LLDRHNFTI	39.41	1127.6088	9	-0.9	564.8112	34.12	2.29E6	9	F9:8704	P2PI20160713_pilling_C1RA2_BB72_P9.raw	2	2	tr|A0A087X0K1|A0A087X0K1_HUMAN:sp|Q9Y376|CAB39_HUMAN			PEAKS DB
KMQEHSDQV	39.40	1100.4921	9	0.0	551.2521	18.40	1.68E5	3	F3:3730	P2PI20160713_pilling_C1RA2_BB72_P3.raw	1	1	sp|P33993|MCM7_HUMAN			PEAKS DB
KIQDLEHHL	39.39	1131.6036	9	0.6	378.2079	25.78	1.31E5	3	F3:6057	P2PI20160713_pilling_C1RA2_BB72_P3.raw	1	1	sp|Q9Y3P9|RBGP1_HUMAN			PEAKS DB
AMAAVPAKV	39.38	856.4840	9	-1.6	429.2486	27.78	4.33E5	9	F9:6594	P2PI20160713_pilling_C1RA2_BB72_P9.raw	1	1	tr|H9KV28|H9KV28_HUMAN:tr|A0A140T8Z0|A0A140T8Z0_HUMAN:sp|O60610|DIAP1_HUMAN:tr|A0A0G2JH68|A0A0G2JH68_HUMAN			PEAKS DB
KQQQQQQFV	39.37	1160.5938	9	-3.1	581.3024	23.82	6.45E5	7	F7:5046	P2PI20160713_pilling_C1RA2_BB72_P7.raw	2	2	sp|Q9Y255|PRLD1_HUMAN			PEAKS DB
AAFGQLHKV	39.37	969.5396	9	-1.4	485.7753	25.42	8.37E5	3	F3:5924	P2PI20160713_pilling_C1RA2_BB72_P3.raw	1	1	sp|Q12906|ILF3_HUMAN			PEAKS DB
M(+15.99)LPPPPLTA	39.37	951.5099	9	-0.7	476.7619	41.49	6.37E8	7	F7:11036	P2PI20160713_pilling_C1RA2_BB72_P7.raw	8	8	tr|F5GZ28|F5GZ28_HUMAN:sp|P18858|DNLI1_HUMAN	Oxidation (M)	M1:Oxidation (M):1000.00	PEAKS DB
KLRHIVDEV	39.37	1107.6400	9	-3.4	554.8242	24.59	1.24E7	3	F3:5646	P2PI20160713_pilling_C1RA2_BB72_P3.raw	1	1	sp|Q15029|U5S1_HUMAN			PEAKS DB
YSLEKVFGI	39.35	1054.5698	9	5.1	528.2935	49.26	7.6E6	4	F4:13691	P2PI20160713_pilling_C1RA2_BB72_P4.raw	2	2	tr|Q5H907|Q5H907_HUMAN:tr|Q5H909|Q5H909_HUMAN:sp|Q9UNF1|MAGD2_HUMAN			PEAKS DB
HLDEDKHFV	39.35	1138.5406	9	-1.2	570.2756	23.23	4.28E5	2	F2:5101	P2PI20160713_pilling_C1RA2_BB72_P2.raw	2	2	sp|P51451|BLK_HUMAN			PEAKS DB
TVADHIQKV	39.34	1009.5556	9	-3.2	505.7834	23.12	1E8	7	F7:4861	P2PI20160713_pilling_C1RA2_BB72_P7.raw	3	3	sp|Q9Y678|COPG1_HUMAN			PEAKS DB
ALDKWTNQL	39.34	1087.5662	9	0.5	544.7906	37.62	1.77E6	7	F7:9687	P2PI20160713_pilling_C1RA2_BB72_P7.raw	1	1	sp|P61201|CSN2_HUMAN			PEAKS DB
VM(+15.99)VTKPKAV	39.34	987.5787	9	-5.4	494.7939	21.31	1.18E6	7	F7:4200	P2PI20160713_pilling_C1RA2_BB72_P7.raw	1	1	sp|P54727|RD23B_HUMAN	Oxidation (M)	M2:Oxidation (M):1000.00	PEAKS DB
YM(+15.99)YEKESEL	39.33	1206.5115	9	-0.5	604.2614	28.47	6.56E6	3	F3:6997	P2PI20160713_pilling_C1RA2_BB72_P3.raw	1	1	sp|Q9UKT9|IKZF3_HUMAN	Oxidation (M)	M2:Oxidation (M):1000.00	PEAKS DB
YTFPVKHQV	39.32	1117.5920	9	1.2	559.8027	27.26	1.69E5	3	F3:6562	P2PI20160713_pilling_C1RA2_BB72_P3.raw	1	1	tr|A0A2R8Y7Q1|A0A2R8Y7Q1_HUMAN:sp|Q12830|BPTF_HUMAN			PEAKS DB
TLTGKTITL	39.32	946.5699	9	-0.1	474.2922	33.78	9.48E7	7	F7:8397	P2PI20160713_pilling_C1RA2_BB72_P7.raw	2	2	tr|J3QS39|J3QS39_HUMAN:tr|J3QTR3|J3QTR3_HUMAN:tr|F5H6Q2|F5H6Q2_HUMAN:sp|P62987|RL40_HUMAN:tr|F5GYU3|F5GYU3_HUMAN:tr|F5H2Z3|F5H2Z3_HUMAN:tr|F5H265|F5H265_HUMAN:tr|B4DV12|B4DV12_HUMAN:tr|F5H388|F5H388_HUMAN:sp|P62979|RS27A_HUMAN:tr|F5H747|F5H747_HUMAN:tr|F5GXK7|F5GXK7_HUMAN:tr|J3QKN0|J3QKN0_HUMAN:tr|Q5PY61|Q5PY61_HUMAN:tr|Q96C32|Q96C32_HUMAN:sp|P0CG48|UBC_HUMAN			PEAKS DB
ALM(+15.99)DEVVKA	39.32	990.5056	9	2.8	496.2604	28.49	2.96E7	5	F5:6923	P2PI20160713_pilling_C1RA2_BB72_P5.raw	5	5	sp|P00558|PGK1_HUMAN	Oxidation (M)	M3:Oxidation (M):1000.00	PEAKS DB
VAM(+15.99)EKNYTL	39.32	1083.5270	9	-1.2	542.7689	27.02	1.3E6	3	F3:6467	P2PI20160713_pilling_C1RA2_BB72_P3.raw	1	1	sp|Q5VZK9|CARL1_HUMAN	Oxidation (M)	M3:Oxidation (M):1000.00	PEAKS DB
VLDDKDYFL	39.30	1126.5546	9	3.8	564.2852	45.44	1.19E8	4	F4:12479	P2PI20160713_pilling_C1RA2_BB72_P4.raw	2	2	sp|P61604|CH10_HUMAN			PEAKS DB
YLQNWSHVL	39.30	1158.5822	9	-0.1	580.2971	42.45	1.09E7	5	F5:11607	P2PI20160713_pilling_C1RA2_BB72_P5.raw	2	2	tr|C9JFE4|C9JFE4_HUMAN:tr|A0A096LP07|A0A096LP07_HUMAN:tr|A8K070|A8K070_HUMAN			PEAKS DB
HLYDIHVTV	39.30	1095.5713	9	0.3	548.7931	36.72	4.76E6	9	F9:9562	P2PI20160713_pilling_C1RA2_BB72_P9.raw	1	1	sp|A8MXV4|NUD19_HUMAN			PEAKS DB
AM(+15.99)YPHIFYF	39.29	1203.5422	9	-0.8	602.7762	50.34	4.47E6	4	F4:14091	P2PI20160713_pilling_C1RA2_BB72_P4.raw	2	2	sp|Q96AK3|ABC3D_HUMAN:sp|Q8IUX4|ABC3F_HUMAN	Oxidation (M)	M2:Oxidation (M):1000.00	PEAKS DB
YLNKHIQKV	39.25	1141.6608	9	-4.7	571.8350	20.63	8.32E6	8	F8:4249	P2PI20160713_pilling_C1RA2_BB72_P8.raw	2	2	sp|Q9HBE1|PATZ1_HUMAN			PEAKS DB
YLNDLHEVL	39.25	1114.5658	9	0.2	558.2903	41.98	1.49E7	1	F1:11145	P2PI20160713_pilling_C1RA2_BB72_P1.raw	2	2	sp|P24864|CCNE1_HUMAN			PEAKS DB
FLADIVQKL	39.25	1045.6172	9	-0.8	523.8154	48.68	0	1	F1:13395	P2PI20160713_pilling_C1RA2_BB72_P1.raw	0	0	sp|Q9NZJ4|SACS_HUMAN			PEAKS DB
YM(+15.99)DNDYAKL	39.23	1147.4856	9	1.5	574.7494	30.89	1.15E6	4	F4:7485	P2PI20160713_pilling_C1RA2_BB72_P4.raw	2	2	sp|Q99747|SNAG_HUMAN	Oxidation (M)	M2:Oxidation (M):1000.00	PEAKS DB
SM(+15.99)ETYLKAV	39.23	1056.5161	9	1.0	529.2659	30.82	5.6E5	9	F9:7631	P2PI20160713_pilling_C1RA2_BB72_P9.raw	1	1	sp|P48200|IREB2_HUMAN	Oxidation (M)	M2:Oxidation (M):1000.00	PEAKS DB
APEEHPVLL	39.22	1003.5338	9	-0.1	502.7741	34.24	8.91E5	7	F7:8491	P2PI20160713_pilling_C1RA2_BB72_P7.raw	1	1	sp|P60709|ACTB_HUMAN:sp|P63261|ACTG_HUMAN			PEAKS DB
YMYEKESEL	39.22	1190.5165	9	0.1	596.2643	31.35	1.14E6	3	F3:7920	P2PI20160713_pilling_C1RA2_BB72_P3.raw	1	1	sp|Q9UKT9|IKZF3_HUMAN			PEAKS DB
LM(+15.99)QDSRLYL	39.20	1153.5801	9	0.0	577.7973	35.78	4.76E5	1	F1:9014	P2PI20160713_pilling_C1RA2_BB72_P1.raw	1	1	tr|E5RIU6|E5RIU6_HUMAN:tr|A0A087WZZ9|A0A087WZZ9_HUMAN:sp|P06493|CDK1_HUMAN:tr|A0A024QZP7|A0A024QZP7_HUMAN	Oxidation (M)	M2:Oxidation (M):1000.00	PEAKS DB
KLAPIPVEL	39.19	978.6113	9	2.2	490.3127	43.35	5.41E5	4	F4:11730	P2PI20160713_pilling_C1RA2_BB72_P4.raw	1	1	sp|Q8N960|CE120_HUMAN			PEAKS DB
NM(+15.99)DELRHQV	39.19	1156.5295	9	-4.1	579.2697	21.52	6E6	1	F1:4194	P2PI20160713_pilling_C1RA2_BB72_P1.raw	2	2	sp|Q8IYN6|UBAD2_HUMAN	Oxidation (M)	M2:Oxidation (M):1000.00	PEAKS DB
LLDHRVLEV	39.16	1092.6292	9	2.1	547.3230	33.65	2.02E7	8	F8:8505	P2PI20160713_pilling_C1RA2_BB72_P8.raw	1	1	sp|Q99569|PKP4_HUMAN:tr|A0A0D9SF60|A0A0D9SF60_HUMAN			PEAKS DB
TYDNVHQQF	39.15	1150.5043	9	-1.0	576.2589	27.97	9.55E5	9	F9:6647	P2PI20160713_pilling_C1RA2_BB72_P9.raw	1	1	sp|Q8N264|RHG24_HUMAN:tr|D6RCP5|D6RCP5_HUMAN			PEAKS DB
TLDEKIEKV	39.15	1073.5968	9	-2.0	537.8046	25.83	3.53E8	1	F1:5570	P2PI20160713_pilling_C1RA2_BB72_P1.raw	2	2	tr|B7Z6D5|B7Z6D5_HUMAN:sp|Q96GQ7|DDX27_HUMAN			PEAKS DB
YLEEYKFQV	39.14	1217.5968	9	1.0	609.8063	42.17	3.4E6	1	F1:11224	P2PI20160713_pilling_C1RA2_BB72_P1.raw	2	2	sp|O14508|SOCS2_HUMAN			PEAKS DB
KLAPPPKKA	39.13	948.6120	9	-2.0	475.3113	18.15	1.34E7	3	F3:3638	P2PI20160713_pilling_C1RA2_BB72_P3.raw	3	3	tr|B1AKZ5|B1AKZ5_HUMAN:sp|Q15121|PEA15_HUMAN			PEAKS DB
ILPHSPINV	39.12	988.5706	9	-1.5	495.2918	36.37	2.75E7	7	F7:9255	P2PI20160713_pilling_C1RA2_BB72_P7.raw	1	1	sp|O95714|HERC2_HUMAN			PEAKS DB
YVDEHHFRL	39.12	1214.5833	9	-2.5	608.2974	27.85	1.48E6	7	F7:6361	P2PI20160713_pilling_C1RA2_BB72_P7.raw	2	2	sp|Q3MIT2|PUS10_HUMAN			PEAKS DB
RLMKINHDL	39.11	1138.6281	9	-2.3	380.5480	24.91	1.55E6	4	F4:5479	P2PI20160713_pilling_C1RA2_BB72_P4.raw	4	4	tr|A0A1B0GVV3|A0A1B0GVV3_HUMAN:sp|Q5EBL4|RIPL1_HUMAN			PEAKS DB
FLKKQIPAI	39.09	1056.6696	9	-0.3	529.3419	30.50	1.77E7	7	F7:7190	P2PI20160713_pilling_C1RA2_BB72_P7.raw	2	2	sp|P46940|IQGA1_HUMAN			PEAKS DB
YLHDFLKYL	39.08	1210.6385	9	-0.9	606.3260	48.48	6.14E7	1	F1:13298	P2PI20160713_pilling_C1RA2_BB72_P1.raw	4	4	tr|B3KTM8|B3KTM8_HUMAN:sp|Q9UBU8|MO4L1_HUMAN			PEAKS DB
SMKDDLERV	39.08	1091.5281	9	0.0	546.7701	28.70	2.73E6	3	F3:7000	P2PI20160713_pilling_C1RA2_BB72_P3.raw	1	1	sp|P26010|ITB7_HUMAN			PEAKS DB
FVYTETVHV	39.08	1093.5444	9	0.0	547.7795	36.91	2.28E6	7	F7:9453	P2PI20160713_pilling_C1RA2_BB72_P7.raw	1	1	sp|Q53G59|KLH12_HUMAN			PEAKS DB
YTHEKKVYL	39.07	1179.6288	9	-2.3	590.8189	21.88	9.03E5	2	F2:4637	P2PI20160713_pilling_C1RA2_BB72_P2.raw	2	2	tr|E9PKP7|E9PKP7_HUMAN:sp|P17480|UBF1_HUMAN			PEAKS DB
QLFSEIHNL	39.06	1099.5662	9	1.5	550.7897	42.02	2.37E7	4	F4:11234	P2PI20160713_pilling_C1RA2_BB72_P4.raw	2	2	tr|A0A0A0MRG9|A0A0A0MRG9_HUMAN:sp|Q96SN8|CK5P2_HUMAN			PEAKS DB
AASYYAPVR	39.04	996.5028	9	-0.3	499.2585	27.16	4.33E5	1	F1:6074	P2PI20160713_pilling_C1RA2_BB72_P1.raw	6	6				PEAKS DB
YQFSKNFSL	39.04	1132.5553	9	1.8	567.2847	41.06	3.88E7	3	F3:11135	P2PI20160713_pilling_C1RA2_BB72_P3.raw	2	2	sp|O75306|NDUS2_HUMAN			PEAKS DB
QLM(+15.99)PLPVKV	39.04	1039.6100	9	2.9	520.8124	37.67	1.03E8	4	F4:9738	P2PI20160713_pilling_C1RA2_BB72_P4.raw	3	3	sp|Q9UII4|HERC5_HUMAN	Oxidation (M)	M3:Oxidation (M):1000.00	PEAKS DB
RLAQHITYV	39.03	1099.6138	9	-1.5	550.8118	26.92	4.75E7	4	F4:6305	P2PI20160713_pilling_C1RA2_BB72_P4.raw	2	2	sp|P33993|MCM7_HUMAN			PEAKS DB
NGHIHFDNV	39.03	1051.4835	9	-1.6	526.7471	26.09	6.12E6	3	F3:6130	P2PI20160713_pilling_C1RA2_BB72_P3.raw	1	1	sp|Q9C0K1|S39A8_HUMAN			PEAKS DB
TLWYRAPEI	39.02	1147.6025	9	-1.0	574.8068	43.15	1.83E7	5	F5:11867	P2PI20160713_pilling_C1RA2_BB72_P5.raw	4	4	sp|P24941|CDK2_HUMAN:tr|G3V5T9|G3V5T9_HUMAN			PEAKS DB
TLWYRAPEL	39.02	1147.6025	9	-1.0	574.8068	43.15	1.83E7	5	F5:11867	P2PI20160713_pilling_C1RA2_BB72_P5.raw	4	4	tr|A0A0D9SEI3|A0A0D9SEI3_HUMAN:tr|A0A0D9SER5|A0A0D9SER5_HUMAN:tr|A0A0D9SEN2|A0A0D9SEN2_HUMAN:sp|P21127|CD11B_HUMAN			PEAKS DB
YLVVKIEKV	39.01	1089.6797	9	-1.3	545.8464	32.53	1.92E7	8	F8:8127	P2PI20160713_pilling_C1RA2_BB72_P8.raw	1	1	sp|Q8NF50|DOCK8_HUMAN			PEAKS DB
AALFKAWAL	39.01	989.5698	9	0.8	495.7926	49.32	2.78E5	8	F8:13775	P2PI20160713_pilling_C1RA2_BB72_P8.raw	1	1	sp|Q15306|IRF4_HUMAN			PEAKS DB
KLDEDVKM(+15.99)I	39.00	1105.5688	9	-3.1	553.7900	26.05	4.55E7	1	F1:5692	P2PI20160713_pilling_C1RA2_BB72_P1.raw	3	3	tr|Q5T6K5|Q5T6K5_HUMAN:sp|Q13952|NFYC_HUMAN	Oxidation (M)	M8:Oxidation (M):1000.00	PEAKS DB
KM(+15.99)PEINAKV	38.99	1044.5637	9	-2.0	523.2870	22.89	4.19E7	3	F3:5105	P2PI20160713_pilling_C1RA2_BB72_P3.raw	5	5	sp|Q15011|HERP1_HUMAN	Oxidation (M)	M2:Oxidation (M):1000.00	PEAKS DB
VMFKTPVSI	38.99	1020.5677	9	1.8	511.2910	41.73	5.84E5	3	F3:11395	P2PI20160713_pilling_C1RA2_BB72_P3.raw	1	1	sp|Q14204|DYHC1_HUMAN			PEAKS DB
VTTDIQVKV	38.97	1001.5757	9	0.4	501.7939	32.70	6.33E7	4	F4:8076	P2PI20160713_pilling_C1RA2_BB72_P4.raw	3	3	sp|O00267|SPT5H_HUMAN			PEAKS DB
KLDEHIAYL	38.96	1100.5865	9	-0.7	551.3002	33.85	3.09E7	8	F8:8572	P2PI20160713_pilling_C1RA2_BB72_P8.raw	2	2	sp|Q2NKX8|ERC6L_HUMAN:tr|B5MDQ0|B5MDQ0_HUMAN			PEAKS DB
IILGKSHYV	38.96	1028.6018	9	1.2	515.3074	27.73	5.54E7	4	F4:6411	P2PI20160713_pilling_C1RA2_BB72_P4.raw	3	3	sp|Q13200|PSMD2_HUMAN			PEAKS DB
ILQAHLHSL	38.96	1030.5923	9	1.1	516.3029	28.63	1.92E7	6	F6:6898	P2PI20160713_pilling_C1RA2_BB72_P6.raw	1	1	tr|E7EN24|E7EN24_HUMAN:sp|Q12864|CAD17_HUMAN:tr|E5RJT3|E5RJT3_HUMAN			PEAKS DB
HLQEKLQSL	38.95	1094.6084	9	-1.6	548.3091	26.92	8.85E6	4	F4:6240	P2PI20160713_pilling_C1RA2_BB72_P4.raw	1	1	sp|P49454|CENPF_HUMAN			PEAKS DB
ALM(+15.99)DQVHHM	38.95	1096.4794	9	-2.3	549.2445	22.94	3.43E6	3	F3:5220	P2PI20160713_pilling_C1RA2_BB72_P3.raw	2	2	sp|Q96BU1|S1PBP_HUMAN	Oxidation (M)	M3:Oxidation (M):98.18	PEAKS DB
ADASLLKKV	38.95	943.5702	9	0.4	472.7925	34.86	1.31E6	8	F8:8908	P2PI20160713_pilling_C1RA2_BB72_P8.raw	2	2	sp|Q9UBB4|ATX10_HUMAN			PEAKS DB
GLSHHIHAL	38.94	983.5301	9	-3.1	492.7697	22.92	3.05E6	3	F3:5119	P2PI20160713_pilling_C1RA2_BB72_P3.raw	2	2	sp|Q9ULI0|ATD2B_HUMAN			PEAKS DB
FMSSHIKSV	38.94	1034.5219	9	-1.7	518.2661	24.81	8.46E5	2	F2:5607	P2PI20160713_pilling_C1RA2_BB72_P2.raw	1	1	sp|Q86T24|KAISO_HUMAN			PEAKS DB
FLDDLSQKL	38.94	1077.5706	9	1.8	539.7935	44.28	1.2E7	1	F1:11912	P2PI20160713_pilling_C1RA2_BB72_P1.raw	2	2	sp|Q9BYT8|NEUL_HUMAN			PEAKS DB
GLWGHPVLA	38.93	948.5181	9	1.8	475.2662	40.52	1.72E7	3	F3:10988	P2PI20160713_pilling_C1RA2_BB72_P3.raw	1	1	sp|Q5VZ89|DEN4C_HUMAN			PEAKS DB
KLTHVISM(+15.99)M(+15.99)	38.93	1090.5515	9	-2.4	546.2817	22.25	8.47E5	9	F9:4762	P2PI20160713_pilling_C1RA2_BB72_P9.raw	2	2	sp|Q8IWV8|UBR2_HUMAN	Oxidation (M)	M8:Oxidation (M):1000.00;M9:Oxidation (M):1000.00	PEAKS DB
LLDKGVYGL	38.91	976.5593	9	-0.5	489.2867	40.45	5.44E6	1	F1:10626	P2PI20160713_pilling_C1RA2_BB72_P1.raw	2	2	sp|Q9UDY8|MALT1_HUMAN			PEAKS DB
VM(+15.99)VDIHDQL	38.90	1084.5223	9	0.4	543.2687	35.03	1.53E6	7	F7:8753	P2PI20160713_pilling_C1RA2_BB72_P7.raw	1	1	sp|Q9H0F5|RNF38_HUMAN	Oxidation (M)	M2:Oxidation (M):1000.00	PEAKS DB
SLFSAVHKI	38.90	1000.5706	9	4.5	501.2936	32.88	8.15E6	2	F2:8276	P2PI20160713_pilling_C1RA2_BB72_P2.raw	1	1	tr|E5RHW4|E5RHW4_HUMAN:sp|O94905|ERLN2_HUMAN:tr|E5RJ09|E5RJ09_HUMAN			PEAKS DB
SLDKTSKNV	38.90	990.5345	9	-2.7	496.2722	18.55	8.16E5	3	F3:3767	P2PI20160713_pilling_C1RA2_BB72_P3.raw	1	1	sp|Q9H1K1|ISCU_HUMAN			PEAKS DB
ALSQRTITV	38.89	987.5713	9	0.7	494.7922	29.35	4.03E6	3	F3:7234	P2PI20160713_pilling_C1RA2_BB72_P3.raw	2	2	sp|P24522|GA45A_HUMAN			PEAKS DB
GLMDTVKKV	38.89	989.5579	9	2.5	495.7861	30.79	0	4	F4:7450	P2PI20160713_pilling_C1RA2_BB72_P4.raw	0	0	sp|Q9Y692|GMEB1_HUMAN			PEAKS DB
FIAEHYM(+15.99)FL	38.89	1185.5529	9	-1.1	593.7831	44.84	2.23E6	7	F7:12058	P2PI20160713_pilling_C1RA2_BB72_P7.raw	1	1	tr|E7EMA0|E7EMA0_HUMAN:sp|O15121|DEGS1_HUMAN	Oxidation (M)	M7:Oxidation (M):1000.00	PEAKS DB
HLEDKVSSV	38.88	1012.5189	9	-2.9	507.2653	22.95	4.71E5	7	F7:4748	P2PI20160713_pilling_C1RA2_BB72_P7.raw	1	1	sp|Q7L8W6|DPH6_HUMAN			PEAKS DB
ALDNFLDKL	38.87	1047.5601	9	2.6	524.7872	49.70	3.4E7	4	F4:13821	P2PI20160713_pilling_C1RA2_BB72_P4.raw	2	2	sp|P13639|EF2_HUMAN			PEAKS DB
VLHKELPEV	38.87	1062.6073	9	-0.7	532.3091	27.20	8.6E6	4	F4:6278	P2PI20160713_pilling_C1RA2_BB72_P4.raw	2	2	tr|E7EWX8|E7EWX8_HUMAN:sp|Q99685|MGLL_HUMAN:tr|A0A0C4DFN3|A0A0C4DFN3_HUMAN:tr|H7C4E0|H7C4E0_HUMAN			PEAKS DB
ELFGRPHNV	38.86	1067.5511	9	-1.4	534.7806	27.20	2.46E6	4	F4:6242	P2PI20160713_pilling_C1RA2_BB72_P4.raw	1	1	sp|Q86U44|MTA70_HUMAN			PEAKS DB
SLDWHPNNV	38.86	1080.4989	9	2.6	541.2570	35.15	2.6E6	5	F5:9198	P2PI20160713_pilling_C1RA2_BB72_P5.raw	1	1	tr|A0A1W2PNV4|A0A1W2PNV4_HUMAN			PEAKS DB
ALLGRTHSV	38.85	952.5454	9	-3.0	477.2785	23.68	8.38E5	1	F1:4923	P2PI20160713_pilling_C1RA2_BB72_P1.raw	2	2	sp|Q4AC94|C2CD3_HUMAN			PEAKS DB
VLDNVKM(+15.99)NL	38.84	1060.5587	9	1.1	531.2872	30.41	5.81E6	1	F1:7194	P2PI20160713_pilling_C1RA2_BB72_P1.raw	2	2	sp|Q7Z4Q2|HEAT3_HUMAN	Oxidation (M)	M7:Oxidation (M):1000.00	PEAKS DB
GLYSRQLYV	38.84	1097.5869	9	-0.8	549.8003	36.47	2.4E6	8	F8:9452	P2PI20160713_pilling_C1RA2_BB72_P8.raw	1	1	sp|P22314|UBA1_HUMAN			PEAKS DB
GMYIFLHTV	38.82	1079.5474	9	1.9	540.7805	47.59	4.75E7	4	F4:13119	P2PI20160713_pilling_C1RA2_BB72_P4.raw	3	3	sp|Q8N138|ORML3_HUMAN:tr|J3KTF9|J3KTF9_HUMAN			PEAKS DB
KIIGIMEEV	38.80	1030.5732	9	0.9	516.2930	41.61	1.28E6	4	F4:11117	P2PI20160713_pilling_C1RA2_BB72_P4.raw	1	1	tr|A0A494C0M1|A0A494C0M1_HUMAN:sp|P52701|MSH6_HUMAN			PEAKS DB
ALYEQSLHI	38.80	1072.5553	9	0.9	537.2854	38.84	6.55E6	9	F9:10327	P2PI20160713_pilling_C1RA2_BB72_P9.raw	1	1	sp|P61201|CSN2_HUMAN			PEAKS DB
QMSDLPVKV	38.80	1015.5372	9	1.6	508.7756	36.13	1.93E6	6	F6:9484	P2PI20160713_pilling_C1RA2_BB72_P6.raw	1	1	sp|P51531|SMCA2_HUMAN:tr|A0A2R8YGG3|A0A2R8YGG3_HUMAN:tr|A0A2R8Y7S2|A0A2R8Y7S2_HUMAN:sp|P51532|SMCA4_HUMAN:tr|A0A2R8Y4P4|A0A2R8Y4P4_HUMAN:tr|Q9HBD4|Q9HBD4_HUMAN:tr|A0A0A0MT49|A0A0A0MT49_HUMAN			PEAKS DB
YVVAHFHYV	38.79	1133.5658	9	-0.2	567.7900	32.22	0	8	F8:8045	P2PI20160713_pilling_C1RA2_BB72_P8.raw	0	0	sp|P00395|COX1_HUMAN			PEAKS DB
FLKTKIYSV	38.78	1097.6484	9	-1.9	549.8304	31.16	1.01E6	7	F7:7452	P2PI20160713_pilling_C1RA2_BB72_P7.raw	1	1	sp|Q9NYY8|FAKD2_HUMAN			PEAKS DB
KTDVVVNSV	38.77	959.5287	9	-1.2	480.7711	26.44	2.94E7	8	F8:6107	P2PI20160713_pilling_C1RA2_BB72_P8.raw	1	1	tr|H7C5R8|H7C5R8_HUMAN:sp|Q460N5|PAR14_HUMAN			PEAKS DB
TLWDKSKKL	38.76	1117.6495	9	1.0	559.8314	25.95	1.71E7	5	F5:6127	P2PI20160713_pilling_C1RA2_BB72_P5.raw	2	2	tr|E7EUN9|E7EUN9_HUMAN:sp|Q9NX74|DUS2L_HUMAN			PEAKS DB
KVAKVEPAV	38.76	939.5753	9	-4.0	470.7930	21.76	2.89E6	7	F7:4342	P2PI20160713_pilling_C1RA2_BB72_P7.raw	1	1	sp|Q9P2E9|RRBP1_HUMAN			PEAKS DB
ALDFKLAAA	38.76	918.5174	9	-0.8	460.2656	40.71	1.24E7	1	F1:10703	P2PI20160713_pilling_C1RA2_BB72_P1.raw	2	2	sp|Q8IWZ3|ANKH1_HUMAN			PEAKS DB
GIM(+15.99)KKAYEL	38.75	1067.5685	9	-2.1	534.7904	25.23	2.68E8	7	F7:5464	P2PI20160713_pilling_C1RA2_BB72_P7.raw	4	4	sp|P11831|SRF_HUMAN	Oxidation (M)	M3:Oxidation (M):1000.00	PEAKS DB
GLM(+15.99)KKAYEL	38.75	1067.5685	9	-2.1	534.7904	25.23	2.68E8	7	F7:5464	P2PI20160713_pilling_C1RA2_BB72_P7.raw	4	4	tr|B8ZZJ5|B8ZZJ5_HUMAN:tr|C9J4J4|C9J4J4_HUMAN:sp|Q14814|MEF2D_HUMAN	Oxidation (M)	M3:Oxidation (M):1000.00	PEAKS DB
ILMDKERLL	38.74	1129.6528	9	-1.0	565.8331	34.65	1.01E6	9	F9:8882	P2PI20160713_pilling_C1RA2_BB72_P9.raw	2	2	sp|Q9NY61|AATF_HUMAN			PEAKS DB
FLFDRPMHV	38.73	1160.5801	9	1.1	581.2968	39.73	2.13E6	5	F5:10697	P2PI20160713_pilling_C1RA2_BB72_P5.raw	1	1	tr|A0A087WUT0|A0A087WUT0_HUMAN:tr|A0A0A0MQW0|A0A0A0MQW0_HUMAN:sp|Q9P2K5|MYEF2_HUMAN:tr|A0A0A0MR39|A0A0A0MR39_HUMAN			PEAKS DB
TTTHITKTV	38.70	1000.5553	9	-1.6	501.2831	19.63	0	5	F5:4049	P2PI20160713_pilling_C1RA2_BB72_P5.raw	0	0	tr|E9PHY5|E9PHY5_HUMAN:sp|O43491|E41L2_HUMAN:tr|E9PK52|E9PK52_HUMAN:tr|E9PII3|E9PII3_HUMAN			PEAKS DB
KLHLILDYV	38.70	1112.6593	9	0.5	557.3357	43.47	3.7E6	4	F4:11767	P2PI20160713_pilling_C1RA2_BB72_P4.raw	1	1	tr|A0A0A6YYC0|A0A0A6YYC0_HUMAN:tr|E9PJN1|E9PJN1_HUMAN:sp|O75676|KS6A4_HUMAN			PEAKS DB
GLAPKPVQV	38.70	907.5491	9	-1.4	454.7812	29.34	1.09E8	1	F1:6790	P2PI20160713_pilling_C1RA2_BB72_P1.raw	3	3	tr|A0A494C1V1|A0A494C1V1_HUMAN:sp|Q6ZNJ1|NBEL2_HUMAN			PEAKS DB
SAASKLYEV	38.70	966.5022	9	-0.7	484.2570	30.06	2.62E6	3	F3:7455	P2PI20160713_pilling_C1RA2_BB72_P3.raw	1	1	sp|Q8ND04|SMG8_HUMAN			PEAKS DB
TLLHYISNV	38.69	1058.5760	9	2.6	530.2955	41.06	9.63E5	3	F3:11145	P2PI20160713_pilling_C1RA2_BB72_P3.raw	1	1	sp|Q96PY5|FMNL2_HUMAN			PEAKS DB
HIM(+15.99)PTVHTV	38.67	1049.5328	9	-2.3	525.7714	23.20	1.32E7	3	F3:5294	P2PI20160713_pilling_C1RA2_BB72_P3.raw	4	4	sp|Q6IQ32|ADNP2_HUMAN	Oxidation (M)	M3:Oxidation (M):1000.00	PEAKS DB
FLYEEVHPK	38.67	1160.5865	9	1.9	387.8691	29.26	1.72E5	4	F4:6961	P2PI20160713_pilling_C1RA2_BB72_P4.raw	1	1	sp|Q12792|TWF1_HUMAN			PEAKS DB
KM(+15.99)EKDVYAV	38.66	1097.5427	9	-3.4	549.7768	22.70	2.18E6	1	F1:4582	P2PI20160713_pilling_C1RA2_BB72_P1.raw	1	1	tr|B7Z6D5|B7Z6D5_HUMAN:sp|Q96GQ7|DDX27_HUMAN	Oxidation (M)	M2:Oxidation (M):1000.00	PEAKS DB
FLKQVSNM(+15.99)V	38.66	1080.5637	9	-0.8	541.2887	29.24	1.02E6	7	F7:6791	P2PI20160713_pilling_C1RA2_BB72_P7.raw	1	1	sp|P78527|PRKDC_HUMAN	Oxidation (M)	M8:Oxidation (M):1000.00	PEAKS DB
RINIPPPSV	38.65	991.5814	9	0.6	496.7969	33.63	3.82E6	4	F4:8372	P2PI20160713_pilling_C1RA2_BB72_P4.raw	2	2	sp|Q00341|VIGLN_HUMAN:tr|A0A024R4E5|A0A024R4E5_HUMAN			PEAKS DB
FLNKTTHQL	38.65	1100.5978	9	-3.3	551.3030	24.44	2.62E6	2	F2:5470	P2PI20160713_pilling_C1RA2_BB72_P2.raw	1	1	sp|Q7Z392|TPC11_HUMAN			PEAKS DB
INIVRFYEV	38.65	1151.6339	9	0.8	576.8247	45.87	7.64E5	8	F8:12623	P2PI20160713_pilling_C1RA2_BB72_P8.raw	1	1	tr|K7EK91|K7EK91_HUMAN:sp|Q9UFH2|DYH17_HUMAN			PEAKS DB
RLWDLYKKV	38.64	1219.7076	9	-2.4	407.5755	34.28	8.24E5	1	F1:8497	P2PI20160713_pilling_C1RA2_BB72_P1.raw	1	1	sp|Q49AN0|CRY2_HUMAN:tr|A0A0D2X7Z3|A0A0D2X7Z3_HUMAN			PEAKS DB
RIWEPTYTI	38.64	1177.6132	9	0.3	589.8127	42.41	5.19E5	3	F3:11622	P2PI20160713_pilling_C1RA2_BB72_P3.raw	1	1	sp|Q9ULT8|HECD1_HUMAN:tr|A0A087X2H1|A0A087X2H1_HUMAN			PEAKS DB
VLQQHINSL	38.64	1050.5822	9	0.3	526.2973	29.45	4.56E6	2	F2:7109	P2PI20160713_pilling_C1RA2_BB72_P2.raw	2	2	sp|P52948|NUP98_HUMAN			PEAKS DB
SVYHKPPNA	38.64	1011.5137	9	-1.1	506.7622	19.31	2.7E6	4	F4:3691	P2PI20160713_pilling_C1RA2_BB72_P4.raw	1	1	tr|A0A087WYD1|A0A087WYD1_HUMAN:tr|A0A087WU93|A0A087WU93_HUMAN:tr|A0A087WZQ6|A0A087WZQ6_HUMAN:tr|A0A087X253|A0A087X253_HUMAN:sp|P63010|AP2B1_HUMAN:tr|K7EMN7|K7EMN7_HUMAN			PEAKS DB
YLEPYLKEV	38.64	1152.6067	9	-0.8	577.3102	40.74	3.04E7	1	F1:10804	P2PI20160713_pilling_C1RA2_BB72_P1.raw	1	1	sp|P14927|QCR7_HUMAN			PEAKS DB
NMVDIIHSV	38.62	1026.5168	9	2.3	514.2657	44.67	4.16E7	3	F3:12356	P2PI20160713_pilling_C1RA2_BB72_P3.raw	1	1	tr|F8WBI9|F8WBI9_HUMAN:tr|E7EUY3|E7EUY3_HUMAN:sp|P05166|PCCB_HUMAN:tr|E9PDR0|E9PDR0_HUMAN:tr|C9JQS9|C9JQS9_HUMAN:tr|E7EX59|E7EX59_HUMAN			PEAKS DB
HLDPAVKEV	38.61	1006.5447	9	-2.7	504.2783	24.22	1.71E7	9	F9:5407	P2PI20160713_pilling_C1RA2_BB72_P9.raw	1	1	tr|Q5SRN1|Q5SRN1_HUMAN:sp|O60508|PRP17_HUMAN			PEAKS DB
YLKDFFSNV	38.59	1131.5601	9	-1.4	566.7865	46.95	3.93E6	7	F7:12802	P2PI20160713_pilling_C1RA2_BB72_P7.raw	2	2	tr|A2A376|A2A376_HUMAN:sp|O95786|DDX58_HUMAN			PEAKS DB
FTAEFLEKV	38.57	1082.5648	9	1.6	542.2894	43.68	1.21E7	5	F5:12049	P2PI20160713_pilling_C1RA2_BB72_P5.raw	1	1	sp|Q8NEM2|SHCBP_HUMAN			PEAKS DB
AMWEHPITA	38.56	1054.4906	9	0.2	528.2527	35.80	1.25E7	7	F7:9050	P2PI20160713_pilling_C1RA2_BB72_P7.raw	2	2	tr|H3BQB0|H3BQB0_HUMAN:sp|Q96CD2|COAC_HUMAN			PEAKS DB
GMYVFLHAV	38.54	1035.5211	9	1.9	518.7677	46.23	8.41E6	3	F3:12878	P2PI20160713_pilling_C1RA2_BB72_P3.raw	2	2	sp|Q9P0S3|ORML1_HUMAN			PEAKS DB
TAMKKVFRV	38.54	1078.6321	9	0.1	540.3223	24.17	3.33E5	5	F5:5474	P2PI20160713_pilling_C1RA2_BB72_P5.raw	1	1	tr|E9PM53|E9PM53_HUMAN:sp|Q9UIF7|MUTYH_HUMAN:tr|E5KP25|E5KP25_HUMAN			PEAKS DB
FIHQHFTEV	38.54	1156.5665	9	1.8	579.2904	28.68	7.97E6	5	F5:6975	P2PI20160713_pilling_C1RA2_BB72_P5.raw	2	2	sp|Q8IXQ5|KLHL7_HUMAN			PEAKS DB
QLQKFVQYL	38.53	1165.6495	9	0.8	583.8309	42.06	7.45E5	4	F4:11262	P2PI20160713_pilling_C1RA2_BB72_P4.raw	1	1	sp|Q9H7M6|ZSWM4_HUMAN:sp|Q9HCJ5|ZSWM6_HUMAN			PEAKS DB
IIDQHTFEV	38.53	1100.5502	9	1.3	551.2831	38.18	1.08E7	7	F7:9856	P2PI20160713_pilling_C1RA2_BB72_P7.raw	1	1	tr|F5GY55|F5GY55_HUMAN:sp|Q16531|DDB1_HUMAN			PEAKS DB
NLYKAPILL	38.52	1043.6379	9	1.7	522.8271	44.06	7.22E7	8	F8:12023	P2PI20160713_pilling_C1RA2_BB72_P8.raw	2	2	sp|O60341|KDM1A_HUMAN:tr|R4GMQ1|R4GMQ1_HUMAN			PEAKS DB
FLHELEEKM(+15.99)	38.52	1190.5641	9	-1.3	596.2886	27.59	1.01E6	8	F8:6567	P2PI20160713_pilling_C1RA2_BB72_P8.raw	2	2	tr|E9PF10|E9PF10_HUMAN:sp|O75694|NU155_HUMAN	Oxidation (M)	M9:Oxidation (M):1000.00	PEAKS DB
YLDPLWHQL	38.52	1183.6025	9	1.8	592.8083	49.35	2.82E6	3	F3:13867	P2PI20160713_pilling_C1RA2_BB72_P3.raw	1	1	sp|Q92889|XPF_HUMAN			PEAKS DB
LLNHRPVTA	38.52	1019.5876	9	-3.3	510.7994	22.32	2.76E5	7	F7:4565	P2PI20160713_pilling_C1RA2_BB72_P7.raw	1	1	tr|H7C0S8|H7C0S8_HUMAN:sp|O75575|RPC9_HUMAN			PEAKS DB
TFDDIVHSF	38.51	1079.4923	9	4.3	540.7543	48.35	9.55E6	4	F4:13379	P2PI20160713_pilling_C1RA2_BB72_P4.raw	1	1	sp|P49327|FAS_HUMAN			PEAKS DB
GLNEHNHHL	38.51	1069.5054	9	-4.2	535.7577	19.28	6.09E6	7	F7:3589	P2PI20160713_pilling_C1RA2_BB72_P7.raw	1	1	tr|H0Y8W7|H0Y8W7_HUMAN:sp|Q13363|CTBP1_HUMAN			PEAKS DB
YLHWGHFEM(+15.99)	38.50	1234.5229	9	3.4	618.2694	34.73	1.35E6	2	F2:8865	P2PI20160713_pilling_C1RA2_BB72_P2.raw	2	2	sp|Q9NX20|RM16_HUMAN	Oxidation (M)	M9:Oxidation (M):1000.00	PEAKS DB
KLLFWVTEV	38.49	1133.6484	9	1.8	567.8313	54.68	1.67E6	6	F6:15565	P2PI20160713_pilling_C1RA2_BB72_P6.raw	1	1	sp|Q8NFH4|NUP37_HUMAN			PEAKS DB
RQFLFHWTV	38.48	1232.6454	9	0.9	411.8894	43.29	8.55E5	7	F7:11550	P2PI20160713_pilling_C1RA2_BB72_P7.raw	2	2	tr|H7C0X4|H7C0X4_HUMAN:tr|C9J7S5|C9J7S5_HUMAN:sp|Q92685|ALG3_HUMAN			PEAKS DB
LGGNEQVTR	38.48	972.4988	9	-2.1	487.2557	21.41	3.8E8	9	F9:4516	P2PI20160713_pilling_C1RA2_BB72_P9.raw	17	17				PEAKS DB
KLDETGNSL	38.46	975.4872	9	-0.8	488.7505	25.50	8.99E7	7	F7:5643	P2PI20160713_pilling_C1RA2_BB72_P7.raw	2	2	sp|P11388|TOP2A_HUMAN			PEAKS DB
NLAHKTYSL	38.45	1045.5557	9	-1.8	523.7830	24.89	3.05E6	3	F3:5747	P2PI20160713_pilling_C1RA2_BB72_P3.raw	1	1	sp|O60563|CCNT1_HUMAN			PEAKS DB
RLGPPPSHA	38.45	930.5035	9	-3.2	466.2566	20.33	3.54E6	5	F5:4254	P2PI20160713_pilling_C1RA2_BB72_P5.raw	1	1	sp|Q2TAK8|PWP3A_HUMAN:tr|J3KNX4|J3KNX4_HUMAN:tr|A0A0D9SGJ8|A0A0D9SGJ8_HUMAN			PEAKS DB
KLLLQVQHA	38.45	1048.6393	9	0.7	525.3262	28.12	1.86E6	5	F5:6805	P2PI20160713_pilling_C1RA2_BB72_P5.raw	1	1	sp|P05141|ADT2_HUMAN:sp|P12235|ADT1_HUMAN:sp|P12236|ADT3_HUMAN			PEAKS DB
AVSDHISKV	38.45	954.5134	9	-4.2	478.2620	22.09	8.1E6	7	F7:4451	P2PI20160713_pilling_C1RA2_BB72_P7.raw	1	1	sp|Q96EK7|F120B_HUMAN:tr|A0A0D9SEJ5|A0A0D9SEJ5_HUMAN:tr|F5GY05|F5GY05_HUMAN			PEAKS DB
KM(+15.99)DWIFHTI	38.45	1205.5903	9	-0.7	603.8020	40.86	2.64E6	8	F8:10975	P2PI20160713_pilling_C1RA2_BB72_P8.raw	4	4	sp|P42336|PK3CA_HUMAN	Oxidation (M)	M2:Oxidation (M):1000.00	PEAKS DB
VMQDIVYKL	38.44	1107.5999	9	1.8	554.8069	41.73	5.94E5	2	F2:11265	P2PI20160713_pilling_C1RA2_BB72_P2.raw	1	1	sp|Q9BSM1|PCGF1_HUMAN			PEAKS DB
FM(+15.99)IKHSQKL	38.44	1146.6219	9	-1.7	574.3160	22.66	7.39E6	3	F3:5028	P2PI20160713_pilling_C1RA2_BB72_P3.raw	2	2	sp|Q14CB8|RHG19_HUMAN	Oxidation (M)	M2:Oxidation (M):1000.00	PEAKS DB
LLNDRKVFV	38.43	1102.6499	9	-3.3	552.3304	31.26	1.51E7	8	F8:7712	P2PI20160713_pilling_C1RA2_BB72_P8.raw	2	2	sp|P11940|PABP1_HUMAN:sp|Q13310|PABP4_HUMAN:tr|B1ANR0|B1ANR0_HUMAN:tr|H0Y5F5|H0Y5F5_HUMAN			PEAKS DB
FIKKKIEEV	38.42	1132.6855	9	-3.8	567.3479	22.70	8.41E5	1	F1:4591	P2PI20160713_pilling_C1RA2_BB72_P1.raw	1	1	tr|A0A087WVA8|A0A087WVA8_HUMAN:sp|Q8IWB9|TEX2_HUMAN:tr|J3KRZ8|J3KRZ8_HUMAN			PEAKS DB
ILAAHVPTL	38.41	933.5647	9	-0.3	467.7895	38.64	1.29E7	1	F1:9990	P2PI20160713_pilling_C1RA2_BB72_P1.raw	2	2	sp|P30049|ATPD_HUMAN:tr|A0A087WTL3|A0A087WTL3_HUMAN			PEAKS DB
TLIQRTYGL	38.40	1063.6025	9	-3.1	532.8069	36.13	3.93E6	8	F8:9364	P2PI20160713_pilling_C1RA2_BB72_P8.raw	1	1	tr|A6NG75|A6NG75_HUMAN:sp|Q9H0Z9|RBM38_HUMAN			PEAKS DB
LLETHSHFL	38.40	1095.5713	9	0.8	548.7933	31.70	8.3E6	9	F9:7892	P2PI20160713_pilling_C1RA2_BB72_P9.raw	1	1	tr|A0A087WZG4|A0A087WZG4_HUMAN:tr|A0A3B3IPE9|A0A3B3IPE9_HUMAN:sp|Q6ZSZ5|ARHGI_HUMAN			PEAKS DB
AAADFTAKV	38.40	892.4654	9	-1.6	447.2393	29.70	1.55E6	1	F1:6947	P2PI20160713_pilling_C1RA2_BB72_P1.raw	1	1	sp|Q9Y3F4|STRAP_HUMAN			PEAKS DB
LLHELLTHV	38.39	1073.6233	9	3.5	537.8193	38.41	6.12E5	4	F4:10026	P2PI20160713_pilling_C1RA2_BB72_P4.raw	1	1	sp|Q6TFL4|KLH24_HUMAN			PEAKS DB
HLITEAHTV	38.39	1019.5400	9	-3.4	510.7755	24.26	3.44E5	1	F1:5106	P2PI20160713_pilling_C1RA2_BB72_P1.raw	1	1	sp|Q86V87|F16B2_HUMAN			PEAKS DB
SANDKVYTV	38.39	995.4924	9	-2.7	498.7521	26.05	5.03E6	8	F8:5974	P2PI20160713_pilling_C1RA2_BB72_P8.raw	1	1	sp|P36871|PGM1_HUMAN:tr|A0A3B3ITK7|A0A3B3ITK7_HUMAN			PEAKS DB
M(+15.99)LTEIEHKV	38.38	1114.5692	9	-1.7	558.2894	24.90	3.05E6	4	F4:5444	P2PI20160713_pilling_C1RA2_BB72_P4.raw	2	2	sp|Q8WXH0|SYNE2_HUMAN	Oxidation (M)	M1:Oxidation (M):1000.00	PEAKS DB
YIHVHFLEV	38.38	1155.6077	9	-0.8	578.8107	40.48	3.34E6	1	F1:10639	P2PI20160713_pilling_C1RA2_BB72_P1.raw	2	2	sp|Q9Y573|IPP_HUMAN			PEAKS DB
VVMNVVHQL	38.38	1037.5692	9	0.6	519.7922	35.66	1.3E6	7	F7:8990	P2PI20160713_pilling_C1RA2_BB72_P7.raw	1	1	tr|A0A087X256|A0A087X256_HUMAN:sp|Q2M389|WASC4_HUMAN			PEAKS DB
SLHHLINAL	38.38	1016.5767	9	0.6	509.2960	32.43	5.45E5	1	F1:7883	P2PI20160713_pilling_C1RA2_BB72_P1.raw	1	1	sp|Q7Z3U7|MON2_HUMAN:tr|A0A286YFF8|A0A286YFF8_HUMAN			PEAKS DB
HLNKALWKV	38.37	1107.6553	9	-2.3	554.8336	27.20	4.33E6	8	F8:6385	P2PI20160713_pilling_C1RA2_BB72_P8.raw	1	1	sp|O60566|BUB1B_HUMAN			PEAKS DB
HLDKISDSV	38.36	1012.5189	9	-2.4	507.2655	24.93	2.28E6	9	F9:5653	P2PI20160713_pilling_C1RA2_BB72_P9.raw	2	2	sp|P48643|TCPE_HUMAN			PEAKS DB
NLFNKYPAL	38.35	1078.5811	9	3.9	540.2985	41.99	2.57E8	4	F4:11283	P2PI20160713_pilling_C1RA2_BB72_P4.raw	3	3	tr|A0A0A0MSQ0|A0A0A0MSQ0_HUMAN:sp|P13797|PLST_HUMAN			PEAKS DB
KAWENSPNV	38.33	1043.5035	9	-1.0	522.7585	27.02	5.7E6	9	F9:6318	P2PI20160713_pilling_C1RA2_BB72_P9.raw	1	1	tr|E7EPN9|E7EPN9_HUMAN:sp|Q9Y520|PRC2C_HUMAN			PEAKS DB
SM(+15.99)LDDLRNV	38.33	1077.5125	9	1.2	539.7642	35.01	2.56E8	1	F1:8714	P2PI20160713_pilling_C1RA2_BB72_P1.raw	6	6	tr|A0A494C0X7|A0A494C0X7_HUMAN:sp|P05107|ITB2_HUMAN	Oxidation (M)	M2:Oxidation (M):1000.00	PEAKS DB
KLPIPDPGV	38.32	934.5487	9	-2.2	468.2806	38.40	6.67E5	7	F7:9964	P2PI20160713_pilling_C1RA2_BB72_P7.raw	1	1	sp|Q8TEH3|DEN1A_HUMAN			PEAKS DB
VLYKGEAKV	38.32	1005.5858	9	-3.8	503.7983	23.23	2.15E6	8	F8:5069	P2PI20160713_pilling_C1RA2_BB72_P8.raw	1	1	sp|O15498|YKT6_HUMAN			PEAKS DB
ISTEVNPKL	38.32	999.5601	9	-0.1	500.7872	29.92	1.28E7	1	F1:7012	P2PI20160713_pilling_C1RA2_BB72_P1.raw	2	2	sp|Q96RY5|CRML_HUMAN			PEAKS DB
GM(+15.99)ATKPLHV	38.31	968.5114	9	-1.2	485.2612	21.32	5.62E5	2	F2:4465	P2PI20160713_pilling_C1RA2_BB72_P2.raw	2	2	sp|Q15742|NAB2_HUMAN	Oxidation (M)	M2:Oxidation (M):1000.00	PEAKS DB
KIWDPVHRV	38.31	1148.6454	9	-1.4	383.8878	27.22	1.59E7	5	F5:6495	P2PI20160713_pilling_C1RA2_BB72_P5.raw	3	3	tr|A0A494C1B8|A0A494C1B8_HUMAN:tr|A0A494C0U1|A0A494C0U1_HUMAN:sp|P29144|TPP2_HUMAN:tr|Q5VZU9|Q5VZU9_HUMAN			PEAKS DB
VLLGHIFYV	38.31	1059.6117	9	0.6	530.8134	50.94	3.87E7	1	F1:14201	P2PI20160713_pilling_C1RA2_BB72_P1.raw	2	2	sp|Q9Y6X3|SCC4_HUMAN			PEAKS DB
VLIDYQRNV	38.30	1118.6084	9	2.5	560.3113	34.04	3.47E8	4	F4:8543	P2PI20160713_pilling_C1RA2_BB72_P4.raw	2	2	sp|O14980|XPO1_HUMAN			PEAKS DB
HLINEEHM(+15.99)V	38.30	1136.5284	9	-2.0	569.2688	23.53	7.72E5	4	F4:5036	P2PI20160713_pilling_C1RA2_BB72_P4.raw	1	1	sp|O43818|U3IP2_HUMAN	Oxidation (M)	M8:Oxidation (M):1000.00	PEAKS DB
VLHHTLTNV	38.30	1032.5717	9	-3.7	517.2912	23.93	6.76E5	1	F1:5006	P2PI20160713_pilling_C1RA2_BB72_P1.raw	1	1	tr|H0YME5|H0YME5_HUMAN:sp|Q9P2K8|E2AK4_HUMAN			PEAKS DB
KLYHNEVEI	38.30	1143.5924	9	-1.1	572.8013	27.46	2.69E6	4	F4:6332	P2PI20160713_pilling_C1RA2_BB72_P4.raw	2	2	tr|G8JLG1|G8JLG1_HUMAN:sp|Q14683|SMC1A_HUMAN			PEAKS DB
GLVDKFPHL	38.29	1024.5706	9	1.3	513.2921	39.36	3.68E6	3	F3:10626	P2PI20160713_pilling_C1RA2_BB72_P3.raw	1	1	sp|P42356|PI4KA_HUMAN			PEAKS DB
HLIHAPPEV	38.28	1011.5501	9	0.2	506.7811	27.80	1.12E7	4	F4:6413	P2PI20160713_pilling_C1RA2_BB72_P4.raw	4	4	tr|F5GWN5|F5GWN5_HUMAN:sp|O00750|P3C2B_HUMAN			PEAKS DB
FIWENIHTL	38.28	1171.6025	9	1.8	586.8083	49.44	2.91E7	3	F3:13890	P2PI20160713_pilling_C1RA2_BB72_P3.raw	3	3	tr|E9PHM6|E9PHM6_HUMAN:tr|F6QMI7|F6QMI7_HUMAN:tr|F8W9J4|F8W9J4_HUMAN:sp|Q03001|DYST_HUMAN			PEAKS DB
ALQQKQVSL	38.26	1013.5869	9	-0.3	507.8006	27.29	9.4E5	1	F1:6101	P2PI20160713_pilling_C1RA2_BB72_P1.raw	1	1	sp|P51692|STA5B_HUMAN:tr|K7EK35|K7EK35_HUMAN:sp|P42229|STA5A_HUMAN			PEAKS DB
GTWNGNTKV	38.26	975.4774	9	-2.0	488.7450	25.09	2E6	8	F8:5652	P2PI20160713_pilling_C1RA2_BB72_P8.raw	1	1	sp|P06241|FYN_HUMAN			PEAKS DB
KIADFGWSV	38.26	1021.5233	9	0.8	511.7693	46.15	3.59E7	7	F7:12514	P2PI20160713_pilling_C1RA2_BB72_P7.raw	2	2	sp|O14965|AURKA_HUMAN:tr|J3KT86|J3KT86_HUMAN:sp|Q96GD4|AURKB_HUMAN			PEAKS DB
NLYPFVKTV	38.24	1079.6016	9	2.1	540.8080	41.62	6.94E8	3	F3:11326	P2PI20160713_pilling_C1RA2_BB72_P3.raw	6	6	sp|P31939|PUR9_HUMAN			PEAKS DB
TINGHNAEV	38.24	953.4567	9	-1.7	477.7338	21.70	5.31E6	5	F5:4673	P2PI20160713_pilling_C1RA2_BB72_P5.raw	1	1	sp|P22626|ROA2_HUMAN			PEAKS DB
GLKGRVFEV	38.23	1003.5814	9	0.9	502.7985	29.54	8.8E7	8	F8:7127	P2PI20160713_pilling_C1RA2_BB72_P8.raw	2	2	sp|P61247|RS3A_HUMAN			PEAKS DB
TLLHYLVKV	38.22	1084.6644	9	1.1	543.3401	38.77	4.29E5	8	F8:10299	P2PI20160713_pilling_C1RA2_BB72_P8.raw	1	1	sp|O95466|FMNL1_HUMAN			PEAKS DB
RLTPKLM(+15.99)EV	38.21	1101.6216	9	-0.9	551.8176	26.78	2.14E8	8	F8:6285	P2PI20160713_pilling_C1RA2_BB72_P8.raw	3	3	tr|A0A087WZK9|A0A087WZK9_HUMAN:sp|O15372|EIF3H_HUMAN:tr|B3KS98|B3KS98_HUMAN:tr|E5RJT0|E5RJT0_HUMAN	Oxidation (M)	M7:Oxidation (M):1000.00	PEAKS DB
ALDATHQQL	38.21	995.5036	9	-1.8	498.7582	27.06	2.3E6	8	F8:6330	P2PI20160713_pilling_C1RA2_BB72_P8.raw	1	1	sp|Q9Y2X9|ZN281_HUMAN			PEAKS DB
SGFHGGHFV	38.20	943.4301	9	-1.1	472.7205	25.69	4.34E4	4	F4:5746	P2PI20160713_pilling_C1RA2_BB72_P4.raw	1	1	sp|P31942|HNRH3_HUMAN			PEAKS DB
TVMKDPYKV	38.19	1079.5685	9	-1.5	540.7894	25.98	1.48E6	2	F2:5969	P2PI20160713_pilling_C1RA2_BB72_P2.raw	1	1	sp|Q13823|NOG2_HUMAN			PEAKS DB
GQIQKVHPA	38.19	976.5454	9	-1.7	489.2778	19.01	1.22E6	4	F4:3590	P2PI20160713_pilling_C1RA2_BB72_P4.raw	1	1	sp|P51530|DNA2_HUMAN			PEAKS DB
VVNDRSWKV	38.19	1101.5930	9	-2.1	551.8011	26.45	6.03E7	4	F4:5947	P2PI20160713_pilling_C1RA2_BB72_P4.raw	1	1	tr|H7C525|H7C525_HUMAN			PEAKS DB
KIGEGTYGV	38.17	922.4760	9	-0.8	462.2449	28.83	9.84E7	1	F1:6620	P2PI20160713_pilling_C1RA2_BB72_P1.raw	2	2	tr|E5RIU6|E5RIU6_HUMAN:tr|A0A087WZZ9|A0A087WZZ9_HUMAN:sp|P06493|CDK1_HUMAN:tr|A0A024QZP7|A0A024QZP7_HUMAN:sp|P24941|CDK2_HUMAN:tr|G3V5T9|G3V5T9_HUMAN			PEAKS DB
TLGDAHIYL	38.15	1001.5182	9	0.9	501.7668	41.07	3.24E7	1	F1:10910	P2PI20160713_pilling_C1RA2_BB72_P1.raw	2	2	sp|P04818|TYSY_HUMAN			PEAKS DB
SLFDARVHL	38.14	1056.5715	9	0.7	529.2920	39.38	3.41E6	4	F4:10363	P2PI20160713_pilling_C1RA2_BB72_P4.raw	1	1	tr|Q5T8A0|Q5T8A0_HUMAN:sp|Q9Y399|RT02_HUMAN			PEAKS DB
HLASKIEEA	38.13	996.5240	9	-4.3	499.2672	22.09	1.23E7	7	F7:4450	P2PI20160713_pilling_C1RA2_BB72_P7.raw	1	1	sp|Q96S94|CCNL2_HUMAN			PEAKS DB
SM(+15.99)YDKVLM(+15.99)L	38.13	1130.5352	9	0.9	566.2754	39.99	7.66E7	8	F8:10721	P2PI20160713_pilling_C1RA2_BB72_P8.raw	4	4	sp|Q9Y5Q8|TF3C5_HUMAN:tr|Q5T7U1|Q5T7U1_HUMAN	Oxidation (M)	M2:Oxidation (M):1000.00;M8:Oxidation (M):1000.00	PEAKS DB
KLAQALHEM(+15.99)	38.12	1055.5433	9	-1.8	528.7766	21.60	5.34E5	4	F4:4407	P2PI20160713_pilling_C1RA2_BB72_P4.raw	1	1	sp|P20700|LMNB1_HUMAN	Oxidation (M)	M9:Oxidation (M):1000.00	PEAKS DB
KLQDFKSFL	38.10	1124.6229	9	3.1	563.3193	39.59	0	5	F5:10673	P2PI20160713_pilling_C1RA2_BB72_P5.raw	0	0	sp|P34897|GLYM_HUMAN			PEAKS DB
SM(+15.99)ISKLKQA	38.09	1020.5637	9	-2.8	511.2866	20.44	1.26E6	3	F3:4332	P2PI20160713_pilling_C1RA2_BB72_P3.raw	1	1	tr|A0A0C4DGX4|A0A0C4DGX4_HUMAN:sp|Q13616|CUL1_HUMAN	Oxidation (M)	M2:Oxidation (M):1000.00	PEAKS DB
GLFQNPKQI	38.09	1043.5763	9	0.0	522.7954	34.46	2.87E6	7	F7:8547	P2PI20160713_pilling_C1RA2_BB72_P7.raw	1	1	tr|J3KNF4|J3KNF4_HUMAN:sp|O14618|CCS_HUMAN			PEAKS DB
VLQTHSVFV	38.07	1028.5654	9	-0.5	515.2897	34.62	5.25E6	7	F7:8609	P2PI20160713_pilling_C1RA2_BB72_P7.raw	1	1	tr|F8WE72|F8WE72_HUMAN:tr|A0A087X020|A0A087X020_HUMAN:sp|Q9Y3A5|SBDS_HUMAN			PEAKS DB
HLLNTLYKA	38.07	1071.6077	9	-0.6	536.8108	30.80	2.41E6	7	F7:7323	P2PI20160713_pilling_C1RA2_BB72_P7.raw	1	1	tr|A0A0G2JPW5|A0A0G2JPW5_HUMAN:tr|A0A0G2JQX1|A0A0G2JQX1_HUMAN:sp|Q96RT8|GCP5_HUMAN:tr|A0A0G2JSA7|A0A0G2JSA7_HUMAN:tr|A0A087X1Z1|A0A087X1Z1_HUMAN			PEAKS DB
KLWQTPLHV	38.07	1120.6393	9	2.1	561.3269	35.55	2.85E6	3	F3:9315	P2PI20160713_pilling_C1RA2_BB72_P3.raw	2	2	sp|Q8NB46|ANR52_HUMAN			PEAKS DB
KQIDSVNHI	38.06	1052.5614	9	-4.0	527.2859	22.71	7.17E5	8	F8:4913	P2PI20160713_pilling_C1RA2_BB72_P8.raw	1	1	sp|O95163|ELP1_HUMAN			PEAKS DB
YLGRLAHEV	38.06	1056.5715	9	0.5	529.2922	27.63	4.19E8	5	F5:6699	P2PI20160713_pilling_C1RA2_BB72_P5.raw	5	5	sp|P40429|RL13A_HUMAN:tr|M0QYS1|M0QYS1_HUMAN			PEAKS DB
FLIKLHPEV	38.06	1094.6488	9	3.0	548.3318	37.27	5.3E5	4	F4:9672	P2PI20160713_pilling_C1RA2_BB72_P4.raw	1	1	sp|O94887|FARP2_HUMAN			PEAKS DB
YM(+15.99)VPKPEEI	38.06	1120.5474	9	1.0	561.2803	34.17	1.75E6	6	F6:8795	P2PI20160713_pilling_C1RA2_BB72_P6.raw	1	1	sp|Q96KA5|CLP1L_HUMAN	Oxidation (M)	M2:Oxidation (M):1000.00	PEAKS DB
GMM(+15.99)EALLKV	38.06	1006.5191	9	2.9	504.2672	38.62	1.01E6	5	F5:10343	P2PI20160713_pilling_C1RA2_BB72_P5.raw	1	1	sp|Q7Z6Z7|HUWE1_HUMAN	Oxidation (M)	M3:Oxidation (M):27.96	PEAKS DB
VILHHEYFL	38.06	1169.6233	9	2.7	585.8189	36.18	4.86E6	4	F4:9272	P2PI20160713_pilling_C1RA2_BB72_P4.raw	4	4	sp|O75643|U520_HUMAN			PEAKS DB
FVMETFVHL	38.04	1121.5580	9	2.2	561.7875	51.71	4.04E5	8	F8:14555	P2PI20160713_pilling_C1RA2_BB72_P8.raw	1	1	sp|Q9BVK8|TM147_HUMAN			PEAKS DB
HILTKILYL	38.03	1112.6958	9	3.9	557.3561	43.34	2.49E6	3	F3:11990	P2PI20160713_pilling_C1RA2_BB72_P3.raw	1	1	sp|Q9Y678|COPG1_HUMAN:sp|Q9UBF2|COPG2_HUMAN			PEAKS DB
FLDKELKEC	38.03	1123.5583	9	0.4	562.7852	30.66	7.57E5	4	F4:7394	P2PI20160713_pilling_C1RA2_BB72_P4.raw	2	2	tr|G3XAN1|G3XAN1_HUMAN:sp|Q9NV88|INT9_HUMAN			PEAKS DB
FM(+15.99)SYVHTTV	38.03	1099.5009	9	0.8	550.7570	31.13	1.31E6	6	F6:7767	P2PI20160713_pilling_C1RA2_BB72_P6.raw	1	1	tr|K7EK91|K7EK91_HUMAN:sp|Q9UFH2|DYH17_HUMAN	Oxidation (M)	M2:Oxidation (M):1000.00	PEAKS DB
FLADNHHQV	38.01	1079.5148	9	-3.2	540.7629	23.49	1.47E7	8	F8:5133	P2PI20160713_pilling_C1RA2_BB72_P8.raw	2	2	sp|Q13315|ATM_HUMAN			PEAKS DB
ALLERGYSL	38.01	1020.5604	9	0.0	511.2875	37.27	1.87E7	8	F8:9762	P2PI20160713_pilling_C1RA2_BB72_P8.raw	1	1	sp|P34897|GLYM_HUMAN			PEAKS DB
SLQKHLAEL	38.00	1037.5869	9	-0.6	519.7993	27.84	6.07E6	6	F6:6662	P2PI20160713_pilling_C1RA2_BB72_P6.raw	1	1	sp|P07602|SAP_HUMAN:tr|C9JIZ6|C9JIZ6_HUMAN			PEAKS DB
YLLEKFVAV	38.00	1080.6218	9	4.0	541.3191	48.47	8.45E6	2	F2:13518	P2PI20160713_pilling_C1RA2_BB72_P2.raw	1	1	sp|A8MPP1|D11L8_HUMAN			PEAKS DB
TVHHVVWSV	37.99	1062.5610	9	0.6	532.2881	29.82	2.05E6	9	F9:7270	P2PI20160713_pilling_C1RA2_BB72_P9.raw	2	2	sp|O60307|MAST3_HUMAN			PEAKS DB
KLMDHIYAV	37.99	1088.5688	9	-0.5	545.2914	34.28	1.32E6	7	F7:8505	P2PI20160713_pilling_C1RA2_BB72_P7.raw	1	1	sp|Q9UP83|COG5_HUMAN			PEAKS DB
VLNARIQKA	37.98	1011.6189	9	-4.7	506.8144	21.80	7.45E5	7	F7:4372	P2PI20160713_pilling_C1RA2_BB72_P7.raw	1	1	sp|O95140|MFN2_HUMAN			PEAKS DB
HLAKNVVM(+15.99)V	37.98	1025.5692	9	-3.3	513.7888	24.65	1.04E7	4	F4:5462	P2PI20160713_pilling_C1RA2_BB72_P4.raw	2	2	sp|P14635|CCNB1_HUMAN	Oxidation (M)	M8:Oxidation (M):1000.00	PEAKS DB
TM(+15.99)IKGLYGI	37.98	1010.5471	9	1.0	506.2802	37.74	1.55E6	3	F3:10030	P2PI20160713_pilling_C1RA2_BB72_P3.raw	2	2	sp|P00338|LDHA_HUMAN	Oxidation (M)	M2:Oxidation (M):1000.00	PEAKS DB
NLFNRYPAL	37.98	1106.5873	9	0.1	554.2998	42.51	2.08E7	5	F5:11633	P2PI20160713_pilling_C1RA2_BB72_P5.raw	2	2	sp|P13796|PLSL_HUMAN			PEAKS DB
SVDSKPPVI	37.97	940.5229	9	-0.3	471.2675	29.33	8.16E7	2	F2:7057	P2PI20160713_pilling_C1RA2_BB72_P2.raw	1	1	tr|A0A087WZG4|A0A087WZG4_HUMAN:tr|A0A3B3IPE9|A0A3B3IPE9_HUMAN:sp|Q6ZSZ5|ARHGI_HUMAN			PEAKS DB
LLGDKLYAV	37.96	990.5750	9	0.0	496.2947	41.45	2.74E7	1	F1:10950	P2PI20160713_pilling_C1RA2_BB72_P1.raw	1	1	sp|Q96PQ7|KLHL5_HUMAN			PEAKS DB
ILDKYPLAV	37.96	1030.6062	9	-0.6	516.3101	41.34	8.31E6	1	F1:11001	P2PI20160713_pilling_C1RA2_BB72_P1.raw	1	1	sp|P14868|SYDC_HUMAN			PEAKS DB
GVDHPSHTL	37.95	961.4617	9	-2.6	481.7359	20.51	3.81E5	6	F6:4274	P2PI20160713_pilling_C1RA2_BB72_P6.raw	1	1	tr|J3KRA9|J3KRA9_HUMAN:sp|Q96Q15|SMG1_HUMAN			PEAKS DB
ILHHKVYDL	37.94	1136.6342	9	-0.3	569.3230	25.75	1.12E6	5	F5:6003	P2PI20160713_pilling_C1RA2_BB72_P5.raw	2	2	sp|P00167|CYB5_HUMAN			PEAKS DB
TLHRYEHAL	37.93	1138.5884	9	-4.0	570.2992	22.54	9.34E6	1	F1:4528	P2PI20160713_pilling_C1RA2_BB72_P1.raw	4	4	tr|E7EX90|E7EX90_HUMAN:sp|Q14203|DCTN1_HUMAN			PEAKS DB
AM(+15.99)FDKKVQL	37.93	1094.5793	9	1.9	548.2980	27.34	4.69E6	7	F7:6168	P2PI20160713_pilling_C1RA2_BB72_P7.raw	2	2	tr|H0YL34|H0YL34_HUMAN:tr|A0A075B7B1|A0A075B7B1_HUMAN:sp|O15061|SYNEM_HUMAN	Oxidation (M)	M2:Oxidation (M):1000.00	PEAKS DB
KLYSVVSQL	37.92	1035.5964	9	1.5	518.8063	38.24	9.77E5	1	F1:9837	P2PI20160713_pilling_C1RA2_BB72_P1.raw	1	1	sp|Q93008|USP9X_HUMAN			PEAKS DB
WVFEHPETL	37.92	1156.5553	9	1.8	579.2848	43.83	1.49E6	5	F5:12083	P2PI20160713_pilling_C1RA2_BB72_P5.raw	1	1	sp|P20273|CD22_HUMAN:tr|M0QZ01|M0QZ01_HUMAN			PEAKS DB
FLYEPVWHV	37.91	1188.5968	9	1.5	595.3054	50.50	5.14E5	5	F5:14282	P2PI20160713_pilling_C1RA2_BB72_P5.raw	1	1	sp|Q9Y4C5|CHST2_HUMAN			PEAKS DB
HLEEQIAKV	37.91	1065.5818	9	-0.5	533.7966	26.23	1.17E7	2	F2:6049	P2PI20160713_pilling_C1RA2_BB72_P2.raw	1	1	sp|O14777|NDC80_HUMAN			PEAKS DB
GLM(+15.99)DTVKKV	37.90	1005.5529	9	-2.5	503.7811	24.36	3.8E7	4	F4:5237	P2PI20160713_pilling_C1RA2_BB72_P4.raw	4	4	sp|Q9Y692|GMEB1_HUMAN	Oxidation (M)	M3:Oxidation (M):1000.00	PEAKS DB
YVYEYLLHV	37.90	1197.6069	9	3.8	599.8114	50.15	7.83E6	4	F4:13964	P2PI20160713_pilling_C1RA2_BB72_P4.raw	3	3	tr|A0A087WVT6|A0A087WVT6_HUMAN:sp|Q9BWW4|SSBP3_HUMAN:tr|D6RAC5|D6RAC5_HUMAN:sp|P81877|SSBP2_HUMAN:tr|A0A087X159|A0A087X159_HUMAN			PEAKS DB
ALDDRPQVL	37.90	1025.5505	9	3.4	513.7829	33.44	6.49E6	4	F4:8387	P2PI20160713_pilling_C1RA2_BB72_P4.raw	1	1	sp|Q9ULJ3|ZBT21_HUMAN			PEAKS DB
ALHPHTPKV	37.89	998.5661	9	-5.5	500.2876	21.02	7.32E5	8	F8:4353	P2PI20160713_pilling_C1RA2_BB72_P8.raw	1	1	sp|O43156|TTI1_HUMAN			PEAKS DB
HVYDGKFLA	37.89	1048.5342	9	1.0	525.2738	30.38	4.05E5	5	F5:7562	P2PI20160713_pilling_C1RA2_BB72_P5.raw	1	1	sp|P06276|CHLE_HUMAN:tr|F8WF14|F8WF14_HUMAN:tr|F8WEX7|F8WEX7_HUMAN			PEAKS DB
KLDEDVKMI	37.89	1089.5740	9	0.9	545.7936	30.90	3.24E6	6	F6:7668	P2PI20160713_pilling_C1RA2_BB72_P6.raw	1	1	tr|Q5T6K5|Q5T6K5_HUMAN:sp|Q13952|NFYC_HUMAN			PEAKS DB
SIHDGDFRV	37.88	1044.4988	9	0.7	523.2556	28.22	2.69E6	4	F4:6581	P2PI20160713_pilling_C1RA2_BB72_P4.raw	1	1	sp|O75845|SC5D_HUMAN			PEAKS DB
ALNSKILSV	37.87	943.5702	9	-1.4	472.7917	35.55	3.22E7	7	F7:8922	P2PI20160713_pilling_C1RA2_BB72_P7.raw	2	2	sp|Q96NW4|ANR27_HUMAN			PEAKS DB
SLITRLLEV	37.87	1042.6387	9	2.9	522.3281	53.62	5.65E7	1	F1:14996	P2PI20160713_pilling_C1RA2_BB72_P1.raw	1	1	sp|P62140|PP1B_HUMAN:tr|C9J9S3|C9J9S3_HUMAN:tr|C9JP48|C9JP48_HUMAN			PEAKS DB
FLGSFIDHV	37.87	1033.5232	9	-0.7	517.7685	47.24	1.35E7	1	F1:12878	P2PI20160713_pilling_C1RA2_BB72_P1.raw	2	2	tr|A0A0C4DFP8|A0A0C4DFP8_HUMAN:sp|Q5HYA8|MKS3_HUMAN			PEAKS DB
YQAYHM(+15.99)ESV	37.86	1142.4702	9	-2.5	572.2396	24.93	2.54E6	2	F2:5660	P2PI20160713_pilling_C1RA2_BB72_P2.raw	2	2	tr|E7EQN5|E7EQN5_HUMAN:sp|P98171|RHG04_HUMAN	Oxidation (M)	M6:Oxidation (M):1000.00	PEAKS DB
YLNDGLWHM(+15.99)	37.86	1163.5070	9	2.3	582.7621	41.17	7.12E7	8	F8:11229	P2PI20160713_pilling_C1RA2_BB72_P8.raw	6	6	sp|Q9ULC4|MCTS1_HUMAN	Oxidation (M)	M9:Oxidation (M):1000.00	PEAKS DB
SLDHKLAEV	37.85	1010.5396	9	-1.3	506.2752	26.15	2.02E7	2	F2:6023	P2PI20160713_pilling_C1RA2_BB72_P2.raw	2	2	tr|B7ZL14|B7ZL14_HUMAN:sp|Q96RU3|FNBP1_HUMAN			PEAKS DB
GLKDFKTFL	37.85	1067.6014	9	2.8	534.8083	40.30	4.72E5	6	F6:10878	P2PI20160713_pilling_C1RA2_BB72_P6.raw	1	1	sp|P49792|RBP2_HUMAN:sp|Q7Z3J3|RGPD4_HUMAN:sp|A6NKT7|RGPD3_HUMAN:tr|J3KNE0|J3KNE0_HUMAN:sp|O14715|RGPD8_HUMAN:sp|Q99666|RGPD5_HUMAN			PEAKS DB
FM(+15.99)LPDPQNI	37.83	1089.5165	9	2.9	545.7660	51.86	1.25E8	5	F5:14716	P2PI20160713_pilling_C1RA2_BB72_P5.raw	5	5	sp|Q8WW01|SEN15_HUMAN	Oxidation (M)	M2:Oxidation (M):1000.00	PEAKS DB
VLFNKLTYL	37.83	1109.6484	9	1.0	555.8320	46.50	3.91E7	1	F1:12706	P2PI20160713_pilling_C1RA2_BB72_P1.raw	2	2	sp|Q5R372|RBG1L_HUMAN			PEAKS DB
ILQEREYRL	37.82	1218.6720	9	0.3	610.3422	29.24	2.83E8	6	F6:7093	P2PI20160713_pilling_C1RA2_BB72_P6.raw	4	4	sp|P51531|SMCA2_HUMAN:tr|A0A2R8YGG3|A0A2R8YGG3_HUMAN:tr|A0A2R8Y7S2|A0A2R8Y7S2_HUMAN:sp|P51532|SMCA4_HUMAN:tr|A0A2R8Y4P4|A0A2R8Y4P4_HUMAN:tr|Q9HBD4|Q9HBD4_HUMAN:tr|A0A0A0MT49|A0A0A0MT49_HUMAN			PEAKS DB
SLHLRIPEI	37.82	1076.6342	9	2.2	539.3256	39.77	8.28E5	8	F8:10650	P2PI20160713_pilling_C1RA2_BB72_P8.raw	2	2	sp|Q8N697|S15A4_HUMAN			PEAKS DB
YLLPAIVHI	37.82	1037.6273	9	1.7	519.8218	54.42	2.34E9	1	F1:15286	P2PI20160713_pilling_C1RA2_BB72_P1.raw	8	8	tr|J3KTA4|J3KTA4_HUMAN:sp|P17844|DDX5_HUMAN:tr|A0A1X7SBZ2|A0A1X7SBZ2_HUMAN:sp|Q92841|DDX17_HUMAN:tr|A0A1W2PQ51|A0A1W2PQ51_HUMAN			PEAKS DB
RLQTQVFKL	37.81	1131.6764	9	1.5	378.2333	32.90	1.01E6	1	F1:8031	P2PI20160713_pilling_C1RA2_BB72_P1.raw	2	2	tr|B5MCT8|B5MCT8_HUMAN:tr|C9JM19|C9JM19_HUMAN:tr|A0A024R4M0|A0A024R4M0_HUMAN:sp|P46781|RS9_HUMAN			PEAKS DB
ALMDEVVKA	37.81	974.5106	9	1.9	488.2625	37.04	1.82E7	5	F5:9809	P2PI20160713_pilling_C1RA2_BB72_P5.raw	1	1	sp|P00558|PGK1_HUMAN			PEAKS DB
VVSSVTTKV	37.80	918.5386	9	-2.0	460.2756	24.69	1.77E6	7	F7:5306	P2PI20160713_pilling_C1RA2_BB72_P7.raw	1	1	tr|H0YF70|H0YF70_HUMAN:tr|F5GZQ9|F5GZQ9_HUMAN:tr|F6SFZ6|F6SFZ6_HUMAN:sp|Q99571|P2RX4_HUMAN			PEAKS DB
SLSEKQYFL	37.79	1113.5706	9	-0.7	557.7922	38.39	7.7E7	1	F1:9871	P2PI20160713_pilling_C1RA2_BB72_P1.raw	2	2	sp|Q8TCY9|URGCP_HUMAN			PEAKS DB
TM(+15.99)M(+15.99)GLRLQV	37.79	1079.5468	9	-0.2	540.7805	33.82	3.35E6	9	F9:8583	P2PI20160713_pilling_C1RA2_BB72_P9.raw	2	2	tr|A0A024RCR6|A0A024RCR6_HUMAN:tr|A0A0G2JK23|A0A0G2JK23_HUMAN:sp|P46379|BAG6_HUMAN	Oxidation (M)	M2:Oxidation (M):1000.00;M3:Oxidation (M):1000.00	PEAKS DB
NLM(+15.99)DIKIGL	37.78	1031.5685	9	1.1	516.7910	43.97	3.46E7	3	F3:12083	P2PI20160713_pilling_C1RA2_BB72_P3.raw	1	1	sp|P46940|IQGA1_HUMAN:tr|E7EWC2|E7EWC2_HUMAN:tr|F5H7S7|F5H7S7_HUMAN:sp|Q13576|IQGA2_HUMAN	Oxidation (M)	M3:Oxidation (M):1000.00	PEAKS DB
NIM(+15.99)DIKIGL	37.78	1031.5685	9	1.1	516.7910	43.97	3.46E7	3	F3:12083	P2PI20160713_pilling_C1RA2_BB72_P3.raw	1	1	tr|F2Z2E2|F2Z2E2_HUMAN:sp|Q86VI3|IQGA3_HUMAN	Oxidation (M)	M3:Oxidation (M):1000.00	PEAKS DB
LLVHPVSGV	37.77	919.5491	9	2.1	460.7818	34.01	4.19E5	6	F6:8731	P2PI20160713_pilling_C1RA2_BB72_P6.raw	1	1	sp|O60353|FZD6_HUMAN			PEAKS DB
RLPGPLGTV	37.77	908.5443	9	-0.4	455.2792	37.90	7.83E6	1	F1:9751	P2PI20160713_pilling_C1RA2_BB72_P1.raw	2	2	tr|E9PPE7|E9PPE7_HUMAN:tr|E9PK67|E9PK67_HUMAN:sp|Q53GL7|PAR10_HUMAN:tr|E9PNI7|E9PNI7_HUMAN			PEAKS DB
KM(+15.99)SELQTYV	37.77	1113.5376	9	0.3	557.7750	30.85	2.28E7	3	F3:7728	P2PI20160713_pilling_C1RA2_BB72_P3.raw	2	2	sp|P49454|CENPF_HUMAN	Oxidation (M)	M2:Oxidation (M):1000.00	PEAKS DB
YLLPIGKVV	37.76	1000.6321	9	1.1	501.3239	46.53	3.93E5	9	F9:12902	P2PI20160713_pilling_C1RA2_BB72_P9.raw	1	1	sp|Q14739|LBR_HUMAN			PEAKS DB
KFDPMGKYF	37.76	1131.5422	9	1.4	566.7780	37.58	2.04E5	3	F3:9982	P2PI20160713_pilling_C1RA2_BB72_P3.raw	1	1	tr|H0Y9T1|H0Y9T1_HUMAN:tr|D6REC9|D6REC9_HUMAN:sp|Q96J01|THOC3_HUMAN			PEAKS DB
LLSDYGYHL	37.76	1079.5287	9	0.3	540.7718	42.29	7.41E6	1	F1:11250	P2PI20160713_pilling_C1RA2_BB72_P1.raw	1	1	tr|C9J4M6|C9J4M6_HUMAN:tr|A0A1W2PPT5|A0A1W2PPT5_HUMAN:tr|C9J2Y9|C9J2Y9_HUMAN:sp|P30876|RPB2_HUMAN			PEAKS DB
KMTEEQHSL	37.76	1101.5125	9	-0.9	551.7618	20.79	1.61E5	6	F6:4371	P2PI20160713_pilling_C1RA2_BB72_P6.raw	1	1	sp|Q96LB3|IFT74_HUMAN			PEAKS DB
ALM(+15.99)ELFPKL	37.76	1076.5940	9	2.0	539.3039	47.12	1.94E7	4	F4:13002	P2PI20160713_pilling_C1RA2_BB72_P4.raw	3	3	sp|O75691|UTP20_HUMAN	Oxidation (M)	M3:Oxidation (M):1000.00	PEAKS DB
TLWDIQKDL	37.76	1130.5972	9	1.4	566.3066	48.95	2.05E6	8	F8:13639	P2PI20160713_pilling_C1RA2_BB72_P8.raw	1	1	sp|P07195|LDHB_HUMAN			PEAKS DB
HLFDTLHAL	37.76	1065.5607	9	1.8	533.7875	41.66	1.52E6	5	F5:11339	P2PI20160713_pilling_C1RA2_BB72_P5.raw	1	1	sp|O00471|EXOC5_HUMAN:tr|A0A0A0MSI8|A0A0A0MSI8_HUMAN			PEAKS DB
LM(+15.99)VDHVTEV	37.76	1057.5114	9	4.1	529.7640	31.11	1.11E8	5	F5:7858	P2PI20160713_pilling_C1RA2_BB72_P5.raw	2	2	sp|Q9HD15|SRA1_HUMAN	Oxidation (M)	M2:Oxidation (M):1000.00	PEAKS DB
VLIKWFPEV	37.75	1129.6536	9	3.2	565.8345	52.85	2.82E6	2	F2:14968	P2PI20160713_pilling_C1RA2_BB72_P2.raw	1	1	tr|V9GYB3|V9GYB3_HUMAN:tr|V9GYQ1|V9GYQ1_HUMAN:tr|V9GY67|V9GY67_HUMAN:sp|Q9HBH0|RHOF_HUMAN			PEAKS DB
LLDKVYSSV	37.74	1022.5648	9	2.1	512.2897	35.95	1.39E7	5	F5:9433	P2PI20160713_pilling_C1RA2_BB72_P5.raw	1	1	sp|P86791|CCZ1_HUMAN:sp|P86790|CCZ1B_HUMAN			PEAKS DB
YLYEHNFAF	37.73	1202.5397	9	1.5	602.2767	44.27	1.93E6	6	F6:12177	P2PI20160713_pilling_C1RA2_BB72_P6.raw	1	1	sp|Q9NUD9|PIGV_HUMAN			PEAKS DB
FLDPRPLTV	37.73	1056.5967	9	2.2	529.3068	41.84	1.25E8	9	F9:11377	P2PI20160713_pilling_C1RA2_BB72_P9.raw	2	2	sp|Q16678|CP1B1_HUMAN			PEAKS DB
VLAWVKEKV	37.72	1070.6488	9	-0.3	536.3315	31.88	7.73E6	8	F8:7962	P2PI20160713_pilling_C1RA2_BB72_P8.raw	2	2	tr|E9PIV2|E9PIV2_HUMAN:tr|F8VSD2|F8VSD2_HUMAN:sp|P24001|IL32_HUMAN			PEAKS DB
FLQPHLDAV	37.71	1038.5498	9	2.4	520.2834	38.88	1.05E7	8	F8:10321	P2PI20160713_pilling_C1RA2_BB72_P8.raw	1	1	sp|Q96JG6|VPS50_HUMAN			PEAKS DB
SLFRWRHQA	37.70	1199.6312	9	-2.1	600.8217	27.20	4.04E7	8	F8:6381	P2PI20160713_pilling_C1RA2_BB72_P8.raw	2	2	sp|Q16543|CDC37_HUMAN:tr|K7EKQ2|K7EKQ2_HUMAN			PEAKS DB
FLNKMKIM(+15.99)V	37.70	1138.6243	9	0.2	570.3180	33.36	9.86E6	4	F4:8324	P2PI20160713_pilling_C1RA2_BB72_P4.raw	6	6	sp|P50991|TCPD_HUMAN	Oxidation (M)	M8:Oxidation (M):50.22	PEAKS DB
NLQSHVQRV	37.69	1079.5836	9	-4.3	540.7968	22.01	4.58E5	7	F7:4452	P2PI20160713_pilling_C1RA2_BB72_P7.raw	1	1	sp|Q9UL36|ZN236_HUMAN:tr|J9JID5|J9JID5_HUMAN			PEAKS DB
KLDDIVQHI	37.68	1079.5975	9	1.8	540.8070	34.98	1.46E7	8	F8:8947	P2PI20160713_pilling_C1RA2_BB72_P8.raw	1	1	sp|Q96R06|SPAG5_HUMAN			PEAKS DB
KLQQKVDEL	37.68	1099.6237	9	-4.0	550.8169	24.16	7.09E5	1	F1:5082	P2PI20160713_pilling_C1RA2_BB72_P1.raw	1	1	tr|B7ZL14|B7ZL14_HUMAN:sp|Q96RU3|FNBP1_HUMAN			PEAKS DB
TLLKKVWKV	37.68	1113.7274	9	-2.1	557.8698	29.52	3.85E7	1	F1:7047	P2PI20160713_pilling_C1RA2_BB72_P1.raw	3	3	tr|D6RDG4|D6RDG4_HUMAN:sp|Q8NA72|POC5_HUMAN			PEAKS DB
FLHDDNM(+15.99)NF	37.67	1167.4655	9	1.2	584.7407	33.22	8.62E5	8	F8:8379	P2PI20160713_pilling_C1RA2_BB72_P8.raw	2	2	sp|Q5T2E6|ARMD3_HUMAN	Oxidation (M)	M7:Oxidation (M):1000.00	PEAKS DB
NLMEQPIKV	37.67	1070.5793	9	-0.1	536.2969	37.05	3.59E7	8	F8:9645	P2PI20160713_pilling_C1RA2_BB72_P8.raw	2	2	sp|P14923|PLAK_HUMAN			PEAKS DB
ALNELLQHV	37.65	1035.5713	9	2.3	518.7927	42.18	5.48E8	4	F4:11273	P2PI20160713_pilling_C1RA2_BB72_P4.raw	4	4	sp|Q9Y490|TLN1_HUMAN			PEAKS DB
KLLPYIVGV	37.65	1000.6321	9	-0.1	501.3233	48.01	6.26E6	1	F1:13164	P2PI20160713_pilling_C1RA2_BB72_P1.raw	1	1	sp|P12111|CO6A3_HUMAN			PEAKS DB
VLYDQPRHV	37.64	1125.5930	9	-3.4	563.8019	24.38	3.41E7	9	F9:5441	P2PI20160713_pilling_C1RA2_BB72_P9.raw	4	4	tr|Q7Z3Z5|Q7Z3Z5_HUMAN:sp|Q93074|MED12_HUMAN			PEAKS DB
GLNSIVHKA	37.64	937.5345	9	-3.9	469.7727	23.85	2.64E6	1	F1:4956	P2PI20160713_pilling_C1RA2_BB72_P1.raw	1	1	sp|Q8IVG5|SAM9L_HUMAN			PEAKS DB
YTWHGRHNL	37.64	1182.5682	9	-2.6	592.2886	23.66	1.02E6	3	F3:5377	P2PI20160713_pilling_C1RA2_BB72_P3.raw	2	2	sp|A0AVK6|E2F8_HUMAN			PEAKS DB
GVYGDVQRV	37.63	991.5087	9	-0.5	496.7614	28.69	1.73E7	1	F1:6559	P2PI20160713_pilling_C1RA2_BB72_P1.raw	1	1	tr|A6NLN1|A6NLN1_HUMAN:sp|P26599|PTBP1_HUMAN:tr|A0A0U1RRM4|A0A0U1RRM4_HUMAN:tr|A0A0D9SF20|A0A0D9SF20_HUMAN:sp|Q9UKA9|PTBP2_HUMAN			PEAKS DB
KLQELNYNL	37.63	1133.6080	9	0.3	567.8115	36.80	1.27E7	7	F7:9402	P2PI20160713_pilling_C1RA2_BB72_P7.raw	1	1	tr|J3KPM9|J3KPM9_HUMAN:sp|P42224|STAT1_HUMAN			PEAKS DB
AMLEKNYKL	37.62	1108.5951	9	-0.4	555.3031	27.91	1.32E6	4	F4:6487	P2PI20160713_pilling_C1RA2_BB72_P4.raw	2	2	sp|Q9UG01|IF172_HUMAN			PEAKS DB
FLM(+15.99)KYVWSA	37.62	1159.5736	9	2.0	580.7939	41.24	7.94E5	2	F2:11081	P2PI20160713_pilling_C1RA2_BB72_P2.raw	1	1	sp|P33897|ABCD1_HUMAN	Oxidation (M)	M3:Oxidation (M):1000.00	PEAKS DB
FLTRLLVHM(+15.99)	37.62	1144.6427	9	3.2	573.3292	36.39	1.37E6	3	F3:9617	P2PI20160713_pilling_C1RA2_BB72_P3.raw	2	2	sp|P46060|RAGP1_HUMAN	Oxidation (M)	M9:Oxidation (M):1000.00	PEAKS DB
TLSDLRVYL	37.61	1078.6023	9	0.3	540.3086	48.20	1.91E8	8	F8:13472	P2PI20160713_pilling_C1RA2_BB72_P8.raw	5	5	sp|Q9BYN0|SRXN1_HUMAN			PEAKS DB
HLFETISQA	37.60	1044.5239	9	1.7	523.2701	36.09	1.22E8	7	F7:9143	P2PI20160713_pilling_C1RA2_BB72_P7.raw	4	4	sp|P49720|PSB3_HUMAN			PEAKS DB
KLLDVVHPA	37.60	990.5862	9	4.8	496.3017	30.62	4.96E7	5	F5:7615	P2PI20160713_pilling_C1RA2_BB72_P5.raw	1	1	sp|Q99832|TCPH_HUMAN			PEAKS DB
VMDKKHFKL	37.59	1144.6427	9	-1.6	573.3262	22.63	9.27E5	4	F4:4742	P2PI20160713_pilling_C1RA2_BB72_P4.raw	2	2	sp|Q9NQZ5|STAR7_HUMAN			PEAKS DB
FVEEEEHFL	37.59	1177.5291	9	-0.3	589.7716	40.12	1.51E7	1	F1:10493	P2PI20160713_pilling_C1RA2_BB72_P1.raw	1	1	sp|Q5TA31|RN187_HUMAN:tr|A0A1X7SBW3|A0A1X7SBW3_HUMAN			PEAKS DB
YLHDVKNIL	37.58	1113.6182	9	-0.1	557.8163	32.83	1.85E6	8	F8:8243	P2PI20160713_pilling_C1RA2_BB72_P8.raw	1	1	tr|A0A499FJL1|A0A499FJL1_HUMAN:sp|P48147|PPCE_HUMAN			PEAKS DB
ALAKQIHAV	37.57	949.5709	9	-2.8	475.7914	23.19	4.64E5	9	F9:5107	P2PI20160713_pilling_C1RA2_BB72_P9.raw	1	1	sp|P84095|RHOG_HUMAN			PEAKS DB
AIAERIKPV	37.57	995.6127	9	-3.0	498.8122	24.92	4.25E5	1	F1:5350	P2PI20160713_pilling_C1RA2_BB72_P1.raw	1	1	sp|P13639|EF2_HUMAN			PEAKS DB
MLTDRIPWV	37.57	1129.5953	9	3.0	565.8054	49.72	1.64E5	3	F3:14000	P2PI20160713_pilling_C1RA2_BB72_P3.raw	1	1	sp|P52333|JAK3_HUMAN			PEAKS DB
VQDDIKESV	37.56	1031.5134	9	-0.7	516.7636	26.08	7.06E6	7	F7:5747	P2PI20160713_pilling_C1RA2_BB72_P7.raw	1	1	sp|Q5VYK3|ECM29_HUMAN:tr|J3KN16|J3KN16_HUMAN			PEAKS DB
KM(+15.99)DESKHEI	37.56	1131.5229	9	-1.9	566.7665	18.12	9.49E7	5	F5:3568	P2PI20160713_pilling_C1RA2_BB72_P5.raw	4	4	sp|Q9Y490|TLN1_HUMAN	Oxidation (M)	M2:Oxidation (M):1000.00	PEAKS DB
SLASHIQSL	37.56	954.5134	9	-1.6	478.2632	33.82	3.38E7	7	F7:8321	P2PI20160713_pilling_C1RA2_BB72_P7.raw	1	1	sp|Q6ZS81|WDFY4_HUMAN			PEAKS DB
ALATLIHQV	37.55	964.5706	9	0.2	483.2927	37.75	3.67E8	1	F1:9738	P2PI20160713_pilling_C1RA2_BB72_P1.raw	3	3	tr|F5H7C6|F5H7C6_HUMAN:tr|F5GYF7|F5GYF7_HUMAN:tr|F5H248|F5H248_HUMAN:sp|Q9UBW8|CSN7A_HUMAN			PEAKS DB
NMKEKINAV	37.54	1045.5590	9	-2.9	523.7852	22.62	5.12E5	8	F8:4883	P2PI20160713_pilling_C1RA2_BB72_P8.raw	1	1	sp|Q86XZ4|SPAS2_HUMAN			PEAKS DB
GLSKKPASI	37.53	899.5439	9	-3.6	450.7776	20.38	0	7	F7:3958	P2PI20160713_pilling_C1RA2_BB72_P7.raw	0	0	sp|Q9UQ84|EXO1_HUMAN			PEAKS DB
QMSEIEAKV	37.52	1033.5114	9	0.4	517.7620	29.55	3.32E6	2	F2:7148	P2PI20160713_pilling_C1RA2_BB72_P2.raw	1	1	sp|Q9Y490|TLN1_HUMAN			PEAKS DB
VIQEHQPSV	37.52	1035.5349	9	-2.0	518.7726	24.18	2.15E6	6	F6:5434	P2PI20160713_pilling_C1RA2_BB72_P6.raw	1	1	sp|P21964|COMT_HUMAN			PEAKS DB
HLANHDVQV	37.52	1031.5149	9	-3.9	516.7627	22.26	1.68E5	8	F8:4757	P2PI20160713_pilling_C1RA2_BB72_P8.raw	1	1	sp|Q96F86|EDC3_HUMAN			PEAKS DB
VIFDEVHYI	37.52	1133.5757	9	-1.6	567.7942	47.58	2.78E6	7	F7:12986	P2PI20160713_pilling_C1RA2_BB72_P7.raw	1	1	sp|Q15477|SKIV2_HUMAN			PEAKS DB
VIFDEVHYL	37.52	1133.5757	9	-1.6	567.7942	47.58	2.78E6	7	F7:12986	P2PI20160713_pilling_C1RA2_BB72_P7.raw	1	1	sp|Q5H9U9|DDX6L_HUMAN			PEAKS DB
WLYGEDHQI	37.51	1159.5298	9	0.4	580.7724	38.55	1.26E7	8	F8:10191	P2PI20160713_pilling_C1RA2_BB72_P8.raw	2	2	sp|P54687|BCAT1_HUMAN			PEAKS DB
WM(+15.99)DEM(+15.99)KVLV	37.51	1181.5460	9	-1.0	591.7797	35.77	2.17E6	1	F1:8991	P2PI20160713_pilling_C1RA2_BB72_P1.raw	2	2	sp|Q01082|SPTB2_HUMAN	Oxidation (M)	M2:Oxidation (M):1000.00;M5:Oxidation (M):1000.00	PEAKS DB
SILKKVLEA	37.51	999.6328	9	0.3	500.8239	32.50	1.11E8	1	F1:7882	P2PI20160713_pilling_C1RA2_BB72_P1.raw	2	2	sp|P12004|PCNA_HUMAN			PEAKS DB
YLHIQM(+15.99)HLV	37.50	1168.6063	9	-1.0	585.3086	31.40	3.04E6	6	F6:7822	P2PI20160713_pilling_C1RA2_BB72_P6.raw	3	3	sp|Q68CR1|SE1L3_HUMAN	Oxidation (M)	M6:Oxidation (M):1000.00	PEAKS DB
LLFSKTYKL	37.49	1111.6641	9	0.6	556.8381	35.38	3.72E6	4	F4:9011	P2PI20160713_pilling_C1RA2_BB72_P4.raw	1	1	sp|O15269|SPTC1_HUMAN			PEAKS DB
M(+15.99)LYEKFSPA	37.49	1100.5212	9	-0.9	551.2662	32.50	2.42E6	6	F6:8234	P2PI20160713_pilling_C1RA2_BB72_P6.raw	1	1	sp|P11940|PABP1_HUMAN:sp|Q13310|PABP4_HUMAN:tr|B1ANR0|B1ANR0_HUMAN	Oxidation (M)	M1:Oxidation (M):1000.00	PEAKS DB
LLNKAPEYL	37.48	1059.5964	9	-0.8	530.8051	35.40	9.36E6	7	F7:8882	P2PI20160713_pilling_C1RA2_BB72_P7.raw	1	1	sp|Q9UN86|G3BP2_HUMAN			PEAKS DB
MTSEIHNTV	37.48	1030.4753	9	-2.7	516.2435	24.69	1E6	7	F7:5298	P2PI20160713_pilling_C1RA2_BB72_P7.raw	1	1	sp|O43264|ZW10_HUMAN			PEAKS DB
YLEPKLTQV	37.48	1089.6069	9	-0.4	545.8093	35.69	4.39E7	6	F6:9316	P2PI20160713_pilling_C1RA2_BB72_P6.raw	1	1	sp|Q14997|PSME4_HUMAN			PEAKS DB
KIIDIQEKV	37.47	1084.6492	9	1.5	543.3312	29.66	1.5E7	4	F4:7061	P2PI20160713_pilling_C1RA2_BB72_P4.raw	2	2	sp|P12270|TPR_HUMAN			PEAKS DB
RQFDNFKRV	37.46	1208.6414	9	-0.6	403.8865	23.83	7.91E5	2	F2:5287	P2PI20160713_pilling_C1RA2_BB72_P2.raw	2	2	sp|O43427|FIBP_HUMAN			PEAKS DB
YMSEHLLKA	37.46	1090.5481	9	0.1	546.2799	27.84	2.03E6	4	F4:6464	P2PI20160713_pilling_C1RA2_BB72_P4.raw	1	1	sp|P53350|PLK1_HUMAN			PEAKS DB
TM(+15.99)SSSIKTV	37.45	968.4849	9	-3.2	485.2482	21.78	5E6	8	F8:4573	P2PI20160713_pilling_C1RA2_BB72_P8.raw	1	1	sp|O75367|H2AY_HUMAN	Oxidation (M)	M2:Oxidation (M):1000.00	PEAKS DB
YLFERIKEL	37.45	1209.6757	9	-0.4	605.8448	40.38	3.61E7	7	F7:10646	P2PI20160713_pilling_C1RA2_BB72_P7.raw	2	2	sp|Q96SK2|TM209_HUMAN			PEAKS DB
SVSQINHKL	37.44	1024.5665	9	-3.6	513.2887	22.17	5.28E6	8	F8:4718	P2PI20160713_pilling_C1RA2_BB72_P8.raw	1	1	sp|Q9HD26|GOPC_HUMAN:tr|F5H1Y4|F5H1Y4_HUMAN			PEAKS DB
YVKDRVEKV	37.44	1134.6396	9	-1.3	568.3251	20.02	8.13E6	6	F6:4093	P2PI20160713_pilling_C1RA2_BB72_P6.raw	2	2	sp|P50395|GDIB_HUMAN			PEAKS DB
KMDHLMTKV	37.41	1101.5675	9	1.7	551.7908	23.83	7.51E4	3	F3:5441	P2PI20160713_pilling_C1RA2_BB72_P3.raw	1	1	sp|Q5T1M5|FKB15_HUMAN:tr|A0A0A0MT60|A0A0A0MT60_HUMAN			PEAKS DB
IM(+15.99)FQKPVEV	37.41	1105.5841	9	0.8	553.7997	34.62	7.78E6	8	F8:8843	P2PI20160713_pilling_C1RA2_BB72_P8.raw	3	3	sp|Q9Y305|ACOT9_HUMAN	Oxidation (M)	M2:Oxidation (M):1000.00	PEAKS DB
AAALIIHHV	37.41	943.5603	9	-1.6	472.7854	26.96	7.81E6	4	F4:6152	P2PI20160713_pilling_C1RA2_BB72_P4.raw	1	1	sp|Q96ST3|SIN3A_HUMAN			PEAKS DB
HLAHYVPKI	37.41	1076.6130	9	0.8	539.3131	26.43	7.43E5	5	F5:6210	P2PI20160713_pilling_C1RA2_BB72_P5.raw	1	1	sp|Q8IWV8|UBR2_HUMAN			PEAKS DB
FIM(+15.99)PIEVHF	37.41	1147.5736	9	2.6	574.7940	48.74	3.74E6	4	F4:13598	P2PI20160713_pilling_C1RA2_BB72_P4.raw	2	2	sp|Q03111|ENL_HUMAN	Oxidation (M)	M3:Oxidation (M):1000.00	PEAKS DB
YLNVQVKEL	37.41	1104.6179	9	0.6	553.3166	37.15	1.32E7	8	F8:9698	P2PI20160713_pilling_C1RA2_BB72_P8.raw	1	1	tr|E9PD53|E9PD53_HUMAN:sp|Q9NTJ3|SMC4_HUMAN			PEAKS DB
WLAEKLPTL	37.40	1069.6172	9	1.0	535.8164	46.29	1.56E8	8	F8:12762	P2PI20160713_pilling_C1RA2_BB72_P8.raw	2	2	sp|Q14008|CKAP5_HUMAN			PEAKS DB
GLIDHLHYS	37.40	1053.5243	9	1.2	527.7689	33.90	3.35E6	6	F6:8706	P2PI20160713_pilling_C1RA2_BB72_P6.raw	1	1	sp|Q6NSI4|RADX_HUMAN			PEAKS DB
KINEKPQVI	37.40	1067.6339	9	-3.5	534.8224	23.81	2.5E6	1	F1:4955	P2PI20160713_pilling_C1RA2_BB72_P1.raw	2	2	sp|O60869|EDF1_HUMAN			PEAKS DB
HLYVLEHNL	37.39	1136.5978	9	-0.7	569.3058	34.01	3.41E6	9	F9:8607	P2PI20160713_pilling_C1RA2_BB72_P9.raw	2	2	tr|A0A1W2PNW7|A0A1W2PNW7_HUMAN:sp|Q9NVC6|MED17_HUMAN:tr|A0A1W2PRX4|A0A1W2PRX4_HUMAN:tr|A0A1W2PRB8|A0A1W2PRB8_HUMAN:tr|A0A1W2PS69|A0A1W2PS69_HUMAN:tr|E9PM72|E9PM72_HUMAN:tr|A0A1W2PS27|A0A1W2PS27_HUMAN			PEAKS DB
HLDKKKFYV	37.39	1176.6655	9	-1.4	589.3376	23.19	7.28E5	4	F4:4920	P2PI20160713_pilling_C1RA2_BB72_P4.raw	2	2	sp|Q96H78|S2544_HUMAN:tr|E9PGQ0|E9PGQ0_HUMAN			PEAKS DB
YGAEALERM(+15.99)	37.38	1054.4753	9	-1.1	528.2444	26.94	6.79E7	7	F7:6035	P2PI20160713_pilling_C1RA2_BB72_P7.raw	3	3	sp|P69905|HBA_HUMAN	Oxidation (M)	M9:Oxidation (M):1000.00	PEAKS DB
NMDHHILHV	37.37	1114.5342	9	0.0	558.2732	25.39	3.59E5	5	F5:5894	P2PI20160713_pilling_C1RA2_BB72_P5.raw	1	1	tr|A0A2R8YDM0|A0A2R8YDM0_HUMAN:tr|A0A087X296|A0A087X296_HUMAN:sp|P23219|PGH1_HUMAN			PEAKS DB
KIYDALIYM(+15.99)	37.36	1144.5839	9	0.2	573.2993	41.07	2.12E6	1	F1:10825	P2PI20160713_pilling_C1RA2_BB72_P1.raw	2	2	sp|Q13535|ATR_HUMAN	Oxidation (M)	M9:Oxidation (M):1000.00	PEAKS DB
TLFQGIKTV	37.36	1005.5859	9	0.4	503.8004	38.98	6.05E6	1	F1:10102	P2PI20160713_pilling_C1RA2_BB72_P1.raw	1	1	sp|Q8TEY7|UBP33_HUMAN			PEAKS DB
YYDGKVM(+15.99)KL	37.35	1131.5634	9	-0.4	566.7875	24.85	2.16E6	6	F6:5655	P2PI20160713_pilling_C1RA2_BB72_P6.raw	2	2	sp|P11387|TOP1_HUMAN	Oxidation (M)	M7:Oxidation (M):1000.00	PEAKS DB
AMQDRYM(+15.99)EV	37.35	1157.4845	9	-0.8	579.7475	26.85	5.41E5	4	F4:6129	P2PI20160713_pilling_C1RA2_BB72_P4.raw	1	1	sp|Q12874|SF3A3_HUMAN	Oxidation (M)	M7:Oxidation (M):80.41	PEAKS DB
SM(+15.99)KDDLERV	37.35	1107.5229	9	-3.2	554.7658	22.88	3.44E6	3	F3:5126	P2PI20160713_pilling_C1RA2_BB72_P3.raw	2	2	sp|P26010|ITB7_HUMAN	Oxidation (M)	M2:Oxidation (M):1000.00	PEAKS DB
HLFRDVAEV	37.34	1084.5665	9	0.4	543.2908	32.32	1.95E7	7	F7:7828	P2PI20160713_pilling_C1RA2_BB72_P7.raw	1	1	tr|E9PM53|E9PM53_HUMAN:sp|Q9UIF7|MUTYH_HUMAN:tr|E5KP25|E5KP25_HUMAN			PEAKS DB
VM(+15.99)APRTLIL	37.34	1028.6052	9	2.1	515.3096	38.33	5.46E6	4	F4:9975	P2PI20160713_pilling_C1RA2_BB72_P4.raw	1	1	sp|P30504|1C04_HUMAN:sp|P30505|1C08_HUMAN:tr|A0A1W2PRZ0|A0A1W2PRZ0_HUMAN:tr|A0A140T9W2|A0A140T9W2_HUMAN:sp|P04222|1C03_HUMAN:tr|A0A140T9U0|A0A140T9U0_HUMAN:tr|A0A140T9M0|A0A140T9M0_HUMAN	Oxidation (M)	M2:Oxidation (M):1000.00	PEAKS DB
VM(+15.99)APRTLLL	37.34	1028.6052	9	2.1	515.3096	38.33	5.46E6	4	F4:9975	P2PI20160713_pilling_C1RA2_BB72_P4.raw	1	1	sp|P30459|1A74_HUMAN:tr|Q9GJ45|Q9GJ45_HUMAN:sp|P10314|1A32_HUMAN:tr|Q5SRN7|Q5SRN7_HUMAN:tr|A0A0G2JI36|A0A0G2JI36_HUMAN:tr|A0A1W2PS24|A0A1W2PS24_HUMAN:sp|P04439|1A03_HUMAN:tr|Q5SRN5|Q5SRN5_HUMAN:sp|P30443|1A01_HUMAN:tr|A0A0G2JIF2|A0A0G2JIF2_HUMAN:tr|A0A0G2JL56|A0A0G2JL56_HUMAN:sp|P30455|1A36_HUMAN:sp|P13746|1A11_HUMAN	Oxidation (M)	M2:Oxidation (M):1000.00	PEAKS DB
TLAGHTKAV	37.34	896.5079	9	-0.7	449.2600	19.24	1.91E6	5	F5:3906	P2PI20160713_pilling_C1RA2_BB72_P5.raw	1	1	tr|V9GYQ5|V9GYQ5_HUMAN:tr|V9GZ59|V9GZ59_HUMAN:sp|P61964|WDR5_HUMAN			PEAKS DB
FLLHGTKNV	37.34	1027.5814	9	-0.3	514.7968	26.83	2.26E6	5	F5:6341	P2PI20160713_pilling_C1RA2_BB72_P5.raw	1	1	sp|Q9Y6I7|WSB1_HUMAN			PEAKS DB
HLDEARTLL	37.33	1066.5770	9	-1.9	534.2948	30.43	3.52E7	7	F7:7178	P2PI20160713_pilling_C1RA2_BB72_P7.raw	2	2	sp|Q5VTR2|BRE1A_HUMAN			PEAKS DB
ILFGHENRV	37.33	1083.5825	9	0.4	542.7976	27.88	3.27E8	6	F6:6649	P2PI20160713_pilling_C1RA2_BB72_P6.raw	4	4	sp|O14775|GNB5_HUMAN			PEAKS DB
SVYSRVIQV	37.33	1049.5869	9	-0.4	525.8005	35.55	2.22E7	7	F7:8982	P2PI20160713_pilling_C1RA2_BB72_P7.raw	1	1	sp|Q9Y487|VPP2_HUMAN			PEAKS DB
TLITHPFHV	37.33	1063.5814	9	1.8	532.7990	32.88	1.03E6	9	F9:8269	P2PI20160713_pilling_C1RA2_BB72_P9.raw	1	1	tr|E9PIE4|E9PIE4_HUMAN:sp|Q9Y6C9|MTCH2_HUMAN			PEAKS DB
TLQHPPPSV	37.33	974.5185	9	-2.0	488.2655	25.23	3.74E6	7	F7:5526	P2PI20160713_pilling_C1RA2_BB72_P7.raw	1	1	sp|Q9NPE6|SPAG4_HUMAN			PEAKS DB
ALDKALTSV	37.32	916.5229	9	3.0	459.2689	32.49	4.93E7	4	F4:8020	P2PI20160713_pilling_C1RA2_BB72_P4.raw	1	1	sp|Q13617|CUL2_HUMAN:tr|A0A0A0MTN0|A0A0A0MTN0_HUMAN			PEAKS DB
SLLHFTENL	37.32	1072.5553	9	-0.5	537.2847	44.57	4.72E6	7	F7:11976	P2PI20160713_pilling_C1RA2_BB72_P7.raw	1	1	sp|Q56NI9|ESCO2_HUMAN			PEAKS DB
RLHDVLM(+15.99)EL	37.32	1140.5961	9	0.2	571.3054	36.15	9.86E6	9	F9:9374	P2PI20160713_pilling_C1RA2_BB72_P9.raw	3	3	sp|P46939|UTRO_HUMAN	Oxidation (M)	M7:Oxidation (M):1000.00	PEAKS DB
VLDDKLYVV	37.31	1062.5961	9	0.7	532.3057	41.79	1.68E8	1	F1:11156	P2PI20160713_pilling_C1RA2_BB72_P1.raw	2	2	sp|Q96PQ7|KLHL5_HUMAN			PEAKS DB
SSLEKSYEL	37.31	1054.5182	9	0.6	528.2653	31.70	8.91E5	4	F4:7740	P2PI20160713_pilling_C1RA2_BB72_P4.raw	1	1	sp|P60709|ACTB_HUMAN:sp|P63261|ACTG_HUMAN			PEAKS DB
HLGVILPAV	37.30	917.5698	9	1.0	459.7917	44.24	3.65E6	5	F5:12219	P2PI20160713_pilling_C1RA2_BB72_P5.raw	1	1	sp|Q92616|GCN1_HUMAN			PEAKS DB
YLYEREAIL	37.30	1168.6128	9	0.5	585.3140	39.82	1.96E6	1	F1:10393	P2PI20160713_pilling_C1RA2_BB72_P1.raw	1	1	tr|M0R1K2|M0R1K2_HUMAN:tr|A0A075B797|A0A075B797_HUMAN:tr|M0R3B2|M0R3B2_HUMAN:sp|Q9Y314|NOSIP_HUMAN:tr|A0A075B6F9|A0A075B6F9_HUMAN			PEAKS DB
FLHSSVKM(+15.99)V	37.30	1062.5532	9	-0.1	532.2827	24.01	5.13E5	5	F5:5423	P2PI20160713_pilling_C1RA2_BB72_P5.raw	1	1	tr|F8VSC5|F8VSC5_HUMAN:sp|Q6P3W7|SCYL2_HUMAN:tr|A0A0U1RQQ9|A0A0U1RQQ9_HUMAN	Oxidation (M)	M8:Oxidation (M):1000.00	PEAKS DB
M(+15.99)LLTKLPTI	37.30	1044.6252	9	0.8	523.3203	43.07	7.95E6	1	F1:11488	P2PI20160713_pilling_C1RA2_BB72_P1.raw	3	3	sp|Q15388|TOM20_HUMAN	Oxidation (M)	M1:Oxidation (M):1000.00	PEAKS DB
KLADLQKQV	37.29	1041.6182	9	-3.4	521.8146	25.85	1.26E6	1	F1:5645	P2PI20160713_pilling_C1RA2_BB72_P1.raw	2	2	sp|Q15025|TNIP1_HUMAN:tr|A0A0A0MRZ4|A0A0A0MRZ4_HUMAN			PEAKS DB
SIAEVVHQL	37.29	994.5447	9	-0.8	498.2792	38.91	1.14E8	1	F1:10066	P2PI20160713_pilling_C1RA2_BB72_P1.raw	1	1	sp|O14976|GAK_HUMAN			PEAKS DB
FFM(+15.99)ERSWSV	37.29	1203.5382	9	0.4	602.7766	41.24	1.06E6	8	F8:11115	P2PI20160713_pilling_C1RA2_BB72_P8.raw	1	1	sp|Q12772|SRBP2_HUMAN	Oxidation (M)	M3:Oxidation (M):1000.00	PEAKS DB
KMDESKHEI	37.29	1115.5281	9	-2.1	558.7689	18.93	3.48E6	6	F6:3759	P2PI20160713_pilling_C1RA2_BB72_P6.raw	2	2	sp|Q9Y490|TLN1_HUMAN			PEAKS DB
SLQDHTHVA	37.28	1006.4832	9	-2.6	504.2465	20.60	3.41E6	5	F5:4316	P2PI20160713_pilling_C1RA2_BB72_P5.raw	1	1	sp|Q15751|HERC1_HUMAN			PEAKS DB
HALGLLYHV	37.28	1021.5709	9	2.5	511.7929	35.71	5.2E5	3	F3:9367	P2PI20160713_pilling_C1RA2_BB72_P3.raw	2	2	sp|Q9Y678|COPG1_HUMAN			PEAKS DB
LIDTSRHYL	37.25	1116.5928	9	1.9	559.3035	30.35	3.98E6	6	F6:7496	P2PI20160713_pilling_C1RA2_BB72_P6.raw	1	1	sp|P07686|HEXB_HUMAN			PEAKS DB
LLDTSRHYL	37.25	1116.5928	9	1.9	559.3035	30.35	3.98E6	6	F6:7496	P2PI20160713_pilling_C1RA2_BB72_P6.raw	1	1	tr|H3BS10|H3BS10_HUMAN:sp|P06865|HEXA_HUMAN:tr|H3BP20|H3BP20_HUMAN			PEAKS DB
KLFSHITSA	37.25	1002.5498	9	-1.3	502.2802	27.12	3.38E6	4	F4:6228	P2PI20160713_pilling_C1RA2_BB72_P4.raw	2	2	tr|Q5TCQ3|Q5TCQ3_HUMAN:tr|Q5TCQ5|Q5TCQ5_HUMAN:sp|Q9UMS5|PHTF1_HUMAN			PEAKS DB
SILRHVAEV	37.24	1022.5873	9	1.3	512.3005	28.16	2.26E7	5	F5:6829	P2PI20160713_pilling_C1RA2_BB72_P5.raw	2	2	tr|G3V4T5|G3V4T5_HUMAN:sp|P05198|IF2A_HUMAN			PEAKS DB
ALNVTSHRV	37.23	995.5512	9	-4.0	498.7809	22.62	1.36E6	8	F8:4868	P2PI20160713_pilling_C1RA2_BB72_P8.raw	1	1	sp|Q9UKE5|TNIK_HUMAN			PEAKS DB
GVYGDVHRV	37.22	1000.5090	9	-3.4	501.2601	23.73	2.37E7	9	F9:5242	P2PI20160713_pilling_C1RA2_BB72_P9.raw	1	1	sp|O95758|PTBP3_HUMAN			PEAKS DB
GLQEHVIRL	37.22	1063.6138	9	0.1	532.8142	31.42	1.44E6	8	F8:7757	P2PI20160713_pilling_C1RA2_BB72_P8.raw	1	1	tr|J3KNB8|J3KNB8_HUMAN:tr|F5H538|F5H538_HUMAN:sp|Q9Y6R4|M3K4_HUMAN			PEAKS DB
LLHTEETYV	37.22	1103.5499	9	0.0	552.7808	31.73	4.96E6	4	F4:7764	P2PI20160713_pilling_C1RA2_BB72_P4.raw	2	2	sp|Q5JSP0|FGD3_HUMAN			PEAKS DB
HLNEHLYNM	37.22	1169.5288	9	0.6	585.7708	28.57	5.59E5	5	F5:6977	P2PI20160713_pilling_C1RA2_BB72_P5.raw	1	1	tr|K7EMQ1|K7EMQ1_HUMAN:tr|U3KPR7|U3KPR7_HUMAN:tr|U3KQE2|U3KQE2_HUMAN:tr|A0A075B7C0|A0A075B7C0_HUMAN:tr|K7EKD8|K7EKD8_HUMAN:sp|P04632|CPNS1_HUMAN:tr|K7ELJ7|K7ELJ7_HUMAN:tr|A0A0C4DGQ5|A0A0C4DGQ5_HUMAN			PEAKS DB
HLLDYVM(+15.99)TT	37.22	1107.5271	9	1.7	554.7718	38.05	2.55E6	1	F1:9749	P2PI20160713_pilling_C1RA2_BB72_P1.raw	1	1	sp|Q15645|PCH2_HUMAN:tr|H0YAL2|H0YAL2_HUMAN	Oxidation (M)	M7:Oxidation (M):1000.00	PEAKS DB
YLLRSLDYV	37.21	1140.6179	9	-3.3	571.3143	44.50	1.22E6	7	F7:11968	P2PI20160713_pilling_C1RA2_BB72_P7.raw	2	2	sp|Q9NS86|LANC2_HUMAN			PEAKS DB
QQLQIIHRV	37.21	1133.6669	9	-1.4	567.8387	27.82	1.62E6	5	F5:6683	P2PI20160713_pilling_C1RA2_BB72_P5.raw	2	2	sp|Q969L4|LSM10_HUMAN			PEAKS DB
YLDPRITVA	37.21	1046.5760	9	2.8	524.2957	37.73	8.76E7	6	F6:10055	P2PI20160713_pilling_C1RA2_BB72_P6.raw	1	1	sp|P11387|TOP1_HUMAN			PEAKS DB
ALM(+15.99)YESEKV	37.21	1084.5110	9	2.4	543.2629	27.78	4.92E6	3	F3:6700	P2PI20160713_pilling_C1RA2_BB72_P3.raw	1	1	sp|O95721|SNP29_HUMAN	Oxidation (M)	M3:Oxidation (M):1000.00	PEAKS DB
KIPTPIVGV	37.20	922.5851	9	-0.5	462.2996	37.70	1.11E7	8	F8:9892	P2PI20160713_pilling_C1RA2_BB72_P8.raw	1	1	tr|G3XAH6|G3XAH6_HUMAN:sp|P51003|PAPOA_HUMAN			PEAKS DB
RLTPKLMEV	37.20	1085.6267	9	-1.7	543.8197	31.65	4.14E7	8	F8:7852	P2PI20160713_pilling_C1RA2_BB72_P8.raw	2	2	tr|A0A087WZK9|A0A087WZK9_HUMAN:sp|O15372|EIF3H_HUMAN:tr|B3KS98|B3KS98_HUMAN:tr|E5RJT0|E5RJT0_HUMAN			PEAKS DB
MLNEHDFEV	37.20	1132.4858	9	-0.8	567.2498	39.06	1.05E7	9	F9:10393	P2PI20160713_pilling_C1RA2_BB72_P9.raw	1	1	sp|P38398|BRCA1_HUMAN:tr|C6YB45|C6YB45_HUMAN:tr|K7EPC7|K7EPC7_HUMAN:tr|A0A2R8Y7V5|A0A2R8Y7V5_HUMAN			PEAKS DB
FVDYQTTM(+15.99)V	37.19	1118.4954	9	2.6	560.2552	39.03	2.19E6	6	F6:10459	P2PI20160713_pilling_C1RA2_BB72_P6.raw	2	2	sp|Q9Y490|TLN1_HUMAN	Oxidation (M)	M8:Oxidation (M):1000.00	PEAKS DB
SLSTKLKQV	37.19	1002.6073	9	-1.1	502.3092	24.44	1.99E5	2	F2:5501	P2PI20160713_pilling_C1RA2_BB72_P2.raw	1	1	sp|P35579|MYH9_HUMAN			PEAKS DB
FLEGHTFLV	37.19	1061.5546	9	0.0	531.7845	45.94	5.29E6	8	F8:12646	P2PI20160713_pilling_C1RA2_BB72_P8.raw	1	1	sp|P00451|FA8_HUMAN			PEAKS DB
QLIDKVWQL	37.19	1141.6495	9	2.3	571.8334	48.67	2.62E8	1	F1:13474	P2PI20160713_pilling_C1RA2_BB72_P1.raw	5	5	sp|Q92503|S14L1_HUMAN			PEAKS DB
GM(+15.99)YVFLHAV	37.19	1051.5161	9	2.7	526.7656	40.87	5.37E7	3	F3:11131	P2PI20160713_pilling_C1RA2_BB72_P3.raw	2	2	sp|Q9P0S3|ORML1_HUMAN	Oxidation (M)	M2:Oxidation (M):1000.00	PEAKS DB
HLIGDFSKV	37.18	1014.5498	9	1.5	508.2830	32.91	1.25E7	8	F8:8258	P2PI20160713_pilling_C1RA2_BB72_P8.raw	2	2	sp|P30307|MPIP3_HUMAN			PEAKS DB
HLVPASWKL	37.18	1049.6022	9	3.2	525.8089	35.99	9.15E6	3	F3:9470	P2PI20160713_pilling_C1RA2_BB72_P3.raw	2	2	sp|P52333|JAK3_HUMAN			PEAKS DB
FLKVDKEYV	37.18	1139.6226	9	1.0	570.8179	31.17	4.21E5	6	F6:7777	P2PI20160713_pilling_C1RA2_BB72_P6.raw	1	1	sp|O95470|SGPL1_HUMAN:tr|H0Y3V8|H0Y3V8_HUMAN:tr|H7BXL7|H7BXL7_HUMAN			PEAKS DB
VQIEEVRQV	37.18	1098.6033	9	0.1	550.3090	30.26	2.14E7	1	F1:7128	P2PI20160713_pilling_C1RA2_BB72_P1.raw	2	2	tr|X6R6Z1|X6R6Z1_HUMAN:tr|B4DY09|B4DY09_HUMAN:sp|Q12905|ILF2_HUMAN			PEAKS DB
M(+15.99)M(+15.99)QEDIDKV	37.17	1139.4839	9	-2.0	570.7468	24.70	1.57E6	2	F2:5554	P2PI20160713_pilling_C1RA2_BB72_P2.raw	2	2	sp|Q86Y13|DZIP3_HUMAN	Oxidation (M)	M1:Oxidation (M):1000.00;M2:Oxidation (M):1000.00	PEAKS DB
YILGKFFAL	37.17	1070.6165	9	0.0	536.3155	55.01	4.72E6	9	F9:15679	P2PI20160713_pilling_C1RA2_BB72_P9.raw	1	1	sp|Q9UNS1|TIM_HUMAN			PEAKS DB
TLDDKKVYL	37.16	1093.6019	9	2.3	547.8080	29.02	3.16E8	4	F4:6902	P2PI20160713_pilling_C1RA2_BB72_P4.raw	4	4	tr|F8W9X7|F8W9X7_HUMAN:sp|Q567U6|CCD93_HUMAN			PEAKS DB
HM(+15.99)QDVRVLL	37.16	1125.5964	9	-2.2	563.8043	30.85	2.07E6	1	F1:7336	P2PI20160713_pilling_C1RA2_BB72_P1.raw	2	2	sp|Q7L513|FCRLA_HUMAN	Oxidation (M)	M2:Oxidation (M):1000.00	PEAKS DB
KLSEYEM(+15.99)SI	37.16	1114.5216	9	-1.0	558.2675	30.95	1.76E7	8	F8:7571	P2PI20160713_pilling_C1RA2_BB72_P8.raw	2	2	sp|Q8NBU5|ATAD1_HUMAN	Oxidation (M)	M7:Oxidation (M):1000.00	PEAKS DB
TLLRLLYEA	37.16	1090.6387	9	3.3	546.3284	49.18	4.36E7	7	F7:13565	P2PI20160713_pilling_C1RA2_BB72_P7.raw	3	3	sp|Q7L2H7|EIF3M_HUMAN			PEAKS DB
M(+15.99)LAQDSHLL	37.15	1042.5117	9	-0.3	522.2630	32.60	3.5E7	7	F7:7914	P2PI20160713_pilling_C1RA2_BB72_P7.raw	3	3	sp|Q96NM4|TOX2_HUMAN	Oxidation (M)	M1:Oxidation (M):1000.00	PEAKS DB
VLHDISSLL	37.14	995.5651	9	2.6	498.7900	45.54	3.16E7	6	F6:12658	P2PI20160713_pilling_C1RA2_BB72_P6.raw	2	2	sp|O75787|RENR_HUMAN:tr|A0A1B0GUT7|A0A1B0GUT7_HUMAN:tr|A0A1C7CYW4|A0A1C7CYW4_HUMAN:tr|A0A1B0GU12|A0A1B0GU12_HUMAN:tr|B7Z413|B7Z413_HUMAN:tr|A0A1B0GTU8|A0A1B0GTU8_HUMAN			PEAKS DB
TLQEVHFLL	37.14	1098.6073	9	2.8	550.3113	48.18	1.92E7	5	F5:13684	P2PI20160713_pilling_C1RA2_BB72_P5.raw	2	2	tr|H7C5R8|H7C5R8_HUMAN:sp|Q460N5|PAR14_HUMAN			PEAKS DB
FLLPLRIAL	37.13	1054.6902	9	4.6	528.3537	57.31	1.07E6	5	F5:16511	P2PI20160713_pilling_C1RA2_BB72_P5.raw	2	2	sp|Q86UL3|GPAT4_HUMAN			PEAKS DB
ILGPKPQGV	37.12	907.5491	9	-2.7	454.7806	27.86	2.02E7	9	F9:6604	P2PI20160713_pilling_C1RA2_BB72_P9.raw	1	1	tr|A0A286YFB5|A0A286YFB5_HUMAN:tr|A0A286YFF1|A0A286YFF1_HUMAN:tr|E7ERQ4|E7ERQ4_HUMAN:tr|A0A286YEW8|A0A286YEW8_HUMAN:tr|A0A286YFI9|A0A286YFI9_HUMAN:tr|A0A286YF45|A0A286YF45_HUMAN:tr|A0A286YFI8|A0A286YFI8_HUMAN:sp|Q8NHS3|MFSD8_HUMAN			PEAKS DB
LLAEHIKSL	37.11	1022.6124	9	-2.3	512.3123	30.51	4.05E6	7	F7:7224	P2PI20160713_pilling_C1RA2_BB72_P7.raw	1	1	sp|Q68E01|INT3_HUMAN			PEAKS DB
AM(+15.99)QEALAKL	37.11	989.5215	9	0.3	495.7682	29.66	1.6E6	7	F7:6935	P2PI20160713_pilling_C1RA2_BB72_P7.raw	1	1	sp|O60841|IF2P_HUMAN:tr|A0A087WUT6|A0A087WUT6_HUMAN	Oxidation (M)	M2:Oxidation (M):1000.00	PEAKS DB
YLFHREVQA	37.10	1161.5930	9	0.3	581.8024	27.35	6.47E5	4	F4:6299	P2PI20160713_pilling_C1RA2_BB72_P4.raw	1	1	sp|Q8N9N5|BANP_HUMAN			PEAKS DB
KLWEM(+15.99)DNM(+15.99)L	37.10	1210.5363	9	2.9	606.2758	36.08	4.11E6	2	F2:9340	P2PI20160713_pilling_C1RA2_BB72_P2.raw	2	2	sp|Q9Y605|MOFA1_HUMAN	Oxidation (M)	M5:Oxidation (M):1000.00;M8:Oxidation (M):1000.00	PEAKS DB
KLSPNPPKL	37.10	992.6018	9	-0.9	497.3066	26.01	4.79E6	2	F2:6002	P2PI20160713_pilling_C1RA2_BB72_P2.raw	2	2	sp|P51531|SMCA2_HUMAN			PEAKS DB
VLTGKVEKV	37.10	971.6015	9	-4.1	486.8060	22.62	3.26E6	8	F8:4866	P2PI20160713_pilling_C1RA2_BB72_P8.raw	1	1	sp|Q676U5|A16L1_HUMAN:tr|E7EVC7|E7EVC7_HUMAN			PEAKS DB
ATDDSLHQL	37.10	998.4669	9	-1.6	500.2399	28.65	2.73E7	1	F1:6556	P2PI20160713_pilling_C1RA2_BB72_P1.raw	2	2	sp|Q14534|ERG1_HUMAN			PEAKS DB
RLQPPPAQA	37.08	976.5453	9	-0.5	489.2787	23.57	3.35E6	5	F5:5277	P2PI20160713_pilling_C1RA2_BB72_P5.raw	2	2	sp|Q9BTL4|IER2_HUMAN			PEAKS DB
FM(+15.99)NDAIEKA	37.08	1053.4801	9	0.4	527.7476	25.81	3.96E7	7	F7:5671	P2PI20160713_pilling_C1RA2_BB72_P7.raw	3	3	sp|O43395|PRPF3_HUMAN	Oxidation (M)	M2:Oxidation (M):1000.00	PEAKS DB
MLGHKPVGV	37.08	936.5215	9	-3.9	469.2662	24.06	0	1	F1:5045	P2PI20160713_pilling_C1RA2_BB72_P1.raw	0	0	sp|Q9NV56|MRGBP_HUMAN			PEAKS DB
FM(+15.99)APYTHFT	37.08	1129.4902	9	-1.4	565.7516	36.57	1.48E6	9	F9:9545	P2PI20160713_pilling_C1RA2_BB72_P9.raw	1	1	sp|P42858|HD_HUMAN	Oxidation (M)	M2:Oxidation (M):1000.00	PEAKS DB
SLDELKNFV	37.07	1063.5549	9	0.5	532.7836	46.21	2.21E6	4	F4:12692	P2PI20160713_pilling_C1RA2_BB72_P4.raw	2	2	sp|Q9NU22|MDN1_HUMAN			PEAKS DB
YLGNINPQM	37.07	1048.5012	9	0.7	525.2571	42.60	1.45E7	5	F5:11638	P2PI20160713_pilling_C1RA2_BB72_P5.raw	1	1	tr|E7ET15|E7ET15_HUMAN:sp|O15042|SR140_HUMAN			PEAKS DB
M(+15.99)LFLGLHNV	37.07	1058.5582	9	3.4	530.2867	43.40	1.06E6	4	F4:11756	P2PI20160713_pilling_C1RA2_BB72_P4.raw	1	1	sp|P14868|SYDC_HUMAN	Oxidation (M)	M1:Oxidation (M):1000.00	PEAKS DB
VALDRVFHV	37.06	1054.5923	9	0.9	528.3027	37.81	2.18E5	3	F3:10060	P2PI20160713_pilling_C1RA2_BB72_P3.raw	1	1	tr|H7BZE2|H7BZE2_HUMAN:sp|Q15654|TRIP6_HUMAN			PEAKS DB
TYDLQESNV	37.05	1067.4771	9	-0.1	534.7457	35.88	2.48E6	9	F9:9295	P2PI20160713_pilling_C1RA2_BB72_P9.raw	1	1	tr|B1AMS2|B1AMS2_HUMAN:sp|Q14141|SEPT6_HUMAN:tr|A6NFQ9|A6NFQ9_HUMAN:tr|A0A087X142|A0A087X142_HUMAN:tr|A6NMH6|A6NMH6_HUMAN:tr|F8W8I8|F8W8I8_HUMAN:sp|Q92599|SEPT8_HUMAN			PEAKS DB
FLNKM(+15.99)KIMV	37.03	1138.6243	9	1.7	570.3188	29.62	1.79E6	4	F4:7063	P2PI20160713_pilling_C1RA2_BB72_P4.raw	3	3	sp|P50991|TCPD_HUMAN	Oxidation (M)	M5:Oxidation (M):42.60	PEAKS DB
TLLKQLKEA	37.03	1042.6387	9	-0.5	522.3253	27.33	4.04E7	5	F5:6505	P2PI20160713_pilling_C1RA2_BB72_P5.raw	2	2	sp|P08243|ASNS_HUMAN:tr|F8WEJ5|F8WEJ5_HUMAN			PEAKS DB
SLDERPVAV	37.02	984.5240	9	-0.1	493.2692	29.85	3.76E7	1	F1:6986	P2PI20160713_pilling_C1RA2_BB72_P1.raw	1	1	sp|Q13873|BMPR2_HUMAN			PEAKS DB
ILYEDLVHI	37.02	1113.6069	9	-0.9	557.8102	50.14	1.25E5	1	F1:13889	P2PI20160713_pilling_C1RA2_BB72_P1.raw	1	1	sp|A8MVW0|F1712_HUMAN:tr|K7EMG4|K7EMG4_HUMAN			PEAKS DB
SLGRHISQV	37.02	995.5512	9	-2.7	498.7815	22.82	3.44E6	9	F9:4960	P2PI20160713_pilling_C1RA2_BB72_P9.raw	3	3	sp|Q14161|GIT2_HUMAN:tr|F8W822|F8W822_HUMAN:tr|F8WAK2|F8WAK2_HUMAN:tr|F8VXI9|F8VXI9_HUMAN			PEAKS DB
AM(+15.99)INRFQFV	37.01	1140.5750	9	0.5	571.2938	39.37	1.51E6	6	F6:10565	P2PI20160713_pilling_C1RA2_BB72_P6.raw	1	1	sp|Q6IA86|ELP2_HUMAN	Oxidation (M)	M2:Oxidation (M):1000.00	PEAKS DB
M(+15.99)WDTRIAKL	37.01	1148.6012	9	0.7	575.3083	33.44	5.6E6	1	F1:8198	P2PI20160713_pilling_C1RA2_BB72_P1.raw	3	3	sp|Q9Y248|PSF2_HUMAN	Oxidation (M)	M1:Oxidation (M):1000.00	PEAKS DB
NM(+15.99)VDIIHSV	37.01	1042.5117	9	3.0	522.2635	35.52	1.07E8	3	F3:9285	P2PI20160713_pilling_C1RA2_BB72_P3.raw	2	2	tr|F8WBI9|F8WBI9_HUMAN:tr|E7EUY3|E7EUY3_HUMAN:sp|P05166|PCCB_HUMAN:tr|E9PDR0|E9PDR0_HUMAN:tr|C9JQS9|C9JQS9_HUMAN:tr|E7EX59|E7EX59_HUMAN	Oxidation (M)	M2:Oxidation (M):1000.00	PEAKS DB
ALAKIHAFV	37.01	968.5807	9	4.5	485.2998	31.26	8.25E4	9	F9:7756	P2PI20160713_pilling_C1RA2_BB72_P9.raw	1	1	sp|Q8N1G2|CMTR1_HUMAN			PEAKS DB
ALWEKNTHL	37.01	1110.5822	9	-0.9	556.2979	29.74	2.04E6	7	F7:6986	P2PI20160713_pilling_C1RA2_BB72_P7.raw	2	2	sp|Q9BV73|CP250_HUMAN			PEAKS DB
LM(+15.99)YM(+15.99)DRVYV	37.00	1220.5570	9	3.9	611.2865	34.79	1.71E5	4	F4:8836	P2PI20160713_pilling_C1RA2_BB72_P4.raw	1	1	tr|H7C1L6|H7C1L6_HUMAN:sp|Q13618|CUL3_HUMAN	Oxidation (M)	M2:Oxidation (M):1000.00;M4:Oxidation (M):1000.00	PEAKS DB
ALNAITKKL	37.00	970.6175	9	0.6	486.3153	26.91	8.36E5	5	F5:6390	P2PI20160713_pilling_C1RA2_BB72_P5.raw	1	1	sp|Q92616|GCN1_HUMAN			PEAKS DB
VLSSRLAFA	36.99	962.5549	9	0.0	482.2847	36.18	9.32E9	8	F8:9298	P2PI20160713_pilling_C1RA2_BB72_P8.raw	18	18	tr|A0A182DWH4|A0A182DWH4_HUMAN:sp|P79483|DRB3_HUMAN			PEAKS DB
VM(+15.99)M(+15.99)EEIFRV	36.99	1184.5570	9	2.5	593.2856	38.14	4.28E6	4	F4:9934	P2PI20160713_pilling_C1RA2_BB72_P4.raw	3	3	tr|K7ESE8|K7ESE8_HUMAN:tr|J3KSD8|J3KSD8_HUMAN:tr|K7ES02|K7ES02_HUMAN:sp|Q13867|BLMH_HUMAN	Oxidation (M)	M2:Oxidation (M):1000.00;M3:Oxidation (M):1000.00	PEAKS DB
TVADKIHSV	36.99	968.5291	9	-3.7	485.2700	23.95	3.46E8	8	F8:5237	P2PI20160713_pilling_C1RA2_BB72_P8.raw	1	1	sp|O95147|DUS14_HUMAN			PEAKS DB
AVNKM(+15.99)ISKV	36.98	1004.5688	9	-3.3	503.2900	20.01	2.16E5	1	F1:3729	P2PI20160713_pilling_C1RA2_BB72_P1.raw	1	1	sp|Q9Y678|COPG1_HUMAN	Oxidation (M)	M5:Oxidation (M):1000.00	PEAKS DB
YGAEALERM	36.98	1038.4803	9	3.1	520.2480	33.28	1.99E7	5	F5:8510	P2PI20160713_pilling_C1RA2_BB72_P5.raw	1	1	sp|P69905|HBA_HUMAN			PEAKS DB
LM(+15.99)QTEVHHV	36.97	1108.5336	9	-4.1	555.2718	20.25	1.68E7	8	F8:4182	P2PI20160713_pilling_C1RA2_BB72_P8.raw	3	3	tr|A0A087WZG4|A0A087WZG4_HUMAN:tr|A0A3B3IPE9|A0A3B3IPE9_HUMAN:sp|Q6ZSZ5|ARHGI_HUMAN	Oxidation (M)	M2:Oxidation (M):1000.00	PEAKS DB
ILHHYLHQA	36.96	1130.5985	9	-1.4	566.3057	22.32	1.19E5	9	F9:4803	P2PI20160713_pilling_C1RA2_BB72_P9.raw	2	2	sp|Q2LD37|K1109_HUMAN			PEAKS DB
FILEHIM(+15.99)VV	36.95	1115.6049	9	-1.4	558.8089	47.66	3.53E6	9	F9:13270	P2PI20160713_pilling_C1RA2_BB72_P9.raw	3	3	sp|Q6ZS81|WDFY4_HUMAN	Oxidation (M)	M7:Oxidation (M):1000.00	PEAKS DB
YLVPLLRSL	36.94	1072.6644	9	2.6	537.3394	51.82	8.47E6	4	F4:14510	P2PI20160713_pilling_C1RA2_BB72_P4.raw	2	2	sp|Q13395|TARB1_HUMAN			PEAKS DB
FVDDYTVRV	36.94	1112.5502	9	0.6	557.2827	38.29	5.13E8	7	F7:9882	P2PI20160713_pilling_C1RA2_BB72_P7.raw	8	8	sp|O00487|PSDE_HUMAN			PEAKS DB
ALNDPKM(+15.99)YV	36.94	1065.5165	9	2.5	533.7657	31.50	1.17E6	5	F5:7904	P2PI20160713_pilling_C1RA2_BB72_P5.raw	2	2	tr|A0A0C4DGX4|A0A0C4DGX4_HUMAN:sp|Q13616|CUL1_HUMAN	Oxidation (M)	M7:Oxidation (M):1000.00	PEAKS DB
ALYYNPHLL	36.94	1102.5811	9	2.0	552.2977	42.03	1.59E6	3	F3:11485	P2PI20160713_pilling_C1RA2_BB72_P3.raw	1	1	sp|O95373|IPO7_HUMAN			PEAKS DB
ALYTLVNKV	36.94	1019.6015	9	-0.7	510.8077	37.87	1.62E6	9	F9:9990	P2PI20160713_pilling_C1RA2_BB72_P9.raw	1	1	tr|D6RJC7|D6RJC7_HUMAN:tr|D6RH20|D6RH20_HUMAN:tr|G5EA06|G5EA06_HUMAN:sp|Q92552|RT27_HUMAN			PEAKS DB
KTGEVLHEV	36.93	1010.5396	9	-4.6	506.2748	23.28	3.36E6	1	F1:4781	P2PI20160713_pilling_C1RA2_BB72_P1.raw	2	2	tr|A6NHN7|A6NHN7_HUMAN:sp|Q14202|ZMYM3_HUMAN:tr|A6NHB5|A6NHB5_HUMAN			PEAKS DB
YTFDPVTKV	36.93	1068.5491	9	-0.7	535.2814	37.70	3.99E7	7	F7:9689	P2PI20160713_pilling_C1RA2_BB72_P7.raw	1	1	sp|Q9Y2T2|AP3M1_HUMAN			PEAKS DB
VLM(+15.99)EYIRSL	36.93	1138.6056	9	-1.4	570.3093	40.23	3.25E7	1	F1:10531	P2PI20160713_pilling_C1RA2_BB72_P1.raw	1	1	tr|A0A087WZD4|A0A087WZD4_HUMAN:tr|K7ENL9|K7ENL9_HUMAN:sp|Q96DM3|RMC1_HUMAN	Oxidation (M)	M3:Oxidation (M):1000.00	PEAKS DB
AMNGHVPAV	36.92	894.4382	9	-1.3	448.2258	27.33	2.64E6	9	F9:6438	P2PI20160713_pilling_C1RA2_BB72_P9.raw	1	1	sp|Q8IWZ3|ANKH1_HUMAN			PEAKS DB
VLPNPPQAV	36.92	933.5283	9	-0.9	467.7710	37.44	1.22E7	1	F1:9608	P2PI20160713_pilling_C1RA2_BB72_P1.raw	2	2	sp|Q8IX90|SKA3_HUMAN			PEAKS DB
SVYPNGHFV	36.91	1018.4872	9	-0.7	510.2495	32.62	1.37E7	5	F5:8314	P2PI20160713_pilling_C1RA2_BB72_P5.raw	2	2	sp|Q8TF46|DI3L1_HUMAN			PEAKS DB
ALYNALDKV	36.91	1005.5494	9	3.0	503.7835	37.09	5.62E5	8	F8:9699	P2PI20160713_pilling_C1RA2_BB72_P8.raw	1	1	sp|Q9BVK2|ALG8_HUMAN:tr|H0YDD3|H0YDD3_HUMAN			PEAKS DB
QLHHELHAA	36.91	1054.5308	9	-0.8	528.2711	18.83	6.48E5	6	F6:3737	P2PI20160713_pilling_C1RA2_BB72_P6.raw	2	2	sp|A2RUS2|DEND3_HUMAN:tr|E9PF32|E9PF32_HUMAN			PEAKS DB
M(+15.99)VM(+15.99)ETIEKI	36.91	1124.5458	9	1.5	563.2810	30.02	2.7E6	9	F9:7308	P2PI20160713_pilling_C1RA2_BB72_P9.raw	3	3	sp|O75533|SF3B1_HUMAN	Oxidation (M)	M1:Oxidation (M):1000.00;M3:Oxidation (M):1000.00	PEAKS DB
FLDNQRHGM(+15.99)	36.91	1132.5084	9	-3.0	567.2598	20.73	6.46E5	9	F9:4292	P2PI20160713_pilling_C1RA2_BB72_P9.raw	2	2	tr|B1AL79|B1AL79_HUMAN:sp|Q16513|PKN2_HUMAN	Oxidation (M)	M9:Oxidation (M):1000.00	PEAKS DB
HM(+15.99)ADGAREV	36.90	1000.4396	9	-0.5	501.2258	18.17	3E5	5	F5:3594	P2PI20160713_pilling_C1RA2_BB72_P5.raw	1	1	tr|A0A087WUE6|A0A087WUE6_HUMAN:sp|Q3T8J9|GON4L_HUMAN:sp|Q9H869|YYAP1_HUMAN	Oxidation (M)	M2:Oxidation (M):1000.00	PEAKS DB
KM(+15.99)LEYLHQS	36.90	1163.5645	9	-2.6	582.7867	23.63	3.04E5	3	F3:5353	P2PI20160713_pilling_C1RA2_BB72_P3.raw	1	1	sp|Q9UPM8|AP4E1_HUMAN	Oxidation (M)	M2:Oxidation (M):1000.00	PEAKS DB
KLSEYEMSI	36.89	1098.5267	9	0.9	550.2711	37.19	2.5E6	8	F8:9724	P2PI20160713_pilling_C1RA2_BB72_P8.raw	1	1	sp|Q8NBU5|ATAD1_HUMAN			PEAKS DB
RLFHYRITV	36.88	1203.6876	9	2.3	402.2365	31.99	5.79E5	2	F2:7981	P2PI20160713_pilling_C1RA2_BB72_P2.raw	1	1	sp|Q9NRR4|RNC_HUMAN			PEAKS DB
SLDDSAKKV	36.88	961.5080	9	-2.0	481.7593	20.32	1.17E6	5	F5:4253	P2PI20160713_pilling_C1RA2_BB72_P5.raw	1	1	tr|H0YE04|H0YE04_HUMAN:sp|Q15005|SPCS2_HUMAN:tr|A0A087WUC6|A0A087WUC6_HUMAN:tr|E9PI68|E9PI68_HUMAN			PEAKS DB
IQVEKHVSV	36.88	1037.5869	9	-3.7	519.7988	23.92	4.6E5	9	F9:5337	P2PI20160713_pilling_C1RA2_BB72_P9.raw	1	1	tr|D6RDJ1|D6RDJ1_HUMAN:sp|Q9NX58|LYAR_HUMAN			PEAKS DB
VM(+15.99)TDFELHV	36.88	1105.5114	9	-0.4	553.7612	40.94	9.74E5	4	F4:10889	P2PI20160713_pilling_C1RA2_BB72_P4.raw	1	1	sp|Q9H4L7|SMRCD_HUMAN	Oxidation (M)	M2:Oxidation (M):1000.00	PEAKS DB
HM(+15.99)DPSGTFV	36.87	1005.4225	9	0.0	503.7172	28.52	3.77E6	4	F4:6687	P2PI20160713_pilling_C1RA2_BB72_P4.raw	2	2	sp|P28066|PSA5_HUMAN	Oxidation (M)	M2:Oxidation (M):1000.00	PEAKS DB
NLAEKPKTV	36.87	998.5760	9	-1.7	500.2933	20.58	7.26E7	6	F6:4300	P2PI20160713_pilling_C1RA2_BB72_P6.raw	2	2	sp|Q5VYK3|ECM29_HUMAN:tr|J3KN16|J3KN16_HUMAN			PEAKS DB
NIANHFFTV	36.87	1061.5294	9	0.4	531.7711	42.48	3.19E7	6	F6:11654	P2PI20160713_pilling_C1RA2_BB72_P6.raw	2	2	sp|Q16222|UAP1_HUMAN			PEAKS DB
VLKEYLDNV	36.86	1091.5862	9	-1.9	546.7993	36.70	1.91E7	7	F7:9349	P2PI20160713_pilling_C1RA2_BB72_P7.raw	2	2	sp|P28288|ABCD3_HUMAN			PEAKS DB
YQYPVIIHL	36.84	1144.6281	9	-1.4	573.3205	48.17	2.09E8	1	F1:13252	P2PI20160713_pilling_C1RA2_BB72_P1.raw	3	3	sp|Q9BW60|ELOV1_HUMAN			PEAKS DB
FVASHPWEV	36.84	1070.5186	9	-0.3	536.2664	38.20	1.42E6	9	F9:10097	P2PI20160713_pilling_C1RA2_BB72_P9.raw	1	1	sp|P04035|HMDH_HUMAN			PEAKS DB
ALDEVFTKV	36.84	1020.5491	9	0.2	511.2819	40.71	1.37E8	1	F1:10778	P2PI20160713_pilling_C1RA2_BB72_P1.raw	3	3	sp|Q9UMX5|NENF_HUMAN			PEAKS DB
VQYAYFKKV	36.84	1144.6281	9	-0.5	573.3198	28.99	3.97E6	5	F5:7080	P2PI20160713_pilling_C1RA2_BB72_P5.raw	2	2	sp|P25205|MCM3_HUMAN			PEAKS DB
YLKRDWPGV	36.84	1132.6029	9	1.1	567.3093	31.04	3.48E5	7	F7:7411	P2PI20160713_pilling_C1RA2_BB72_P7.raw	1	1	sp|O94868|FCSD2_HUMAN:tr|E9PG19|E9PG19_HUMAN			PEAKS DB
TTFDKEFLL	36.83	1112.5753	9	0.2	557.2950	47.24	2.06E7	9	F9:13171	P2PI20160713_pilling_C1RA2_BB72_P9.raw	2	2	sp|O60306|AQR_HUMAN			PEAKS DB
HFDIVIRNL	36.83	1125.6294	9	5.6	563.8240	40.09	1.46E6	5	F5:10813	P2PI20160713_pilling_C1RA2_BB72_P5.raw	1	1	sp|Q9H0K6|PUS7L_HUMAN			PEAKS DB
FLDENVHFF	36.83	1166.5397	9	1.2	584.2766	50.42	5.35E7	3	F3:14286	P2PI20160713_pilling_C1RA2_BB72_P3.raw	2	2	sp|Q86TI2|DPP9_HUMAN			PEAKS DB
KIYEGQVEV	36.82	1063.5549	9	1.4	532.7842	30.67	1.17E9	2	F2:7516	P2PI20160713_pilling_C1RA2_BB72_P2.raw	4	4	sp|P46777|RL5_HUMAN			PEAKS DB
ALQKQFHSV	36.82	1056.5717	9	-3.3	529.2914	23.11	9.79E4	9	F9:5060	P2PI20160713_pilling_C1RA2_BB72_P9.raw	1	1	sp|Q96CP6|ASTRA_HUMAN:tr|M0QZ12|M0QZ12_HUMAN			PEAKS DB
ALNGHVEMV	36.82	968.4750	9	2.1	485.2445	30.62	7.68E6	4	F4:7372	P2PI20160713_pilling_C1RA2_BB72_P4.raw	1	1	tr|A0A2R8Y7Y4|A0A2R8Y7Y4_HUMAN			PEAKS DB
ALNDHFVKL	36.82	1055.5763	9	0.4	528.7957	32.88	2.58E6	8	F8:8245	P2PI20160713_pilling_C1RA2_BB72_P8.raw	2	2	sp|P04406|G3P_HUMAN			PEAKS DB
GLTDIRTLV	36.81	986.5760	9	-0.8	494.2949	44.68	2.12E7	1	F1:12042	P2PI20160713_pilling_C1RA2_BB72_P1.raw	2	2	sp|Q15751|HERC1_HUMAN			PEAKS DB
RVADRLYGV	36.81	1047.5825	9	-0.8	524.7967	27.99	1.59E7	4	F4:6491	P2PI20160713_pilling_C1RA2_BB72_P4.raw	1	1	sp|O95219|SNX4_HUMAN			PEAKS DB
ALM(+15.99)DHGVKV	36.80	984.5062	9	-2.3	493.2582	23.20	4.99E6	3	F3:5210	P2PI20160713_pilling_C1RA2_BB72_P3.raw	2	2	sp|Q92624|APBP2_HUMAN	Oxidation (M)	M3:Oxidation (M):1000.00	PEAKS DB
VLNNVVIHL	36.80	1019.6127	9	1.5	510.8130	42.43	1.24E7	4	F4:11403	P2PI20160713_pilling_C1RA2_BB72_P4.raw	1	1	sp|P42858|HD_HUMAN			PEAKS DB
ELDRTPPEV	36.79	1054.5294	9	1.1	528.2726	29.24	7.83E7	9	F9:7226	P2PI20160713_pilling_C1RA2_BB72_P9.raw	2	2	sp|Q15393|SF3B3_HUMAN			PEAKS DB
KLDHINM(+15.99)NL	36.77	1112.5648	9	-2.1	557.2885	25.84	1.02E7	8	F8:5866	P2PI20160713_pilling_C1RA2_BB72_P8.raw	3	3	sp|Q96RT1|ERBIN_HUMAN	Oxidation (M)	M7:Oxidation (M):1000.00	PEAKS DB
ALLNQHYQV	36.77	1084.5665	9	1.7	543.2903	33.24	1.2E7	5	F5:8522	P2PI20160713_pilling_C1RA2_BB72_P5.raw	1	1	sp|P07814|SYEP_HUMAN			PEAKS DB
QLAQFVHEV	36.77	1069.5557	9	-1.7	535.7842	36.58	2.31E8	8	F8:9591	P2PI20160713_pilling_C1RA2_BB72_P8.raw	3	3	sp|A8MPP1|D11L8_HUMAN			PEAKS DB
QMISRIEYI	36.76	1151.6008	9	0.8	576.8082	39.60	9.77E5	1	F1:10327	P2PI20160713_pilling_C1RA2_BB72_P1.raw	1	1	sp|P49674|KC1E_HUMAN:tr|H0Y2N6|H0Y2N6_HUMAN:tr|J3QQI9|J3QQI9_HUMAN:tr|B0QY36|B0QY36_HUMAN:tr|H0Y645|H0Y645_HUMAN:tr|B0QY35|B0QY35_HUMAN:tr|B0QY34|B0QY34_HUMAN:sp|P48730|KC1D_HUMAN:tr|H7BYT1|H7BYT1_HUMAN			PEAKS DB
GLLRIIPYL	36.76	1056.6696	9	-0.6	529.3417	55.33	1.1E6	9	F9:15772	P2PI20160713_pilling_C1RA2_BB72_P9.raw	1	1	sp|Q5T4S7|UBR4_HUMAN			PEAKS DB
KLGDWKTSV	36.76	1032.5604	9	2.4	517.2877	29.92	1.29E6	5	F5:7390	P2PI20160713_pilling_C1RA2_BB72_P5.raw	1	1	tr|H0Y9I8|H0Y9I8_HUMAN:sp|Q9H799|CPLN1_HUMAN			PEAKS DB
QIM(+15.99)EETYKM(+15.99)	36.75	1203.5151	9	-2.9	602.7615	23.00	2E5	4	F4:4861	P2PI20160713_pilling_C1RA2_BB72_P4.raw	1	1	sp|Q96HW7|INT4_HUMAN	Oxidation (M)	M3:Oxidation (M):1000.00;M9:Oxidation (M):1000.00	PEAKS DB
YLNEIKDSV	36.75	1079.5498	9	0.9	540.7812	32.74	7.61E6	4	F4:8124	P2PI20160713_pilling_C1RA2_BB72_P4.raw	1	1	sp|P13639|EF2_HUMAN			PEAKS DB
KTSPKPAVV	36.74	925.5596	9	-1.1	463.7856	19.50	1.13E5	5	F5:4012	P2PI20160713_pilling_C1RA2_BB72_P5.raw	1	1	sp|P56192|SYMC_HUMAN			PEAKS DB
M(+15.99)M(+15.99)AELEKTV	36.74	1082.4988	9	-1.7	542.2546	25.19	7.59E5	5	F5:5826	P2PI20160713_pilling_C1RA2_BB72_P5.raw	1	1	sp|Q9BXW9|FACD2_HUMAN	Oxidation (M)	M1:Oxidation (M):1000.00;M2:Oxidation (M):1000.00	PEAKS DB
TIMKKVTSV	36.74	1005.5892	9	-0.8	503.8003	24.66	2.71E6	2	F2:5547	P2PI20160713_pilling_C1RA2_BB72_P2.raw	1	1	sp|Q9HAT2|SIAE_HUMAN			PEAKS DB
VM(+15.99)YGKVYRI	36.73	1143.6111	9	0.7	382.2102	27.88	3.46E7	4	F4:6467	P2PI20160713_pilling_C1RA2_BB72_P4.raw	4	3	tr|C9JLU1|C9JLU1_HUMAN:sp|P52434|RPAB3_HUMAN	Oxidation (M)	M2:Oxidation (M):1000.00	PEAKS DB
YLAKVKSLL	36.73	1033.6536	9	0.6	517.8344	32.43	2.06E7	1	F1:7869	P2PI20160713_pilling_C1RA2_BB72_P1.raw	2	2	sp|P26358|DNMT1_HUMAN			PEAKS DB
QAIDSIHQV	36.73	1009.5192	9	-0.8	505.7665	28.74	1.48E6	9	F9:6917	P2PI20160713_pilling_C1RA2_BB72_P9.raw	1	1	sp|Q9P265|DIP2B_HUMAN			PEAKS DB
YLTHTNPRV	36.72	1099.5774	9	-4.4	550.7936	22.69	1.91E6	8	F8:4871	P2PI20160713_pilling_C1RA2_BB72_P8.raw	1	1	sp|Q9Y2Z2|MTO1_HUMAN			PEAKS DB
YANYYTREV	36.71	1177.5404	9	0.9	589.7766	30.00	6.39E5	2	F2:7316	P2PI20160713_pilling_C1RA2_BB72_P2.raw	1	1	sp|O75533|SF3B1_HUMAN			PEAKS DB
IMHDVIKKV	36.71	1081.6317	9	-2.2	541.8207	23.72	3.2E5	2	F2:5249	P2PI20160713_pilling_C1RA2_BB72_P2.raw	1	1	tr|A0A1B0GWF2|A0A1B0GWF2_HUMAN:tr|A0A1B0GVQ5|A0A1B0GVQ5_HUMAN:sp|P61764|STXB1_HUMAN			PEAKS DB
VITEHTNYL	36.70	1088.5502	9	0.8	545.2813	31.01	3.94E5	4	F4:7518	P2PI20160713_pilling_C1RA2_BB72_P4.raw	1	1	sp|Q13535|ATR_HUMAN			PEAKS DB
KLLAQVSKV	36.70	984.6331	9	-1.3	493.3218	26.48	1.04E6	4	F4:6000	P2PI20160713_pilling_C1RA2_BB72_P4.raw	1	1	sp|Q03989|ARI5A_HUMAN			PEAKS DB
FLGRDTYGV	36.70	1026.5134	9	2.0	514.2639	36.35	1.31E7	6	F6:9537	P2PI20160713_pilling_C1RA2_BB72_P6.raw	1	1	sp|P08243|ASNS_HUMAN:tr|F8WEJ5|F8WEJ5_HUMAN			PEAKS DB
SLGPKLYGI	36.70	946.5487	9	1.9	474.2825	39.64	6.86E5	1	F1:10355	P2PI20160713_pilling_C1RA2_BB72_P1.raw	1	1	sp|P35790|CHKA_HUMAN:tr|E9PM06|E9PM06_HUMAN			PEAKS DB
HLGEETFKL	36.70	1072.5553	9	1.2	537.2856	33.04	1.41E6	9	F9:8321	P2PI20160713_pilling_C1RA2_BB72_P9.raw	1	1	sp|Q92624|APBP2_HUMAN			PEAKS DB
KLTHLVTAA	36.68	952.5706	9	-3.1	477.2911	24.40	2.07E6	1	F1:5164	P2PI20160713_pilling_C1RA2_BB72_P1.raw	1	1	tr|D6RE70|D6RE70_HUMAN:tr|H0Y9W2|H0Y9W2_HUMAN:tr|H0YAG5|H0YAG5_HUMAN:tr|D6RCM2|D6RCM2_HUMAN:sp|Q9Y3D5|RT18C_HUMAN			PEAKS DB
YM(+15.99)LDLQKQL	36.68	1166.6006	9	2.2	584.3075	39.03	1.63E7	2	F2:10312	P2PI20160713_pilling_C1RA2_BB72_P2.raw	1	1	sp|Q9Y371|SHLB1_HUMAN:tr|A0A087WW40|A0A087WW40_HUMAN	Oxidation (M)	M2:Oxidation (M):1000.00	PEAKS DB
ILEKKVEKV	36.68	1084.6855	9	-4.1	543.3478	20.33	1.47E8	7	F7:4019	P2PI20160713_pilling_C1RA2_BB72_P7.raw	3	3	sp|P07900|HS90A_HUMAN			PEAKS DB
TLHEILNEV	36.68	1066.5659	9	2.4	534.2915	39.67	4.27E6	1	F1:10352	P2PI20160713_pilling_C1RA2_BB72_P1.raw	1	1	sp|P43304|GPDM_HUMAN			PEAKS DB
KLLAGFM(+15.99)GV	36.68	950.5259	9	0.6	476.2705	39.42	1.78E7	1	F1:10197	P2PI20160713_pilling_C1RA2_BB72_P1.raw	1	1	sp|Q8IXQ5|KLHL7_HUMAN	Oxidation (M)	M7:Oxidation (M):1000.00	PEAKS DB
KLDPHNHVL	36.68	1071.5825	9	-3.8	536.7965	22.54	4.94E6	1	F1:4541	P2PI20160713_pilling_C1RA2_BB72_P1.raw	2	2	sp|P31948|STIP1_HUMAN			PEAKS DB
RIM(+15.99)KKLKYV	36.67	1193.7318	9	-2.0	398.9160	21.05	1.8E5	4	F4:4250	P2PI20160713_pilling_C1RA2_BB72_P4.raw	1	1	tr|A0A087X0P0|A0A087X0P0_HUMAN:sp|Q02224|CENPE_HUMAN	Oxidation (M)	M3:Oxidation (M):1000.00	PEAKS DB
TLTSKLYSL	36.67	1024.5804	9	0.7	513.2979	38.46	8.83E8	1	F1:9986	P2PI20160713_pilling_C1RA2_BB72_P1.raw	4	4	sp|Q9UDW1|QCR9_HUMAN			PEAKS DB
YQIHKEYLL	36.66	1205.6444	9	1.0	603.8301	32.29	2.02E6	9	F9:8084	P2PI20160713_pilling_C1RA2_BB72_P9.raw	2	2	sp|Q99707|METH_HUMAN:tr|A0A494C064|A0A494C064_HUMAN:tr|A0A494C1A2|A0A494C1A2_HUMAN			PEAKS DB
YLQPKLLGI	36.66	1043.6379	9	-0.4	522.8260	44.53	4.16E7	7	F7:11972	P2PI20160713_pilling_C1RA2_BB72_P7.raw	2	2	sp|Q13535|ATR_HUMAN			PEAKS DB
HLIHEVTKV	36.66	1074.6185	9	-1.4	538.3145	23.59	1.93E7	2	F2:5360	P2PI20160713_pilling_C1RA2_BB72_P2.raw	1	1	sp|Q14697|GANAB_HUMAN			PEAKS DB
SLAARAIAV	36.66	870.5287	9	1.4	436.2710	31.55	3.11E6	4	F4:7688	P2PI20160713_pilling_C1RA2_BB72_P4.raw	1	1	tr|H0Y488|H0Y488_HUMAN:tr|A0A1B0GTU5|A0A1B0GTU5_HUMAN:sp|O14497|ARI1A_HUMAN			PEAKS DB
GM(+15.99)ASKPLHV	36.65	954.4957	9	-4.1	478.2532	20.76	6.61E5	1	F1:3953	P2PI20160713_pilling_C1RA2_BB72_P1.raw	1	1	sp|Q13506|NAB1_HUMAN	Oxidation (M)	M2:Oxidation (M):1000.00	PEAKS DB
KLLTEVHAA	36.65	980.5654	9	-3.4	491.2883	24.92	1.08E7	1	F1:5322	P2PI20160713_pilling_C1RA2_BB72_P1.raw	2	2	sp|P78325|ADAM8_HUMAN			PEAKS DB
ALAEKTSHV	36.64	954.5134	9	-0.3	478.2629	19.10	2.09E6	5	F5:3868	P2PI20160713_pilling_C1RA2_BB72_P5.raw	2	2	sp|Q658P3|STEA3_HUMAN			PEAKS DB
TLM(+15.99)EALHYM(+15.99)	36.64	1139.4991	9	4.2	570.7579	32.92	2.03E7	2	F2:8365	P2PI20160713_pilling_C1RA2_BB72_P2.raw	4	4	sp|O14980|XPO1_HUMAN	Oxidation (M)	M3:Oxidation (M):1000.00;M9:Oxidation (M):1000.00	PEAKS DB
ALQERLDGL	36.64	1013.5505	9	0.3	507.7827	35.29	7.54E6	7	F7:8855	P2PI20160713_pilling_C1RA2_BB72_P7.raw	2	2	tr|F8W0J6|F8W0J6_HUMAN:tr|F5H4R6|F5H4R6_HUMAN:tr|H0YIV4|H0YIV4_HUMAN:sp|P55209|NP1L1_HUMAN:tr|H0YHC3|H0YHC3_HUMAN:tr|F8VY35|F8VY35_HUMAN:tr|F8VVB5|F8VVB5_HUMAN:tr|F8W020|F8W020_HUMAN			PEAKS DB
YTLREVDTV	36.64	1094.5608	9	0.1	548.2863	33.55	4.27E6	4	F4:8410	P2PI20160713_pilling_C1RA2_BB72_P4.raw	1	1	sp|P36639|8ODP_HUMAN			PEAKS DB
KVLAAVYKA	36.64	961.5960	9	-1.7	481.8045	25.00	4.73E5	1	F1:5353	P2PI20160713_pilling_C1RA2_BB72_P1.raw	2	2	tr|H3BQN4|H3BQN4_HUMAN:sp|P04075|ALDOA_HUMAN:tr|J3KPS3|J3KPS3_HUMAN:tr|H3BPS8|H3BPS8_HUMAN			PEAKS DB
NQIDHEVTV	36.63	1053.5090	9	-2.5	527.7605	28.24	2.33E6	9	F9:6748	P2PI20160713_pilling_C1RA2_BB72_P9.raw	1	1	sp|Q9NU22|MDN1_HUMAN			PEAKS DB
ALSNHLNAV	36.63	937.4981	9	-0.7	469.7560	27.68	5.54E6	1	F1:6219	P2PI20160713_pilling_C1RA2_BB72_P1.raw	2	2	tr|G5E9S8|G5E9S8_HUMAN:tr|G3V2E7|G3V2E7_HUMAN:sp|Q07866|KLC1_HUMAN:tr|F8W6L3|F8W6L3_HUMAN:tr|G3V3H3|G3V3H3_HUMAN:tr|G3V5R9|G3V5R9_HUMAN:tr|E7EVH7|E7EVH7_HUMAN			PEAKS DB
YLGEQIQKL	36.62	1090.6022	9	-0.9	546.3079	36.37	3.19E7	7	F7:9232	P2PI20160713_pilling_C1RA2_BB72_P7.raw	1	1	tr|B7Z2Y2|B7Z2Y2_HUMAN:sp|Q14746|COG2_HUMAN			PEAKS DB
FLDSKFYLL	36.62	1144.6168	9	-1.4	573.3149	53.78	5.4E6	1	F1:15131	P2PI20160713_pilling_C1RA2_BB72_P1.raw	1	1	sp|P46821|MAP1B_HUMAN:tr|D6RA32|D6RA32_HUMAN:tr|D6RCL2|D6RCL2_HUMAN:tr|D6RGJ3|D6RGJ3_HUMAN			PEAKS DB
M(+15.99)LFGTYM(+15.99)KV	36.61	1120.5297	9	-0.2	561.2720	35.05	8.77E7	1	F1:8728	P2PI20160713_pilling_C1RA2_BB72_P1.raw	7	7	sp|O43683|BUB1_HUMAN	Oxidation (M)	M1:Oxidation (M):1000.00;M7:Oxidation (M):1000.00	PEAKS DB
ALYEALKKL	36.61	1047.6328	9	-0.6	524.8234	35.12	4.17E6	1	F1:8781	P2PI20160713_pilling_C1RA2_BB72_P1.raw	2	2	sp|O95236|APOL3_HUMAN			PEAKS DB
SLARHLM(+15.99)TL	36.60	1056.5750	9	2.9	529.2950	27.75	3.13E6	2	F2:6548	P2PI20160713_pilling_C1RA2_BB72_P2.raw	2	2	tr|A0A096LNY6|A0A096LNY6_HUMAN:tr|A0A1B0GWF8|A0A1B0GWF8_HUMAN:tr|A0A1B0GTJ7|A0A1B0GTJ7_HUMAN:tr|A0A1B0GWJ0|A0A1B0GWJ0_HUMAN:sp|P30566|PUR8_HUMAN	Oxidation (M)	M7:Oxidation (M):1000.00	PEAKS DB
RLLDTPRQA	36.59	1068.6040	9	-3.1	535.3076	24.18	4.32E6	9	F9:5404	P2PI20160713_pilling_C1RA2_BB72_P9.raw	1	1	sp|Q8TAP6|CEP76_HUMAN			PEAKS DB
LLMGEARAV	36.59	958.5270	9	0.4	480.2700	32.50	5.13E6	5	F5:8250	P2PI20160713_pilling_C1RA2_BB72_P5.raw	1	1	sp|P47897|SYQ_HUMAN			PEAKS DB
YLAKHIENI	36.59	1099.6025	9	0.4	550.8073	26.81	8.11E5	4	F4:6112	P2PI20160713_pilling_C1RA2_BB72_P4.raw	1	1	sp|Q9Y2K1|ZBTB1_HUMAN			PEAKS DB
GLTTRTIGV	36.59	916.5342	9	1.4	459.2737	30.93	1.83E6	4	F4:7491	P2PI20160713_pilling_C1RA2_BB72_P4.raw	2	2	sp|P07814|SYEP_HUMAN			PEAKS DB
KVM(+15.99)NWKETL	36.59	1163.6008	9	-1.2	582.8070	27.13	1.21E6	8	F8:6362	P2PI20160713_pilling_C1RA2_BB72_P8.raw	2	2	sp|Q9Y2H1|ST38L_HUMAN	Oxidation (M)	M3:Oxidation (M):1000.00	PEAKS DB
TVIRDPPSI	36.59	996.5604	9	-0.7	499.2860	31.94	2.03E7	3	F3:8169	P2PI20160713_pilling_C1RA2_BB72_P3.raw	2	2	sp|Q13112|CAF1B_HUMAN			PEAKS DB
KLQEQIFHL	36.59	1154.6448	9	3.7	578.3302	36.49	9.68E6	4	F4:9376	P2PI20160713_pilling_C1RA2_BB72_P4.raw	4	4	sp|Q9NQC1|JADE2_HUMAN:tr|A0A0C4DFT8|A0A0C4DFT8_HUMAN:tr|G3XAA4|G3XAA4_HUMAN			PEAKS DB
KVDDMLSKV	36.59	1033.5477	9	1.2	517.7807	30.34	1.1E6	5	F5:7549	P2PI20160713_pilling_C1RA2_BB72_P5.raw	1	1	sp|Q15022|SUZ12_HUMAN			PEAKS DB
IM(+15.99)VDDSKTV	36.58	1022.4954	9	-1.6	512.2542	25.28	4.41E6	8	F8:5707	P2PI20160713_pilling_C1RA2_BB72_P8.raw	1	1	sp|Q9Y490|TLN1_HUMAN	Oxidation (M)	M2:Oxidation (M):1000.00	PEAKS DB
FLEKVLQSV	36.58	1061.6121	9	2.3	531.8134	45.42	3.25E6	3	F3:12605	P2PI20160713_pilling_C1RA2_BB72_P3.raw	2	2	tr|J3QRB9|J3QRB9_HUMAN:tr|J3KTN6|J3KTN6_HUMAN:tr|J3QLV8|J3QLV8_HUMAN:sp|Q9Y5W9|SNX11_HUMAN			PEAKS DB
KLAEVSQNI	36.58	1000.5553	9	-1.2	501.2843	28.39	1.18E6	1	F1:6479	P2PI20160713_pilling_C1RA2_BB72_P1.raw	1	1	tr|B7ZL14|B7ZL14_HUMAN:sp|Q96RU3|FNBP1_HUMAN			PEAKS DB
NLHSEVVEV	36.58	1024.5189	9	1.5	513.2661	30.85	4.46E6	4	F4:7475	P2PI20160713_pilling_C1RA2_BB72_P4.raw	1	1	tr|A0A499FJI4|A0A499FJI4_HUMAN:sp|O75592|MYCB2_HUMAN			PEAKS DB
VAVGVIKAV	36.58	854.5589	9	1.1	428.2863	33.10	2.65E5	5	F5:8484	P2PI20160713_pilling_C1RA2_BB72_P5.raw	1	1	sp|Q5VTE0|EF1A3_HUMAN:sp|P68104|EF1A1_HUMAN			PEAKS DB
SLWFKPEEL	36.57	1147.5913	9	2.0	574.8029	47.83	7.34E7	3	F3:13380	P2PI20160713_pilling_C1RA2_BB72_P3.raw	2	2	tr|Q32Q12|Q32Q12_HUMAN:sp|P22392|NDKB_HUMAN			PEAKS DB
HLLPASHYV	36.57	1035.5502	9	0.8	518.7817	29.77	1.86E6	6	F6:7290	P2PI20160713_pilling_C1RA2_BB72_P6.raw	1	1	sp|P46089|GPR3_HUMAN			PEAKS DB
KLAEIVKQV	36.56	1026.6437	9	0.6	514.3280	28.06	2.18E7	4	F4:6530	P2PI20160713_pilling_C1RA2_BB72_P4.raw	1	1	tr|R4GN33|R4GN33_HUMAN:sp|Q8IW41|MAPK5_HUMAN			PEAKS DB
SALDRCYSV	36.56	1012.4648	9	2.5	507.2395	33.40	1.84E6	4	F4:8336	P2PI20160713_pilling_C1RA2_BB72_P4.raw	1	1	sp|Q01581|HMCS1_HUMAN			PEAKS DB
FLDKQGFYV	36.56	1115.5651	9	2.8	558.7900	42.44	1.92E7	2	F2:11495	P2PI20160713_pilling_C1RA2_BB72_P2.raw	1	1	tr|M0R165|M0R165_HUMAN:sp|Q9UBC2|EP15R_HUMAN			PEAKS DB
KLWEAESKL	36.56	1102.6022	9	-1.4	552.3076	30.43	2.85E7	7	F7:7191	P2PI20160713_pilling_C1RA2_BB72_P7.raw	2	2	sp|Q9NYP9|MS18A_HUMAN			PEAKS DB
IMDRIYKNV	36.56	1150.6168	9	0.3	576.3146	29.03	2.48E6	3	F3:7104	P2PI20160713_pilling_C1RA2_BB72_P3.raw	2	2	sp|O60488|ACSL4_HUMAN:sp|O95573|ACSL3_HUMAN			PEAKS DB
YM(+15.99)GETETKV	36.54	1072.4746	9	-4.5	537.2422	22.22	6.49E6	8	F8:4737	P2PI20160713_pilling_C1RA2_BB72_P8.raw	3	3	tr|A0A494C0P1|A0A494C0P1_HUMAN:sp|P04150|GCR_HUMAN	Oxidation (M)	M2:Oxidation (M):1000.00	PEAKS DB
HLYARQLTL	36.54	1113.6294	9	1.4	557.8228	31.15	6.95E6	8	F8:7660	P2PI20160713_pilling_C1RA2_BB72_P8.raw	1	1	tr|K7ENA3|K7ENA3_HUMAN:tr|K7EIN2|K7EIN2_HUMAN:sp|Q9BRJ7|TIRR_HUMAN			PEAKS DB
VM(+15.99)DKKHFKL	36.54	1160.6376	9	-1.2	581.3238	20.60	3.66E6	4	F4:4093	P2PI20160713_pilling_C1RA2_BB72_P4.raw	2	2	sp|Q9NQZ5|STAR7_HUMAN	Oxidation (M)	M2:Oxidation (M):1000.00	PEAKS DB
ALISKNPVL	36.54	953.5909	9	-1.3	477.8021	34.62	7.85E5	7	F7:8635	P2PI20160713_pilling_C1RA2_BB72_P7.raw	1	1	tr|J3KSH1|J3KSH1_HUMAN:tr|J3KS38|J3KS38_HUMAN:tr|J3KRS2|J3KRS2_HUMAN:tr|J3QLK6|J3QLK6_HUMAN:tr|J3KRD0|J3KRD0_HUMAN:sp|Q86W34|AMZ2_HUMAN			PEAKS DB
VM(+15.99)QM(+15.99)KLHIV	36.54	1129.5988	9	-2.8	565.8038	25.58	8.68E5	2	F2:5850	P2PI20160713_pilling_C1RA2_BB72_P2.raw	2	2	sp|Q14008|CKAP5_HUMAN	Oxidation (M)	M2:Oxidation (M):1000.00;M4:Oxidation (M):1000.00	PEAKS DB
AMAASPHAV	36.54	853.4116	9	-1.4	427.7116	22.88	2.46E6	5	F5:5080	P2PI20160713_pilling_C1RA2_BB72_P5.raw	2	2	sp|Q13151|ROA0_HUMAN			PEAKS DB
ALLDRIVSV	36.54	984.5967	9	2.8	493.3057	45.67	8.93E7	4	F4:12570	P2PI20160713_pilling_C1RA2_BB72_P4.raw	2	2	sp|Q92621|NU205_HUMAN			PEAKS DB
YM(+15.99)DVVKERI	36.54	1167.5958	9	2.9	584.8056	26.58	7.07E5	6	F6:6228	P2PI20160713_pilling_C1RA2_BB72_P6.raw	3	3	tr|G3V529|G3V529_HUMAN:sp|Q9GZR7|DDX24_HUMAN	Oxidation (M)	M2:Oxidation (M):1000.00	PEAKS DB
KLQEQVTDL	36.53	1072.5764	9	-0.7	537.2939	30.81	1.02E6	3	F3:7718	P2PI20160713_pilling_C1RA2_BB72_P3.raw	1	1	sp|P12270|TPR_HUMAN			PEAKS DB
HLSDHLSEL	36.53	1049.5142	9	2.7	525.7646	30.31	8.03E5	6	F6:7484	P2PI20160713_pilling_C1RA2_BB72_P6.raw	1	1	sp|O75643|U520_HUMAN			PEAKS DB
KLQEELNKV	36.52	1099.6237	9	-2.2	550.8179	25.40	1.6E7	1	F1:5541	P2PI20160713_pilling_C1RA2_BB72_P1.raw	2	2	sp|O75330|HMMR_HUMAN			PEAKS DB
LLQKFTPEI	36.51	1087.6277	9	0.4	544.8214	40.16	1.31E6	1	F1:10512	P2PI20160713_pilling_C1RA2_BB72_P1.raw	1	1	sp|Q9ULL5|PRR12_HUMAN:tr|A0A3Q5ADB5|A0A3Q5ADB5_HUMAN			PEAKS DB
RVDPVNFKL	36.51	1086.6185	9	0.0	544.3165	34.58	8.8E6	1	F1:8585	P2PI20160713_pilling_C1RA2_BB72_P1.raw	1	1	sp|P69905|HBA_HUMAN			PEAKS DB
M(+15.99)LNEHDFEV	36.51	1148.4808	9	0.4	575.2479	35.96	7.48E7	9	F9:9371	P2PI20160713_pilling_C1RA2_BB72_P9.raw	3	3	sp|P38398|BRCA1_HUMAN:tr|C6YB45|C6YB45_HUMAN:tr|K7EPC7|K7EPC7_HUMAN:tr|A0A2R8Y7V5|A0A2R8Y7V5_HUMAN	Oxidation (M)	M1:Oxidation (M):1000.00	PEAKS DB
KLGPAPKTL	36.50	923.5804	9	-3.4	462.7959	23.56	1.49E8	1	F1:4919	P2PI20160713_pilling_C1RA2_BB72_P1.raw	3	3	tr|A0A0C4DGA6|A0A0C4DGA6_HUMAN:sp|Q14527|HLTF_HUMAN			PEAKS DB
ALDTTRHEL	36.50	1054.5406	9	-4.0	528.2755	23.51	3.3E7	9	F9:5249	P2PI20160713_pilling_C1RA2_BB72_P9.raw	1	1	sp|Q9BT25|HAUS8_HUMAN			PEAKS DB
GM(+15.99)YIFLHTV	36.49	1095.5422	9	1.9	548.7780	42.17	2.08E8	4	F4:11387	P2PI20160713_pilling_C1RA2_BB72_P4.raw	3	3	sp|Q8N138|ORML3_HUMAN:tr|J3KTF9|J3KTF9_HUMAN	Oxidation (M)	M2:Oxidation (M):1000.00	PEAKS DB
M(+15.99)TDDKITEV	36.49	1066.4852	9	-2.3	534.2487	26.52	2.67E7	1	F1:5841	P2PI20160713_pilling_C1RA2_BB72_P1.raw	3	3	sp|P46013|KI67_HUMAN	Oxidation (M)	M1:Oxidation (M):1000.00	PEAKS DB
FM(+15.99)DIEREQV	36.49	1181.5387	9	0.9	591.7759	30.63	2.07E6	6	F6:7579	P2PI20160713_pilling_C1RA2_BB72_P6.raw	2	2	sp|Q0P6D6|CCD15_HUMAN:tr|E9PKB1|E9PKB1_HUMAN	Oxidation (M)	M2:Oxidation (M):1000.00	PEAKS DB
GLDHYVYKV	36.48	1092.5603	9	3.1	547.2880	30.86	6.48E6	5	F5:7703	P2PI20160713_pilling_C1RA2_BB72_P5.raw	1	1	sp|P42694|HELZ_HUMAN:tr|J3QS41|J3QS41_HUMAN			PEAKS DB
VTFNQKIYV	36.47	1110.6073	9	2.4	556.3123	36.98	1.18E6	8	F8:9636	P2PI20160713_pilling_C1RA2_BB72_P8.raw	1	1	sp|Q969R8|ITFG2_HUMAN			PEAKS DB
KLAESKVSV	36.46	959.5651	9	-4.3	480.7878	22.41	5.59E6	8	F8:4825	P2PI20160713_pilling_C1RA2_BB72_P8.raw	1	1	tr|F8VXG7|F8VXG7_HUMAN:sp|Q99590|SCAFB_HUMAN:tr|A0A087WTB7|A0A087WTB7_HUMAN			PEAKS DB
SVLDQKILL	36.46	1027.6277	9	3.3	514.8214	45.13	2.36E7	4	F4:12313	P2PI20160713_pilling_C1RA2_BB72_P4.raw	2	2	sp|O60287|NPA1P_HUMAN			PEAKS DB
TLNEKLTAL	36.46	1001.5757	9	-0.1	501.7950	34.77	4.06E7	7	F7:8735	P2PI20160713_pilling_C1RA2_BB72_P7.raw	3	3	sp|Q8WUW1|BRK1_HUMAN			PEAKS DB
TLLERAFSL	36.46	1048.5917	9	2.1	525.3031	48.10	6.29E6	5	F5:13529	P2PI20160713_pilling_C1RA2_BB72_P5.raw	1	1	tr|A0A494C0N4|A0A494C0N4_HUMAN:sp|Q7Z4L5|TT21B_HUMAN			PEAKS DB
KLVEYIVKA	36.46	1061.6484	9	1.1	531.8309	31.13	1.26E7	6	F6:7731	P2PI20160713_pilling_C1RA2_BB72_P6.raw	1	1	sp|Q2TAK8|PWP3A_HUMAN:tr|J3KNX4|J3KNX4_HUMAN:tr|A0A0D9SGJ8|A0A0D9SGJ8_HUMAN			PEAKS DB
WLLQKNPQL	36.45	1138.6499	9	3.3	570.3329	40.33	1.62E6	3	F3:10893	P2PI20160713_pilling_C1RA2_BB72_P3.raw	2	2	tr|F5H1D6|F5H1D6_HUMAN:sp|Q07864|DPOE1_HUMAN			PEAKS DB
ALLQRQFDV	36.45	1088.5978	9	0.2	545.3063	37.87	1.91E6	9	F9:9963	P2PI20160713_pilling_C1RA2_BB72_P9.raw	1	1	sp|Q9UBQ0|VPS29_HUMAN:tr|F8VXU5|F8VXU5_HUMAN			PEAKS DB
QLDSHVHAV	36.45	1004.5039	9	-1.7	503.2584	22.75	2.35E7	7	F7:4670	P2PI20160713_pilling_C1RA2_BB72_P7.raw	2	2	sp|O95295|SNAPN_HUMAN			PEAKS DB
LM(+15.99)SDLSHAV	36.45	987.4695	9	2.7	494.7424	28.84	4.18E5	5	F5:7054	P2PI20160713_pilling_C1RA2_BB72_P5.raw	1	1	tr|A0A087WX11|A0A087WX11_HUMAN:tr|J3KNG8|J3KNG8_HUMAN:sp|Q8TF40|FNIP1_HUMAN	Oxidation (M)	M2:Oxidation (M):1000.00	PEAKS DB
M(+15.99)LSEHTSKL	36.44	1060.5223	9	-3.7	531.2665	21.16	1.11E7	9	F9:4403	P2PI20160713_pilling_C1RA2_BB72_P9.raw	1	1	sp|Q9NU22|MDN1_HUMAN	Oxidation (M)	M1:Oxidation (M):1000.00	PEAKS DB
QM(+15.99)SDLPVKV	36.44	1031.5321	9	1.2	516.7728	31.90	2.3E7	6	F6:7991	P2PI20160713_pilling_C1RA2_BB72_P6.raw	2	2	sp|P51531|SMCA2_HUMAN:tr|A0A2R8YGG3|A0A2R8YGG3_HUMAN:tr|A0A2R8Y7S2|A0A2R8Y7S2_HUMAN:sp|P51532|SMCA4_HUMAN:tr|A0A2R8Y4P4|A0A2R8Y4P4_HUMAN:tr|Q9HBD4|Q9HBD4_HUMAN:tr|A0A0A0MT49|A0A0A0MT49_HUMAN	Oxidation (M)	M2:Oxidation (M):1000.00	PEAKS DB
HIMPTVHTV	36.44	1033.5378	9	-1.1	517.7745	27.02	4.44E6	3	F3:6443	P2PI20160713_pilling_C1RA2_BB72_P3.raw	1	1	sp|Q6IQ32|ADNP2_HUMAN			PEAKS DB
SLEEFM(+15.99)ANV	36.44	1054.4641	9	2.2	528.2405	43.81	6.05E5	8	F8:11935	P2PI20160713_pilling_C1RA2_BB72_P8.raw	2	2	tr|F2Z2X4|F2Z2X4_HUMAN:sp|Q9C0E2|XPO4_HUMAN	Oxidation (M)	M6:Oxidation (M):1000.00	PEAKS DB
FLDKELTGL	36.43	1034.5648	9	2.8	518.2899	43.82	6.77E7	2	F2:12015	P2PI20160713_pilling_C1RA2_BB72_P2.raw	1	1	sp|P04035|HMDH_HUMAN			PEAKS DB
SLNHLLNYV	36.42	1071.5713	9	1.3	536.7925	42.74	3.42E7	5	F5:11699	P2PI20160713_pilling_C1RA2_BB72_P5.raw	2	2	sp|O75533|SF3B1_HUMAN			PEAKS DB
ALYDNVEKL	36.42	1063.5549	9	0.2	532.7837	37.68	1.26E7	6	F6:9989	P2PI20160713_pilling_C1RA2_BB72_P6.raw	1	1	sp|P08243|ASNS_HUMAN:tr|F8WEJ5|F8WEJ5_HUMAN			PEAKS DB
FLFNTENKL	36.41	1124.5865	9	-1.3	563.2983	42.51	4.25E8	4	F4:11439	P2PI20160713_pilling_C1RA2_BB72_P4.raw	5	5	sp|Q13907|IDI1_HUMAN			PEAKS DB
AM(+15.99)AAVPAKV	36.41	872.4789	9	-4.1	437.2450	23.92	3.03E6	9	F9:5326	P2PI20160713_pilling_C1RA2_BB72_P9.raw	1	1	tr|H9KV28|H9KV28_HUMAN:tr|A0A140T8Z0|A0A140T8Z0_HUMAN:sp|O60610|DIAP1_HUMAN:tr|A0A0G2JH68|A0A0G2JH68_HUMAN	Oxidation (M)	M2:Oxidation (M):1000.00	PEAKS DB
FIDKFTPPV	36.40	1062.5750	9	-0.5	532.2945	41.48	3.26E6	9	F9:11227	P2PI20160713_pilling_C1RA2_BB72_P9.raw	2	2	sp|P01903|DRA_HUMAN:tr|A0A0G2JMH6|A0A0G2JMH6_HUMAN			PEAKS DB
KLWPEASKV	36.40	1056.5967	9	4.6	529.3069	28.74	6.06E6	6	F6:6955	P2PI20160713_pilling_C1RA2_BB72_P6.raw	2	2	sp|Q9NZJ4|SACS_HUMAN			PEAKS DB
GTWNGTTKV	36.40	962.4822	9	0.6	482.2487	25.98	3.34E5	9	F9:6009	P2PI20160713_pilling_C1RA2_BB72_P9.raw	2	2	sp|P07947|YES_HUMAN:tr|J3QRU1|J3QRU1_HUMAN			PEAKS DB
FFDHSTRIV	36.40	1120.5665	9	1.0	561.2899	32.02	3.38E5	6	F6:8060	P2PI20160713_pilling_C1RA2_BB72_P6.raw	1	1	sp|Q13409|DC1I2_HUMAN			PEAKS DB
QVHKNIPSV	36.39	1020.5716	9	-3.6	511.2913	22.50	4.64E5	8	F8:4835	P2PI20160713_pilling_C1RA2_BB72_P8.raw	1	1	sp|Q8TCC3|RM30_HUMAN			PEAKS DB
FLYDDNQRV	36.39	1168.5513	9	3.2	585.2832	34.33	2.05E8	4	F4:8639	P2PI20160713_pilling_C1RA2_BB72_P4.raw	3	3	sp|P11388|TOP2A_HUMAN			PEAKS DB
SLAHELQKI	36.39	1037.5869	9	-0.4	519.8005	29.77	1.18E6	7	F7:6983	P2PI20160713_pilling_C1RA2_BB72_P7.raw	1	1	tr|A0A0G2JMG8|A0A0G2JMG8_HUMAN:tr|A0A0G2JLX3|A0A0G2JLX3_HUMAN:tr|J3KN39|J3KN39_HUMAN:sp|Q9NX02|NALP2_HUMAN:tr|A0A0G2JPQ2|A0A0G2JPQ2_HUMAN			PEAKS DB
RLLDVDNRV	36.38	1098.6145	9	1.5	550.3138	29.46	8.61E5	4	F4:7022	P2PI20160713_pilling_C1RA2_BB72_P4.raw	1	1	sp|P00403|COX2_HUMAN			PEAKS DB
QLFSQQHFL	36.38	1146.5822	9	0.5	574.2971	41.68	1.78E7	4	F4:11120	P2PI20160713_pilling_C1RA2_BB72_P4.raw	2	2	tr|H9KVB4|H9KVB4_HUMAN:sp|O15417|TNC18_HUMAN			PEAKS DB
KLFIGGLNV	36.38	959.5804	9	-2.3	480.7964	45.03	2.16E7	7	F7:12119	P2PI20160713_pilling_C1RA2_BB72_P7.raw	1	1	sp|Q13151|ROA0_HUMAN			PEAKS DB
VVVKETHEV	36.37	1038.5709	9	-0.9	520.2911	20.91	2.87E5	6	F6:4407	P2PI20160713_pilling_C1RA2_BB72_P6.raw	1	1	tr|H3BSM7|H3BSM7_HUMAN:sp|Q96GQ5|RUS1_HUMAN			PEAKS DB
YLDFAKFGV	36.37	1058.5436	9	1.7	530.2788	50.58	4.17E5	3	F3:14291	P2PI20160713_pilling_C1RA2_BB72_P3.raw	1	1	tr|K7EP71|K7EP71_HUMAN:sp|Q7LGA3|HS2ST_HUMAN			PEAKS DB
QLAEDLKKV	36.36	1042.6022	9	-0.7	522.3069	26.79	1.8E7	3	F3:6412	P2PI20160713_pilling_C1RA2_BB72_P3.raw	1	1	tr|A0A2R8Y3X5|A0A2R8Y3X5_HUMAN:tr|E5KLJ9|E5KLJ9_HUMAN			PEAKS DB
SM(+15.99)M(+15.99)KNFFFV	36.36	1181.5249	9	2.0	591.7693	44.47	4.33E7	4	F4:12167	P2PI20160713_pilling_C1RA2_BB72_P4.raw	5	5	sp|O14977|AZIN1_HUMAN	Oxidation (M)	M2:Oxidation (M):1000.00;M3:Oxidation (M):1000.00	PEAKS DB
YLAHAIHQV	36.36	1050.5610	9	-1.5	526.2858	24.85	7.14E5	2	F2:5621	P2PI20160713_pilling_C1RA2_BB72_P2.raw	1	1	sp|P00505|AATM_HUMAN			PEAKS DB
YLIDFKHHF	36.35	1218.6185	9	3.6	407.2141	35.64	1.63E5	3	F3:9359	P2PI20160713_pilling_C1RA2_BB72_P3.raw	1	1	sp|Q9NXF1|TEX10_HUMAN			PEAKS DB
FM(+15.99)LTQPHSV	36.35	1074.5168	9	0.7	538.2649	32.57	9.24E7	6	F6:8286	P2PI20160713_pilling_C1RA2_BB72_P6.raw	3	3	sp|P01721|LV657_HUMAN	Oxidation (M)	M2:Oxidation (M):1000.00	PEAKS DB
TLFDYEVRL	36.35	1154.5972	9	-0.2	578.3057	49.75	4.19E7	1	F1:13723	P2PI20160713_pilling_C1RA2_BB72_P1.raw	1	1	sp|Q96T88|UHRF1_HUMAN:tr|A0A087WVR3|A0A087WVR3_HUMAN:tr|A0A087WTW0|A0A087WTW0_HUMAN			PEAKS DB
HLNEHLYNM(+15.99)	36.35	1185.5237	9	0.9	593.7684	24.09	1.54E6	5	F5:5426	P2PI20160713_pilling_C1RA2_BB72_P5.raw	2	2	tr|K7EMQ1|K7EMQ1_HUMAN:tr|U3KPR7|U3KPR7_HUMAN:tr|U3KQE2|U3KQE2_HUMAN:tr|A0A075B7C0|A0A075B7C0_HUMAN:tr|K7EKD8|K7EKD8_HUMAN:sp|P04632|CPNS1_HUMAN:tr|K7ELJ7|K7ELJ7_HUMAN:tr|A0A0C4DGQ5|A0A0C4DGQ5_HUMAN	Oxidation (M)	M9:Oxidation (M):1000.00	PEAKS DB
GLM(+15.99)TTVHAI	36.35	957.4954	9	-0.7	479.7546	30.37	1.21E7	8	F8:7400	P2PI20160713_pilling_C1RA2_BB72_P8.raw	3	3	sp|P04406|G3P_HUMAN	Oxidation (M)	M3:Oxidation (M):1000.00	PEAKS DB
NLDRLIQNV	36.35	1083.6036	9	-0.7	542.8087	40.19	5.68E6	1	F1:10535	P2PI20160713_pilling_C1RA2_BB72_P1.raw	2	2	sp|O00186|STXB3_HUMAN			PEAKS DB
SM(+15.99)DSSHVSL	36.34	977.4124	9	-2.9	489.7109	25.23	1.18E7	2	F2:5754	P2PI20160713_pilling_C1RA2_BB72_P2.raw	2	2	sp|P12004|PCNA_HUMAN	Oxidation (M)	M2:Oxidation (M):1000.00	PEAKS DB
FAPPQPVAA	36.34	896.4756	9	0.2	449.2452	37.21	5.23E7	1	F1:9517	P2PI20160713_pilling_C1RA2_BB72_P1.raw	2	2	sp|P26651|TTP_HUMAN:tr|M0QY76|M0QY76_HUMAN			PEAKS DB
TM(+15.99)HDLVHTI	36.34	1081.5226	9	1.3	541.7681	27.06	2.59E5	6	F6:6378	P2PI20160713_pilling_C1RA2_BB72_P6.raw	1	1	sp|Q86SQ7|SDCG8_HUMAN	Oxidation (M)	M2:Oxidation (M):1000.00	PEAKS DB
QLMPLPVKV	36.34	1023.6151	9	2.0	512.8145	43.74	2.17E7	4	F4:11858	P2PI20160713_pilling_C1RA2_BB72_P4.raw	2	2	sp|Q9UII4|HERC5_HUMAN			PEAKS DB
SLLHGTFSA	36.33	931.4763	9	-0.6	466.7452	35.37	2.49E6	7	F7:8869	P2PI20160713_pilling_C1RA2_BB72_P7.raw	1	1	sp|Q9UJA5|TRM6_HUMAN			PEAKS DB
RLNEKNYEL	36.33	1177.6091	9	-1.2	589.8099	25.81	7.15E6	3	F3:6063	P2PI20160713_pilling_C1RA2_BB72_P3.raw	2	2	tr|G3V126|G3V126_HUMAN:sp|Q9UI12|VATH_HUMAN			PEAKS DB
AM(+15.99)KAYINKV	36.33	1052.5688	9	-3.1	527.2888	21.92	6.51E5	2	F2:4651	P2PI20160713_pilling_C1RA2_BB72_P2.raw	1	1	sp|P07108|ACBP_HUMAN:tr|B8ZWD1|B8ZWD1_HUMAN:tr|A0A0A0MTI5|A0A0A0MTI5_HUMAN	Oxidation (M)	M2:Oxidation (M):1000.00	PEAKS DB
LLWDKIHKL	36.33	1164.7019	9	2.7	583.3582	35.34	1.23E7	4	F4:8999	P2PI20160713_pilling_C1RA2_BB72_P4.raw	2	2	tr|H7C193|H7C193_HUMAN:sp|Q86UY8|NT5D3_HUMAN			PEAKS DB
FLHAIKYEA	36.32	1090.5811	9	1.0	546.2972	29.49	7.96E5	5	F5:7275	P2PI20160713_pilling_C1RA2_BB72_P5.raw	1	1	tr|I3L4J1|I3L4J1_HUMAN:sp|Q9UN37|VPS4A_HUMAN			PEAKS DB
KM(+15.99)NGKVWDL	36.32	1105.5590	9	-1.1	553.7861	29.19	3.11E6	1	F1:6800	P2PI20160713_pilling_C1RA2_BB72_P1.raw	2	2	sp|B5ME19|EIFCL_HUMAN:sp|Q99613|EIF3C_HUMAN	Oxidation (M)	M2:Oxidation (M):1000.00	PEAKS DB
SMM(+15.99)KNFFFV	36.32	1165.5300	9	3.4	583.7727	46.88	1.38E6	4	F4:12898	P2PI20160713_pilling_C1RA2_BB72_P4.raw	1	1	sp|O14977|AZIN1_HUMAN	Oxidation (M)	M3:Oxidation (M):27.96	PEAKS DB
NM(+15.99)IKQFKGV	36.32	1079.5797	9	-0.6	540.7957	24.29	2.97E5	6	F6:5480	P2PI20160713_pilling_C1RA2_BB72_P6.raw	1	1	sp|Q9NV66|TYW1_HUMAN	Oxidation (M)	M2:Oxidation (M):1000.00	PEAKS DB
FMNDAIEKA	36.31	1037.4851	9	2.7	519.7500	30.98	3.52E6	2	F2:7641	P2PI20160713_pilling_C1RA2_BB72_P2.raw	1	1	sp|O43395|PRPF3_HUMAN			PEAKS DB
STSKWNHLL	36.31	1084.5665	9	1.4	543.2913	30.26	3.42E6	9	F9:7473	P2PI20160713_pilling_C1RA2_BB72_P9.raw	1	1	sp|O60427|FADS1_HUMAN:tr|A0A0A0MR51|A0A0A0MR51_HUMAN			PEAKS DB
HILKDVSGV	36.30	966.5498	9	-0.1	484.2811	27.58	7.04E6	3	F3:6711	P2PI20160713_pilling_C1RA2_BB72_P3.raw	1	1	tr|Q5QPE8|Q5QPE8_HUMAN:sp|Q9BQP7|MGME1_HUMAN			PEAKS DB
NLLTHIENV	36.30	1051.5662	9	2.0	526.7903	39.91	6.29E7	3	F3:10731	P2PI20160713_pilling_C1RA2_BB72_P3.raw	1	1	tr|A0A0A0MQS0|A0A0A0MQS0_HUMAN:tr|F8W9L8|F8W9L8_HUMAN:sp|A8MW92|P20L1_HUMAN			PEAKS DB
YVTDVLYRV	36.29	1126.6023	9	0.5	564.3074	43.29	1.6E7	2	F2:11797	P2PI20160713_pilling_C1RA2_BB72_P2.raw	1	1	tr|J3KRA9|J3KRA9_HUMAN:sp|Q96Q15|SMG1_HUMAN			PEAKS DB
KLISSAKQV	36.29	972.5967	9	-3.4	487.3040	21.84	5.06E5	7	F7:4374	P2PI20160713_pilling_C1RA2_BB72_P7.raw	1	1	sp|Q9Y490|TLN1_HUMAN:sp|Q9Y4G6|TLN2_HUMAN			PEAKS DB
SM(+15.99)MDVDHQI	36.29	1090.4424	9	0.1	546.2271	28.79	9.08E6	4	F4:6811	P2PI20160713_pilling_C1RA2_BB72_P4.raw	1	1	sp|P48643|TCPE_HUMAN	Oxidation (M)	M2:Oxidation (M):18.17	PEAKS DB
YM(+15.99)FEEHEM(+15.99)I	36.29	1259.4839	9	1.0	630.7499	33.50	4.48E6	8	F8:8460	P2PI20160713_pilling_C1RA2_BB72_P8.raw	2	2	tr|A0A1W2PNX8|A0A1W2PNX8_HUMAN:sp|Q9H3U1|UN45A_HUMAN	Oxidation (M)	M2:Oxidation (M):1000.00;M8:Oxidation (M):1000.00	PEAKS DB
HLAIKLEQV	36.28	1049.6233	9	-2.1	525.8178	31.86	5.98E7	7	F7:7672	P2PI20160713_pilling_C1RA2_BB72_P7.raw	2	2	sp|Q9Y4B6|DCAF1_HUMAN			PEAKS DB
VM(+15.99)DQDYAKV	36.28	1083.4906	9	0.4	542.7528	25.86	4.13E5	9	F9:5935	P2PI20160713_pilling_C1RA2_BB72_P9.raw	1	1	sp|Q8N766|EMC1_HUMAN	Oxidation (M)	M2:Oxidation (M):1000.00	PEAKS DB
AVM(+15.99)LHSFTL	36.28	1033.5266	9	3.6	517.7725	40.66	1.27E6	7	F7:10691	P2PI20160713_pilling_C1RA2_BB72_P7.raw	1	1	sp|Q9UMS4|PRP19_HUMAN	Oxidation (M)	M3:Oxidation (M):1000.00	PEAKS DB
GSFGKVFLV	36.28	952.5381	9	2.9	477.2777	44.33	2.36E6	8	F8:12102	P2PI20160713_pilling_C1RA2_BB72_P8.raw	2	2	tr|B1AXG1|B1AXG1_HUMAN:tr|B4DG22|B4DG22_HUMAN:tr|B7ZB17|B7ZB17_HUMAN:sp|P51812|KS6A3_HUMAN			PEAKS DB
HLDDSWVTV	36.28	1070.5033	9	1.7	536.2598	42.99	4.14E6	1	F1:11487	P2PI20160713_pilling_C1RA2_BB72_P1.raw	2	2	sp|Q8NFH5|NUP35_HUMAN			PEAKS DB
RISDVHFSV	36.28	1058.5509	9	1.5	530.2835	32.38	2.09E7	8	F8:8076	P2PI20160713_pilling_C1RA2_BB72_P8.raw	2	2	sp|O95503|CBX6_HUMAN			PEAKS DB
KLYSKHFTL	36.27	1135.6389	9	-1.7	568.8257	26.86	9.48E6	8	F8:6250	P2PI20160713_pilling_C1RA2_BB72_P8.raw	3	3	tr|F5GZ52|F5GZ52_HUMAN:sp|Q12879|NMDE1_HUMAN			PEAKS DB
GLDWLSHEL	36.27	1068.5239	9	1.3	535.2688	50.70	4.2E6	3	F3:14328	P2PI20160713_pilling_C1RA2_BB72_P3.raw	2	2	sp|P84085|ARF5_HUMAN			PEAKS DB
AM(+15.99)GIAPPKV	36.27	898.4946	9	-0.1	450.2533	28.67	5.59E7	4	F4:6889	P2PI20160713_pilling_C1RA2_BB72_P4.raw	4	4	sp|O43395|PRPF3_HUMAN	Oxidation (M)	M2:Oxidation (M):1000.00	PEAKS DB
RLIAQRYLL	36.26	1144.7080	9	0.5	382.5760	34.74	5.54E7	3	F3:9029	P2PI20160713_pilling_C1RA2_BB72_P3.raw	4	4	tr|H0YMZ1|H0YMZ1_HUMAN:tr|H0YL69|H0YL69_HUMAN:sp|P25789|PSA4_HUMAN			PEAKS DB
MLFGHPLLV	36.26	1025.5732	9	1.3	513.7946	49.56	1.92E7	8	F8:13849	P2PI20160713_pilling_C1RA2_BB72_P8.raw	2	2	tr|G5E9A6|G5E9A6_HUMAN:sp|P51784|UBP11_HUMAN			PEAKS DB
LMQTEVHHV	36.26	1092.5386	9	-3.9	547.2744	22.62	5.96E6	8	F8:4978	P2PI20160713_pilling_C1RA2_BB72_P8.raw	2	2	tr|A0A087WZG4|A0A087WZG4_HUMAN:tr|A0A3B3IPE9|A0A3B3IPE9_HUMAN:sp|Q6ZSZ5|ARHGI_HUMAN			PEAKS DB
ALQKRLDEV	36.25	1070.6084	9	-4.2	536.3092	24.36	2.27E7	1	F1:5101	P2PI20160713_pilling_C1RA2_BB72_P1.raw	2	2	sp|Q9P2E9|RRBP1_HUMAN			PEAKS DB
FLDGIYKTI	36.25	1068.5854	9	4.6	535.3010	46.80	1.69E6	4	F4:12873	P2PI20160713_pilling_C1RA2_BB72_P4.raw	2	2	sp|Q9C0I1|MTMRC_HUMAN			PEAKS DB
SLIGHLQTL	36.23	980.5655	9	2.9	491.2901	40.68	3.54E8	4	F4:10766	P2PI20160713_pilling_C1RA2_BB72_P4.raw	4	4	sp|Q16690|DUS5_HUMAN			PEAKS DB
FLDQVAHKL	36.23	1069.5920	9	1.9	535.8043	33.03	1.86E6	7	F7:8074	P2PI20160713_pilling_C1RA2_BB72_P7.raw	1	1	sp|Q9NX20|RM16_HUMAN			PEAKS DB
YLMYEHERV	36.22	1238.5753	9	1.1	413.8653	28.49	1.74E5	5	F5:6930	P2PI20160713_pilling_C1RA2_BB72_P5.raw	1	1	sp|Q9Y2I7|FYV1_HUMAN			PEAKS DB
GLFARIIM(+15.99)I	36.22	1048.6104	9	0.0	525.3124	52.08	4.8E5	1	F1:14508	P2PI20160713_pilling_C1RA2_BB72_P1.raw	1	1	tr|F8VVM2|F8VVM2_HUMAN:sp|Q00325|MPCP_HUMAN	Oxidation (M)	M8:Oxidation (M):1000.00	PEAKS DB
VLM(+15.99)QHRPTL	36.22	1109.6016	9	-3.2	555.8047	23.68	8.85E5	4	F4:5078	P2PI20160713_pilling_C1RA2_BB72_P4.raw	2	2	sp|O75362|ZN217_HUMAN	Oxidation (M)	M3:Oxidation (M):1000.00	PEAKS DB
FM(+15.99)YDRPLRL	36.21	1225.6277	9	2.0	613.8210	34.47	6.99E7	3	F3:9012	P2PI20160713_pilling_C1RA2_BB72_P3.raw	5	5	sp|P12111|CO6A3_HUMAN	Oxidation (M)	M2:Oxidation (M):1000.00	PEAKS DB
ILTDHQKEV	36.21	1081.5768	9	-2.2	541.7933	21.81	2.76E5	6	F6:4697	P2PI20160713_pilling_C1RA2_BB72_P6.raw	1	1	sp|Q5UIP0|RIF1_HUMAN			PEAKS DB
TLTNIIHNL	36.20	1037.5869	9	0.1	519.8008	42.22	1.13E8	7	F7:11348	P2PI20160713_pilling_C1RA2_BB72_P7.raw	2	2	sp|Q9P0S3|ORML1_HUMAN			PEAKS DB
HLQEYTSTL	36.19	1090.5295	9	1.1	546.2715	30.97	2.12E7	3	F3:7842	P2PI20160713_pilling_C1RA2_BB72_P3.raw	1	1	tr|S6FRS6|S6FRS6_HUMAN:sp|Q9NSI8|SAMN1_HUMAN:tr|A0A2R8Y4K8|A0A2R8Y4K8_HUMAN			PEAKS DB
QLIQKFISV	36.19	1074.6437	9	1.1	538.3282	42.91	6.66E6	4	F4:11561	P2PI20160713_pilling_C1RA2_BB72_P4.raw	2	2	sp|O60306|AQR_HUMAN			PEAKS DB
GLDAARTYV	36.19	964.4977	9	0.9	483.2556	31.94	2.89E6	3	F3:8117	P2PI20160713_pilling_C1RA2_BB72_P3.raw	2	2	sp|O15060|ZBT39_HUMAN			PEAKS DB
VLM(+15.99)EIIAKV	36.19	1030.6096	9	1.5	516.3129	39.71	4.9E6	1	F1:10353	P2PI20160713_pilling_C1RA2_BB72_P1.raw	3	3	sp|Q13535|ATR_HUMAN	Oxidation (M)	M3:Oxidation (M):1000.00	PEAKS DB
VLAERM(+15.99)STI	36.19	1034.5430	9	1.0	518.2779	25.86	2.62E6	4	F4:5792	P2PI20160713_pilling_C1RA2_BB72_P4.raw	2	2	tr|E7ENN3|E7ENN3_HUMAN:tr|A0A0C4DG40|A0A0C4DG40_HUMAN:sp|Q8NF91|SYNE1_HUMAN	Oxidation (M)	M6:Oxidation (M):1000.00	PEAKS DB
RQQEKHFEV	36.18	1199.6047	9	-4.5	400.8737	20.90	1.56E6	1	F1:4001	P2PI20160713_pilling_C1RA2_BB72_P1.raw	3	3	tr|A0A494BYR6|A0A494BYR6_HUMAN:sp|Q86Y91|KI18B_HUMAN			PEAKS DB
KM(+15.99)LNHENVV	36.18	1098.5492	9	-3.7	550.2798	20.75	9.07E5	9	F9:4283	P2PI20160713_pilling_C1RA2_BB72_P9.raw	1	1	sp|O14757|CHK1_HUMAN:tr|J3KN87|J3KN87_HUMAN	Oxidation (M)	M2:Oxidation (M):1000.00	PEAKS DB
FVNDIFERI	36.17	1151.5974	9	3.3	576.8065	48.67	2.59E7	2	F2:13560	P2PI20160713_pilling_C1RA2_BB72_P2.raw	1	1	sp|Q16778|H2B2E_HUMAN:sp|P06899|H2B1J_HUMAN:sp|P57053|H2BFS_HUMAN:sp|P62807|H2B1C_HUMAN:sp|O60814|H2B1K_HUMAN			PEAKS DB
KM(+15.99)EEFVYKV	36.17	1187.5896	9	1.9	594.8032	29.22	5.63E6	8	F8:7023	P2PI20160713_pilling_C1RA2_BB72_P8.raw	2	2	sp|Q96A54|PAQR1_HUMAN	Oxidation (M)	M2:Oxidation (M):1000.00	PEAKS DB
SVLEKQVSL	36.17	1001.5757	9	0.7	501.7944	32.95	1.3E7	5	F5:8405	P2PI20160713_pilling_C1RA2_BB72_P5.raw	1	1	tr|F5GYW0|F5GYW0_HUMAN:sp|Q86XR8|CEP57_HUMAN			PEAKS DB
HM(+15.99)M(+15.99)KYPPSA	36.17	1092.4733	9	-4.5	547.2415	19.12	4.48E6	1	F1:3402	P2PI20160713_pilling_C1RA2_BB72_P1.raw	4	4	sp|Q7Z6Z7|HUWE1_HUMAN	Oxidation (M)	M2:Oxidation (M):1000.00;M3:Oxidation (M):1000.00	PEAKS DB
VLDVQRYPL	36.17	1101.6182	9	-3.8	551.8143	38.81	1.17E6	8	F8:10297	P2PI20160713_pilling_C1RA2_BB72_P8.raw	1	1	sp|P15291|B4GT1_HUMAN			PEAKS DB
FLQEKSPAV	36.16	1017.5494	9	-0.3	509.7806	29.26	3.92E7	2	F2:7091	P2PI20160713_pilling_C1RA2_BB72_P2.raw	2	2	tr|F8W726|F8W726_HUMAN:sp|Q14157|UBP2L_HUMAN			PEAKS DB
TLDSHVRGI	36.15	996.5352	9	-1.9	499.2728	25.54	2.28E6	2	F2:5847	P2PI20160713_pilling_C1RA2_BB72_P2.raw	1	1	sp|Q5T4S7|UBR4_HUMAN			PEAKS DB
AQAEVYKEL	36.15	1049.5393	9	-0.3	525.7756	30.17	3.89E5	3	F3:7506	P2PI20160713_pilling_C1RA2_BB72_P3.raw	1	1	sp|P49327|FAS_HUMAN			PEAKS DB
VLM(+15.99)KQIHKT	36.15	1112.6376	9	-0.7	557.3257	18.20	9.97E4	7	F7:3277	P2PI20160713_pilling_C1RA2_BB72_P7.raw	1	1	sp|O94829|IPO13_HUMAN	Oxidation (M)	M3:Oxidation (M):1000.00	PEAKS DB
ALPHVVPTL	36.14	945.5647	9	0.0	473.7896	40.71	4.04E6	1	F1:10704	P2PI20160713_pilling_C1RA2_BB72_P1.raw	2	2	sp|Q86Y56|DAAF5_HUMAN			PEAKS DB
HLSNIPPSV	36.13	962.5185	9	-0.8	482.2661	30.54	9.65E7	7	F7:7462	P2PI20160713_pilling_C1RA2_BB72_P7.raw	4	4	tr|A6NLN1|A6NLN1_HUMAN:sp|P26599|PTBP1_HUMAN:tr|A0A0U1RRM4|A0A0U1RRM4_HUMAN:tr|A0A0D9SF20|A0A0D9SF20_HUMAN:sp|Q9UKA9|PTBP2_HUMAN:sp|O95758|PTBP3_HUMAN			PEAKS DB
TLLEKDYFL	36.13	1140.6067	9	-0.9	571.3101	46.69	1.62E7	9	F9:12937	P2PI20160713_pilling_C1RA2_BB72_P9.raw	2	2	sp|Q8TF05|PP4R1_HUMAN			PEAKS DB
VVKDRVYQV	36.13	1104.6292	9	-3.7	553.3198	23.95	6.07E5	9	F9:5331	P2PI20160713_pilling_C1RA2_BB72_P9.raw	2	2	sp|Q5JRA6|TGO1_HUMAN			PEAKS DB
FLM(+15.99)NPQNGL	36.13	1048.5011	9	2.0	525.2589	40.12	1.22E6	1	F1:10495	P2PI20160713_pilling_C1RA2_BB72_P1.raw	1	1	sp|Q8WVY7|UBCP1_HUMAN	Oxidation (M)	M3:Oxidation (M):1000.00	PEAKS DB
FLEEFEKNL	36.12	1167.5812	9	4.4	584.7988	46.72	2.32E6	4	F4:12847	P2PI20160713_pilling_C1RA2_BB72_P4.raw	2	2	sp|Q8TEU7|RPGF6_HUMAN:tr|E9PCH4|E9PCH4_HUMAN			PEAKS DB
HIAKILTTV	36.12	994.6175	9	-0.3	498.3159	30.58	4.09E6	7	F7:7242	P2PI20160713_pilling_C1RA2_BB72_P7.raw	1	1	sp|Q8TCG1|CIP2A_HUMAN:tr|A0A087X211|A0A087X211_HUMAN			PEAKS DB
FVEEYLKEV	36.12	1154.5859	9	0.1	578.3003	42.60	2.5E6	1	F1:11366	P2PI20160713_pilling_C1RA2_BB72_P1.raw	2	2	sp|Q14571|ITPR2_HUMAN			PEAKS DB
KLQDGLLHI	36.12	1035.6077	9	3.8	518.8120	35.87	9.52E6	3	F3:9408	P2PI20160713_pilling_C1RA2_BB72_P3.raw	2	2	sp|P01033|TIMP1_HUMAN			PEAKS DB
VM(+15.99)LLHTHTI	36.11	1079.5797	9	0.1	540.7972	28.33	1E6	8	F8:6750	P2PI20160713_pilling_C1RA2_BB72_P8.raw	1	1	sp|Q92616|GCN1_HUMAN	Oxidation (M)	M2:Oxidation (M):1000.00	PEAKS DB
GMMEALLKV	36.11	990.5242	9	3.5	496.2701	49.35	4.58E5	5	F5:13911	P2PI20160713_pilling_C1RA2_BB72_P5.raw	1	1	sp|Q7Z6Z7|HUWE1_HUMAN			PEAKS DB
FIQQERFFL	36.11	1226.6448	9	3.6	614.3304	46.42	5.76E5	2	F2:12830	P2PI20160713_pilling_C1RA2_BB72_P2.raw	2	2	sp|Q9UIQ6|LCAP_HUMAN			PEAKS DB
KVIDQQNGL	36.11	1013.5505	9	-3.3	507.7809	25.69	3.09E5	7	F7:5659	P2PI20160713_pilling_C1RA2_BB72_P7.raw	1	1	sp|P27694|RFA1_HUMAN			PEAKS DB
HLTEDTPKV	36.10	1038.5345	9	-2.6	520.2732	23.41	1.34E7	8	F8:5139	P2PI20160713_pilling_C1RA2_BB72_P8.raw	1	1	tr|C9JDR0|C9JDR0_HUMAN:sp|Q15738|NSDHL_HUMAN			PEAKS DB
SM(+15.99)PEQAHKV	36.09	1041.4913	9	-2.2	521.7507	18.11	2.14E6	5	F5:3567	P2PI20160713_pilling_C1RA2_BB72_P5.raw	1	1	sp|Q86WA8|LONP2_HUMAN	Oxidation (M)	M2:Oxidation (M):1000.00	PEAKS DB
YLAPHVRTL	36.09	1068.6080	9	-0.6	535.3099	29.03	8.87E7	5	F5:7115	P2PI20160713_pilling_C1RA2_BB72_P5.raw	2	2	tr|C9JFE4|C9JFE4_HUMAN:tr|A0A096LP07|A0A096LP07_HUMAN:tr|A8K070|A8K070_HUMAN			PEAKS DB
KLADQYPHL	36.09	1083.5713	9	0.5	542.7921	30.11	1.25E6	5	F5:7509	P2PI20160713_pilling_C1RA2_BB72_P5.raw	1	1	tr|A6PVD3|A6PVD3_HUMAN:sp|P56693|SOX10_HUMAN:sp|P48436|SOX9_HUMAN:sp|P57073|SOX8_HUMAN			PEAKS DB
HLPPTFHAV	36.09	1017.5396	9	-2.2	509.7759	28.31	1.01E8	9	F9:6771	P2PI20160713_pilling_C1RA2_BB72_P9.raw	8	8	sp|C9J798|RAS4B_HUMAN:sp|O43374|RASL2_HUMAN:tr|F5GXT2|F5GXT2_HUMAN			PEAKS DB
FLWRELQEA	36.09	1190.6084	9	1.3	596.3110	44.05	3.92E6	5	F5:12173	P2PI20160713_pilling_C1RA2_BB72_P5.raw	2	2	sp|O43292|GPAA1_HUMAN			PEAKS DB
YLIPLLERL	36.08	1128.6907	9	4.3	565.3535	56.09	5.41E7	4	F4:15994	P2PI20160713_pilling_C1RA2_BB72_P4.raw	5	5	sp|P26196|DDX6_HUMAN			PEAKS DB
ATDHIKVQV	36.08	1009.5556	9	-1.2	505.7833	24.85	8.68E5	2	F2:5633	P2PI20160713_pilling_C1RA2_BB72_P2.raw	2	2	tr|E5RJG9|E5RJG9_HUMAN:tr|E5RGR1|E5RGR1_HUMAN:sp|Q96BK5|PINX1_HUMAN:tr|A0A0A6YYK5|A0A0A6YYK5_HUMAN			PEAKS DB
SLGEFHVRL	36.08	1056.5715	9	2.7	529.2933	36.15	1.16E7	3	F3:9508	P2PI20160713_pilling_C1RA2_BB72_P3.raw	2	2	sp|Q9NU22|MDN1_HUMAN			PEAKS DB
VLLSRTWHV	36.08	1109.6345	9	3.5	555.8252	34.34	1.01E6	2	F2:8745	P2PI20160713_pilling_C1RA2_BB72_P2.raw	1	1	sp|Q92616|GCN1_HUMAN			PEAKS DB
YLSEKVLAA	36.07	992.5542	9	2.3	497.2842	32.77	1.67E8	4	F4:8202	P2PI20160713_pilling_C1RA2_BB72_P4.raw	2	2	sp|P35606|COPB2_HUMAN			PEAKS DB
ILDSGIYRI	36.07	1048.5917	9	-1.2	525.3025	41.52	2.42E7	1	F1:10979	P2PI20160713_pilling_C1RA2_BB72_P1.raw	1	1	sp|Q9UPZ3|HPS5_HUMAN:tr|G3V159|G3V159_HUMAN			PEAKS DB
SLIEKYFSV	36.07	1084.5804	9	-1.1	543.2969	47.47	5.51E7	1	F1:12955	P2PI20160713_pilling_C1RA2_BB72_P1.raw	2	2	sp|P52292|IMA1_HUMAN			PEAKS DB
VIWKYPTM(+15.99)A	36.07	1123.5736	9	-2.6	562.7926	36.69	0	7	F7:9367	P2PI20160713_pilling_C1RA2_BB72_P7.raw	0	0	sp|Q12834|CDC20_HUMAN	Oxidation (M)	M8:Oxidation (M):1000.00	PEAKS DB
YLIPNIKHL	36.06	1109.6597	9	2.2	555.8368	36.88	3E6	4	F4:9519	P2PI20160713_pilling_C1RA2_BB72_P4.raw	2	2	sp|Q8TDJ6|DMXL2_HUMAN			PEAKS DB
ATAERVEHV	36.06	1010.5145	9	-3.2	506.2618	19.59	7.16E5	5	F5:4022	P2PI20160713_pilling_C1RA2_BB72_P5.raw	1	1	tr|E7EQN5|E7EQN5_HUMAN:sp|P98171|RHG04_HUMAN			PEAKS DB
FLSFPTTKT	36.06	1040.5542	9	0.2	521.2845	38.38	0	8	F8:10152	P2PI20160713_pilling_C1RA2_BB72_P8.raw	0	0	sp|P69905|HBA_HUMAN			PEAKS DB
TLSGHSQEV	36.05	956.4563	9	-0.6	479.2341	21.05	2.15E6	5	F5:4464	P2PI20160713_pilling_C1RA2_BB72_P5.raw	1	1	sp|Q12834|CDC20_HUMAN			PEAKS DB
YLSRHNTAV	36.05	1059.5461	9	-0.1	530.7792	20.82	3.8E5	6	F6:4370	P2PI20160713_pilling_C1RA2_BB72_P6.raw	1	1	tr|E9PD53|E9PD53_HUMAN:sp|Q9NTJ3|SMC4_HUMAN			PEAKS DB
LLDKLQTYL	36.05	1105.6383	9	2.6	553.8267	46.43	1.94E6	5	F5:12973	P2PI20160713_pilling_C1RA2_BB72_P5.raw	1	1	sp|Q9H7D7|WDR26_HUMAN:tr|A0A499FIZ0|A0A499FIZ0_HUMAN			PEAKS DB
FGGPVHHQA	36.05	948.4565	9	-2.6	475.2333	19.48	2.43E5	5	F5:3995	P2PI20160713_pilling_C1RA2_BB72_P5.raw	1	1	sp|Q15717|ELAV1_HUMAN			PEAKS DB
SLFKRLYSL	36.05	1125.6545	9	1.6	563.8354	39.71	1.02E6	1	F1:10368	P2PI20160713_pilling_C1RA2_BB72_P1.raw	1	1	sp|P78527|PRKDC_HUMAN			PEAKS DB
GLTM(+15.99)HTHIV	36.05	1023.5172	9	2.3	512.7660	23.93	5.77E5	5	F5:5430	P2PI20160713_pilling_C1RA2_BB72_P5.raw	1	1	tr|H7BXG7|H7BXG7_HUMAN:sp|O94979|SC31A_HUMAN:tr|D6REX3|D6REX3_HUMAN	Oxidation (M)	M4:Oxidation (M):1000.00	PEAKS DB
KAISGVHTV	36.04	910.5236	9	-4.5	456.2671	20.39	2.26E7	7	F7:3946	P2PI20160713_pilling_C1RA2_BB72_P7.raw	3	3	sp|P41091|IF2G_HUMAN			PEAKS DB
FLIEEQKIV	36.04	1117.6383	9	-0.4	559.8262	41.68	3.47E6	1	F1:11040	P2PI20160713_pilling_C1RA2_BB72_P1.raw	1	1	sp|P49207|RL34_HUMAN			PEAKS DB
FLPRKFPSL	36.04	1103.6490	9	3.7	552.8326	35.99	5.71E7	3	F3:9407	P2PI20160713_pilling_C1RA2_BB72_P3.raw	2	2	sp|Q14137|BOP1_HUMAN			PEAKS DB
M(+15.99)VDGKPVNL	36.04	987.5059	9	3.7	494.7609	27.43	5.57E6	2	F2:6493	P2PI20160713_pilling_C1RA2_BB72_P2.raw	1	1	sp|P60763|RAC3_HUMAN:sp|P63000|RAC1_HUMAN	Oxidation (M)	M1:Oxidation (M):1000.00	PEAKS DB
QM(+15.99)SEIEAKV	36.03	1049.5063	9	-2.0	525.7582	25.51	2.53E7	2	F2:5818	P2PI20160713_pilling_C1RA2_BB72_P2.raw	2	2	sp|Q9Y490|TLN1_HUMAN	Oxidation (M)	M2:Oxidation (M):1000.00	PEAKS DB
LLDQTKTLA	36.03	1001.5757	9	0.1	501.7952	30.22	7.57E6	1	F1:7127	P2PI20160713_pilling_C1RA2_BB72_P1.raw	1	1	sp|Q9Y490|TLN1_HUMAN			PEAKS DB
YLHSYLTYI	36.03	1171.5913	9	0.4	586.8032	44.73	9.91E6	8	F8:12221	P2PI20160713_pilling_C1RA2_BB72_P8.raw	2	2	sp|Q9UHB9|SRP68_HUMAN			PEAKS DB
FLDDKKVYC	36.02	1129.5477	9	5.1	565.7825	30.46	3.07E6	4	F4:7361	P2PI20160713_pilling_C1RA2_BB72_P4.raw	1	1	sp|Q03164|KMT2A_HUMAN			PEAKS DB
HLGNLKFVV	36.02	1025.6022	9	3.4	513.8087	35.87	5.31E5	4	F4:9171	P2PI20160713_pilling_C1RA2_BB72_P4.raw	1	1	sp|O94832|MYO1D_HUMAN			PEAKS DB
VM(+15.99)APRTLVL	36.02	1014.5896	9	2.9	508.3024	36.32	1.89E7	2	F2:9370	P2PI20160713_pilling_C1RA2_BB72_P2.raw	4	4	tr|A0A140T9I0|A0A140T9I0_HUMAN:sp|P01892|1A02_HUMAN:tr|A0A140T913|A0A140T913_HUMAN:tr|A0A140T9X5|A0A140T9X5_HUMAN:sp|P10316|1A69_HUMAN:sp|P05534|1A24_HUMAN:sp|P30447|1A23_HUMAN	Oxidation (M)	M2:Oxidation (M):1000.00	PEAKS DB
LLPHPGLKV	36.02	972.6120	9	-1.2	487.3127	30.47	4.54E6	7	F7:7205	P2PI20160713_pilling_C1RA2_BB72_P7.raw	3	3	sp|Q8NHH9|ATLA2_HUMAN			PEAKS DB
KLLDWFKTV	36.01	1148.6593	9	1.6	575.3367	47.69	3.04E5	5	F5:13416	P2PI20160713_pilling_C1RA2_BB72_P5.raw	1	1	sp|Q6PJG6|BRAT1_HUMAN			PEAKS DB
FLKKVHETV	36.01	1099.6389	9	-3.8	550.8246	22.47	1.26E5	1	F1:4531	P2PI20160713_pilling_C1RA2_BB72_P1.raw	1	1	tr|A0A087WYI0|A0A087WYI0_HUMAN:tr|C9IYS7|C9IYS7_HUMAN:sp|Q5TA45|INT11_HUMAN			PEAKS DB
ALNQETTYV	36.00	1037.5029	9	-0.3	519.7586	35.17	0	1	F1:8805	P2PI20160713_pilling_C1RA2_BB72_P1.raw	0	0	sp|Q9HCN4|GPN1_HUMAN			PEAKS DB
SLFGNIKGA	35.99	905.4970	9	-0.7	453.7555	36.16	3.76E7	8	F8:9350	P2PI20160713_pilling_C1RA2_BB72_P8.raw	2	2	sp|P33908|MA1A1_HUMAN			PEAKS DB
LLDIHTHEA	35.99	1047.5349	9	-0.4	524.7734	26.56	6.36E6	3	F3:6298	P2PI20160713_pilling_C1RA2_BB72_P3.raw	2	2	tr|H0YBS1|H0YBS1_HUMAN:sp|Q75QN2|INT8_HUMAN			PEAKS DB
SM(+15.99)YDKVLML	35.99	1114.5403	9	3.4	558.2793	43.14	2.79E6	9	F9:11770	P2PI20160713_pilling_C1RA2_BB72_P9.raw	3	3	sp|Q9Y5Q8|TF3C5_HUMAN:tr|Q5T7U1|Q5T7U1_HUMAN	Oxidation (M)	M2:Oxidation (M):104.48	PEAKS DB
RLSPIENFL	35.99	1087.6025	9	-0.1	544.8085	46.81	1.19E7	1	F1:12761	P2PI20160713_pilling_C1RA2_BB72_P1.raw	2	2	sp|Q8IVL5|P3H2_HUMAN:tr|C9JSL4|C9JSL4_HUMAN:tr|C9J313|C9J313_HUMAN			PEAKS DB
YLAQVYQHL	35.99	1133.5869	9	-0.6	567.8004	37.71	5.9E6	9	F9:9895	P2PI20160713_pilling_C1RA2_BB72_P9.raw	1	1	sp|Q96EK5|KBP_HUMAN:tr|A0A1B0GUA3|A0A1B0GUA3_HUMAN			PEAKS DB
KITTVIQHV	35.99	1037.6233	9	-0.5	519.8173	26.78	5.29E6	4	F4:6086	P2PI20160713_pilling_C1RA2_BB72_P4.raw	1	1	sp|Q9H3R5|CENPH_HUMAN:tr|H0Y9E6|H0Y9E6_HUMAN			PEAKS DB
NMAEIM(+15.99)AKA	35.98	993.4623	9	-1.1	497.7379	25.93	6.43E4	7	F7:5704	P2PI20160713_pilling_C1RA2_BB72_P7.raw	1	1	tr|K7EK91|K7EK91_HUMAN:sp|Q9UFH2|DYH17_HUMAN	Oxidation (M)	M6:Oxidation (M):69.71	PEAKS DB
GLLQHVHKI	35.98	1043.6240	9	-0.3	522.8192	26.12	2.99E5	7	F7:5790	P2PI20160713_pilling_C1RA2_BB72_P7.raw	1	1	sp|Q9BYG5|PAR6B_HUMAN			PEAKS DB
VLNREVERV	35.97	1112.6301	9	-3.0	557.3207	23.47	1.17E7	9	F9:5152	P2PI20160713_pilling_C1RA2_BB72_P9.raw	2	2	sp|Q12933|TRAF2_HUMAN			PEAKS DB
KAIGSLKEV	35.97	943.5702	9	-3.6	472.7906	23.97	2.96E6	1	F1:5001	P2PI20160713_pilling_C1RA2_BB72_P1.raw	1	1	sp|Q9H8V3|ECT2_HUMAN			PEAKS DB
KM(+15.99)DENQFVA	35.96	1096.4858	9	-0.1	549.2501	26.21	3.01E6	1	F1:5764	P2PI20160713_pilling_C1RA2_BB72_P1.raw	2	2	sp|Q16555|DPYL2_HUMAN:tr|A0A1C7CYX9|A0A1C7CYX9_HUMAN	Oxidation (M)	M2:Oxidation (M):1000.00	PEAKS DB
KLYDGFQYL	35.95	1145.5757	9	-0.3	573.7949	45.83	1.53E7	7	F7:12394	P2PI20160713_pilling_C1RA2_BB72_P7.raw	2	2	sp|Q9UBF8|PI4KB_HUMAN:tr|A0A0B4J1S8|A0A0B4J1S8_HUMAN			PEAKS DB
KM(+15.99)FFLIDKV	35.95	1155.6361	9	1.2	578.8245	38.29	2.93E7	4	F4:10048	P2PI20160713_pilling_C1RA2_BB72_P4.raw	4	4	sp|P20591|MX1_HUMAN	Oxidation (M)	M2:Oxidation (M):1000.00	PEAKS DB
HLM(+15.99)ALLQHV	35.95	1076.5801	9	-0.4	539.2971	32.09	2.47E6	7	F7:7789	P2PI20160713_pilling_C1RA2_BB72_P7.raw	1	1	sp|Q92888|ARHG1_HUMAN:tr|M0QZR4|M0QZR4_HUMAN	Oxidation (M)	M3:Oxidation (M):1000.00	PEAKS DB
HLQERVDKV	35.95	1122.6145	9	-4.0	375.2106	20.27	1.17E7	7	F7:3918	P2PI20160713_pilling_C1RA2_BB72_P7.raw	1	1	tr|C9J050|C9J050_HUMAN:sp|P49585|PCY1A_HUMAN:tr|C9JEJ2|C9JEJ2_HUMAN			PEAKS DB
HLGEYQAAV	35.95	986.4821	9	-1.4	494.2476	28.87	7.46E6	1	F1:6634	P2PI20160713_pilling_C1RA2_BB72_P1.raw	1	1	sp|Q00610|CLH1_HUMAN:tr|A0A087WVQ6|A0A087WVQ6_HUMAN			PEAKS DB
YAAELIERV	35.94	1062.5709	9	-0.8	532.2923	37.63	8.6E6	8	F8:9854	P2PI20160713_pilling_C1RA2_BB72_P8.raw	1	1	sp|Q9Y4B6|DCAF1_HUMAN			PEAKS DB
LLYSRDHSV	35.93	1088.5614	9	-3.4	545.2861	24.96	8.99E5	1	F1:5337	P2PI20160713_pilling_C1RA2_BB72_P1.raw	1	1	tr|M0R248|M0R248_HUMAN:sp|Q13011|ECH1_HUMAN			PEAKS DB
RQTFVIHKL	35.93	1140.6768	9	-0.6	381.2318	25.99	8.39E5	6	F6:6029	P2PI20160713_pilling_C1RA2_BB72_P6.raw	2	2	sp|Q562F6|SGO2_HUMAN			PEAKS DB
VMYGKVYRI	35.93	1127.6161	9	0.2	564.8142	29.81	2.62E6	6	F6:7304	P2PI20160713_pilling_C1RA2_BB72_P6.raw	2	2	tr|C9JLU1|C9JLU1_HUMAN:sp|P52434|RPAB3_HUMAN			PEAKS DB
FLQPELVKL	35.92	1085.6484	9	1.0	543.8320	45.75	2.07E8	7	F7:12401	P2PI20160713_pilling_C1RA2_BB72_P7.raw	4	4	sp|Q14997|PSME4_HUMAN			PEAKS DB
ALQEKLWNV	35.91	1099.6025	9	2.8	550.8088	40.03	1.7E7	2	F2:10644	P2PI20160713_pilling_C1RA2_BB72_P2.raw	2	2	sp|Q96HW7|INT4_HUMAN			PEAKS DB
YTWEEVFRV	35.91	1227.5924	9	3.5	614.8056	52.65	1.34E8	9	F9:14970	P2PI20160713_pilling_C1RA2_BB72_P9.raw	2	2	sp|Q96RG2|PASK_HUMAN			PEAKS DB
AQYEHDLEV	35.91	1102.4930	9	-0.1	552.2526	31.23	2.41E7	3	F3:7834	P2PI20160713_pilling_C1RA2_BB72_P3.raw	1	1	sp|P62826|RAN_HUMAN:tr|B5MDF5|B5MDF5_HUMAN:tr|J3KQE5|J3KQE5_HUMAN			PEAKS DB
SLHLHVPSV	35.91	987.5502	9	-0.3	494.7822	33.14	2.58E7	9	F9:8370	P2PI20160713_pilling_C1RA2_BB72_P9.raw	2	2	sp|Q9UHV7|MED13_HUMAN			PEAKS DB
LLLDM(+15.99)QNRL	35.90	1130.6118	9	1.3	566.3139	37.34	7.89E6	8	F8:9768	P2PI20160713_pilling_C1RA2_BB72_P8.raw	2	2	tr|F5GY55|F5GY55_HUMAN:sp|Q16531|DDB1_HUMAN	Oxidation (M)	M5:Oxidation (M):1000.00	PEAKS DB
AILAHLNTV	35.90	950.5549	9	1.0	476.2852	35.29	2.08E7	7	F7:8839	P2PI20160713_pilling_C1RA2_BB72_P7.raw	2	2	sp|Q9UNS1|TIM_HUMAN			PEAKS DB
IAPPVPLKA	35.90	904.5745	9	2.8	453.2946	34.19	2.43E8	4	F4:8631	P2PI20160713_pilling_C1RA2_BB72_P4.raw	2	2	sp|O43683|BUB1_HUMAN			PEAKS DB
SM(+15.99)PPVYPSV	35.90	991.4684	9	-1.2	496.7409	38.40	1.8E7	7	F7:9945	P2PI20160713_pilling_C1RA2_BB72_P7.raw	3	3	sp|Q8IWZ3|ANKH1_HUMAN	Oxidation (M)	M2:Oxidation (M):1000.00	PEAKS DB
YM(+15.99)SEHLLKA	35.89	1106.5430	9	-2.0	554.2761	24.62	7.92E6	4	F4:5374	P2PI20160713_pilling_C1RA2_BB72_P4.raw	3	3	sp|P53350|PLK1_HUMAN	Oxidation (M)	M2:Oxidation (M):1000.00	PEAKS DB
HLLKSETSV	35.89	1012.5553	9	-3.7	507.2831	23.39	1.57E6	9	F9:5146	P2PI20160713_pilling_C1RA2_BB72_P9.raw	1	1	sp|Q92575|UBXN4_HUMAN			PEAKS DB
TIM(+15.99)PKDIQL	35.89	1073.5791	9	-0.1	537.7968	35.80	8.89E7	1	F1:8986	P2PI20160713_pilling_C1RA2_BB72_P1.raw	3	3	sp|Q71DI3|H32_HUMAN	Oxidation (M)	M3:Oxidation (M):1000.00	PEAKS DB
ALYKKLLNV	35.89	1060.6644	9	0.4	531.3397	33.27	7.06E5	9	F9:8412	P2PI20160713_pilling_C1RA2_BB72_P9.raw	1	1	sp|Q15034|HERC3_HUMAN			PEAKS DB
FTVPRVVAV	35.89	986.5912	9	3.0	494.3032	41.81	3.57E6	2	F2:11241	P2PI20160713_pilling_C1RA2_BB72_P2.raw	1	1	tr|F2Z2U4|F2Z2U4_HUMAN:sp|Q9Y4A5|TRRAP_HUMAN			PEAKS DB
HLYSEVKEV	35.89	1102.5658	9	-1.2	552.2882	26.10	1.79E7	2	F2:5994	P2PI20160713_pilling_C1RA2_BB72_P2.raw	1	1	sp|Q7Z333|SETX_HUMAN			PEAKS DB
YLM(+15.99)PGFIHL	35.88	1105.5630	9	0.7	553.7880	47.75	1.85E7	3	F3:13339	P2PI20160713_pilling_C1RA2_BB72_P3.raw	2	2	sp|Q86TM3|DDX53_HUMAN:sp|Q9NXZ2|DDX43_HUMAN	Oxidation (M)	M3:Oxidation (M):1000.00	PEAKS DB
NYDEALRLL	35.87	1105.5768	9	-1.0	553.7951	46.71	2.26E6	7	F7:12691	P2PI20160713_pilling_C1RA2_BB72_P7.raw	1	1	sp|Q9HCS7|SYF1_HUMAN			PEAKS DB
AVAWLVAHV	35.87	964.5494	9	-1.7	483.2812	45.28	4.35E5	1	F1:12269	P2PI20160713_pilling_C1RA2_BB72_P1.raw	1	1	tr|F5H5K2|F5H5K2_HUMAN:sp|O75448|MED24_HUMAN:tr|F5GY88|F5GY88_HUMAN:tr|A0A0B4J1W0|A0A0B4J1W0_HUMAN			PEAKS DB
SMISKLKQA	35.87	1004.5688	9	-1.7	503.2898	25.50	4.53E5	3	F3:5973	P2PI20160713_pilling_C1RA2_BB72_P3.raw	1	1	tr|A0A0C4DGX4|A0A0C4DGX4_HUMAN:sp|Q13616|CUL1_HUMAN			PEAKS DB
SLM(+15.99)NIQHFL	35.86	1117.5590	9	1.1	559.7862	41.62	5.05E6	6	F6:11369	P2PI20160713_pilling_C1RA2_BB72_P6.raw	2	2	tr|A0A0C4DGH6|A0A0C4DGH6_HUMAN:sp|A0JNW5|UH1BL_HUMAN	Oxidation (M)	M3:Oxidation (M):1000.00	PEAKS DB
TLFFQQNAL	35.86	1080.5604	9	-1.5	541.2867	53.93	3.49E6	7	F7:15033	P2PI20160713_pilling_C1RA2_BB72_P7.raw	1	1	tr|D3DUJ3|D3DUJ3_HUMAN:tr|K7EQG9|K7EQG9_HUMAN:sp|P17706|PTN2_HUMAN			PEAKS DB
YLKDKLDET	35.85	1123.5760	9	-2.2	562.7941	24.14	3.1E7	8	F8:5348	P2PI20160713_pilling_C1RA2_BB72_P8.raw	1	1	sp|P11388|TOP2A_HUMAN			PEAKS DB
KIVDFSYSV	35.85	1056.5491	9	1.2	529.2825	40.82	2.61E7	9	F9:11015	P2PI20160713_pilling_C1RA2_BB72_P9.raw	1	1	sp|O60566|BUB1B_HUMAN			PEAKS DB
YMEEIYHRI	35.85	1252.5911	9	-1.8	418.5369	33.27	2.59E6	7	F7:8166	P2PI20160713_pilling_C1RA2_BB72_P7.raw	2	2	tr|E9PNM1|E9PNM1_HUMAN:sp|P37268|FDFT_HUMAN:tr|A0A1W2PQ47|A0A1W2PQ47_HUMAN			PEAKS DB
HVWNKSVTL	35.84	1082.5873	9	1.3	542.3005	29.56	0	6	F6:7237	P2PI20160713_pilling_C1RA2_BB72_P6.raw	0	0	sp|Q9BYT8|NEUL_HUMAN			PEAKS DB
ALANHLIKV	35.84	977.6022	9	-0.6	489.8080	29.74	1.91E7	7	F7:6945	P2PI20160713_pilling_C1RA2_BB72_P7.raw	1	1	sp|Q9H4M9|EHD1_HUMAN:tr|A0A024R571|A0A024R571_HUMAN:sp|Q9NZN3|EHD3_HUMAN			PEAKS DB
FQSHQIFHV	35.84	1141.5669	9	-0.4	571.7905	31.03	1.79E5	8	F8:7638	P2PI20160713_pilling_C1RA2_BB72_P8.raw	1	1	sp|Q96A54|PAQR1_HUMAN			PEAKS DB
M(+15.99)LDEQKEQL	35.83	1148.5383	9	-2.5	575.2750	25.85	2.12E5	1	F1:5632	P2PI20160713_pilling_C1RA2_BB72_P1.raw	1	1	tr|H3BV99|H3BV99_HUMAN:sp|O00161|SNP23_HUMAN	Oxidation (M)	M1:Oxidation (M):1000.00	PEAKS DB
M(+15.99)M(+15.99)AIAIM(+15.99)KV	35.83	1054.5225	9	0.8	528.2689	29.54	2.2E5	8	F8:7133	P2PI20160713_pilling_C1RA2_BB72_P8.raw	1	1	sp|Q969E2|SCAM4_HUMAN	Oxidation (M)	M1:Oxidation (M):1000.00;M2:Oxidation (M):1000.00;M7:Oxidation (M):1000.00	PEAKS DB
RLAHYIDRV	35.83	1141.6356	9	-1.6	381.5508	25.11	2.54E7	4	F4:5570	P2PI20160713_pilling_C1RA2_BB72_P4.raw	2	2	sp|Q03252|LMNB2_HUMAN			PEAKS DB
YLPHYIPGV	35.83	1057.5596	9	1.0	529.7876	41.07	7.4E6	1	F1:10845	P2PI20160713_pilling_C1RA2_BB72_P1.raw	1	1	tr|F1T0I1|F1T0I1_HUMAN:sp|O15027|SC16A_HUMAN			PEAKS DB
GLFKLLHKA	35.83	1025.6385	9	0.5	513.8257	30.52	5.01E5	3	F3:7614	P2PI20160713_pilling_C1RA2_BB72_P3.raw	1	1	sp|O14802|RPC1_HUMAN			PEAKS DB
VLATTVGKV	35.83	886.5488	9	-2.0	444.2808	28.32	8.86E6	1	F1:6441	P2PI20160713_pilling_C1RA2_BB72_P1.raw	1	1	sp|Q92667|AKAP1_HUMAN			PEAKS DB
RLYGYFHDA	35.83	1140.5352	9	-1.9	381.1849	30.43	1.18E7	7	F7:7209	P2PI20160713_pilling_C1RA2_BB72_P7.raw	4	4	sp|O14965|AURKA_HUMAN			PEAKS DB
LLTEMIHEA	35.82	1055.5321	9	0.7	528.7737	38.40	1.72E6	8	F8:10153	P2PI20160713_pilling_C1RA2_BB72_P8.raw	1	1	sp|Q10713|MPPA_HUMAN			PEAKS DB
RLLHGSPNL	35.82	1005.5720	9	-1.2	503.7913	26.17	8.64E5	4	F4:5896	P2PI20160713_pilling_C1RA2_BB72_P4.raw	2	2	sp|Q8N531|FBXL6_HUMAN			PEAKS DB
TQADWQHRV	35.82	1139.5472	9	-3.9	380.8549	24.38	3.71E6	9	F9:5464	P2PI20160713_pilling_C1RA2_BB72_P9.raw	2	2	sp|Q96Q83|ALKB3_HUMAN			PEAKS DB
VIMWQKHYV	35.82	1202.6271	9	-0.5	401.8828	31.84	4.64E5	8	F8:7921	P2PI20160713_pilling_C1RA2_BB72_P8.raw	1	1	sp|P13073|COX41_HUMAN			PEAKS DB
GGATRIPAV	35.81	840.4817	9	-2.4	421.2471	27.95	3.43E5	1	F1:6330	P2PI20160713_pilling_C1RA2_BB72_P1.raw	1	1	sp|Q92598|HS105_HUMAN:tr|E9PDE8|E9PDE8_HUMAN:sp|O95757|HS74L_HUMAN:tr|A0A087WTS8|A0A087WTS8_HUMAN:tr|A0A087WYC1|A0A087WYC1_HUMAN:sp|P34932|HSP74_HUMAN			PEAKS DB
KLSNHVFNA	35.81	1028.5403	9	-1.4	515.2755	24.77	3.07E6	2	F2:5596	P2PI20160713_pilling_C1RA2_BB72_P2.raw	1	1	tr|B4E1Q4|B4E1Q4_HUMAN:sp|O14730|RIOK3_HUMAN			PEAKS DB
ALKEKVIKA	35.81	998.6487	9	-4.2	500.3295	20.28	1.05E7	7	F7:3914	P2PI20160713_pilling_C1RA2_BB72_P7.raw	2	2	sp|P31153|METK2_HUMAN			PEAKS DB
FLYDLDKQV	35.81	1139.5862	9	-0.7	570.8000	42.87	5.92E6	1	F1:11445	P2PI20160713_pilling_C1RA2_BB72_P1.raw	2	2	sp|Q6ZS17|RIPR1_HUMAN:tr|A0A0A0MTL6|A0A0A0MTL6_HUMAN			PEAKS DB
KLIDPQTQV	35.80	1040.5865	9	1.0	521.3011	30.38	1.26E6	1	F1:7207	P2PI20160713_pilling_C1RA2_BB72_P1.raw	1	1	sp|Q9UKG1|DP13A_HUMAN			PEAKS DB
TLHAVDVTL	35.80	967.5338	9	-0.4	484.7740	37.37	1.46E6	8	F8:9789	P2PI20160713_pilling_C1RA2_BB72_P8.raw	1	1	tr|Q4VAN1|Q4VAN1_HUMAN:sp|Q13410|BT1A1_HUMAN			PEAKS DB
FLAEIFKKI	35.80	1107.6692	9	0.9	554.8412	44.27	1.57E6	6	F6:12165	P2PI20160713_pilling_C1RA2_BB72_P6.raw	1	1	sp|Q14008|CKAP5_HUMAN			PEAKS DB
PLGDFRHTM(+15.99)	35.80	1088.5073	9	-0.1	545.2598	25.03	2.68E5	5	F5:5767	P2PI20160713_pilling_C1RA2_BB72_P5.raw	1	1	sp|Q9H3Q1|BORG4_HUMAN	Oxidation (M)	M9:Oxidation (M):1000.00	PEAKS DB
YLDRLIPQA	35.79	1087.6025	9	1.0	544.8091	40.75	5.61E7	9	F9:11026	P2PI20160713_pilling_C1RA2_BB72_P9.raw	2	2	sp|Q96E52|OMA1_HUMAN			PEAKS DB
GLLRVISGV	35.78	912.5756	9	-0.8	457.2947	43.88	3.5E6	7	F7:11753	P2PI20160713_pilling_C1RA2_BB72_P7.raw	1	1	sp|P35579|MYH9_HUMAN			PEAKS DB
AALSKAFKV	35.78	933.5647	9	-1.1	467.7881	27.95	1.5E5	6	F6:6708	P2PI20160713_pilling_C1RA2_BB72_P6.raw	1	1	tr|A0A087X054|A0A087X054_HUMAN:sp|Q9Y4L1|HYOU1_HUMAN:tr|A0A494C039|A0A494C039_HUMAN			PEAKS DB
AM(+15.99)DTPKPAV	35.77	944.4637	9	-1.3	473.2385	22.83	7.3E4	7	F7:4722	P2PI20160713_pilling_C1RA2_BB72_P7.raw	1	1	sp|P46013|KI67_HUMAN	Oxidation (M)	M2:Oxidation (M):1000.00	PEAKS DB
ILDEEKFNV	35.77	1105.5656	9	0.4	553.7903	38.22	8.44E6	7	F7:9871	P2PI20160713_pilling_C1RA2_BB72_P7.raw	1	1	tr|Q5T3Q7|Q5T3Q7_HUMAN:sp|Q9H583|HEAT1_HUMAN			PEAKS DB
KILPTLEAV	35.77	982.6063	9	0.4	492.3106	40.30	1.74E8	1	F1:10727	P2PI20160713_pilling_C1RA2_BB72_P1.raw	1	1	tr|X6R6Z1|X6R6Z1_HUMAN:tr|B4DY09|B4DY09_HUMAN:sp|Q12905|ILF2_HUMAN			PEAKS DB
ALHVYQHGL	35.77	1036.5454	9	0.9	519.2791	26.58	1.64E5	4	F4:6050	P2PI20160713_pilling_C1RA2_BB72_P4.raw	1	1	tr|A0A0A0MRG8|A0A0A0MRG8_HUMAN:sp|Q16611|BAK_HUMAN			PEAKS DB
QQLEAVYKV	35.76	1076.5865	9	1.6	539.2999	33.00	1.15E6	4	F4:8206	P2PI20160713_pilling_C1RA2_BB72_P4.raw	1	1	sp|Q6VMQ6|MCAF1_HUMAN:tr|F5H592|F5H592_HUMAN			PEAKS DB
KLQEFLQTL	35.76	1118.6335	9	0.7	560.3245	44.88	2.1E8	7	F7:12066	P2PI20160713_pilling_C1RA2_BB72_P7.raw	3	3	sp|Q9NVI1|FANCI_HUMAN			PEAKS DB
LQDPRIHTV	35.76	1077.5930	9	-2.3	539.8026	25.60	4.71E6	1	F1:5520	P2PI20160713_pilling_C1RA2_BB72_P1.raw	2	2	sp|Q5THJ4|VP13D_HUMAN			PEAKS DB
VLWTGPKVV	35.75	997.5960	9	-1.7	499.8044	40.27	4.43E6	1	F1:10538	P2PI20160713_pilling_C1RA2_BB72_P1.raw	1	1	sp|O60502|OGA_HUMAN			PEAKS DB
YLESEM(+15.99)YQL	35.74	1190.5165	9	1.7	596.2665	43.96	1.38E6	1	F1:11799	P2PI20160713_pilling_C1RA2_BB72_P1.raw	2	2	sp|Q8IYI6|EXOC8_HUMAN	Oxidation (M)	M6:Oxidation (M):1000.00	PEAKS DB
VIFDRFRGV	35.73	1107.6189	9	-0.8	554.8163	36.34	1.09E6	1	F1:9196	P2PI20160713_pilling_C1RA2_BB72_P1.raw	1	1	tr|C9JW96|C9JW96_HUMAN:sp|P35232|PHB_HUMAN:tr|C9JZ20|C9JZ20_HUMAN:tr|E7ESE2|E7ESE2_HUMAN:tr|E9PCW0|E9PCW0_HUMAN			PEAKS DB
TLFTHSHVV	35.72	1039.5450	9	-0.7	520.7783	27.66	2.36E6	6	F6:6559	P2PI20160713_pilling_C1RA2_BB72_P6.raw	1	1	sp|Q9NRP7|STK36_HUMAN			PEAKS DB
YLDDREHAL	35.72	1130.5356	9	0.7	566.2742	26.74	7.16E5	2	F2:6237	P2PI20160713_pilling_C1RA2_BB72_P2.raw	1	1	sp|Q9UFD9|RIM3A_HUMAN			PEAKS DB
FLFGEVHKA	35.72	1046.5549	9	-0.1	524.2847	31.81	2.13E8	9	F9:7993	P2PI20160713_pilling_C1RA2_BB72_P9.raw	3	3	tr|Q5T670|Q5T670_HUMAN:sp|Q7L590|MCM10_HUMAN			PEAKS DB
YLDQQLQKL	35.72	1147.6237	9	-0.9	574.8186	36.37	9.77E5	7	F7:9238	P2PI20160713_pilling_C1RA2_BB72_P7.raw	1	1	sp|Q9NQT8|KI13B_HUMAN			PEAKS DB
M(+15.99)LDDRAYLV	35.71	1110.5380	9	0.2	556.2764	37.83	4.42E7	9	F9:9947	P2PI20160713_pilling_C1RA2_BB72_P9.raw	2	2	sp|Q5SRE5|NU188_HUMAN	Oxidation (M)	M1:Oxidation (M):1000.00	PEAKS DB
TM(+15.99)FGHTNSV	35.71	1008.4335	9	-1.5	505.2221	23.72	3.24E6	2	F2:5211	P2PI20160713_pilling_C1RA2_BB72_P2.raw	1	1	tr|C9JLV4|C9JLV4_HUMAN:sp|O14727|APAF_HUMAN	Oxidation (M)	M2:Oxidation (M):1000.00	PEAKS DB
FLDHVM(+15.99)YTI	35.71	1153.5477	9	0.3	577.7813	43.30	3.63E6	1	F1:11581	P2PI20160713_pilling_C1RA2_BB72_P1.raw	3	3	tr|A0A0A0MSL2|A0A0A0MSL2_HUMAN:sp|Q9UKS7|IKZF2_HUMAN:tr|B4DWF2|B4DWF2_HUMAN	Oxidation (M)	M6:Oxidation (M):1000.00	PEAKS DB
GLM(+15.99)LQHITL	35.71	1040.5688	9	1.3	521.2924	41.96	2.82E6	9	F9:11380	P2PI20160713_pilling_C1RA2_BB72_P9.raw	2	2	tr|Q5TBH8|Q5TBH8_HUMAN:sp|O15228|GNPAT_HUMAN	Oxidation (M)	M3:Oxidation (M):1000.00	PEAKS DB
ALSDHHIYL	35.71	1067.5399	9	0.7	534.7776	31.61	3.11E8	8	F8:7803	P2PI20160713_pilling_C1RA2_BB72_P8.raw	3	3	tr|H3BQN4|H3BQN4_HUMAN:sp|P04075|ALDOA_HUMAN:tr|J3KPS3|J3KPS3_HUMAN:tr|H3BPS8|H3BPS8_HUMAN			PEAKS DB
ALDHMVEYV	35.71	1075.5009	9	2.5	538.7590	39.45	4.6E6	8	F8:10526	P2PI20160713_pilling_C1RA2_BB72_P8.raw	1	1	sp|O60664|PLIN3_HUMAN:tr|K7ERZ3|K7ERZ3_HUMAN			PEAKS DB
HLLPDLHAL	35.71	1027.5814	9	3.0	514.7985	40.57	2.7E6	5	F5:10958	P2PI20160713_pilling_C1RA2_BB72_P5.raw	1	1	sp|Q8NBF2|NHLC2_HUMAN			PEAKS DB
IVDKTASFV	35.71	978.5386	9	0.8	490.2756	31.32	9.85E6	4	F4:7631	P2PI20160713_pilling_C1RA2_BB72_P4.raw	2	2	sp|Q15459|SF3A1_HUMAN			PEAKS DB
GLARQPEEV	35.71	997.5192	9	-2.3	499.7657	24.99	2.18E6	7	F7:5398	P2PI20160713_pilling_C1RA2_BB72_P7.raw	1	1	tr|E9PM53|E9PM53_HUMAN:sp|Q9UIF7|MUTYH_HUMAN:tr|E5KP25|E5KP25_HUMAN			PEAKS DB
TLWYRAPEV	35.70	1133.5869	9	-1.2	567.8000	40.33	2.02E7	1	F1:10573	P2PI20160713_pilling_C1RA2_BB72_P1.raw	1	1	tr|F8VWX7|F8VWX7_HUMAN:sp|P11802|CDK4_HUMAN			PEAKS DB
TM(+15.99)EKYLKEV	35.69	1155.5846	9	-0.2	578.7982	24.85	3.17E6	6	F6:5642	P2PI20160713_pilling_C1RA2_BB72_P6.raw	2	2	sp|P35790|CHKA_HUMAN:tr|E9PM06|E9PM06_HUMAN	Oxidation (M)	M2:Oxidation (M):1000.00	PEAKS DB
GLNDRSDAV	35.69	945.4515	9	-1.8	473.7312	23.20	1.31E6	5	F5:5173	P2PI20160713_pilling_C1RA2_BB72_P5.raw	2	2	sp|Q9BPX3|CND3_HUMAN			PEAKS DB
GMLDLVKKV	35.68	1001.5943	9	2.8	501.8047	39.11	2.12E6	2	F2:10336	P2PI20160713_pilling_C1RA2_BB72_P2.raw	1	1	tr|Q5JTV1|Q5JTV1_HUMAN:sp|Q9UKD1|GMEB2_HUMAN			PEAKS DB
ALDQDHVAV	35.68	966.4771	9	-1.5	484.2451	28.47	5.7E6	9	F9:6813	P2PI20160713_pilling_C1RA2_BB72_P9.raw	1	1	sp|Q9H8H0|NOL11_HUMAN			PEAKS DB
SLDQPTQTV	35.67	987.4873	9	0.2	494.7510	31.38	8.33E8	7	F7:7578	P2PI20160713_pilling_C1RA2_BB72_P7.raw	4	4	sp|B5ME19|EIFCL_HUMAN:sp|Q99613|EIF3C_HUMAN			PEAKS DB
SVTSHIYQV	35.67	1032.5240	9	-0.9	517.2677	30.59	4.58E7	3	F3:7611	P2PI20160713_pilling_C1RA2_BB72_P3.raw	1	1	sp|O94953|KDM4B_HUMAN:tr|A0A0C4DFL8|A0A0C4DFL8_HUMAN:tr|F5GX28|F5GX28_HUMAN			PEAKS DB
ALVEKTLWL	35.67	1071.6328	9	4.3	536.8248	46.52	2.23E6	3	F3:12954	P2PI20160713_pilling_C1RA2_BB72_P3.raw	2	2	tr|Q5TBH8|Q5TBH8_HUMAN:sp|O15228|GNPAT_HUMAN			PEAKS DB
LLFKDVKNA	35.67	1046.6124	9	1.4	524.3131	28.38	3.88E6	5	F5:6860	P2PI20160713_pilling_C1RA2_BB72_P5.raw	1	1	sp|Q9Y3C4|TPRKB_HUMAN			PEAKS DB
KLFDTQQFL	35.66	1138.6022	9	2.8	570.3087	46.57	1.22E8	6	F6:12920	P2PI20160713_pilling_C1RA2_BB72_P6.raw	1	1	sp|Q15306|IRF4_HUMAN			PEAKS DB
MLQDSIHVV	35.66	1040.5325	9	0.6	521.2738	37.21	5.37E5	7	F7:9549	P2PI20160713_pilling_C1RA2_BB72_P7.raw	1	1	sp|Q13416|ORC2_HUMAN			PEAKS DB
TLADLVHHV	35.66	1003.5450	9	0.6	502.7801	35.57	2.17E8	9	F9:9254	P2PI20160713_pilling_C1RA2_BB72_P9.raw	3	3	tr|F2Z2U4|F2Z2U4_HUMAN:sp|Q9Y4A5|TRRAP_HUMAN			PEAKS DB
VVSGVVSKV	35.65	872.5331	9	-2.1	437.2729	26.74	1.25E6	9	F9:6230	P2PI20160713_pilling_C1RA2_BB72_P9.raw	1	1	sp|Q14008|CKAP5_HUMAN			PEAKS DB
YLQDKIYEV	35.64	1169.5968	9	-1.0	585.8051	37.25	5.56E6	7	F7:9544	P2PI20160713_pilling_C1RA2_BB72_P7.raw	1	1	sp|Q8N8U2|CDYL2_HUMAN:tr|A0A0B4J291|A0A0B4J291_HUMAN			PEAKS DB
VLHEGTNFV	35.64	1014.5134	9	1.6	508.2634	30.97	2.06E7	4	F4:7490	P2PI20160713_pilling_C1RA2_BB72_P4.raw	1	1	sp|Q13418|ILK_HUMAN:tr|A0A0A0MTH3|A0A0A0MTH3_HUMAN			PEAKS DB
ALMKDAHGV	35.64	940.4800	9	-4.2	471.2453	22.69	2.52E5	8	F8:4894	P2PI20160713_pilling_C1RA2_BB72_P8.raw	1	1	sp|Q9H7X7|IFT22_HUMAN			PEAKS DB
TLVEAIKQV	35.64	999.5964	9	-1.3	500.8048	36.62	4.38E7	7	F7:9398	P2PI20160713_pilling_C1RA2_BB72_P7.raw	1	1	tr|Q5JR04|Q5JR04_HUMAN:sp|Q9HCE1|MOV10_HUMAN			PEAKS DB
YQLGELVKV	35.64	1047.5964	9	0.6	524.8047	42.72	8.54E6	3	F3:11707	P2PI20160713_pilling_C1RA2_BB72_P3.raw	1	1	sp|Q9UIA9|XPO7_HUMAN:tr|E7ESC6|E7ESC6_HUMAN			PEAKS DB
KMDEVLYSI	35.64	1096.5474	9	1.4	549.2805	42.84	4.25E7	3	F3:11732	P2PI20160713_pilling_C1RA2_BB72_P3.raw	1	1	tr|K7EJU2|K7EJU2_HUMAN:tr|K7EPA6|K7EPA6_HUMAN:tr|O14835|O14835_HUMAN:tr|K7ES07|K7ES07_HUMAN:sp|P83876|TXN4A_HUMAN			PEAKS DB
YVSEILEKV	35.64	1078.5909	9	0.2	540.3029	39.97	1.42E7	1	F1:10431	P2PI20160713_pilling_C1RA2_BB72_P1.raw	1	1	sp|P42704|LPPRC_HUMAN			PEAKS DB
KLWKENPGL	35.63	1083.6077	9	0.4	542.8102	29.09	7.65E6	6	F6:7067	P2PI20160713_pilling_C1RA2_BB72_P6.raw	2	2	sp|Q92616|GCN1_HUMAN			PEAKS DB
KQDESVKAL	35.62	1016.5502	9	-6.0	509.2793	21.21	1.72E5	7	F7:4192	P2PI20160713_pilling_C1RA2_BB72_P7.raw	1	1	tr|E9PJ27|E9PJ27_HUMAN			PEAKS DB
KTTTIAVEV	35.62	960.5491	9	1.2	481.2811	30.89	1.1E7	4	F4:7464	P2PI20160713_pilling_C1RA2_BB72_P4.raw	2	2	sp|Q00341|VIGLN_HUMAN:tr|A0A024R4E5|A0A024R4E5_HUMAN			PEAKS DB
YTM(+15.99)DPDHRL	35.62	1162.5077	9	-1.9	582.2587	22.30	2.33E5	2	F2:4778	P2PI20160713_pilling_C1RA2_BB72_P2.raw	1	1	sp|O00203|AP3B1_HUMAN	Oxidation (M)	M3:Oxidation (M):1000.00	PEAKS DB
IMVDDSKTV	35.62	1006.5005	9	-1.5	504.2568	27.56	1.79E6	8	F8:6594	P2PI20160713_pilling_C1RA2_BB72_P8.raw	2	2	sp|Q9Y490|TLN1_HUMAN			PEAKS DB
VM(+15.99)FKEPVEV	35.61	1092.5525	9	-0.9	547.2830	35.09	7.86E6	8	F8:9011	P2PI20160713_pilling_C1RA2_BB72_P8.raw	1	1	sp|Q9BX70|BTBD2_HUMAN	Oxidation (M)	M2:Oxidation (M):1000.00	PEAKS DB
FISEIIHQL	35.61	1098.6073	9	-0.7	550.3105	48.01	2.44E7	1	F1:13227	P2PI20160713_pilling_C1RA2_BB72_P1.raw	2	2	sp|Q9C040|TRIM2_HUMAN:tr|A0A0J9YX34|A0A0J9YX34_HUMAN:tr|C9J084|C9J084_HUMAN			PEAKS DB
KGTEITHAV	35.61	954.5134	9	-0.3	478.2628	20.91	3.75E5	6	F6:4397	P2PI20160713_pilling_C1RA2_BB72_P6.raw	1	1	sp|B5ME19|EIFCL_HUMAN:sp|Q99613|EIF3C_HUMAN			PEAKS DB
TQSEKQFVV	35.61	1064.5502	9	1.9	533.2822	28.91	5.84E6	3	F3:7065	P2PI20160713_pilling_C1RA2_BB72_P3.raw	1	1	sp|P04843|RPN1_HUMAN			PEAKS DB
FLFDVVSKI	35.60	1066.6062	9	0.4	534.3106	54.65	7.07E5	1	F1:15345	P2PI20160713_pilling_C1RA2_BB72_P1.raw	1	1	sp|Q9HB90|RRAGC_HUMAN			PEAKS DB
FIFSDTHEL	35.60	1107.5237	9	3.9	554.7698	43.36	7.21E7	4	F4:11715	P2PI20160713_pilling_C1RA2_BB72_P4.raw	1	1	sp|Q9UKK3|PARP4_HUMAN			PEAKS DB
SLHDMKTVV	35.60	1028.5325	9	-1.0	515.2718	26.62	5.73E5	2	F2:6197	P2PI20160713_pilling_C1RA2_BB72_P2.raw	1	1	tr|F2Z2U4|F2Z2U4_HUMAN:sp|Q9Y4A5|TRRAP_HUMAN			PEAKS DB
GM(+15.99)MEALLKV	35.59	1006.5191	9	3.0	504.2673	40.65	1.44E6	5	F5:10996	P2PI20160713_pilling_C1RA2_BB72_P5.raw	1	1	sp|Q7Z6Z7|HUWE1_HUMAN	Oxidation (M)	M2:Oxidation (M):26.02	PEAKS DB
TLVKDISNV	35.59	987.5601	9	0.7	494.7866	33.19	0	5	F5:8509	P2PI20160713_pilling_C1RA2_BB72_P5.raw	0	0	sp|Q15751|HERC1_HUMAN			PEAKS DB
SLQKKLQHV	35.58	1079.6451	9	-2.6	540.8284	20.93	3.1E6	9	F9:4342	P2PI20160713_pilling_C1RA2_BB72_P9.raw	1	1	tr|A0A0A6YYH9|A0A0A6YYH9_HUMAN:tr|A0A087X140|A0A087X140_HUMAN:tr|A0A087WWG3|A0A087WWG3_HUMAN:tr|C9J3G2|C9J3G2_HUMAN:tr|Q5RIB0|Q5RIB0_HUMAN:tr|H0Y5V3|H0Y5V3_HUMAN:tr|A0A0A0MRU4|A0A0A0MRU4_HUMAN:sp|Q8IUF1|CBWD2_HUMAN:sp|Q5JTY5|CBWD3_HUMAN:sp|Q4V339|CBWD6_HUMAN:sp|Q5RIA9|CBWD5_HUMAN:sp|Q9BRT8|CBWD1_HUMAN			PEAKS DB
TVM(+15.99)GKIFAV	35.58	980.5365	9	0.5	491.2758	35.37	4.25E7	8	F8:9064	P2PI20160713_pilling_C1RA2_BB72_P8.raw	2	2	sp|Q9P2G9|KLHL8_HUMAN	Oxidation (M)	M3:Oxidation (M):1000.00	PEAKS DB
SVHVGQAGV	35.58	852.4454	9	-0.7	427.2287	24.18	1.19E6	6	F6:5449	P2PI20160713_pilling_C1RA2_BB72_P6.raw	2	2	sp|P68366|TBA4A_HUMAN			PEAKS DB
KILPVM(+15.99)VTL	35.57	1028.6304	9	3.2	515.3227	43.32	4.66E6	4	F4:11678	P2PI20160713_pilling_C1RA2_BB72_P4.raw	3	3	sp|Q8IY34|S15A3_HUMAN:tr|H0YFC1|H0YFC1_HUMAN	Oxidation (M)	M6:Oxidation (M):1000.00	PEAKS DB
FLFEDFSKA	35.57	1102.5334	9	-1.7	552.2731	48.58	3.61E7	9	F9:13639	P2PI20160713_pilling_C1RA2_BB72_P9.raw	1	1	sp|Q5BJF2|SGMR2_HUMAN			PEAKS DB
YGPGLTHGV	35.57	899.4501	9	-0.7	450.7309	28.79	6.86E6	2	F2:6875	P2PI20160713_pilling_C1RA2_BB72_P2.raw	1	1	tr|Q60FE5|Q60FE5_HUMAN:sp|P21333|FLNA_HUMAN			PEAKS DB
TLWGIQKEL	35.56	1086.6073	9	2.1	544.3109	42.59	8.87E7	5	F5:11646	P2PI20160713_pilling_C1RA2_BB72_P5.raw	2	2	sp|P00338|LDHA_HUMAN			PEAKS DB
YLTQM(+15.99)DVKL	35.55	1125.5740	9	-1.9	563.7932	34.58	9.32E6	1	F1:8584	P2PI20160713_pilling_C1RA2_BB72_P1.raw	1	1	sp|Q17RS7|GEN_HUMAN	Oxidation (M)	M5:Oxidation (M):1000.00	PEAKS DB
YLM(+15.99)HAKQQL	35.55	1146.5856	9	-1.1	574.2981	22.06	8.31E4	2	F2:4709	P2PI20160713_pilling_C1RA2_BB72_P2.raw	1	1	sp|P42694|HELZ_HUMAN:tr|J3QS41|J3QS41_HUMAN	Oxidation (M)	M3:Oxidation (M):1000.00	PEAKS DB
FVFKEPQQV	35.55	1120.5917	9	-2.2	561.3019	36.02	7.86E5	7	F7:9103	P2PI20160713_pilling_C1RA2_BB72_P7.raw	1	1	sp|Q96Q83|ALKB3_HUMAN			PEAKS DB
SQM(+15.99)EKIVRI	35.55	1118.6118	9	-1.0	560.3114	25.05	3.61E5	6	F6:5733	P2PI20160713_pilling_C1RA2_BB72_P6.raw	1	1	sp|P17174|AATC_HUMAN	Oxidation (M)	M3:Oxidation (M):1000.00	PEAKS DB
ALKDPVHTV	35.54	978.5498	9	-3.5	490.2805	24.26	1.28E6	9	F9:5409	P2PI20160713_pilling_C1RA2_BB72_P9.raw	1	1	sp|Q9UI26|IPO11_HUMAN			PEAKS DB
GLDNETHFL	35.53	1044.4875	9	-1.3	523.2504	38.52	7.3E7	9	F9:10172	P2PI20160713_pilling_C1RA2_BB72_P9.raw	1	1	sp|O94915|FRYL_HUMAN			PEAKS DB
ILDEPTNHL	35.53	1050.5345	9	1.8	526.2740	33.18	7.76E7	4	F4:8233	P2PI20160713_pilling_C1RA2_BB72_P4.raw	3	3	sp|Q9NUQ8|ABCF3_HUMAN			PEAKS DB
LLDEPTNHL	35.53	1050.5345	9	1.8	526.2740	33.18	7.76E7	4	F4:8233	P2PI20160713_pilling_C1RA2_BB72_P4.raw	3	3	sp|Q9UG63|ABCF2_HUMAN			PEAKS DB
GGKAFLEHL	35.53	970.5236	9	-1.1	486.2685	38.03	6.46E5	7	F7:9845	P2PI20160713_pilling_C1RA2_BB72_P7.raw	1	1	sp|Q8TAP6|CEP76_HUMAN			PEAKS DB
M(+15.99)LLEKLPQV	35.53	1085.6155	9	0.3	543.8137	39.56	2.93E6	4	F4:10443	P2PI20160713_pilling_C1RA2_BB72_P4.raw	2	2	tr|A0A140T9R1|A0A140T9R1_HUMAN:sp|O75955|FLOT1_HUMAN	Oxidation (M)	M1:Oxidation (M):1000.00	PEAKS DB
MLPPPPLTA	35.53	935.5150	9	2.0	468.7647	45.62	1.41E7	6	F6:12671	P2PI20160713_pilling_C1RA2_BB72_P6.raw	3	3	tr|F5GZ28|F5GZ28_HUMAN:sp|P18858|DNLI1_HUMAN			PEAKS DB
STAAKIM(+15.99)GV	35.53	892.4688	9	-1.6	447.2397	24.05	2E6	4	F4:5211	P2PI20160713_pilling_C1RA2_BB72_P4.raw	1	1	tr|E7EVX8|E7EVX8_HUMAN:sp|Q8WWY3|PRP31_HUMAN:tr|E7EU94|E7EU94_HUMAN:tr|E7ESX0|E7ESX0_HUMAN:tr|E7EN72|E7EN72_HUMAN	Oxidation (M)	M7:Oxidation (M):1000.00	PEAKS DB
VLWNKTVTA	35.52	1030.5812	9	1.6	516.2976	33.03	1.22E7	5	F5:8508	P2PI20160713_pilling_C1RA2_BB72_P5.raw	1	1	sp|Q14849|STAR3_HUMAN:tr|J3QLM1|J3QLM1_HUMAN			PEAKS DB
KLDKNPNQV	35.52	1054.5770	9	-2.5	528.2930	19.13	6.51E6	4	F4:3692	P2PI20160713_pilling_C1RA2_BB72_P4.raw	1	1	tr|A0A087WTW5|A0A087WTW5_HUMAN:sp|Q9UKL3|C8AP2_HUMAN			PEAKS DB
TLWYRSPEV	35.52	1149.5818	9	-1.6	575.7972	38.52	2.04E7	9	F9:10330	P2PI20160713_pilling_C1RA2_BB72_P9.raw	1	1	tr|E5RIU6|E5RIU6_HUMAN:tr|A0A087WZZ9|A0A087WZZ9_HUMAN:sp|P06493|CDK1_HUMAN:tr|A0A024QZP7|A0A024QZP7_HUMAN			PEAKS DB
ALMDQVHHM	35.51	1080.4845	9	1.6	541.2492	28.66	1.84E6	3	F3:6980	P2PI20160713_pilling_C1RA2_BB72_P3.raw	1	1	sp|Q96BU1|S1PBP_HUMAN			PEAKS DB
VTTAVTEKV	35.51	946.5335	9	-3.8	474.2722	24.88	1.47E6	7	F7:5350	P2PI20160713_pilling_C1RA2_BB72_P7.raw	1	1	tr|B1AUU8|B1AUU8_HUMAN:sp|P42566|EPS15_HUMAN			PEAKS DB
AQKWWHTGA	35.51	1083.5250	9	1.1	542.7689	27.04	7.31E5	4	F4:6181	P2PI20160713_pilling_C1RA2_BB72_P4.raw	1	1	sp|P08195|4F2_HUMAN:tr|F5GZS6|F5GZS6_HUMAN:tr|J3KPF3|J3KPF3_HUMAN			PEAKS DB
FLQNVIKEA	35.51	1060.5917	9	-1.4	531.3024	36.44	2.1E6	7	F7:9272	P2PI20160713_pilling_C1RA2_BB72_P7.raw	1	1	tr|G5E9X1|G5E9X1_HUMAN:tr|B3KQH5|B3KQH5_HUMAN:sp|Q9UL03|INT6_HUMAN			PEAKS DB
LLLDRIASV	35.51	998.6124	9	2.2	500.3136	45.29	6.74E6	5	F5:12670	P2PI20160713_pilling_C1RA2_BB72_P5.raw	2	2	sp|Q53R41|FAKD1_HUMAN			PEAKS DB
FIHQHFVEV	35.51	1154.5873	9	0.6	578.3013	32.22	4.14E7	8	F8:8011	P2PI20160713_pilling_C1RA2_BB72_P8.raw	2	2	sp|O94889|KLH18_HUMAN			PEAKS DB
SLFPKVEYI	35.50	1094.6012	9	-2.0	548.3068	46.88	7.05E6	1	F1:12849	P2PI20160713_pilling_C1RA2_BB72_P1.raw	2	2	sp|Q86TI2|DPP9_HUMAN			PEAKS DB
SM(+15.99)AQAMKGV	35.49	937.4361	9	-0.9	469.7238	22.22	2.14E5	2	F2:4756	P2PI20160713_pilling_C1RA2_BB72_P2.raw	1	1	tr|M0R1L7|M0R1L7_HUMAN:sp|O43633|CHM2A_HUMAN:tr|M0R1T5|M0R1T5_HUMAN	Oxidation (M)	M2:Oxidation (M):87.62	PEAKS DB
FM(+15.99)VDRLESL	35.49	1124.5536	9	1.7	563.2835	40.97	5.2E6	4	F4:10872	P2PI20160713_pilling_C1RA2_BB72_P4.raw	1	1	tr|H3BRR0|H3BRR0_HUMAN:sp|Q9NZD8|SPG21_HUMAN	Oxidation (M)	M2:Oxidation (M):1000.00	PEAKS DB
SM(+15.99)VKNLHSV	35.48	1029.5277	9	-6.7	515.7677	20.54	2.3E6	1	F1:3889	P2PI20160713_pilling_C1RA2_BB72_P1.raw	1	1	sp|O60518|RNBP6_HUMAN	Oxidation (M)	M2:Oxidation (M):1000.00	PEAKS DB
ALM(+15.99)DVPYRL	35.48	1092.5637	9	6.2	547.2914	38.86	2.53E6	5	F5:10384	P2PI20160713_pilling_C1RA2_BB72_P5.raw	1	1	sp|P35573|GDE_HUMAN	Oxidation (M)	M3:Oxidation (M):1000.00	PEAKS DB
KLSLVAAM(+15.99)L	35.48	960.5677	9	0.9	481.2903	39.47	7.88E7	4	F4:10338	P2PI20160713_pilling_C1RA2_BB72_P4.raw	3	3	sp|P11021|BIP_HUMAN	Oxidation (M)	M8:Oxidation (M):1000.00	PEAKS DB
SLAPLFFKL	35.47	1034.6165	9	0.1	518.3156	54.81	1.21E7	9	F9:15601	P2PI20160713_pilling_C1RA2_BB72_P9.raw	2	2	sp|O14617|AP3D1_HUMAN			PEAKS DB
GLM(+15.99)ADPMKV	35.47	976.4722	9	0.3	489.2435	31.99	2.99E6	8	F8:7949	P2PI20160713_pilling_C1RA2_BB72_P8.raw	2	2	tr|C9JE98|C9JE98_HUMAN:tr|C9J0Q5|C9J0Q5_HUMAN:tr|C9JFD3|C9JFD3_HUMAN:sp|Q9Y618|NCOR2_HUMAN	Oxidation (M)	M3:Oxidation (M):88.98	PEAKS DB
KLNPGIAYV	35.47	973.5596	9	1.3	487.7867	34.75	5.7E6	6	F6:8964	P2PI20160713_pilling_C1RA2_BB72_P6.raw	1	1	sp|Q9NVG8|TBC13_HUMAN			PEAKS DB
FLSHLVDGV	35.47	985.5233	9	0.8	493.7693	41.07	2.32E6	1	F1:10846	P2PI20160713_pilling_C1RA2_BB72_P1.raw	1	1	sp|Q9UIA9|XPO7_HUMAN:tr|E7ESC6|E7ESC6_HUMAN			PEAKS DB
ALNSKDAAL	35.46	901.4869	9	-2.6	451.7495	25.40	8.09E6	8	F8:5771	P2PI20160713_pilling_C1RA2_BB72_P8.raw	2	2	sp|P20700|LMNB1_HUMAN			PEAKS DB
YM(+15.99)LPHLHNG	35.46	1096.5125	9	1.3	549.2631	28.46	4.59E6	5	F5:6886	P2PI20160713_pilling_C1RA2_BB72_P5.raw	2	2	tr|K7EJU2|K7EJU2_HUMAN:tr|K7EPA6|K7EPA6_HUMAN:tr|O14835|O14835_HUMAN:tr|K7ES07|K7ES07_HUMAN:sp|P83876|TXN4A_HUMAN	Oxidation (M)	M2:Oxidation (M):1000.00	PEAKS DB
KLPTPTSSV	35.46	928.5229	9	-1.5	465.2681	27.74	6.04E6	9	F9:6563	P2PI20160713_pilling_C1RA2_BB72_P9.raw	1	1	sp|Q9BTA9|WAC_HUMAN			PEAKS DB
VLPHVPLGV	35.46	929.5698	9	1.4	465.7917	41.13	5.58E6	2	F2:11029	P2PI20160713_pilling_C1RA2_BB72_P2.raw	1	1	sp|Q9Y679|AUP1_HUMAN			PEAKS DB
SLDEKQNLV	35.45	1044.5452	9	-1.0	523.2794	28.72	3.3E7	1	F1:6631	P2PI20160713_pilling_C1RA2_BB72_P1.raw	2	2	tr|H7C2P8|H7C2P8_HUMAN:tr|E7ETE0|E7ETE0_HUMAN:tr|B3KW44|B3KW44_HUMAN			PEAKS DB
KM(+15.99)TEEQHSL	35.45	1117.5073	9	0.2	559.7598	18.78	1.51E6	6	F6:3708	P2PI20160713_pilling_C1RA2_BB72_P6.raw	1	1	sp|Q96LB3|IFT74_HUMAN	Oxidation (M)	M2:Oxidation (M):1000.00	PEAKS DB
KMDHLM(+15.99)TKV	35.44	1117.5624	9	0.6	559.7876	21.15	5.76E5	3	F3:4528	P2PI20160713_pilling_C1RA2_BB72_P3.raw	1	1	sp|Q5T1M5|FKB15_HUMAN:tr|A0A0A0MT60|A0A0A0MT60_HUMAN	Oxidation (M)	M6:Oxidation (M):109.97	PEAKS DB
M(+15.99)LDKYIYGA	35.44	1088.5212	9	0.1	545.2679	34.69	1.02E7	7	F7:8633	P2PI20160713_pilling_C1RA2_BB72_P7.raw	2	2	tr|Q8WVF3|Q8WVF3_HUMAN:sp|P51157|RAB28_HUMAN	Oxidation (M)	M1:Oxidation (M):1000.00	PEAKS DB
KMDDKALLV	35.44	1031.5685	9	-1.4	516.7908	30.65	5.22E6	7	F7:7283	P2PI20160713_pilling_C1RA2_BB72_P7.raw	2	2	sp|O00231|PSD11_HUMAN			PEAKS DB
SLLKEPQKV	35.44	1040.6229	9	-1.4	521.3180	25.24	3.69E7	1	F1:5429	P2PI20160713_pilling_C1RA2_BB72_P1.raw	3	3	sp|Q9UBB6|NCDN_HUMAN			PEAKS DB
YLYDLNHTL	35.43	1150.5659	9	-0.8	576.2898	42.91	7.75E6	1	F1:11462	P2PI20160713_pilling_C1RA2_BB72_P1.raw	2	2	sp|Q9H1C4|UN93B_HUMAN			PEAKS DB
FLKGFLTEV	35.43	1052.5906	9	2.3	527.3026	47.20	7.59E6	3	F3:13175	P2PI20160713_pilling_C1RA2_BB72_P3.raw	2	2	tr|B5MDU3|B5MDU3_HUMAN:tr|A0A087X1S6|A0A087X1S6_HUMAN:sp|Q96JA3|PKHA8_HUMAN:tr|J3KQS5|J3KQS5_HUMAN			PEAKS DB
FWDKKVTHF	35.43	1206.6185	9	-3.3	403.2121	29.31	1.2E5	7	F7:6847	P2PI20160713_pilling_C1RA2_BB72_P7.raw	1	1	sp|Q86VW0|SESD1_HUMAN			PEAKS DB
YQHKEEYQL	35.43	1236.5775	9	-3.0	619.2927	24.48	6.53E5	2	F2:5492	P2PI20160713_pilling_C1RA2_BB72_P2.raw	1	1	sp|Q9NR30|DDX21_HUMAN			PEAKS DB
ILNKQEFFV	35.43	1136.6229	9	2.1	569.3184	41.09	1.42E7	4	F4:10945	P2PI20160713_pilling_C1RA2_BB72_P4.raw	2	2	tr|B1AUU8|B1AUU8_HUMAN:sp|P42566|EPS15_HUMAN			PEAKS DB
LLM(+15.99)EHIFKL	35.42	1158.6471	9	-1.1	580.3302	38.39	4.15E6	9	F9:10151	P2PI20160713_pilling_C1RA2_BB72_P9.raw	3	3	sp|P13056|NR2C1_HUMAN	Oxidation (M)	M3:Oxidation (M):1000.00	PEAKS DB
KLPVPLESV	35.41	980.5906	9	2.8	491.3040	40.30	2.45E6	1	F1:10520	P2PI20160713_pilling_C1RA2_BB72_P1.raw	1	1	sp|P49792|RBP2_HUMAN:sp|Q7Z3J3|RGPD4_HUMAN:sp|A6NKT7|RGPD3_HUMAN:tr|J3KNE0|J3KNE0_HUMAN:sp|O14715|RGPD8_HUMAN:sp|Q99666|RGPD5_HUMAN			PEAKS DB
SLDEAYRFV	35.41	1098.5345	9	2.4	550.2759	42.13	3.24E6	1	F1:11199	P2PI20160713_pilling_C1RA2_BB72_P1.raw	1	1	sp|Q9BY84|DUS16_HUMAN			PEAKS DB
SLNKHVEAV	35.41	995.5400	9	-5.8	498.7744	21.48	7.64E6	7	F7:4247	P2PI20160713_pilling_C1RA2_BB72_P7.raw	1	1	sp|O43765|SGTA_HUMAN			PEAKS DB
KQHGVNVSV	35.41	966.5247	9	-4.4	484.2675	21.86	2.4E7	8	F8:4610	P2PI20160713_pilling_C1RA2_BB72_P8.raw	2	2	tr|F8W726|F8W726_HUMAN:sp|Q14157|UBP2L_HUMAN			PEAKS DB
AM(+15.99)FGKLMTI	35.40	1026.5242	9	3.2	514.2696	41.32	1.22E7	4	F4:11013	P2PI20160713_pilling_C1RA2_BB72_P4.raw	2	2	sp|Q29RF7|PDS5A_HUMAN	Oxidation (M)	M2:Oxidation (M):64.28	PEAKS DB
KQGPTGIHV	35.40	935.5189	9	-2.0	468.7658	22.53	3.9E5	9	F9:4856	P2PI20160713_pilling_C1RA2_BB72_P9.raw	1	1	tr|F8VWL0|F8VWL0_HUMAN:tr|F8VX55|F8VX55_HUMAN:sp|Q12800|TFCP2_HUMAN			PEAKS DB
FLKHVEYEV	35.40	1162.6022	9	1.1	582.3077	30.27	1.5E6	6	F6:7471	P2PI20160713_pilling_C1RA2_BB72_P6.raw	2	2	sp|Q9Y5X2|SNX8_HUMAN:tr|C9J8E6|C9J8E6_HUMAN:tr|C9J014|C9J014_HUMAN:tr|C9J271|C9J271_HUMAN			PEAKS DB
RLFHKTVYL	35.40	1175.6815	9	-0.7	392.9008	28.51	1.45E7	9	F9:6914	P2PI20160713_pilling_C1RA2_BB72_P9.raw	2	2	tr|B7ZB74|B7ZB74_HUMAN:sp|O14681|EI24_HUMAN			PEAKS DB
FLFELPSRL	35.40	1120.6281	9	2.9	561.3214	54.03	6.45E7	4	F4:15456	P2PI20160713_pilling_C1RA2_BB72_P4.raw	3	3	sp|Q9UID3|VPS51_HUMAN			PEAKS DB
TLSSVQNEV	35.39	975.4873	9	-0.7	488.7506	32.60	1.99E6	8	F8:8179	P2PI20160713_pilling_C1RA2_BB72_P8.raw	1	1	sp|P12270|TPR_HUMAN			PEAKS DB
VTAQKPTAV	35.38	913.5233	9	-1.5	457.7670	21.56	2.71E6	4	F4:4454	P2PI20160713_pilling_C1RA2_BB72_P4.raw	1	1	tr|F5GY55|F5GY55_HUMAN:sp|Q16531|DDB1_HUMAN			PEAKS DB
LAPPPPPAA	35.38	829.4697	9	0.3	415.7414	32.69	2.73E6	6	F6:8239	P2PI20160713_pilling_C1RA2_BB72_P6.raw	1	1	tr|J3KNZ9|J3KNZ9_HUMAN:sp|Q9HAH7|FBRS_HUMAN			PEAKS DB
ASGDRPPSV	35.38	884.4352	9	-2.5	443.2228	22.12	6.59E5	5	F5:4825	P2PI20160713_pilling_C1RA2_BB72_P5.raw	1	1	tr|C9JE98|C9JE98_HUMAN:tr|C9J0Q5|C9J0Q5_HUMAN:tr|C9JFD3|C9JFD3_HUMAN:sp|Q9Y618|NCOR2_HUMAN			PEAKS DB
VLM(+15.99)KLFIKV	35.38	1105.6932	9	3.6	553.8544	36.18	4.47E6	4	F4:9297	P2PI20160713_pilling_C1RA2_BB72_P4.raw	2	2	tr|Q5T3Q7|Q5T3Q7_HUMAN:sp|Q9H583|HEAT1_HUMAN	Oxidation (M)	M3:Oxidation (M):1000.00	PEAKS DB
HLLSKLISV	35.38	1008.6331	9	3.5	505.3242	38.76	9.8E6	4	F4:10142	P2PI20160713_pilling_C1RA2_BB72_P4.raw	2	2	sp|O94915|FRYL_HUMAN			PEAKS DB
QVWKQSPQL	35.38	1112.5978	9	-0.4	557.3044	31.47	5.14E5	4	F4:7669	P2PI20160713_pilling_C1RA2_BB72_P4.raw	1	1	sp|Q7L513|FCRLA_HUMAN			PEAKS DB
KQLWNPPQV	35.37	1108.6029	9	1.6	555.3096	37.37	7.16E6	8	F8:9803	P2PI20160713_pilling_C1RA2_BB72_P8.raw	1	1	tr|B1ALB4|B1ALB4_HUMAN:sp|Q92540|SMG7_HUMAN:tr|E9PD50|E9PD50_HUMAN			PEAKS DB
FLFDRPM(+15.99)HV	35.37	1176.5750	9	2.6	589.2950	34.51	3.03E7	5	F5:8942	P2PI20160713_pilling_C1RA2_BB72_P5.raw	4	4	tr|A0A087WUT0|A0A087WUT0_HUMAN:tr|A0A0A0MQW0|A0A0A0MQW0_HUMAN:sp|Q9P2K5|MYEF2_HUMAN:tr|A0A0A0MR39|A0A0A0MR39_HUMAN	Oxidation (M)	M7:Oxidation (M):1000.00	PEAKS DB
FLDEEVKLI	35.37	1104.6067	9	2.0	553.3105	48.20	1.29E7	6	F6:13473	P2PI20160713_pilling_C1RA2_BB72_P6.raw	2	2	sp|P02792|FRIL_HUMAN			PEAKS DB
VIDQKVYEI	35.36	1105.6019	9	0.6	553.8074	35.47	4.38E7	6	F6:9300	P2PI20160713_pilling_C1RA2_BB72_P6.raw	1	1	sp|Q9Y262|EIF3L_HUMAN:tr|B0QY89|B0QY89_HUMAN			PEAKS DB
VIM(+15.99)WQKHYV	35.36	1218.6219	9	0.2	407.2147	29.98	5.3E6	8	F8:7260	P2PI20160713_pilling_C1RA2_BB72_P8.raw	4	4	sp|P13073|COX41_HUMAN	Oxidation (M)	M3:Oxidation (M):1000.00	PEAKS DB
M(+15.99)LATRVFSL	35.36	1052.5688	9	2.5	527.2916	41.28	1.37E6	4	F4:10985	P2PI20160713_pilling_C1RA2_BB72_P4.raw	1	1	sp|P13073|COX41_HUMAN	Oxidation (M)	M1:Oxidation (M):1000.00	PEAKS DB
KLNQKDWEI	35.36	1172.6189	9	-0.5	587.3164	30.49	5.08E5	8	F8:7446	P2PI20160713_pilling_C1RA2_BB72_P8.raw	1	1	tr|H3BSL2|H3BSL2_HUMAN:sp|Q96RK4|BBS4_HUMAN			PEAKS DB
HLFGQPNSA	35.35	969.4668	9	-1.3	485.7401	27.83	1.43E5	1	F1:6294	P2PI20160713_pilling_C1RA2_BB72_P1.raw	1	1	sp|O95347|SMC2_HUMAN			PEAKS DB
VVLPQIHTV	35.35	1004.6019	9	0.3	503.3083	38.22	1.47E8	8	F8:10149	P2PI20160713_pilling_C1RA2_BB72_P8.raw	2	2	sp|P00451|FA8_HUMAN			PEAKS DB
SLHEQTVLL	35.35	1038.5709	9	0.3	520.2929	35.41	3.27E6	8	F8:9089	P2PI20160713_pilling_C1RA2_BB72_P8.raw	1	1	sp|O60306|AQR_HUMAN			PEAKS DB
FLRGYHQYA	35.34	1153.5669	9	-1.0	577.7888	26.35	3.13E6	2	F2:6108	P2PI20160713_pilling_C1RA2_BB72_P2.raw	4	4	tr|A0A140T9I0|A0A140T9I0_HUMAN:sp|P01892|1A02_HUMAN:tr|A0A140T913|A0A140T913_HUMAN:tr|A0A140T9X5|A0A140T9X5_HUMAN:sp|P10316|1A69_HUMAN:sp|P05534|1A24_HUMAN:sp|P30447|1A23_HUMAN			PEAKS DB
HVESKVYAV	35.34	1030.5447	9	-2.6	516.2783	23.35	1.01E6	9	F9:5169	P2PI20160713_pilling_C1RA2_BB72_P9.raw	1	1	sp|Q10570|CPSF1_HUMAN			PEAKS DB
ALAEKVKEA	35.34	957.5494	9	-2.5	479.7798	20.35	5.86E5	5	F5:4276	P2PI20160713_pilling_C1RA2_BB72_P5.raw	1	1	tr|I3L2C7|I3L2C7_HUMAN:sp|P57678|GEMI4_HUMAN			PEAKS DB
M(+15.99)VTEGKIYV	35.34	1054.5369	9	0.1	528.2747	30.11	1E6	5	F5:7497	P2PI20160713_pilling_C1RA2_BB72_P5.raw	1	1	sp|O00232|PSD12_HUMAN	Oxidation (M)	M1:Oxidation (M):1000.00	PEAKS DB
LMISRTPEV	35.33	1044.5637	9	1.7	523.2889	33.47	4.07E6	5	F5:8589	P2PI20160713_pilling_C1RA2_BB72_P5.raw	1	1	tr|A0A0A0MS08|A0A0A0MS08_HUMAN:sp|P01857|IGHG1_HUMAN:tr|A0A0A0MS07|A0A0A0MS07_HUMAN:sp|P01861|IGHG4_HUMAN:tr|A0A286YFJ8|A0A286YFJ8_HUMAN			PEAKS DB
SLLQKQIML	35.32	1072.6315	9	2.6	537.3229	41.13	8.43E5	4	F4:10950	P2PI20160713_pilling_C1RA2_BB72_P4.raw	1	1	sp|Q7Z7G8|VP13B_HUMAN			PEAKS DB
KLLGELHTL	35.32	1022.6124	9	1.2	512.3141	33.48	2.44E7	1	F1:8269	P2PI20160713_pilling_C1RA2_BB72_P1.raw	1	1	sp|Q15154|PCM1_HUMAN			PEAKS DB
TLAQTISEA	35.32	932.4814	9	3.4	467.2483	37.46	3.8E5	4	F4:9717	P2PI20160713_pilling_C1RA2_BB72_P4.raw	1	1	tr|A0A2R8YDE6|A0A2R8YDE6_HUMAN:sp|Q9UBN7|HDAC6_HUMAN			PEAKS DB
FLDEKTHEL	35.31	1130.5608	9	-1.1	566.2855	28.52	2.47E8	4	F4:6684	P2PI20160713_pilling_C1RA2_BB72_P4.raw	6	6	sp|Q9H0K6|PUS7L_HUMAN			PEAKS DB
KM(+15.99)LDHPHII	35.31	1118.5906	9	-1.5	560.3005	24.41	5.5E6	6	F6:5501	P2PI20160713_pilling_C1RA2_BB72_P6.raw	1	1	sp|Q9H0K1|SIK2_HUMAN	Oxidation (M)	M2:Oxidation (M):1000.00	PEAKS DB
VVSEKEFNL	35.31	1063.5549	9	-0.8	532.7843	35.14	5.31E6	7	F7:8795	P2PI20160713_pilling_C1RA2_BB72_P7.raw	1	1	sp|O75995|SASH3_HUMAN			PEAKS DB
FLHDGLIRV	35.29	1068.6080	9	2.9	535.3117	36.50	5.41E6	3	F3:9626	P2PI20160713_pilling_C1RA2_BB72_P3.raw	2	2	tr|J3KPF0|J3KPF0_HUMAN			PEAKS DB
TLWYRPPEL	35.29	1173.6182	9	-1.8	587.8153	45.18	5.89E6	7	F7:12246	P2PI20160713_pilling_C1RA2_BB72_P7.raw	2	2	tr|J3QSD7|J3QSD7_HUMAN:sp|Q9NYV4|CDK12_HUMAN:sp|Q14004|CDK13_HUMAN:sp|P50750|CDK9_HUMAN			PEAKS DB
FLIRESETL	35.29	1106.5972	9	1.2	554.3065	40.08	5.52E8	9	F9:10546	P2PI20160713_pilling_C1RA2_BB72_P9.raw	12	12	sp|P07948|LYN_HUMAN			PEAKS DB
KLGEWNEKV	35.28	1101.5818	9	-0.1	551.7970	28.11	2.34E6	5	F5:6781	P2PI20160713_pilling_C1RA2_BB72_P5.raw	2	2	tr|A0A087WYR3|A0A087WYR3_HUMAN:sp|O43399|TPD54_HUMAN			PEAKS DB
VIDGHIYAV	35.28	985.5233	9	0.9	493.7683	35.27	2.72E7	5	F5:9224	P2PI20160713_pilling_C1RA2_BB72_P5.raw	2	2	sp|Q14145|KEAP1_HUMAN			PEAKS DB
ALDKITASL	35.27	930.5386	9	1.0	466.2770	36.91	1.25E7	7	F7:9427	P2PI20160713_pilling_C1RA2_BB72_P7.raw	1	1	sp|Q01581|HMCS1_HUMAN			PEAKS DB
KLFDQANKL	35.27	1075.6025	9	1.5	538.8082	29.49	1.78E6	5	F5:7260	P2PI20160713_pilling_C1RA2_BB72_P5.raw	1	1	tr|A0A3B3IT83|A0A3B3IT83_HUMAN:tr|A0A3B3IRV6|A0A3B3IRV6_HUMAN:tr|A0A3B3ISF1|A0A3B3ISF1_HUMAN:tr|A0A3B3IU51|A0A3B3IU51_HUMAN:tr|A0A3B3ISZ5|A0A3B3ISZ5_HUMAN:tr|A0A3B3IRI3|A0A3B3IRI3_HUMAN:sp|Q9UDY2|ZO2_HUMAN:tr|A0A3B3ITE1|A0A3B3ITE1_HUMAN:tr|A0A1B0GTW1|A0A1B0GTW1_HUMAN:tr|A0A2R8YDH4|A0A2R8YDH4_HUMAN			PEAKS DB
FGLARAFGV	35.26	936.5181	9	0.6	469.2666	44.45	1.01E7	8	F8:12132	P2PI20160713_pilling_C1RA2_BB72_P8.raw	2	2	sp|P24941|CDK2_HUMAN:tr|G3V5T9|G3V5T9_HUMAN			PEAKS DB
GTFSQPEKV	35.26	991.4974	9	-2.6	496.7547	25.89	9.42E5	8	F8:5931	P2PI20160713_pilling_C1RA2_BB72_P8.raw	1	1	sp|O43684|BUB3_HUMAN			PEAKS DB
FINEKKYHL	35.26	1190.6448	9	0.5	596.3287	25.75	1.71E6	5	F5:6006	P2PI20160713_pilling_C1RA2_BB72_P5.raw	4	4	tr|C9J050|C9J050_HUMAN:sp|P49585|PCY1A_HUMAN:tr|C9JEJ2|C9JEJ2_HUMAN			PEAKS DB
KLLDFILKT	35.26	1089.6797	9	0.1	545.8472	46.42	2.41E6	1	F1:12631	P2PI20160713_pilling_C1RA2_BB72_P1.raw	1	1	sp|Q92621|NU205_HUMAN			PEAKS DB
SQDEIKQEV	35.25	1074.5193	9	-0.9	538.2653	24.29	8.17E6	6	F6:5474	P2PI20160713_pilling_C1RA2_BB72_P6.raw	1	1	sp|P51530|DNA2_HUMAN			PEAKS DB
LLAELLTHL	35.25	1021.6172	9	2.2	511.8170	55.94	1.23E7	1	F1:15764	P2PI20160713_pilling_C1RA2_BB72_P1.raw	3	3	sp|Q969Z0|FAKD4_HUMAN			PEAKS DB
VM(+15.99)FKTPVSI	35.24	1036.5627	9	2.1	519.2886	38.86	6.46E6	3	F3:10379	P2PI20160713_pilling_C1RA2_BB72_P3.raw	2	2	sp|Q14204|DYHC1_HUMAN	Oxidation (M)	M2:Oxidation (M):1000.00	PEAKS DB
TLNDREYQL	35.24	1150.5618	9	2.4	576.2880	32.40	9.3E7	4	F4:8059	P2PI20160713_pilling_C1RA2_BB72_P4.raw	1	1	sp|P27708|PYR1_HUMAN			PEAKS DB
RLLQEQHQL	35.24	1163.6411	9	-1.7	388.8861	25.49	5.41E5	2	F2:5807	P2PI20160713_pilling_C1RA2_BB72_P2.raw	3	3	tr|A0A0A0MTR7|A0A0A0MTR7_HUMAN:sp|Q63HN8|RN213_HUMAN:tr|A0A0A0MTC1|A0A0A0MTC1_HUMAN			PEAKS DB
YLSSLQPRL	35.24	1075.6025	9	0.0	538.8085	37.52	2.68E7	9	F9:9865	P2PI20160713_pilling_C1RA2_BB72_P9.raw	2	2	sp|Q13769|THOC5_HUMAN			PEAKS DB
SLYRFLQTA	35.24	1097.5869	9	0.2	549.7997	42.12	4.48E6	5	F5:11490	P2PI20160713_pilling_C1RA2_BB72_P5.raw	1	1	sp|Q9H0W8|SMG9_HUMAN			PEAKS DB
IM(+15.99)HDVIKKV	35.23	1097.6267	9	-3.0	549.8177	20.96	3.13E6	2	F2:4340	P2PI20160713_pilling_C1RA2_BB72_P2.raw	1	1	tr|A0A1B0GWF2|A0A1B0GWF2_HUMAN:tr|A0A1B0GVQ5|A0A1B0GVQ5_HUMAN:sp|P61764|STXB1_HUMAN	Oxidation (M)	M2:Oxidation (M):1000.00	PEAKS DB
M(+15.99)LAEKLPNL	35.23	1043.5685	9	-1.2	522.7909	36.91	5.15E6	1	F1:9382	P2PI20160713_pilling_C1RA2_BB72_P1.raw	1	1	sp|Q92688|AN32B_HUMAN	Oxidation (M)	M1:Oxidation (M):1000.00	PEAKS DB
TLSERLWGL	35.23	1073.5869	9	5.4	537.8025	46.69	4.04E8	3	F3:13005	P2PI20160713_pilling_C1RA2_BB72_P3.raw	3	3	sp|Q9NS69|TOM22_HUMAN			PEAKS DB
RLAVYIDRV	35.23	1103.6451	9	1.4	552.8306	32.30	2.4E7	8	F8:8050	P2PI20160713_pilling_C1RA2_BB72_P8.raw	1	1	sp|P02545|LMNA_HUMAN:tr|Q3BDU5|Q3BDU5_HUMAN			PEAKS DB
KIDEKNFVV	35.23	1090.6022	9	0.3	546.3074	30.12	1.47E7	6	F6:7393	P2PI20160713_pilling_C1RA2_BB72_P6.raw	1	1	sp|P54727|RD23B_HUMAN			PEAKS DB
HLDPQNQHT	35.22	1088.4999	9	-2.0	545.2549	18.48	1.17E6	3	F3:3800	P2PI20160713_pilling_C1RA2_BB72_P3.raw	1	1	sp|Q02818|NUCB1_HUMAN			PEAKS DB
LM(+15.99)GFFPFRV	35.22	1128.5790	9	0.3	565.2954	52.72	1.84E6	4	F4:14808	P2PI20160713_pilling_C1RA2_BB72_P4.raw	1	1	sp|Q659A1|ICE2_HUMAN:tr|H0YK97|H0YK97_HUMAN:tr|H0YNU9|H0YNU9_HUMAN	Oxidation (M)	M2:Oxidation (M):1000.00	PEAKS DB
VIYDVSHNI	35.22	1058.5397	9	2.6	530.2770	35.30	1.58E6	4	F4:9022	P2PI20160713_pilling_C1RA2_BB72_P4.raw	1	1	sp|Q9Y3I0|RTCB_HUMAN			PEAKS DB
HLDKSDPKV	35.21	1037.5505	9	-1.5	519.7807	18.64	4.42E5	5	F5:3724	P2PI20160713_pilling_C1RA2_BB72_P5.raw	1	1	sp|Q92616|GCN1_HUMAN			PEAKS DB
TLLKDAAKV	35.21	957.5858	9	-0.2	479.7991	26.44	3.44E7	3	F3:6347	P2PI20160713_pilling_C1RA2_BB72_P3.raw	2	2	tr|D6RE83|D6RE83_HUMAN:sp|P09936|UCHL1_HUMAN			PEAKS DB
FLQTKIATL	35.20	1033.6172	9	0.8	517.8163	38.70	1.96E6	9	F9:10266	P2PI20160713_pilling_C1RA2_BB72_P9.raw	1	1	sp|Q9BYD6|RM01_HUMAN			PEAKS DB
TILRLLQQV	35.19	1082.6812	9	0.0	542.3467	47.69	1.11E7	6	F6:13384	P2PI20160713_pilling_C1RA2_BB72_P6.raw	1	1	sp|Q14152|EIF3A_HUMAN			PEAKS DB
KLQTKEFQV	35.19	1119.6288	9	-0.6	560.8198	26.96	3.04E6	4	F4:6163	P2PI20160713_pilling_C1RA2_BB72_P4.raw	2	2	sp|P15907|SIAT1_HUMAN			PEAKS DB
KM(+15.99)LSALQHL	35.19	1055.5797	9	-1.3	528.7964	27.76	5.29E5	1	F1:6246	P2PI20160713_pilling_C1RA2_BB72_P1.raw	1	1	sp|Q96ME1|FXL18_HUMAN	Oxidation (M)	M2:Oxidation (M):1000.00	PEAKS DB
SVLKDVSKV	35.19	973.5807	9	-0.4	487.7964	26.52	3.64E6	3	F3:6285	P2PI20160713_pilling_C1RA2_BB72_P3.raw	1	1	sp|Q7LBC6|KDM3B_HUMAN			PEAKS DB
YM(+15.99)ASRLHSL	35.19	1092.5386	9	-0.3	547.2753	24.47	5.06E5	5	F5:5581	P2PI20160713_pilling_C1RA2_BB72_P5.raw	1	1	sp|Q9NXK8|FXL12_HUMAN	Oxidation (M)	M2:Oxidation (M):1000.00	PEAKS DB
ALGSFIYHL	35.18	1019.5440	9	3.2	510.7795	47.99	8.22E6	4	F4:13263	P2PI20160713_pilling_C1RA2_BB72_P4.raw	2	2	sp|Q9NQX7|ITM2C_HUMAN			PEAKS DB
FMLTQPHSV	35.18	1058.5219	9	0.3	530.2672	34.82	4.98E6	6	F6:9006	P2PI20160713_pilling_C1RA2_BB72_P6.raw	1	1	sp|P01721|LV657_HUMAN			PEAKS DB
FLNKMKIMV	35.18	1122.6294	9	2.5	562.3221	35.91	4.16E5	3	F3:9457	P2PI20160713_pilling_C1RA2_BB72_P3.raw	1	1	sp|P50991|TCPD_HUMAN			PEAKS DB
FLSDHVQEM(+15.99)	35.17	1120.4858	9	-0.7	561.2483	27.91	3.76E6	4	F4:6469	P2PI20160713_pilling_C1RA2_BB72_P4.raw	2	2	sp|Q5VZI3|TM268_HUMAN	Oxidation (M)	M9:Oxidation (M):1000.00	PEAKS DB
ITDKQLM(+15.99)EI	35.17	1105.5688	9	1.6	553.7926	32.48	4.24E5	9	F9:8154	P2PI20160713_pilling_C1RA2_BB72_P9.raw	1	1	sp|Q7Z6Z7|HUWE1_HUMAN	Oxidation (M)	M7:Oxidation (M):1000.00	PEAKS DB
VLHELTFQA	35.17	1056.5604	9	1.1	529.2881	37.30	1.23E7	8	F8:9763	P2PI20160713_pilling_C1RA2_BB72_P8.raw	1	1	sp|O00186|STXB3_HUMAN:tr|A0A1B0GWF2|A0A1B0GWF2_HUMAN:tr|A0A1B0GVQ5|A0A1B0GVQ5_HUMAN:sp|P61764|STXB1_HUMAN			PEAKS DB
KAWNDIKKV	35.16	1100.6342	9	-1.3	551.3223	23.23	1.01E6	2	F2:5077	P2PI20160713_pilling_C1RA2_BB72_P2.raw	1	1	sp|P36578|RL4_HUMAN:tr|H3BM89|H3BM89_HUMAN			PEAKS DB
LLESGRHYL	35.16	1086.5822	9	0.8	544.2977	28.38	1.59E6	5	F5:6884	P2PI20160713_pilling_C1RA2_BB72_P5.raw	1	1	sp|Q15027|ACAP1_HUMAN			PEAKS DB
ALYASRLYL	35.15	1068.5967	9	1.6	535.3050	41.39	1.78E7	4	F4:11017	P2PI20160713_pilling_C1RA2_BB72_P4.raw	1	1	sp|Q96IJ6|GMPPA_HUMAN:tr|C9JAH0|C9JAH0_HUMAN:tr|F8WD54|F8WD54_HUMAN:tr|A0A087WUI8|A0A087WUI8_HUMAN			PEAKS DB
SLFRHPKQV	35.15	1110.6298	9	-1.4	556.3202	23.05	4.07E6	3	F3:5157	P2PI20160713_pilling_C1RA2_BB72_P3.raw	1	1	tr|J3KND6|J3KND6_HUMAN:sp|Q8NBA8|DTWD2_HUMAN			PEAKS DB
HLDHFSPLI	35.15	1077.5607	9	1.6	539.7870	38.10	6.23E6	4	F4:9908	P2PI20160713_pilling_C1RA2_BB72_P4.raw	1	1	sp|Q5VV17|OTUD1_HUMAN			PEAKS DB
VLSSNLRHV	35.15	1023.5825	9	-4.2	512.7964	23.97	4.71E6	1	F1:4994	P2PI20160713_pilling_C1RA2_BB72_P1.raw	1	1	sp|Q9UJX5|APC4_HUMAN			PEAKS DB
LLLAAPAQA	35.15	866.5225	9	0.8	434.2680	42.92	5.42E6	5	F5:11770	P2PI20160713_pilling_C1RA2_BB72_P5.raw	2	2	sp|P17900|SAP3_HUMAN			PEAKS DB
LLDEKTSKL	35.15	1045.6019	9	-2.1	523.8071	25.28	6.21E6	1	F1:5442	P2PI20160713_pilling_C1RA2_BB72_P1.raw	2	2	tr|H0YLH9|H0YLH9_HUMAN			PEAKS DB
ALNHHIHSV	35.14	1026.5359	9	-3.0	514.2737	19.86	1.72E5	7	F7:3782	P2PI20160713_pilling_C1RA2_BB72_P7.raw	1	1	sp|Q92859|NEO1_HUMAN:tr|Q59FP8|Q59FP8_HUMAN			PEAKS DB
YLEDKSYKL	35.14	1157.5968	9	1.5	579.8050	28.87	4.83E6	4	F4:6789	P2PI20160713_pilling_C1RA2_BB72_P4.raw	2	2	tr|A0A3B3ITZ5|A0A3B3ITZ5_HUMAN:tr|N0DVX5|N0DVX5_HUMAN:sp|Q9HCK1|ZDBF2_HUMAN			PEAKS DB
TLM(+15.99)VLSSRL	35.13	1034.5795	9	3.6	518.2975	37.43	2.76E6	4	F4:9687	P2PI20160713_pilling_C1RA2_BB72_P4.raw	2	2	tr|A0A182DWH4|A0A182DWH4_HUMAN:sp|P79483|DRB3_HUMAN	Oxidation (M)	M3:Oxidation (M):1000.00	PEAKS DB
AALSKIFAV	35.13	918.5538	9	1.7	460.2840	42.88	1.43E7	6	F6:11696	P2PI20160713_pilling_C1RA2_BB72_P6.raw	2	2	tr|A0A3B3IRK5|A0A3B3IRK5_HUMAN:sp|Q9H2D1|MFTC_HUMAN			PEAKS DB
KATGKLFAV	35.12	933.5647	9	-2.4	467.7885	27.93	6.74E5	7	F7:6370	P2PI20160713_pilling_C1RA2_BB72_P7.raw	1	1	sp|Q8IU85|KCC1D_HUMAN			PEAKS DB
YQLELRTTL	35.12	1135.6237	9	1.3	568.8198	41.34	4.28E7	1	F1:10923	P2PI20160713_pilling_C1RA2_BB72_P1.raw	2	2	sp|P01920|DQB1_HUMAN:tr|A0A140T8Z5|A0A140T8Z5_HUMAN:tr|Q5Y7D3|Q5Y7D3_HUMAN:tr|A0A140T9S8|A0A140T9S8_HUMAN			PEAKS DB
LLYGFLIKA	35.11	1036.6321	9	0.7	519.3237	50.46	5.07E5	8	F8:14140	P2PI20160713_pilling_C1RA2_BB72_P8.raw	1	1	sp|Q92542|NICA_HUMAN			PEAKS DB
VLAKIVNYM(+15.99)	35.11	1065.5892	9	3.0	533.8035	33.06	2.3E5	1	F1:8078	P2PI20160713_pilling_C1RA2_BB72_P1.raw	1	1	tr|E5RIW4|E5RIW4_HUMAN:tr|E5RH41|E5RH41_HUMAN:sp|P29084|T2EB_HUMAN	Oxidation (M)	M9:Oxidation (M):1000.00	PEAKS DB
NLDDYNIHV	35.11	1101.5090	9	1.1	551.7624	39.38	5.88E5	7	F7:10299	P2PI20160713_pilling_C1RA2_BB72_P7.raw	1	1	sp|B2RTY4|MYO9A_HUMAN			PEAKS DB
SLAQYNPKL	35.10	1032.5603	9	3.3	517.2877	32.55	6.78E7	4	F4:8023	P2PI20160713_pilling_C1RA2_BB72_P4.raw	2	2	sp|Q92569|P55G_HUMAN:tr|F6TDL0|F6TDL0_HUMAN:sp|P27986|P85A_HUMAN			PEAKS DB
TLSPRPPLI	35.10	992.6018	9	0.8	497.3086	37.37	3.43E7	9	F9:9826	P2PI20160713_pilling_C1RA2_BB72_P9.raw	2	2	sp|Q9H0R1|AP5M1_HUMAN:tr|E7EQ45|E7EQ45_HUMAN:tr|G3V573|G3V573_HUMAN			PEAKS DB
TLLVVVPKL	35.10	980.6634	9	2.6	491.3392	47.91	2.19E7	3	F3:13435	P2PI20160713_pilling_C1RA2_BB72_P3.raw	2	2	sp|P21283|VATC1_HUMAN			PEAKS DB
KLEEIIHQI	35.10	1121.6444	9	0.4	561.8297	34.42	4.97E7	9	F9:8825	P2PI20160713_pilling_C1RA2_BB72_P9.raw	2	2	sp|Q15042|RB3GP_HUMAN			PEAKS DB
FQTEVGKQL	35.09	1048.5553	9	1.6	525.2845	30.00	5.19E7	2	F2:7301	P2PI20160713_pilling_C1RA2_BB72_P2.raw	2	2	tr|A0A494C0X7|A0A494C0X7_HUMAN:sp|P05107|ITB2_HUMAN			PEAKS DB
FQTEGKLYL	35.09	1097.5757	9	0.4	549.7953	37.63	6.35E6	9	F9:9874	P2PI20160713_pilling_C1RA2_BB72_P9.raw	1	1	tr|B1AXG1|B1AXG1_HUMAN:tr|B4DG22|B4DG22_HUMAN:tr|B7ZB17|B7ZB17_HUMAN:sp|P51812|KS6A3_HUMAN			PEAKS DB
YLSGIAHFL	35.09	1019.5440	9	3.8	510.7798	47.28	7.88E7	4	F4:13031	P2PI20160713_pilling_C1RA2_BB72_P4.raw	6	6	sp|Q10713|MPPA_HUMAN			PEAKS DB
YITERIIAV	35.09	1076.6229	9	2.1	539.3199	39.79	1.73E6	1	F1:10391	P2PI20160713_pilling_C1RA2_BB72_P1.raw	1	1	sp|Q68CZ2|TENS3_HUMAN:tr|C9JWN9|C9JWN9_HUMAN:tr|C9JTD0|C9JTD0_HUMAN:tr|C9JHU5|C9JHU5_HUMAN:tr|E9PCX8|E9PCX8_HUMAN			PEAKS DB
TLEGHAYGV	35.09	945.4556	9	-1.7	473.7343	28.36	6.46E5	1	F1:6480	P2PI20160713_pilling_C1RA2_BB72_P1.raw	1	1	sp|Q9H7D7|WDR26_HUMAN:tr|A0A499FIZ0|A0A499FIZ0_HUMAN			PEAKS DB
SLLRFQSTL	35.08	1063.6025	9	1.7	532.8080	41.54	9.26E5	4	F4:11094	P2PI20160713_pilling_C1RA2_BB72_P4.raw	1	1	sp|P13804|ETFA_HUMAN			PEAKS DB
KLYEQHHVV	35.08	1151.6088	9	-3.6	384.8755	21.32	6.25E6	8	F8:4425	P2PI20160713_pilling_C1RA2_BB72_P8.raw	2	2	tr|H7C4B7|H7C4B7_HUMAN:sp|Q15392|DHC24_HUMAN:tr|A0A0A0MTI1|A0A0A0MTI1_HUMAN			PEAKS DB
ATDPTIHTV	35.07	953.4818	9	0.3	477.7483	26.16	5.5E7	7	F7:5850	P2PI20160713_pilling_C1RA2_BB72_P7.raw	3	3	tr|A0A087WZ62|A0A087WZ62_HUMAN			PEAKS DB
RLYHITDQV	35.07	1143.6036	9	0.1	572.8076	28.63	9.61E7	4	F4:6697	P2PI20160713_pilling_C1RA2_BB72_P4.raw	2	2	sp|Q9NY97|B3GN2_HUMAN			PEAKS DB
FQHTGIYSV	35.06	1050.5134	9	1.9	526.2639	32.28	8.92E7	5	F5:8197	P2PI20160713_pilling_C1RA2_BB72_P5.raw	1	1	sp|Q9Y5S1|TRPV2_HUMAN			PEAKS DB
GLADKVYFL	35.06	1024.5593	9	1.3	513.2876	48.01	2.86E8	9	F9:13354	P2PI20160713_pilling_C1RA2_BB72_P9.raw	3	3	sp|P27708|PYR1_HUMAN			PEAKS DB
YLDEYIARM(+15.99)	35.05	1188.5485	9	4.1	595.2823	35.82	4.16E7	4	F4:9155	P2PI20160713_pilling_C1RA2_BB72_P4.raw	3	3	tr|A0A2R8Y5F1|A0A2R8Y5F1_HUMAN:tr|A0A2R8YGU4|A0A2R8YGU4_HUMAN:tr|X5D2U8|X5D2U8_HUMAN:tr|H3BMQ0|H3BMQ0_HUMAN:tr|A0A2R8YDZ2|A0A2R8YDZ2_HUMAN:tr|A0A2R8Y7X5|A0A2R8Y7X5_HUMAN:tr|A0A2R8YDR3|A0A2R8YDR3_HUMAN:tr|A0A2R8Y7C8|A0A2R8Y7C8_HUMAN:tr|A0A2R8YGD6|A0A2R8YGD6_HUMAN:sp|P49815|TSC2_HUMAN	Oxidation (M)	M9:Oxidation (M):1000.00	PEAKS DB
NLTQKLWTA	35.05	1073.5869	9	-1.7	537.7998	37.22	1.56E6	9	F9:9774	P2PI20160713_pilling_C1RA2_BB72_P9.raw	1	1	tr|H0YME5|H0YME5_HUMAN:sp|Q9P2K8|E2AK4_HUMAN			PEAKS DB
YMGGFAKSV	35.05	958.4582	9	1.4	480.2361	31.77	1.37E6	5	F5:8016	P2PI20160713_pilling_C1RA2_BB72_P5.raw	1	1	tr|C9JKQ2|C9JKQ2_HUMAN:sp|O43676|NDUB3_HUMAN			PEAKS DB
SVLKSTPQV	35.05	957.5495	9	-1.4	479.7813	27.44	2.66E6	9	F9:6464	P2PI20160713_pilling_C1RA2_BB72_P9.raw	1	1	sp|Q9NWZ5|UCKL1_HUMAN			PEAKS DB
M(+15.99)LYEKLLTA	35.05	1096.5839	9	3.1	549.2994	38.80	1.59E6	4	F4:10093	P2PI20160713_pilling_C1RA2_BB72_P4.raw	1	1	tr|A0A2R8YE75|A0A2R8YE75_HUMAN:sp|Q9P2P5|HECW2_HUMAN:tr|A0A2R8Y6F3|A0A2R8Y6F3_HUMAN:sp|Q76N89|HECW1_HUMAN	Oxidation (M)	M1:Oxidation (M):1000.00	PEAKS DB
KLHYVVTEV	35.04	1086.6073	9	0.9	544.3102	29.24	1.64E7	6	F6:7106	P2PI20160713_pilling_C1RA2_BB72_P6.raw	1	1	tr|F2Z2U4|F2Z2U4_HUMAN:sp|Q9Y4A5|TRRAP_HUMAN			PEAKS DB
YM(+15.99)AAKVQKL	35.04	1066.5845	9	-3.6	534.2976	22.46	6.6E5	1	F1:4497	P2PI20160713_pilling_C1RA2_BB72_P1.raw	1	1	sp|Q9UBZ9|REV1_HUMAN	Oxidation (M)	M2:Oxidation (M):1000.00	PEAKS DB
FM(+15.99)DDFFHQV	35.04	1200.4910	9	2.8	601.2545	44.39	1.62E6	9	F9:12168	P2PI20160713_pilling_C1RA2_BB72_P9.raw	1	1	tr|J3KNU7|J3KNU7_HUMAN:sp|P32856|STX2_HUMAN	Oxidation (M)	M2:Oxidation (M):1000.00	PEAKS DB
YIWDRHYNI	35.03	1278.6145	9	2.4	640.3146	38.91	1.26E6	2	F2:10278	P2PI20160713_pilling_C1RA2_BB72_P2.raw	1	1	sp|Q969U6|FBXW5_HUMAN			PEAKS DB
QLAESVANV	35.02	929.4818	9	-0.6	465.7479	35.80	3.77E6	1	F1:9001	P2PI20160713_pilling_C1RA2_BB72_P1.raw	1	1	sp|Q12929|EPS8_HUMAN:tr|A0A2R8Y4W2|A0A2R8Y4W2_HUMAN:tr|A0A2R8YE63|A0A2R8YE63_HUMAN			PEAKS DB
PLYAAPPHV	35.02	963.5178	9	3.6	482.7666	33.44	3.43E5	4	F4:8366	P2PI20160713_pilling_C1RA2_BB72_P4.raw	1	1	sp|A1KXE4|F168B_HUMAN			PEAKS DB
VM(+15.99)GPQEKKV	35.01	1030.5481	9	-1.4	516.2795	18.45	4E5	5	F5:3656	P2PI20160713_pilling_C1RA2_BB72_P5.raw	1	1	sp|P53634|CATC_HUMAN	Oxidation (M)	M2:Oxidation (M):1000.00	PEAKS DB
FLSKEIVGV	35.01	990.5750	9	0.6	496.2950	38.33	1.63E6	8	F8:10127	P2PI20160713_pilling_C1RA2_BB72_P8.raw	1	1	tr|B5MDE0|B5MDE0_HUMAN:sp|Q96AA3|RFT1_HUMAN			PEAKS DB
HLSELNTKL	35.00	1053.5818	9	0.0	527.7968	27.68	1.16E7	4	F4:6313	P2PI20160713_pilling_C1RA2_BB72_P4.raw	1	1	tr|H0Y6I0|H0Y6I0_HUMAN:sp|Q13439|GOGA4_HUMAN			PEAKS DB
HLLAHDFQM(+15.99)	35.00	1126.5229	9	-3.4	564.2668	27.71	1.35E5	9	F9:6570	P2PI20160713_pilling_C1RA2_BB72_P9.raw	1	1	sp|Q13472|TOP3A_HUMAN	Oxidation (M)	M9:Oxidation (M):1000.00	PEAKS DB
VLWKDIQHA	35.00	1108.6029	9	-0.3	555.3074	31.51	2.65E6	6	F6:7872	P2PI20160713_pilling_C1RA2_BB72_P6.raw	1	1	tr|X6RER8|X6RER8_HUMAN:tr|B0QZ72|B0QZ72_HUMAN:sp|Q5T6S3|PHF19_HUMAN:tr|A0A087X169|A0A087X169_HUMAN			PEAKS DB
YMGETETKV	34.99	1056.4797	9	-1.8	529.2462	26.01	4.2E5	8	F8:5975	P2PI20160713_pilling_C1RA2_BB72_P8.raw	1	1	tr|A0A494C0P1|A0A494C0P1_HUMAN:sp|P04150|GCR_HUMAN			PEAKS DB
KLSDVFGSV	34.99	950.5073	9	-0.9	476.2605	41.87	2.37E6	1	F1:11107	P2PI20160713_pilling_C1RA2_BB72_P1.raw	1	1	sp|Q9UKN8|TF3C4_HUMAN			PEAKS DB
ALMDQVHHM(+15.99)	34.99	1096.4794	9	-2.8	549.2443	24.03	5.61E6	3	F3:5466	P2PI20160713_pilling_C1RA2_BB72_P3.raw	1	1	sp|Q96BU1|S1PBP_HUMAN	Oxidation (M)	M9:Oxidation (M):63.05	PEAKS DB
VLDASVKEV	34.99	958.5334	9	-1.7	480.2732	29.45	8E6	1	F1:6842	P2PI20160713_pilling_C1RA2_BB72_P1.raw	1	1	sp|Q5T5Y3|CAMP1_HUMAN			PEAKS DB
KM(+15.99)M(+15.99)LIVNM(+15.99)V	34.97	1125.5596	9	1.9	563.7866	31.13	1.73E7	4	F4:7487	P2PI20160713_pilling_C1RA2_BB72_P4.raw	7	7	sp|Q49A26|GLYR1_HUMAN:tr|K7EMM8|K7EMM8_HUMAN	Oxidation (M)	M2:Oxidation (M):1000.00;M3:Oxidation (M):1000.00;M8:Oxidation (M):1000.00	PEAKS DB
ALAKEIDSV	34.97	944.5178	9	-0.5	473.2650	29.82	4.8E6	3	F3:7350	P2PI20160713_pilling_C1RA2_BB72_P3.raw	1	1	tr|B1AH77|B1AH77_HUMAN:tr|B1AH78|B1AH78_HUMAN:tr|B1AH80|B1AH80_HUMAN:sp|P15153|RAC2_HUMAN			PEAKS DB
TLQEHLRQA	34.96	1094.5833	9	-3.7	548.2969	22.79	3E6	8	F8:4935	P2PI20160713_pilling_C1RA2_BB72_P8.raw	1	1	sp|Q6P2H3|CEP85_HUMAN			PEAKS DB
NQFNSFISV	34.96	1054.5083	9	1.1	528.2606	51.93	5.48E6	4	F4:14582	P2PI20160713_pilling_C1RA2_BB72_P4.raw	1	1	tr|F8VSC5|F8VSC5_HUMAN:sp|Q6P3W7|SCYL2_HUMAN:tr|A0A0U1RQQ9|A0A0U1RQQ9_HUMAN			PEAKS DB
YTIPLAIKL	34.96	1030.6426	9	1.6	516.3280	49.59	2.9E6	4	F4:13781	P2PI20160713_pilling_C1RA2_BB72_P4.raw	1	1	sp|Q9H490|PIGU_HUMAN			PEAKS DB
YLAPSNQSV	34.95	977.4818	9	-3.1	489.7466	31.76	1.26E6	7	F7:7647	P2PI20160713_pilling_C1RA2_BB72_P7.raw	1	1	sp|Q9H9Y4|GPN2_HUMAN			PEAKS DB
FLYFEDHGL	34.95	1139.5287	9	0.6	570.7720	47.82	2.63E7	1	F1:13075	P2PI20160713_pilling_C1RA2_BB72_P1.raw	2	2	tr|H0YAA3|H0YAA3_HUMAN:sp|Q9HAD4|WDR41_HUMAN			PEAKS DB
FLFPHSVLV	34.95	1057.5961	9	1.4	529.8060	50.11	2.7E6	7	F7:13802	P2PI20160713_pilling_C1RA2_BB72_P7.raw	1	1	tr|C9JUY7|C9JUY7_HUMAN:sp|Q9BVX2|T106C_HUMAN:tr|F8W001|F8W001_HUMAN:tr|A0A087WYD4|A0A087WYD4_HUMAN			PEAKS DB
VIFHPVFSV	34.95	1043.5803	9	3.3	522.7979	46.86	4.77E6	2	F2:12973	P2PI20160713_pilling_C1RA2_BB72_P2.raw	1	1	sp|P43034|LIS1_HUMAN			PEAKS DB
AMNARPHKV	34.94	1022.5444	9	-1.4	512.2773	18.25	2.85E6	4	F4:3367	P2PI20160713_pilling_C1RA2_BB72_P4.raw	1	1	tr|F8W6I7|F8W6I7_HUMAN:sp|P09651|ROA1_HUMAN			PEAKS DB
RLNPINTTL	34.94	1040.5978	9	1.4	521.3058	34.31	2.53E6	6	F6:8812	P2PI20160713_pilling_C1RA2_BB72_P6.raw	1	1	sp|Q9UGV2|NDRG3_HUMAN:tr|Q5TH30|Q5TH30_HUMAN			PEAKS DB
NLHESIAKA	34.94	981.5243	9	-4.3	491.7673	21.65	1.02E6	7	F7:4314	P2PI20160713_pilling_C1RA2_BB72_P7.raw	1	1	sp|Q96NH3|BROMI_HUMAN			PEAKS DB
ALKKQINSV	34.93	999.6077	9	-0.8	500.8096	20.87	1.3E6	6	F6:4384	P2PI20160713_pilling_C1RA2_BB72_P6.raw	1	1	tr|H7C207|H7C207_HUMAN:sp|Q15032|R3HD1_HUMAN			PEAKS DB
LLLKSLTYV	34.93	1048.6532	9	1.3	525.3345	44.57	1.17E6	8	F8:12193	P2PI20160713_pilling_C1RA2_BB72_P8.raw	1	1	sp|Q96AG3|S2546_HUMAN			PEAKS DB
FM(+15.99)EQHVENV	34.93	1147.4968	9	-0.8	574.7552	26.13	1.95E6	1	F1:5723	P2PI20160713_pilling_C1RA2_BB72_P1.raw	1	1	sp|Q9NRM7|LATS2_HUMAN:sp|O95835|LATS1_HUMAN	Oxidation (M)	M2:Oxidation (M):1000.00	PEAKS DB
M(+15.99)VDSKPVNL	34.92	1017.5165	9	3.4	509.7661	27.26	7.92E5	2	F2:6428	P2PI20160713_pilling_C1RA2_BB72_P2.raw	1	1	tr|B1AH77|B1AH77_HUMAN:tr|B1AH78|B1AH78_HUMAN:tr|B1AH80|B1AH80_HUMAN:sp|P15153|RAC2_HUMAN	Oxidation (M)	M1:Oxidation (M):1000.00	PEAKS DB
KLQESTQTV	34.92	1032.5452	9	-1.4	517.2781	21.98	6.92E5	5	F5:4778	P2PI20160713_pilling_C1RA2_BB72_P5.raw	1	1	sp|Q9Y5S2|MRCKB_HUMAN:tr|A0A0A0MRJ0|A0A0A0MRJ0_HUMAN:sp|Q5VT25|MRCKA_HUMAN			PEAKS DB
SLYSQVHQI	34.92	1073.5505	9	2.0	537.7825	33.39	2.62E7	6	F6:8497	P2PI20160713_pilling_C1RA2_BB72_P6.raw	1	1	tr|Q7Z3Z5|Q7Z3Z5_HUMAN:sp|Q93074|MED12_HUMAN			PEAKS DB
HLIEFTYTA	34.91	1093.5444	9	-1.3	547.7788	41.52	1.57E6	1	F1:11004	P2PI20160713_pilling_C1RA2_BB72_P1.raw	1	1	sp|P52739|ZN131_HUMAN:tr|D6RFI6|D6RFI6_HUMAN:tr|D6RAT8|D6RAT8_HUMAN:tr|D6RBK1|D6RBK1_HUMAN:tr|D6RJH2|D6RJH2_HUMAN:tr|D6R9I2|D6R9I2_HUMAN			PEAKS DB
YLITLLEHL	34.91	1113.6433	9	-0.4	557.8287	56.84	3.68E6	8	F8:16174	P2PI20160713_pilling_C1RA2_BB72_P8.raw	2	2	sp|O43683|BUB1_HUMAN			PEAKS DB
QLSTHTHVV	34.91	1020.5353	9	-3.0	511.2734	22.01	1.16E6	7	F7:4449	P2PI20160713_pilling_C1RA2_BB72_P7.raw	2	2	tr|E7EX90|E7EX90_HUMAN:sp|Q14203|DCTN1_HUMAN			PEAKS DB
VLM(+15.99)EKPDVV	34.91	1044.5525	9	-1.4	523.2814	28.48	1.61E7	4	F4:6645	P2PI20160713_pilling_C1RA2_BB72_P4.raw	1	1	sp|Q9NY93|DDX56_HUMAN	Oxidation (M)	M3:Oxidation (M):1000.00	PEAKS DB
FLNKM(+15.99)KIM(+15.99)V	34.91	1154.6191	9	-0.6	578.3149	27.61	3.97E7	4	F4:6360	P2PI20160713_pilling_C1RA2_BB72_P4.raw	8	8	sp|P50991|TCPD_HUMAN	Oxidation (M)	M5:Oxidation (M):1000.00;M8:Oxidation (M):1000.00	PEAKS DB
KLEPHIYAV	34.91	1068.5967	9	0.4	535.3047	29.89	3.55E6	6	F6:7376	P2PI20160713_pilling_C1RA2_BB72_P6.raw	1	1	sp|B2RTY4|MYO9A_HUMAN			PEAKS DB
IM(+15.99)DNKLAQI	34.90	1060.5587	9	2.2	531.2867	30.85	8.13E6	6	F6:7651	P2PI20160713_pilling_C1RA2_BB72_P6.raw	1	1	tr|A0A0C4DGA6|A0A0C4DGA6_HUMAN:sp|Q14527|HLTF_HUMAN	Oxidation (M)	M2:Oxidation (M):1000.00	PEAKS DB
ILQDGRIFI	34.90	1073.6233	9	3.8	537.8198	44.47	1.68E8	5	F5:12283	P2PI20160713_pilling_C1RA2_BB72_P5.raw	2	2	tr|J3QLE5|J3QLE5_HUMAN:sp|P63162|RSMN_HUMAN:sp|P14678|RSMB_HUMAN			PEAKS DB
NLSDMVHKI	34.90	1055.5433	9	1.1	528.7795	34.51	4.71E6	8	F8:8791	P2PI20160713_pilling_C1RA2_BB72_P8.raw	1	1	tr|S6FRS6|S6FRS6_HUMAN:sp|Q9NSI8|SAMN1_HUMAN:tr|A0A2R8Y4K8|A0A2R8Y4K8_HUMAN			PEAKS DB
KVASLLHQV	34.89	993.5971	9	-1.2	497.8042	27.52	2.38E7	5	F5:6598	P2PI20160713_pilling_C1RA2_BB72_P5.raw	2	2	tr|D6RGJ2|D6RGJ2_HUMAN:sp|Q8NFZ5|TNIP2_HUMAN			PEAKS DB
FLDELAQKL	34.89	1075.5913	9	-0.4	538.8013	46.64	1.94E7	4	F4:12856	P2PI20160713_pilling_C1RA2_BB72_P4.raw	1	1	sp|P52888|THOP1_HUMAN			PEAKS DB
RLFFQPHQA	34.89	1142.5985	9	-1.4	572.3057	29.93	3.78E6	7	F7:7010	P2PI20160713_pilling_C1RA2_BB72_P7.raw	2	2	tr|C9J5W5|C9J5W5_HUMAN:tr|C9JRV9|C9JRV9_HUMAN:tr|E7EWE1|E7EWE1_HUMAN:tr|E7EQ61|E7EQ61_HUMAN:sp|Q9GZZ9|UBA5_HUMAN:tr|C9J0F6|C9J0F6_HUMAN			PEAKS DB
FM(+15.99)QSILHTM	34.89	1122.5201	9	2.5	562.2672	36.18	2.32E5	4	F4:9287	P2PI20160713_pilling_C1RA2_BB72_P4.raw	1	1	sp|Q7Z333|SETX_HUMAN	Oxidation (M)	M2:Oxidation (M):53.43	PEAKS DB
YLLQRAVEV	34.88	1089.6182	9	1.2	545.8170	38.02	1.49E7	9	F9:10051	P2PI20160713_pilling_C1RA2_BB72_P9.raw	1	1	sp|Q13395|TARB1_HUMAN			PEAKS DB
FM(+15.99)DLYSHLV	34.88	1139.5321	9	1.9	570.7744	43.61	3.13E5	1	F1:11696	P2PI20160713_pilling_C1RA2_BB72_P1.raw	1	1	sp|Q6P2Q9|PRP8_HUMAN	Oxidation (M)	M2:Oxidation (M):1000.00	PEAKS DB
IM(+15.99)DANQTYL	34.87	1083.4906	9	0.8	542.7519	37.36	2.81E6	5	F5:9911	P2PI20160713_pilling_C1RA2_BB72_P5.raw	1	1	sp|Q96CS3|FAF2_HUMAN	Oxidation (M)	M2:Oxidation (M):1000.00	PEAKS DB
VLM(+15.99)DHILNL	34.87	1082.5795	9	1.9	542.2966	42.44	0	4	F4:11415	P2PI20160713_pilling_C1RA2_BB72_P4.raw	0	0	sp|O15111|IKKA_HUMAN	Oxidation (M)	M3:Oxidation (M):1000.00	PEAKS DB
RVYERLLYV	34.87	1209.6870	9	0.9	605.8500	35.36	7.61E5	3	F3:9243	P2PI20160713_pilling_C1RA2_BB72_P3.raw	2	2	tr|F2Z2U4|F2Z2U4_HUMAN:sp|Q9Y4A5|TRRAP_HUMAN			PEAKS DB
M(+15.99)LLDFIQHI	34.87	1144.5951	9	-0.7	573.3044	55.46	1.49E7	8	F8:15755	P2PI20160713_pilling_C1RA2_BB72_P8.raw	3	3	sp|Q13535|ATR_HUMAN	Oxidation (M)	M1:Oxidation (M):1000.00	PEAKS DB
AM(+15.99)AASPHAV	34.86	869.4065	9	-4.0	435.7079	19.87	2.66E7	5	F5:4148	P2PI20160713_pilling_C1RA2_BB72_P5.raw	3	3	sp|Q13151|ROA0_HUMAN	Oxidation (M)	M2:Oxidation (M):1000.00	PEAKS DB
SLKEDLNKV	34.86	1044.5815	9	-2.7	523.2955	27.02	6.26E5	3	F3:6480	P2PI20160713_pilling_C1RA2_BB72_P3.raw	1	1	sp|P12270|TPR_HUMAN			PEAKS DB
KVDSTVKTV	34.85	975.5601	9	-2.4	488.7851	19.63	1.75E6	5	F5:4026	P2PI20160713_pilling_C1RA2_BB72_P5.raw	1	1	sp|Q9BWT3|PAPOG_HUMAN			PEAKS DB
NLSDM(+15.99)VHKI	34.85	1071.5383	9	0.5	536.7767	26.76	1.98E7	1	F1:5918	P2PI20160713_pilling_C1RA2_BB72_P1.raw	4	4	tr|S6FRS6|S6FRS6_HUMAN:sp|Q9NSI8|SAMN1_HUMAN:tr|A0A2R8Y4K8|A0A2R8Y4K8_HUMAN	Oxidation (M)	M5:Oxidation (M):1000.00	PEAKS DB
VMFKEPIEI	34.84	1104.5889	9	1.3	553.3013	43.94	1.12E6	5	F5:12153	P2PI20160713_pilling_C1RA2_BB72_P5.raw	1	1	sp|Q9H0C5|BTBD1_HUMAN			PEAKS DB
SLYHIYVAL	34.84	1077.5858	9	0.9	539.8007	46.46	1.51E7	1	F1:12680	P2PI20160713_pilling_C1RA2_BB72_P1.raw	1	1	sp|P09601|HMOX1_HUMAN:tr|B1AHA8|B1AHA8_HUMAN			PEAKS DB
FLREKFEHI	34.84	1217.6556	9	-0.4	406.8923	29.35	1.57E6	7	F7:6841	P2PI20160713_pilling_C1RA2_BB72_P7.raw	2	2	sp|Q68D06|SLN13_HUMAN			PEAKS DB
GLM(+15.99)YEQYRM(+15.99)	34.84	1221.5159	9	2.1	611.7665	29.02	2.61E5	8	F8:6958	P2PI20160713_pilling_C1RA2_BB72_P8.raw	1	1	sp|O60645|EXOC3_HUMAN	Oxidation (M)	M3:Oxidation (M):1000.00;M9:Oxidation (M):1000.00	PEAKS DB
LLM(+15.99)DRVDEM	34.83	1136.5206	9	0.0	569.2676	33.74	3.96E6	9	F9:8407	P2PI20160713_pilling_C1RA2_BB72_P9.raw	2	2	tr|A0A087WZK9|A0A087WZK9_HUMAN:sp|O15372|EIF3H_HUMAN:tr|B3KS98|B3KS98_HUMAN:tr|E5RJT0|E5RJT0_HUMAN	Oxidation (M)	M3:Oxidation (M):77.93	PEAKS DB
SLLEERFRV	34.82	1147.6349	9	2.8	574.8251	36.15	4.13E7	3	F3:9496	P2PI20160713_pilling_C1RA2_BB72_P3.raw	4	4	tr|A6NFM0|A6NFM0_HUMAN:tr|F6S314|F6S314_HUMAN:tr|E2QRJ6|E2QRJ6_HUMAN:sp|P52435|RPB11_HUMAN			PEAKS DB
FQDKNHLYL	34.82	1176.5928	9	0.4	589.3039	30.26	4.34E6	8	F8:7375	P2PI20160713_pilling_C1RA2_BB72_P8.raw	3	3	sp|O14578|CTRO_HUMAN			PEAKS DB
FLM(+15.99)DPFAIH	34.82	1105.5266	9	-2.0	553.7695	47.62	2.08E6	9	F9:13240	P2PI20160713_pilling_C1RA2_BB72_P9.raw	2	2	sp|Q15773|MLF2_HUMAN:tr|F5H7L5|F5H7L5_HUMAN:tr|F5H800|F5H800_HUMAN:tr|F5H0Y3|F5H0Y3_HUMAN	Oxidation (M)	M3:Oxidation (M):1000.00	PEAKS DB
M(+15.99)MPAVFHTV	34.81	1047.4882	9	1.2	524.7507	37.64	1.08E6	2	F2:9851	P2PI20160713_pilling_C1RA2_BB72_P2.raw	1	1	sp|Q8TDY2|RBCC1_HUMAN	Oxidation (M)	M1:Oxidation (M):0.00	PEAKS DB
RIMEKIRNV	34.81	1157.6703	9	-2.5	386.8955	23.75	3.51E5	2	F2:5263	P2PI20160713_pilling_C1RA2_BB72_P2.raw	1	1	sp|Q08AF3|SLFN5_HUMAN			PEAKS DB
ALKKQLPGV	34.80	952.6069	9	-3.1	477.3093	24.68	5.36E6	1	F1:5220	P2PI20160713_pilling_C1RA2_BB72_P1.raw	1	1	sp|P09874|PARP1_HUMAN			PEAKS DB
NLMEIVKKL	34.80	1086.6471	9	0.0	544.3297	42.49	1.55E6	6	F6:11568	P2PI20160713_pilling_C1RA2_BB72_P6.raw	1	1	sp|O14617|AP3D1_HUMAN			PEAKS DB
ILDKKFHGI	34.79	1069.6284	9	1.1	535.8209	26.83	3.94E5	6	F6:6325	P2PI20160713_pilling_C1RA2_BB72_P6.raw	1	1	sp|O00231|PSD11_HUMAN			PEAKS DB
TLDVQIQHV	34.79	1051.5662	9	1.7	526.7902	34.81	9.39E6	5	F5:9068	P2PI20160713_pilling_C1RA2_BB72_P5.raw	1	1	sp|Q96Q89|KI20B_HUMAN			PEAKS DB
SLSQHNDFL	34.79	1059.4985	9	0.2	530.7567	33.97	4.01E6	7	F7:8388	P2PI20160713_pilling_C1RA2_BB72_P7.raw	1	1	sp|Q9ULM3|YETS2_HUMAN			PEAKS DB
YVDDVFLRV	34.78	1124.5865	9	-1.2	563.2999	47.24	5.05E5	9	F9:13135	P2PI20160713_pilling_C1RA2_BB72_P9.raw	1	1	sp|Q8IZY2|ABCA7_HUMAN			PEAKS DB
VLDDRELLL	34.78	1084.6128	9	1.3	543.3132	46.27	1.07E7	5	F5:12888	P2PI20160713_pilling_C1RA2_BB72_P5.raw	2	2	sp|Q96RG2|PASK_HUMAN			PEAKS DB
HLAEVLERV	34.78	1064.5978	9	1.0	533.3067	33.14	1.87E7	8	F8:8348	P2PI20160713_pilling_C1RA2_BB72_P8.raw	1	1	sp|Q5VTR2|BRE1A_HUMAN			PEAKS DB
QMAQIVERL	34.78	1086.5856	9	0.4	544.3003	37.29	3.7E5	9	F9:9787	P2PI20160713_pilling_C1RA2_BB72_P9.raw	1	1	sp|Q15751|HERC1_HUMAN			PEAKS DB
RLGPVPPGL	34.77	904.5494	9	-0.4	453.2818	36.37	1.44E7	7	F7:9233	P2PI20160713_pilling_C1RA2_BB72_P7.raw	2	2	sp|Q9C037|TRIM4_HUMAN			PEAKS DB
SLYDWNVKL	34.77	1136.5865	9	0.0	569.3005	48.70	9.01E6	9	F9:13603	P2PI20160713_pilling_C1RA2_BB72_P9.raw	1	1	sp|Q7Z7E8|UB2Q1_HUMAN			PEAKS DB
RLLPHM(+15.99)HNI	34.77	1145.6128	9	-4.1	382.8766	23.13	5.37E5	7	F7:4777	P2PI20160713_pilling_C1RA2_BB72_P7.raw	2	2	sp|Q92973|TNPO1_HUMAN	Oxidation (M)	M6:Oxidation (M):1000.00	PEAKS DB
ILHHEYFLL	34.77	1183.6389	9	0.7	395.5528	40.79	7.42E6	4	F4:10848	P2PI20160713_pilling_C1RA2_BB72_P4.raw	2	2	sp|O75643|U520_HUMAN			PEAKS DB
M(+15.99)IAGKVAVV	34.77	902.5259	9	-1.2	452.2685	28.38	1.22E7	4	F4:6634	P2PI20160713_pilling_C1RA2_BB72_P4.raw	2	2	sp|P23526|SAHH_HUMAN	Oxidation (M)	M1:Oxidation (M):1000.00	PEAKS DB
SFDLAKVLL	34.76	1004.5906	9	3.7	503.3033	55.02	0	3	F3:15739	P2PI20160713_pilling_C1RA2_BB72_P3.raw	0	0	sp|Q29RF7|PDS5A_HUMAN			PEAKS DB
HLQETKLQL	34.76	1108.6240	9	0.7	555.3185	28.59	1.01E6	6	F6:6886	P2PI20160713_pilling_C1RA2_BB72_P6.raw	1	1	sp|P52732|KIF11_HUMAN			PEAKS DB
ILHDNLKQL	34.76	1092.6292	9	-1.4	547.3199	27.82	2.09E6	5	F5:6702	P2PI20160713_pilling_C1RA2_BB72_P5.raw	1	1	sp|Q14344|GNA13_HUMAN			PEAKS DB
ALEQHILYL	34.75	1098.6073	9	-1.5	550.3101	44.19	8.4E5	7	F7:11861	P2PI20160713_pilling_C1RA2_BB72_P7.raw	1	1	sp|Q9NS73|MBIP1_HUMAN			PEAKS DB
ILSDNLRQV	34.75	1056.5928	9	0.3	529.3027	32.79	5.01E6	3	F3:8401	P2PI20160713_pilling_C1RA2_BB72_P3.raw	2	2	sp|P14373|TRI27_HUMAN			PEAKS DB
KVIDTQQKV	34.74	1057.6132	9	-0.7	529.8124	20.77	1.71E6	5	F5:4373	P2PI20160713_pilling_C1RA2_BB72_P5.raw	1	1	tr|E5RGS4|E5RGS4_HUMAN:sp|O60925|PFD1_HUMAN			PEAKS DB
GVLDTLTKV	34.74	944.5542	9	0.5	473.2846	44.64	3.75E7	1	F1:12104	P2PI20160713_pilling_C1RA2_BB72_P1.raw	2	2	sp|Q99417|MYCBP_HUMAN:tr|A0A087WV05|A0A087WV05_HUMAN			PEAKS DB
GVM(+15.99)HYLIRV	34.74	1102.5957	9	2.8	552.3055	31.34	3.41E5	5	F5:7878	P2PI20160713_pilling_C1RA2_BB72_P5.raw	1	1	tr|A0A494C1V1|A0A494C1V1_HUMAN:sp|Q6ZNJ1|NBEL2_HUMAN:sp|Q6ZS30|NBEL1_HUMAN	Oxidation (M)	M3:Oxidation (M):1000.00	PEAKS DB
QM(+15.99)LDVAIRV	34.74	1059.5747	9	1.2	530.7941	38.16	4.63E6	3	F3:10172	P2PI20160713_pilling_C1RA2_BB72_P3.raw	1	1	sp|O14617|AP3D1_HUMAN	Oxidation (M)	M2:Oxidation (M):1000.00	PEAKS DB
GLHSKLTGA	34.74	882.4923	9	-4.9	442.2513	20.42	2.27E6	7	F7:3965	P2PI20160713_pilling_C1RA2_BB72_P7.raw	1	1	tr|A0A1B0GWC2|A0A1B0GWC2_HUMAN:tr|A0A0B4J236|A0A0B4J236_HUMAN:tr|F5H8H2|F5H8H2_HUMAN:sp|Q03426|KIME_HUMAN			PEAKS DB
GLM(+15.99)DNEIKV	34.73	1033.5114	9	1.6	517.7638	32.30	2.34E6	8	F8:8052	P2PI20160713_pilling_C1RA2_BB72_P8.raw	1	1	sp|O14763|TR10B_HUMAN	Oxidation (M)	M3:Oxidation (M):1000.00	PEAKS DB
KLFHEVVQA	34.73	1069.5920	9	0.5	535.8021	27.84	1.2E7	4	F4:6449	P2PI20160713_pilling_C1RA2_BB72_P4.raw	1	1	sp|Q9Y3T9|NOC2L_HUMAN			PEAKS DB
GLHAEVTGV	34.73	881.4607	9	-1.9	441.7368	28.47	2.03E6	1	F1:6499	P2PI20160713_pilling_C1RA2_BB72_P1.raw	1	1	tr|H0Y9V7|H0Y9V7_HUMAN:sp|P98194|AT2C1_HUMAN:tr|B4E2Q0|B4E2Q0_HUMAN			PEAKS DB
FVIGHLKGA	34.73	940.5494	9	-0.7	471.2806	29.20	1.17E6	6	F6:7096	P2PI20160713_pilling_C1RA2_BB72_P6.raw	1	1	sp|O60427|FADS1_HUMAN:tr|A0A0A0MR51|A0A0A0MR51_HUMAN:sp|O95864|FADS2_HUMAN			PEAKS DB
YLDKTFYNL	34.72	1175.5862	9	2.4	588.8005	43.18	9.33E6	3	F3:11937	P2PI20160713_pilling_C1RA2_BB72_P3.raw	1	1	tr|A0A087X256|A0A087X256_HUMAN:sp|Q2M389|WASC4_HUMAN			PEAKS DB
SM(+15.99)HNVKLFL	34.71	1103.5797	9	1.9	552.7971	31.89	3.93E5	5	F5:8059	P2PI20160713_pilling_C1RA2_BB72_P5.raw	1	1	tr|F5H6Z0|F5H6Z0_HUMAN:sp|Q00537|CDK17_HUMAN	Oxidation (M)	M2:Oxidation (M):1000.00	PEAKS DB
VLNGHNAFV	34.71	969.5032	9	1.0	485.7580	30.93	4.28E6	4	F4:7477	P2PI20160713_pilling_C1RA2_BB72_P4.raw	2	2	sp|Q9Y5Q9|TF3C3_HUMAN			PEAKS DB
YVSPKQFSV	34.71	1053.5494	9	0.7	527.7812	33.54	1.19E6	5	F5:8630	P2PI20160713_pilling_C1RA2_BB72_P5.raw	1	1	sp|O15033|AREL1_HUMAN:tr|G3V2B5|G3V2B5_HUMAN			PEAKS DB
FLADPVSNM(+15.99)	34.71	1008.4586	9	-0.9	505.2361	40.75	1.26E6	8	F8:10972	P2PI20160713_pilling_C1RA2_BB72_P8.raw	1	1	sp|Q5BJH7|YIF1B_HUMAN	Oxidation (M)	M9:Oxidation (M):1000.00	PEAKS DB
SLVRSVVGV	34.71	914.5549	9	-0.9	458.2843	35.37	9.86E5	7	F7:8879	P2PI20160713_pilling_C1RA2_BB72_P7.raw	2	2	sp|Q92508|PIEZ1_HUMAN			PEAKS DB
FLFDTQHFI	34.70	1166.5760	9	-0.2	584.2952	54.38	1.15E7	7	F7:15186	P2PI20160713_pilling_C1RA2_BB72_P7.raw	2	2	tr|Q5T3Q7|Q5T3Q7_HUMAN:sp|Q9H583|HEAT1_HUMAN			PEAKS DB
AYDDKIYYF	34.70	1196.5389	9	1.0	599.2761	44.40	1.27E6	3	F3:12279	P2PI20160713_pilling_C1RA2_BB72_P3.raw	1	1	sp|O75326|SEM7A_HUMAN			PEAKS DB
KLINQVNTI	34.70	1041.6183	9	-0.2	521.8149	31.85	2.65E6	4	F4:7802	P2PI20160713_pilling_C1RA2_BB72_P4.raw	1	1	sp|O94915|FRYL_HUMAN			PEAKS DB
FINSRIITV	34.69	1061.6233	9	-1.2	531.8183	39.31	6.09E6	1	F1:10222	P2PI20160713_pilling_C1RA2_BB72_P1.raw	1	1	sp|Q08J23|NSUN2_HUMAN			PEAKS DB
KIMDQVQQA	34.69	1059.5383	9	-0.1	530.7753	25.87	6.43E5	6	F6:6002	P2PI20160713_pilling_C1RA2_BB72_P6.raw	1	1	sp|P25054|APC_HUMAN			PEAKS DB
KLLELTQKM(+15.99)	34.69	1118.6370	9	-0.8	560.3253	26.90	9.33E5	7	F7:6036	P2PI20160713_pilling_C1RA2_BB72_P7.raw	2	2	sp|Q5JRA6|TGO1_HUMAN	Oxidation (M)	M9:Oxidation (M):1000.00	PEAKS DB
KLIALFWKA	34.68	1088.6746	9	1.5	545.3442	43.18	3.6E5	6	F6:11827	P2PI20160713_pilling_C1RA2_BB72_P6.raw	1	1	tr|B9ZVN9|B9ZVN9_HUMAN:sp|O95602|RPA1_HUMAN			PEAKS DB
ALDVSPKHV	34.68	964.5342	9	-4.5	483.2722	23.81	1.44E7	9	F9:5253	P2PI20160713_pilling_C1RA2_BB72_P9.raw	1	1	tr|M0R073|M0R073_HUMAN:tr|M0QYA8|M0QYA8_HUMAN:sp|Q8IV63|VRK3_HUMAN			PEAKS DB
KISPVTFSV	34.68	976.5593	9	-1.7	489.2861	38.98	2.71E6	1	F1:10105	P2PI20160713_pilling_C1RA2_BB72_P1.raw	1	1	sp|P0CK96|S352B_HUMAN			PEAKS DB
FMNPHLISV	34.67	1056.5426	9	1.2	529.2781	41.40	3.61E6	3	F3:11253	P2PI20160713_pilling_C1RA2_BB72_P3.raw	2	2	sp|Q9UG01|IF172_HUMAN			PEAKS DB
KLYDDM(+15.99)IRL	34.67	1181.6115	9	2.1	394.8775	33.96	1.08E7	4	F4:8531	P2PI20160713_pilling_C1RA2_BB72_P4.raw	3	3	sp|Q9UG01|IF172_HUMAN	Oxidation (M)	M6:Oxidation (M):1000.00	PEAKS DB
AMASHLTST	34.67	917.4277	9	-1.5	459.7195	22.83	5.41E5	5	F5:5048	P2PI20160713_pilling_C1RA2_BB72_P5.raw	1	1	sp|Q9BWF3|RBM4_HUMAN			PEAKS DB
SMAKAITGV	34.67	876.4739	9	-0.5	439.2430	29.86	1.4E6	3	F3:7379	P2PI20160713_pilling_C1RA2_BB72_P3.raw	1	1	tr|A0A494C0X2|A0A494C0X2_HUMAN:tr|A0A494C167|A0A494C167_HUMAN:sp|Q9UHD2|TBK1_HUMAN:tr|A0A494C045|A0A494C045_HUMAN:tr|A0A494C079|A0A494C079_HUMAN:tr|A0A494C0R4|A0A494C0R4_HUMAN:tr|A0A494C0A8|A0A494C0A8_HUMAN:tr|A0A494C1M6|A0A494C1M6_HUMAN:tr|A0A494C148|A0A494C148_HUMAN			PEAKS DB
M(+15.99)LNPQHVQL	34.66	1094.5543	9	-0.1	548.2829	31.47	5.96E6	4	F4:7664	P2PI20160713_pilling_C1RA2_BB72_P4.raw	2	2	sp|Q9BSM1|PCGF1_HUMAN	Oxidation (M)	M1:Oxidation (M):1000.00	PEAKS DB
LM(+15.99)DGKVYDI	34.66	1068.5161	9	-1.1	535.2648	33.31	8.79E5	7	F7:8181	P2PI20160713_pilling_C1RA2_BB72_P7.raw	1	1	tr|H0YHG0|H0YHG0_HUMAN	Oxidation (M)	M2:Oxidation (M):1000.00	PEAKS DB
VLDNVKMNL	34.66	1044.5637	9	-1.0	523.2886	37.81	3.77E5	7	F7:9756	P2PI20160713_pilling_C1RA2_BB72_P7.raw	1	1	sp|Q7Z4Q2|HEAT3_HUMAN			PEAKS DB
HLWRGIVSI	34.66	1079.6240	9	4.4	540.8205	39.53	2.86E7	6	F6:10604	P2PI20160713_pilling_C1RA2_BB72_P6.raw	2	2	tr|D6RA42|D6RA42_HUMAN:sp|Q6DN14|MCTP1_HUMAN:tr|H0YA70|H0YA70_HUMAN:tr|E5RJR1|E5RJR1_HUMAN			PEAKS DB
TLEGHLAKV	34.66	966.5498	9	-2.0	484.2802	25.24	7.29E5	3	F3:5887	P2PI20160713_pilling_C1RA2_BB72_P3.raw	1	1	sp|Q9BW19|KIFC1_HUMAN			PEAKS DB
ELDSKVRNV	34.66	1058.5720	9	-3.1	530.2916	22.59	1.17E5	7	F7:4637	P2PI20160713_pilling_C1RA2_BB72_P7.raw	1	1	tr|J3KPM9|J3KPM9_HUMAN:sp|P42224|STAT1_HUMAN			PEAKS DB
ALYGHTQAV	34.66	958.4872	9	-1.4	480.2502	25.93	4.52E6	8	F8:5930	P2PI20160713_pilling_C1RA2_BB72_P8.raw	1	1	sp|Q6ZS81|WDFY4_HUMAN			PEAKS DB
KQM(+15.99)EKIQPA	34.66	1087.5696	9	-1.0	544.7904	18.33	1.38E6	5	F5:3635	P2PI20160713_pilling_C1RA2_BB72_P5.raw	1	1	tr|H3BPF6|H3BPF6_HUMAN:sp|Q99471|PFD5_HUMAN	Oxidation (M)	M3:Oxidation (M):1000.00	PEAKS DB
TM(+15.99)KTYVEKV	34.66	1113.5740	9	-1.5	557.7921	21.72	9.81E5	2	F2:4583	P2PI20160713_pilling_C1RA2_BB72_P2.raw	1	1	sp|Q15397|PUM3_HUMAN	Oxidation (M)	M2:Oxidation (M):1000.00	PEAKS DB
KLNKEVTAV	34.66	1000.5917	9	-3.8	501.3012	22.06	2.92E6	8	F8:4671	P2PI20160713_pilling_C1RA2_BB72_P8.raw	1	1	sp|O94986|CE152_HUMAN			PEAKS DB
AVTNVGHAV	34.65	866.4610	9	-1.4	434.2362	23.34	2.73E5	6	F6:5175	P2PI20160713_pilling_C1RA2_BB72_P6.raw	1	1	sp|Q9UKA4|AKA11_HUMAN			PEAKS DB
SLM(+15.99)SHAIEL	34.65	1015.5008	9	2.0	508.7573	33.96	4.34E7	4	F4:8466	P2PI20160713_pilling_C1RA2_BB72_P4.raw	2	2	sp|Q9Y263|PLAP_HUMAN	Oxidation (M)	M3:Oxidation (M):1000.00	PEAKS DB
SLQNDPFYV	34.65	1081.5081	9	2.2	541.7612	50.36	2.93E5	2	F2:14159	P2PI20160713_pilling_C1RA2_BB72_P2.raw	1	1	sp|Q8NBI5|S43A3_HUMAN			PEAKS DB
LLDDRKLEL	34.65	1113.6393	9	-0.7	557.8265	35.38	3.73E7	9	F9:9114	P2PI20160713_pilling_C1RA2_BB72_P9.raw	1	1	sp|Q9P2Q2|FRM4A_HUMAN:tr|A0A3B3ISM0|A0A3B3ISM0_HUMAN			PEAKS DB
VLDHNPPGC	34.64	950.4280	9	-0.1	476.2202	25.31	7.77E6	6	F6:5879	P2PI20160713_pilling_C1RA2_BB72_P6.raw	1	1	sp|Q9UI95|MD2L2_HUMAN:tr|B1AK44|B1AK44_HUMAN			PEAKS DB
VLDQKEHRL	34.64	1136.6301	9	-4.4	569.3198	20.47	3.79E6	8	F8:4195	P2PI20160713_pilling_C1RA2_BB72_P8.raw	2	2	tr|D6R9P3|D6R9P3_HUMAN:tr|D6RD18|D6RD18_HUMAN:tr|D6RBZ0|D6RBZ0_HUMAN:sp|Q99729|ROAA_HUMAN			PEAKS DB
TLKEYLESL	34.64	1094.5859	9	-0.1	548.3002	46.57	2.23E6	9	F9:12926	P2PI20160713_pilling_C1RA2_BB72_P9.raw	1	1	sp|P49792|RBP2_HUMAN:sp|Q7Z3J3|RGPD4_HUMAN:sp|A6NKT7|RGPD3_HUMAN:tr|J3KNE0|J3KNE0_HUMAN:sp|O14715|RGPD8_HUMAN:sp|Q99666|RGPD5_HUMAN			PEAKS DB
LLNEKNHGV	34.63	1022.5509	9	-5.0	512.2802	21.57	1.18E6	7	F7:4278	P2PI20160713_pilling_C1RA2_BB72_P7.raw	1	1	sp|O43747|AP1G1_HUMAN			PEAKS DB
SQPPVQVSV	34.62	939.5025	9	-0.2	470.7584	36.34	4.47E6	1	F1:9258	P2PI20160713_pilling_C1RA2_BB72_P1.raw	1	1	tr|J3QSD7|J3QSD7_HUMAN:sp|Q9NYV4|CDK12_HUMAN			PEAKS DB
NLFRAPIYL	34.62	1105.6284	9	4.0	553.8225	48.93	7.01E6	6	F6:13698	P2PI20160713_pilling_C1RA2_BB72_P6.raw	2	2	sp|P21675|TAF1_HUMAN			PEAKS DB
FLVERLLHI	34.61	1138.6863	9	3.7	570.3513	48.02	2.85E6	5	F5:13503	P2PI20160713_pilling_C1RA2_BB72_P5.raw	2	2	sp|Q9BPX3|CND3_HUMAN			PEAKS DB
AITSQLHQV	34.61	995.5400	9	-1.9	498.7763	27.99	1.39E6	1	F1:6334	P2PI20160713_pilling_C1RA2_BB72_P1.raw	1	1	sp|P53611|PGTB2_HUMAN			PEAKS DB
SLHDM(+15.99)KTVV	34.61	1044.5273	9	-2.0	523.2687	21.60	2.88E6	2	F2:4603	P2PI20160713_pilling_C1RA2_BB72_P2.raw	1	1	tr|F2Z2U4|F2Z2U4_HUMAN:sp|Q9Y4A5|TRRAP_HUMAN	Oxidation (M)	M5:Oxidation (M):1000.00	PEAKS DB
TVM(+15.99)KDPYKV	34.61	1095.5634	9	-2.5	548.7876	22.21	1.09E7	8	F8:4746	P2PI20160713_pilling_C1RA2_BB72_P8.raw	3	3	sp|Q13823|NOG2_HUMAN	Oxidation (M)	M3:Oxidation (M):1000.00	PEAKS DB
FQDEINWRL	34.60	1219.5985	9	0.1	610.8066	45.98	7.06E6	8	F8:12648	P2PI20160713_pilling_C1RA2_BB72_P8.raw	1	1	tr|G5E9A6|G5E9A6_HUMAN:sp|P51784|UBP11_HUMAN			PEAKS DB
LLQRKVEEV	34.60	1112.6553	9	-3.2	557.3331	24.13	1.32E6	9	F9:5381	P2PI20160713_pilling_C1RA2_BB72_P9.raw	2	2	tr|M0QXN5|M0QXN5_HUMAN:sp|P37198|NUP62_HUMAN			PEAKS DB
LGGNEQ(+.98)VTR	34.60	973.4828	9	-2.2	487.7466	21.03	1.01E6	5	F5:4476	P2PI20160713_pilling_C1RA2_BB72_P5.raw	7	7		Deamidation (NQ)	Q6:Deamidation (NQ):32.28	PEAKS DB
ALITRIFGV	34.60	988.6069	9	2.9	495.3122	49.65	3.23E7	7	F7:13632	P2PI20160713_pilling_C1RA2_BB72_P7.raw	2	2	sp|Q6YHU6|THADA_HUMAN			PEAKS DB
AQELHTFEV	34.59	1072.5189	9	-0.7	537.2664	35.40	1.88E6	7	F7:8907	P2PI20160713_pilling_C1RA2_BB72_P7.raw	1	1	tr|E9PR30|E9PR30_HUMAN:tr|E9PM49|E9PM49_HUMAN:sp|P35544|UBIM_HUMAN:tr|E9PMS9|E9PMS9_HUMAN:tr|J3KN89|J3KN89_HUMAN			PEAKS DB
HLFGNLEKL	34.59	1069.5920	9	2.6	535.8032	37.00	1.17E7	4	F4:9544	P2PI20160713_pilling_C1RA2_BB72_P4.raw	2	2	sp|Q58EX7|PKHG4_HUMAN			PEAKS DB
NLLDPPPEV	34.59	992.5178	9	0.1	497.2662	48.15	1.03E7	7	F7:13205	P2PI20160713_pilling_C1RA2_BB72_P7.raw	3	3	sp|P42356|PI4KA_HUMAN			PEAKS DB
FLNEHLQEA	34.59	1099.5298	9	-0.4	550.7708	31.38	1.22E6	3	F3:7924	P2PI20160713_pilling_C1RA2_BB72_P3.raw	1	1	sp|Q8N3C0|ASCC3_HUMAN			PEAKS DB
M(+15.99)FDEKLVTV	34.59	1096.5475	9	-1.1	549.2804	38.47	4.33E5	1	F1:9872	P2PI20160713_pilling_C1RA2_BB72_P1.raw	1	1	sp|O00743|PPP6_HUMAN	Oxidation (M)	M1:Oxidation (M):1000.00	PEAKS DB
ALAELTKRL	34.58	1013.6233	9	1.3	507.8196	30.99	1.49E6	7	F7:7390	P2PI20160713_pilling_C1RA2_BB72_P7.raw	1	1	sp|Q15477|SKIV2_HUMAN			PEAKS DB
HLAKNVVMV	34.58	1009.5743	9	1.3	505.7940	26.95	6.8E5	5	F5:6379	P2PI20160713_pilling_C1RA2_BB72_P5.raw	1	1	sp|P14635|CCNB1_HUMAN			PEAKS DB
ALEHRVYEV	34.57	1114.5770	9	-1.4	558.2937	25.90	6.64E6	2	F2:5990	P2PI20160713_pilling_C1RA2_BB72_P2.raw	1	1	sp|O60308|CE104_HUMAN			PEAKS DB
RLDEARQML	34.57	1130.5865	9	1.8	377.8691	28.26	2.19E6	4	F4:6608	P2PI20160713_pilling_C1RA2_BB72_P4.raw	2	2	sp|Q9BW27|NUP85_HUMAN			PEAKS DB
M(+15.99)LFGTYMKV	34.57	1104.5348	9	-0.8	553.2727	42.47	1.96E6	4	F4:11441	P2PI20160713_pilling_C1RA2_BB72_P4.raw	2	2	sp|O43683|BUB1_HUMAN	Oxidation (M)	M1:Oxidation (M):69.64	PEAKS DB
NM(+15.99)DSTLHYI	34.57	1108.4860	9	2.0	555.2513	33.51	1.78E6	9	F9:8476	P2PI20160713_pilling_C1RA2_BB72_P9.raw	2	2	sp|Q8TF05|PP4R1_HUMAN	Oxidation (M)	M2:Oxidation (M):1000.00	PEAKS DB
AICPNNHEV	34.57	995.4495	9	-5.4	498.7293	24.71	2.72E6	7	F7:5396	P2PI20160713_pilling_C1RA2_BB72_P7.raw	1	1	tr|A0A1W2PNV4|A0A1W2PNV4_HUMAN			PEAKS DB
LLHDQIEKL	34.57	1107.6288	9	2.0	554.8216	30.20	1.17E7	6	F6:7520	P2PI20160713_pilling_C1RA2_BB72_P6.raw	2	2	sp|P12270|TPR_HUMAN			PEAKS DB
KLLNIQQQL	34.57	1096.6604	9	0.5	549.3378	37.27	4.52E5	8	F8:9777	P2PI20160713_pilling_C1RA2_BB72_P8.raw	1	1	sp|Q5M775|CYTSB_HUMAN			PEAKS DB
STYAKLAAV	34.57	922.5123	9	1.3	462.2631	30.40	6.39E5	3	F3:7574	P2PI20160713_pilling_C1RA2_BB72_P3.raw	1	1	sp|O75396|SC22B_HUMAN			PEAKS DB
VM(+15.99)QEGLAHI	34.57	1012.5012	9	2.6	507.2581	29.41	6.19E6	5	F5:7222	P2PI20160713_pilling_C1RA2_BB72_P5.raw	3	3	sp|Q9BRX2|PELO_HUMAN	Oxidation (M)	M2:Oxidation (M):1000.00	PEAKS DB
HM(+15.99)SGKLTNV	34.55	1001.4964	9	-3.6	501.7537	19.85	3.79E7	8	F8:4024	P2PI20160713_pilling_C1RA2_BB72_P8.raw	4	4	sp|Q96HE9|PRR11_HUMAN	Oxidation (M)	M2:Oxidation (M):1000.00	PEAKS DB
KLIDYIYTA	34.55	1098.5961	9	2.1	550.3065	44.04	2.11E7	1	F1:11909	P2PI20160713_pilling_C1RA2_BB72_P1.raw	1	1	tr|D6R9K4|D6R9K4_HUMAN:tr|D6RH21|D6RH21_HUMAN:sp|Q9UH77|KLHL3_HUMAN			PEAKS DB
FLNEEVKSL	34.55	1077.5706	9	-0.8	539.7921	36.84	6.26E6	7	F7:9463	P2PI20160713_pilling_C1RA2_BB72_P7.raw	1	1	sp|Q99996|AKAP9_HUMAN:tr|A0A0A0MRF6|A0A0A0MRF6_HUMAN			PEAKS DB
M(+15.99)LSVAEHFL	34.55	1061.5216	9	1.6	531.7689	41.56	5.88E5	9	F9:11277	P2PI20160713_pilling_C1RA2_BB72_P9.raw	1	1	sp|P49368|TCPG_HUMAN	Oxidation (M)	M1:Oxidation (M):1000.00	PEAKS DB
YLILHLIST	34.55	1071.6328	9	1.4	536.8233	50.11	5.44E6	6	F6:14076	P2PI20160713_pilling_C1RA2_BB72_P6.raw	1	1	sp|Q9BTE3|MCMBP_HUMAN			PEAKS DB
SLADIGKSV	34.55	888.4916	9	1.3	445.2524	34.29	9.56E6	4	F4:8648	P2PI20160713_pilling_C1RA2_BB72_P4.raw	1	1	sp|Q9BY07|S4A5_HUMAN:tr|E7EQT3|E7EQT3_HUMAN			PEAKS DB
TLNERFTSY	34.54	1129.5404	9	3.6	565.7780	32.44	3.35E5	4	F4:8013	P2PI20160713_pilling_C1RA2_BB72_P4.raw	1	1	tr|A0A1W2PQ43|A0A1W2PQ43_HUMAN:tr|E9PK09|E9PK09_HUMAN:tr|E9PQN2|E9PQN2_HUMAN:tr|E9PKI6|E9PKI6_HUMAN:tr|E9PK91|E9PK91_HUMAN:sp|Q9NYF8|BCLF1_HUMAN			PEAKS DB
SLTDQHVQL	34.54	1039.5298	9	-0.5	520.7705	33.44	5.01E6	4	F4:8373	P2PI20160713_pilling_C1RA2_BB72_P4.raw	1	1	sp|P42765|THIM_HUMAN			PEAKS DB
KAYSEAHEI	34.54	1046.5032	9	-4.1	524.2567	21.21	1.56E5	7	F7:4194	P2PI20160713_pilling_C1RA2_BB72_P7.raw	1	1	sp|P61981|1433G_HUMAN			PEAKS DB
VLLTRLENV	34.53	1055.6339	9	-2.9	528.8227	38.98	2.17E6	1	F1:10106	P2PI20160713_pilling_C1RA2_BB72_P1.raw	1	1	sp|Q8TBE0|BAHD1_HUMAN			PEAKS DB
QMISRIEYV	34.53	1137.5852	9	-0.6	569.7996	36.65	1.46E7	8	F8:9516	P2PI20160713_pilling_C1RA2_BB72_P8.raw	2	2	tr|D6REM4|D6REM4_HUMAN:tr|E7ETM0|E7ETM0_HUMAN:sp|Q8N752|KC1AL_HUMAN:sp|P48729|KC1A_HUMAN			PEAKS DB
FQDNLHPEV	34.53	1097.5142	9	1.0	549.7634	32.48	1.71E6	4	F4:8036	P2PI20160713_pilling_C1RA2_BB72_P4.raw	1	1	sp|Q9H0H3|KLH25_HUMAN			PEAKS DB
KLDAVYYYM(+15.99)	34.53	1180.5474	9	3.0	591.2811	36.49	2.95E5	4	F4:9393	P2PI20160713_pilling_C1RA2_BB72_P4.raw	2	2	sp|Q86US8|EST1A_HUMAN	Oxidation (M)	M9:Oxidation (M):1000.00	PEAKS DB
TLLDRMVHL	34.53	1096.6063	9	1.6	549.3113	42.73	9.79E6	9	F9:11632	P2PI20160713_pilling_C1RA2_BB72_P9.raw	2	2	sp|Q8IXH7|NELFD_HUMAN:tr|X6RLT1|X6RLT1_HUMAN:tr|H0UI80|H0UI80_HUMAN			PEAKS DB
GGLDRYFQV	34.52	1053.5243	9	4.0	527.7704	43.35	2.42E6	3	F3:11905	P2PI20160713_pilling_C1RA2_BB72_P3.raw	1	1	tr|A0A3B3ITS3|A0A3B3ITS3_HUMAN:tr|A0A3B3IS54|A0A3B3IS54_HUMAN:tr|A0A3B3IS01|A0A3B3IS01_HUMAN:tr|A0A3B3IT01|A0A3B3IT01_HUMAN:tr|A0A3B3ISK7|A0A3B3ISK7_HUMAN:sp|Q6PI48|SYDM_HUMAN			PEAKS DB
RLLPKVQEV	34.52	1080.6655	9	1.9	541.3400	29.26	1.28E7	5	F5:7169	P2PI20160713_pilling_C1RA2_BB72_P5.raw	1	1	sp|Q86UD0|SAPC2_HUMAN			PEAKS DB
SLHDALCVV	34.52	955.4797	9	0.2	478.7472	40.89	2.26E6	1	F1:10783	P2PI20160713_pilling_C1RA2_BB72_P1.raw	1	1	sp|P17987|TCPA_HUMAN			PEAKS DB
AQQPHIAGV	34.52	919.4875	9	-1.9	460.7502	26.78	8.62E6	9	F9:6240	P2PI20160713_pilling_C1RA2_BB72_P9.raw	2	2	tr|A0A0C4DG68|A0A0C4DG68_HUMAN:tr|A0A0A0MR59|A0A0A0MR59_HUMAN:sp|Q8TB72|PUM2_HUMAN			PEAKS DB
HLLKSPFSV	34.52	1026.5862	9	1.4	514.2999	35.36	2.57E6	2	F2:9073	P2PI20160713_pilling_C1RA2_BB72_P2.raw	1	1	tr|F8VNY2|F8VNY2_HUMAN:sp|P49642|PRI1_HUMAN:tr|H0YIP2|H0YIP2_HUMAN:tr|A0A3B3ITS8|A0A3B3ITS8_HUMAN			PEAKS DB
TLRETQETL	34.52	1089.5667	9	-2.2	545.7894	26.58	6.23E5	9	F9:6189	P2PI20160713_pilling_C1RA2_BB72_P9.raw	1	1	tr|E9PJZ7|E9PJZ7_HUMAN:sp|Q13136|LIPA1_HUMAN:tr|A0A2R8Y7R9|A0A2R8Y7R9_HUMAN			PEAKS DB
KIIDFIYTA	34.51	1082.6012	9	1.1	542.3074	47.31	2.68E7	5	F5:13245	P2PI20160713_pilling_C1RA2_BB72_P5.raw	2	2	sp|Q9P2J3|KLHL9_HUMAN			PEAKS DB
GLIDRQVTV	34.51	999.5713	9	2.8	500.7933	34.93	1.38E7	5	F5:9093	P2PI20160713_pilling_C1RA2_BB72_P5.raw	1	1	tr|H3BPE1|H3BPE1_HUMAN:tr|H3BQK9|H3BQK9_HUMAN			PEAKS DB
YIQQDKIYL	34.51	1182.6284	9	2.6	592.3230	37.07	9.36E6	9	F9:9686	P2PI20160713_pilling_C1RA2_BB72_P9.raw	2	2	sp|Q9BXR5|TLR10_HUMAN			PEAKS DB
VLNEYFHNV	34.51	1133.5505	9	-0.7	567.7822	37.59	5.45E7	8	F8:9841	P2PI20160713_pilling_C1RA2_BB72_P8.raw	1	1	tr|M0QZ21|M0QZ21_HUMAN:sp|P53680|AP2S1_HUMAN:tr|M0R0N4|M0R0N4_HUMAN:tr|X6R390|X6R390_HUMAN:tr|M0QYZ2|M0QYZ2_HUMAN			PEAKS DB
YLDRKLLTL	34.50	1133.6808	9	3.5	567.8481	37.46	7.01E6	4	F4:9712	P2PI20160713_pilling_C1RA2_BB72_P4.raw	1	1	sp|P43405|KSYK_HUMAN			PEAKS DB
RLYFVM(+15.99)EYV	34.50	1234.6056	9	1.8	618.3112	44.40	4.71E5	1	F1:11967	P2PI20160713_pilling_C1RA2_BB72_P1.raw	2	2	sp|P17252|KPCA_HUMAN	Oxidation (M)	M6:Oxidation (M):1000.00	PEAKS DB
SMYDKVLM(+15.99)L	34.49	1114.5403	9	4.9	558.2786	45.40	1.66E7	4	F4:12404	P2PI20160713_pilling_C1RA2_BB72_P4.raw	3	3	sp|Q9Y5Q8|TF3C5_HUMAN:tr|Q5T7U1|Q5T7U1_HUMAN	Oxidation (M)	M8:Oxidation (M):99.63	PEAKS DB
KVDDM(+15.99)LSKV	34.49	1049.5427	9	1.5	525.7783	23.69	1.64E6	5	F5:5329	P2PI20160713_pilling_C1RA2_BB72_P5.raw	1	1	sp|Q15022|SUZ12_HUMAN	Oxidation (M)	M5:Oxidation (M):1000.00	PEAKS DB
KLAEVTKVV	34.49	985.6171	9	-1.8	493.8139	26.28	2.88E6	3	F3:6214	P2PI20160713_pilling_C1RA2_BB72_P3.raw	2	2	sp|P23921|RIR1_HUMAN			PEAKS DB
QLSDVAEKL	34.48	1001.5393	9	1.0	501.7761	34.33	1.7E7	4	F4:8657	P2PI20160713_pilling_C1RA2_BB72_P4.raw	1	1	tr|A0A0A0MTR7|A0A0A0MTR7_HUMAN:sp|Q63HN8|RN213_HUMAN:tr|A0A0A0MTC1|A0A0A0MTC1_HUMAN			PEAKS DB
VLGQHSHVV	34.48	974.5298	9	-3.9	488.2703	22.22	1.9E6	8	F8:4732	P2PI20160713_pilling_C1RA2_BB72_P8.raw	1	1	sp|P30291|WEE1_HUMAN			PEAKS DB
HLNKGIKQV	34.48	1035.6189	9	-1.9	518.8146	19.41	8.59E6	6	F6:3907	P2PI20160713_pilling_C1RA2_BB72_P6.raw	1	1	sp|P15104|GLNA_HUMAN:tr|A0A2R8YDT1|A0A2R8YDT1_HUMAN			PEAKS DB
KIIGIM(+15.99)EEV	34.47	1046.5681	9	3.7	524.2919	34.52	1.69E7	4	F4:8690	P2PI20160713_pilling_C1RA2_BB72_P4.raw	2	2	tr|A0A494C0M1|A0A494C0M1_HUMAN:sp|P52701|MSH6_HUMAN	Oxidation (M)	M6:Oxidation (M):1000.00	PEAKS DB
FLDGRPLTL	34.46	1030.5811	9	3.1	516.2983	44.82	2.58E7	5	F5:12488	P2PI20160713_pilling_C1RA2_BB72_P5.raw	2	2	tr|D6RBD1|D6RBD1_HUMAN:tr|D6RDX3|D6RDX3_HUMAN:sp|Q9H0Y0|ATG10_HUMAN			PEAKS DB
KVLEM(+15.99)ETTV	34.46	1064.5424	9	-0.1	533.2770	26.01	4.28E5	4	F4:5845	P2PI20160713_pilling_C1RA2_BB72_P4.raw	1	1	tr|H3BP71|H3BP71_HUMAN:sp|O75150|BRE1B_HUMAN	Oxidation (M)	M5:Oxidation (M):1000.00	PEAKS DB
HLWENVPRI	34.46	1162.6248	9	2.1	582.3195	37.37	3.55E6	2	F2:9808	P2PI20160713_pilling_C1RA2_BB72_P2.raw	1	1	tr|H0YMX9|H0YMX9_HUMAN:tr|H0YK12|H0YK12_HUMAN:tr|H0YNN2|H0YNN2_HUMAN:tr|H0YLX5|H0YLX5_HUMAN:sp|Q96M60|F227B_HUMAN			PEAKS DB
HLAEIFGKV	34.46	1012.5706	9	3.2	507.2930	34.65	5.35E5	2	F2:8881	P2PI20160713_pilling_C1RA2_BB72_P2.raw	1	1	sp|O15397|IPO8_HUMAN			PEAKS DB
YLWNTVSKL	34.45	1122.6073	9	0.7	562.3113	44.71	6.46E5	9	F9:12292	P2PI20160713_pilling_C1RA2_BB72_P9.raw	1	1	sp|Q8IY21|DDX60_HUMAN			PEAKS DB
YLTAATHGL	34.45	945.4919	9	0.6	473.7522	30.66	2.34E6	4	F4:7388	P2PI20160713_pilling_C1RA2_BB72_P4.raw	1	1	tr|A0A3B3IT15|A0A3B3IT15_HUMAN:sp|P53621|COPA_HUMAN			PEAKS DB
TILSHIKSV	34.44	996.5967	9	0.5	499.3059	29.50	4.22E5	7	F7:6895	P2PI20160713_pilling_C1RA2_BB72_P7.raw	1	1	sp|Q96C45|ULK4_HUMAN			PEAKS DB
FQVNHTVAL	34.44	1027.5450	9	2.1	514.7798	34.57	3.15E5	6	F6:8917	P2PI20160713_pilling_C1RA2_BB72_P6.raw	1	1	sp|O96008|TOM40_HUMAN			PEAKS DB
NGFPVFATV	34.44	950.4861	9	-1.7	476.2495	55.51	4.67E5	8	F8:15775	P2PI20160713_pilling_C1RA2_BB72_P8.raw	1	1	tr|H0Y8E6|H0Y8E6_HUMAN:sp|P49736|MCM2_HUMAN			PEAKS DB
KLQEQIHRV	34.43	1149.6619	9	-5.2	575.8352	20.88	3.61E6	8	F8:4352	P2PI20160713_pilling_C1RA2_BB72_P8.raw	2	2	sp|O60293|ZC3H1_HUMAN			PEAKS DB
AM(+15.99)WSKDSYL	34.43	1115.4957	9	1.7	558.7561	34.42	1.23E6	9	F9:8806	P2PI20160713_pilling_C1RA2_BB72_P9.raw	2	2	sp|O75643|U520_HUMAN	Oxidation (M)	M2:Oxidation (M):1000.00	PEAKS DB
FLEDLKSFV	34.43	1096.5804	9	-1.1	549.2969	52.05	1.59E6	1	F1:14529	P2PI20160713_pilling_C1RA2_BB72_P1.raw	1	1	sp|Q07021|C1QBP_HUMAN			PEAKS DB
GLSKSPKGV	34.43	871.5127	9	-0.6	436.7625	19.24	4.39E5	5	F5:3908	P2PI20160713_pilling_C1RA2_BB72_P5.raw	1	1	sp|Q99569|PKP4_HUMAN:tr|A0A0D9SF60|A0A0D9SF60_HUMAN			PEAKS DB
SLKEALQKA	34.42	986.5760	9	-2.3	494.2941	24.69	1.67E5	1	F1:5246	P2PI20160713_pilling_C1RA2_BB72_P1.raw	1	1	sp|P29375|KDM5A_HUMAN			PEAKS DB
GM(+15.99)M(+15.99)EALLKV	34.42	1022.5140	9	1.6	512.2639	33.44	2.59E6	2	F2:8448	P2PI20160713_pilling_C1RA2_BB72_P2.raw	1	1	sp|Q7Z6Z7|HUWE1_HUMAN	Oxidation (M)	M2:Oxidation (M):1000.00;M3:Oxidation (M):1000.00	PEAKS DB
NM(+15.99)VAKVDEV	34.42	1019.4957	9	-3.7	510.7532	24.65	1.82E8	7	F7:5273	P2PI20160713_pilling_C1RA2_BB72_P7.raw	5	5	sp|P62906|RL10A_HUMAN	Oxidation (M)	M2:Oxidation (M):1000.00	PEAKS DB
HLIKHLQTV	34.42	1087.6501	9	-1.1	544.8306	23.92	1.86E5	3	F3:5465	P2PI20160713_pilling_C1RA2_BB72_P3.raw	1	1	sp|Q6YP21|KAT3_HUMAN			PEAKS DB
YLEEAVM(+15.99)HL	34.42	1119.5270	9	4.2	560.7716	37.31	8.63E6	4	F4:9829	P2PI20160713_pilling_C1RA2_BB72_P4.raw	4	4	sp|Q6P2E9|EDC4_HUMAN	Oxidation (M)	M7:Oxidation (M):1000.00	PEAKS DB
VTAGKVPEV	34.42	898.5123	9	-1.3	450.2629	27.17	1.41E7	9	F9:6407	P2PI20160713_pilling_C1RA2_BB72_P9.raw	1	1	sp|Q15025|TNIP1_HUMAN:tr|A0A0A0MRZ4|A0A0A0MRZ4_HUMAN			PEAKS DB
RIFEKM(+15.99)FAM(+15.99)	34.41	1203.5780	9	1.0	602.7969	27.70	1.1E6	7	F7:6284	P2PI20160713_pilling_C1RA2_BB72_P7.raw	2	2	sp|P55160|NCKPL_HUMAN	Oxidation (M)	M6:Oxidation (M):1000.00;M9:Oxidation (M):1000.00	PEAKS DB
VLVESEHQV	34.41	1038.5345	9	-3.3	520.2728	26.16	3.23E7	8	F8:6087	P2PI20160713_pilling_C1RA2_BB72_P8.raw	1	1	sp|P23458|JAK1_HUMAN			PEAKS DB
VQDELIHRL	34.41	1121.6193	9	-1.5	561.8160	30.69	5.16E5	7	F7:7301	P2PI20160713_pilling_C1RA2_BB72_P7.raw	1	1	sp|Q12929|EPS8_HUMAN:tr|A0A2R8Y4W2|A0A2R8Y4W2_HUMAN:tr|A0A2R8YE63|A0A2R8YE63_HUMAN			PEAKS DB
ILEKQPAYV	34.40	1059.5964	9	1.3	530.8049	30.11	3.16E6	2	F2:7341	P2PI20160713_pilling_C1RA2_BB72_P2.raw	1	1	sp|Q96JG6|VPS50_HUMAN			PEAKS DB
NLFRHLHEI	34.40	1177.6356	9	1.4	589.8245	31.02	4.85E6	2	F2:7668	P2PI20160713_pilling_C1RA2_BB72_P2.raw	3	3	sp|Q9BX10|GTPB2_HUMAN			PEAKS DB
FLKQILDGV	34.40	1031.6014	9	-1.0	516.8075	45.63	6.34E6	8	F8:12531	P2PI20160713_pilling_C1RA2_BB72_P8.raw	2	2	tr|M0QYW5|M0QYW5_HUMAN:tr|M0R0D0|M0R0D0_HUMAN:sp|O43293|DAPK3_HUMAN			PEAKS DB
FIKQILDGV	34.40	1031.6014	9	-1.0	516.8075	45.63	6.34E6	8	F8:12531	P2PI20160713_pilling_C1RA2_BB72_P8.raw	2	2	sp|Q9UIK4|DAPK2_HUMAN			PEAKS DB
GLTEALHFV	34.40	985.5233	9	0.3	493.7690	46.00	1.62E7	7	F7:12474	P2PI20160713_pilling_C1RA2_BB72_P7.raw	2	2	sp|P07199|CENPB_HUMAN			PEAKS DB
YLTAFTKNL	34.39	1069.5808	9	3.6	535.7983	39.56	2.07E5	2	F2:10504	P2PI20160713_pilling_C1RA2_BB72_P2.raw	1	1	sp|O94913|PCF11_HUMAN:tr|E9PKN0|E9PKN0_HUMAN:tr|E9PQ01|E9PQ01_HUMAN			PEAKS DB
FLDNGPKTI	34.39	1003.5338	9	1.5	502.7736	33.29	3.15E7	4	F4:8319	P2PI20160713_pilling_C1RA2_BB72_P4.raw	1	1	tr|D3DQV9|D3DQV9_HUMAN:sp|P78344|IF4G2_HUMAN:tr|H0Y3P2|H0Y3P2_HUMAN			PEAKS DB
AM(+15.99)NGKSFSV	34.39	955.4433	9	-3.0	478.7265	25.23	1.8E7	3	F3:5944	P2PI20160713_pilling_C1RA2_BB72_P3.raw	2	2	tr|A0A2R8Y635|A0A2R8Y635_HUMAN:tr|A0A2R8YDN7|A0A2R8YDN7_HUMAN	Oxidation (M)	M2:Oxidation (M):1000.00	PEAKS DB
HLYFETVTI	34.38	1121.5757	9	0.1	561.7952	46.82	2.32E6	8	F8:12935	P2PI20160713_pilling_C1RA2_BB72_P8.raw	1	1	sp|P69849|NOMO3_HUMAN:sp|Q15155|NOMO1_HUMAN:sp|Q5JPE7|NOMO2_HUMAN:tr|A0A087X117|A0A087X117_HUMAN:tr|J3KN36|J3KN36_HUMAN:tr|A0A0G2JN29|A0A0G2JN29_HUMAN			PEAKS DB
YLWDLDHGF	34.38	1164.5239	9	-0.1	583.2692	55.11	4.78E5	7	F7:15426	P2PI20160713_pilling_C1RA2_BB72_P7.raw	1	1	tr|B1AK87|B1AK87_HUMAN:tr|B1AK88|B1AK88_HUMAN			PEAKS DB
FLFEPVVKA	34.38	1048.5957	9	0.6	525.3054	45.37	7.14E7	7	F7:12236	P2PI20160713_pilling_C1RA2_BB72_P7.raw	2	2	sp|Q6IN85|P4R3A_HUMAN:tr|G3V5Z3|G3V5Z3_HUMAN			PEAKS DB
FLENEHQQL	34.38	1156.5513	9	-0.5	579.2814	30.89	1.61E6	3	F3:7733	P2PI20160713_pilling_C1RA2_BB72_P3.raw	1	1	sp|Q9Y228|T3JAM_HUMAN			PEAKS DB
KLQDSQNNL	34.37	1058.5356	9	0.4	530.2742	22.92	1.62E6	6	F6:5020	P2PI20160713_pilling_C1RA2_BB72_P6.raw	2	2	sp|Q8IWJ2|GCC2_HUMAN			PEAKS DB
YLNSILQHA	34.37	1057.5557	9	-0.4	529.7849	37.26	7.4E6	9	F9:9777	P2PI20160713_pilling_C1RA2_BB72_P9.raw	1	1	sp|P51531|SMCA2_HUMAN:tr|A0A2R8YGG3|A0A2R8YGG3_HUMAN:tr|A0A2R8Y7S2|A0A2R8Y7S2_HUMAN:sp|P51532|SMCA4_HUMAN:tr|A0A2R8Y4P4|A0A2R8Y4P4_HUMAN:tr|Q9HBD4|Q9HBD4_HUMAN:tr|A0A0A0MT49|A0A0A0MT49_HUMAN			PEAKS DB
YAFNMKATV	34.37	1043.5110	9	0.6	522.7631	36.44	1.39E6	7	F7:9286	P2PI20160713_pilling_C1RA2_BB72_P7.raw	1	1	sp|P11142|HSP7C_HUMAN			PEAKS DB
GLAKVKVM(+15.99)V	34.37	959.5837	9	0.6	480.7984	26.50	3.57E6	6	F6:6196	P2PI20160713_pilling_C1RA2_BB72_P6.raw	1	1	sp|Q86X10|RLGPB_HUMAN	Oxidation (M)	M8:Oxidation (M):1000.00	PEAKS DB
TVLKAVHKV	34.36	993.6335	9	-3.8	497.8221	21.20	3.51E5	9	F9:4437	P2PI20160713_pilling_C1RA2_BB72_P9.raw	1	1	sp|O00411|RPOM_HUMAN			PEAKS DB
MLAKHVITL	34.36	1024.6104	9	0.9	513.3129	30.67	6.64E6	9	F9:7541	P2PI20160713_pilling_C1RA2_BB72_P9.raw	2	2	sp|P33992|MCM5_HUMAN			PEAKS DB
[truncated: 14,296 more rows]
