# Supplementary material for: Thermostability profiling of MHC-bound peptides: a new dimension in immunopeptidomics and aid for immunotherapy design
Source: Nat Commun. 2020 Dec 9;11:6305. doi: 10.1038/s41467-020-20166-4 (PMC7726561; doi:10.1038/s41467-020-20166-4)
Supplement: Supplementary file 5 — Supplementary Data 2 [file 41467_2020_20166_MOESM5_ESM.csv]

Peptide	-10lgP	Mass	Length	ppm	m/z	RT	Area C1R-B7	Fraction	Scan	Source File	#Feature	#Feature C1R-B7	Accession	PTM	AScore	Found By
PHFHHEL	37.12	915.4351	7	1.1	458.7253	27.29	1.84E6	3	F3:6687	P2NC20191010_ncroft_C1R-B7-elution_pool3.raw	1	1	sp|Q53EL6|PDCD4_HUMAN			PEAKS DB
PNWHRDL	35.20	936.4566	7	2.9	469.2369	35.86	6.01E6	5	F5:10274	P2NC20191010_ncroft_C1R-B7-elution_pool5.raw	1	1	tr|F5H018|F5H018_HUMAN:sp|P62826|RAN_HUMAN:tr|B5MDF5|B5MDF5_HUMAN:tr|J3KQE5|J3KQE5_HUMAN			PEAKS DB
AFLREYF	32.58	944.4756	7	0.6	473.2454	75.72	1.29E7	5	F5:25260	P2NC20191010_ncroft_C1R-B7-elution_pool5.raw	1	1	sp|P10644|KAP0_HUMAN			PEAKS DB
PHIHKSL	32.49	830.4763	7	0.3	416.2455	25.89	3.16E6	1	F1:6108	P2NC20191010_ncroft_C1R-B7-elution_pool1.raw	1	1	tr|A0A494C189|A0A494C189_HUMAN:sp|P0C0S5|H2AZ_HUMAN:sp|Q71UI9|H2AV_HUMAN			PEAKS DB
TFDDIVH	32.26	845.3919	7	2.6	423.7043	50.39	2.19E6	2	F2:15203	P2NC20191010_ncroft_C1R-B7-elution_pool2.raw	1	1	tr|A0A0U1RQF0|A0A0U1RQF0_HUMAN:sp|P49327|FAS_HUMAN			PEAKS DB
KPSLPFT	31.86	788.4432	7	1.5	395.2295	52.92	1.98E7	7	F7:16568	P2NC20191010_ncroft_C1R-B7-elution_pool7.raw	2	2	tr|A0A2R8YE73|A0A2R8YE73_HUMAN:tr|A0A2R8Y437|A0A2R8Y437_HUMAN:tr|A0A2R8Y833|A0A2R8Y833_HUMAN:tr|A0A2R8Y4F3|A0A2R8Y4F3_HUMAN:sp|P31785|IL2RG_HUMAN			PEAKS DB
YDIAAKF	31.60	826.4225	7	1.0	414.2189	64.18	1.49E5	9	F9:20940	P2NC20191010_ncroft_C1R-B7-elution_pool9.raw	1	1	sp|O00116|ADAS_HUMAN			PEAKS DB
QPRYPVN	31.21	872.4504	7	1.0	437.2329	24.95	1.62E6	5	F5:5944	P2NC20191010_ncroft_C1R-B7-elution_pool5.raw	1	1	tr|E7EQR6|E7EQR6_HUMAN:sp|P17987|TCPA_HUMAN			PEAKS DB
PEEHPVL	31.10	819.4127	7	-0.6	410.7134	33.05	6.54E5	1	F1:8904	P2NC20191010_ncroft_C1R-B7-elution_pool1.raw	1	1	sp|P60709|ACTB_HUMAN:sp|P63261|ACTG_HUMAN			PEAKS DB
RPPPKPM	30.95	821.4581	7	0.9	411.7367	22.39	4.86E6	5	F5:5099	P2NC20191010_ncroft_C1R-B7-elution_pool5.raw	1	1	sp|P62854|RS26_HUMAN			PEAKS DB
DHAVSKF	30.56	802.3973	7	-1.4	402.2054	48.92	2.37E6	7	F7:15104	P2NC20191010_ncroft_C1R-B7-elution_pool7.raw	1	1	sp|O60488|ACSL4_HUMAN			PEAKS DB
LEGRHTL	30.10	824.4504	7	0.2	413.2326	21.06	5.75E5	7	F7:4323	P2NC20191010_ncroft_C1R-B7-elution_pool7.raw	1	1	tr|A0A087WTA5|A0A087WTA5_HUMAN:sp|Q9UI10|EI2BD_HUMAN:tr|E7ERK9|E7ERK9_HUMAN			PEAKS DB
HLVGPHL	29.60	771.4391	7	0.7	386.7271	38.10	8.87E6	6	F6:11068	P2NC20191010_ncroft_C1R-B7-elution_pool6.raw	1	1	tr|C9JGM0|C9JGM0_HUMAN:sp|Q96GK7|FAH2A_HUMAN			PEAKS DB
FEAKKLV	29.08	833.5010	7	2.6	417.7589	29.76	5E5	2	F2:7497	P2NC20191010_ncroft_C1R-B7-elution_pool2.raw	1	1	sp|Q9BVK6|TMED9_HUMAN:tr|F8W7F7|F8W7F7_HUMAN:sp|Q7Z7H5|TMED4_HUMAN			PEAKS DB
PVKHPEL	28.74	818.4650	7	4.4	410.2416	31.72	8.39E5	2	F2:8227	P2NC20191010_ncroft_C1R-B7-elution_pool2.raw	1	1	sp|P62195|PRS8_HUMAN			PEAKS DB
TPRPKFS	28.62	831.4603	7	-0.5	416.7372	21.22	2.85E7	6	F6:4370	P2NC20191010_ncroft_C1R-B7-elution_pool6.raw	2	2	sp|P62906|RL10A_HUMAN			PEAKS DB
NHRQLTF	28.46	914.4722	7	2.1	458.2444	27.40	2.17E6	4	F4:6858	P2NC20191010_ncroft_C1R-B7-elution_pool4.raw	1	1	tr|E9PL38|E9PL38_HUMAN:sp|Q9UNM6|PSD13_HUMAN:tr|A0A087WUL9|A0A087WUL9_HUMAN			PEAKS DB
LVFHTQL	28.24	856.4807	7	-0.7	429.2473	57.20	8.41E5	9	F9:18279	P2NC20191010_ncroft_C1R-B7-elution_pool9.raw	1	1	sp|O14908|GIPC1_HUMAN			PEAKS DB
RPPPKPM(+15.99)	28.03	837.4531	7	-1.5	419.7332	18.91	1.8E6	7	F7:3479	P2NC20191010_ncroft_C1R-B7-elution_pool7.raw	4	4	sp|P62854|RS26_HUMAN	Oxidation (M)	M7:Oxidation (M):1000.00	PEAKS DB
WDQRTFL	28.02	964.4766	7	0.7	483.2459	71.26	1.35E6	1	F1:23448	P2NC20191010_ncroft_C1R-B7-elution_pool1.raw	1	1	sp|Q96NB2|SFXN2_HUMAN			PEAKS DB
SSKYVKL	27.00	823.4803	7	0.9	412.7478	28.47	6.42E5	2	F2:7046	P2NC20191010_ncroft_C1R-B7-elution_pool2.raw	2	2	tr|F5GWA4|F5GWA4_HUMAN:sp|Q9H3F6|BACD3_HUMAN:tr|F8W8I7|F8W8I7_HUMAN:tr|F5H6V0|F5H6V0_HUMAN:tr|F5H497|F5H497_HUMAN			PEAKS DB
EEPRAPW	26.91	883.4188	7	2.3	442.7177	45.90	1.55E6	4	F4:13917	P2NC20191010_ncroft_C1R-B7-elution_pool4.raw	1	1	sp|P01889|1B07_HUMAN:tr|A0A1W2PPR8|A0A1W2PPR8_HUMAN:sp|P30480|1B42_HUMAN:sp|Q29836|1B67_HUMAN:sp|Q31610|1B81_HUMAN:sp|Q31612|1B73_HUMAN:sp|P30462|1B14_HUMAN:sp|P30486|1B48_HUMAN:sp|P01893|HLAH_HUMAN			PEAKS DB
KPSKWWT	26.77	931.4916	7	2.9	466.7544	31.93	0	5	F5:8653	P2NC20191010_ncroft_C1R-B7-elution_pool5.raw	0	0	sp|O15145|ARPC3_HUMAN			PEAKS DB
VFDPKVF	26.42	850.4589	7	1.3	426.2373	67.73	8.85E5	9	F9:22353	P2NC20191010_ncroft_C1R-B7-elution_pool9.raw	1	1	sp|Q9Y4K1|CRBG1_HUMAN:tr|A0A0J9YWL0|A0A0J9YWL0_HUMAN			PEAKS DB
FNKLFPL	26.09	877.5061	7	2.5	439.7614	81.24	1.53E7	1	F1:27208	P2NC20191010_ncroft_C1R-B7-elution_pool1.raw	3	3	tr|B7Z5P7|B7Z5P7_HUMAN:sp|O60711|LPXN_HUMAN			PEAKS DB
TNKVITL	26.04	787.4803	7	1.0	394.7478	37.91	1.35E7	4	F4:10815	P2NC20191010_ncroft_C1R-B7-elution_pool4.raw	1	1	sp|Q14004|CDK13_HUMAN:sp|Q9NYV4|CDK12_HUMAN			PEAKS DB
RPKLPED	25.91	853.4657	7	-1.0	427.7397	22.45	9.13E5	1	F1:4755	P2NC20191010_ncroft_C1R-B7-elution_pool1.raw	1	1	tr|A0A0U1RQF0|A0A0U1RQF0_HUMAN:sp|P49327|FAS_HUMAN			PEAKS DB
MVRINAL	25.89	815.4688	7	1.8	408.7424	49.67	3.86E5	7	F7:15348	P2NC20191010_ncroft_C1R-B7-elution_pool7.raw	1	1	sp|Q99832|TCPH_HUMAN			PEAKS DB
TAIAHLF	25.40	771.4279	7	0.5	386.7214	62.85	6.86E6	3	F3:20250	P2NC20191010_ncroft_C1R-B7-elution_pool3.raw	2	2	sp|O43255|SIAH2_HUMAN			PEAKS DB
HFDDTVV	25.26	831.3763	7	4.0	416.6971	42.48	2.03E5	2	F2:12260	P2NC20191010_ncroft_C1R-B7-elution_pool2.raw	1	1	tr|Q5RI18|Q5RI18_HUMAN:tr|A0A1W2PP35|A0A1W2PP35_HUMAN:tr|A0A1W2PPS1|A0A1W2PPS1_HUMAN:sp|Q00839|HNRPU_HUMAN:tr|A0A1W2PRI6|A0A1W2PRI6_HUMAN			PEAKS DB
RPKHFLQ	25.22	924.5294	7	0.4	463.2722	22.01	3.04E6	9	F9:4645	P2NC20191010_ncroft_C1R-B7-elution_pool9.raw	1	1	tr|K7ERG0|K7ERG0_HUMAN:sp|Q8WX94|NALP7_HUMAN:tr|A0A0G2JMB6|A0A0G2JMB6_HUMAN:tr|A0A0G2JNK3|A0A0G2JNK3_HUMAN			PEAKS DB
VTAPNTF	25.07	748.3755	7	0.5	375.1953	49.38	0	9	F9:15227	P2NC20191010_ncroft_C1R-B7-elution_pool9.raw	0	0	sp|P51149|RAB7A_HUMAN			PEAKS DB
QTRIVAL	24.98	799.4916	7	2.4	400.7540	39.99	3.24E7	5	F5:11762	P2NC20191010_ncroft_C1R-B7-elution_pool5.raw	1	1	tr|M0R299|M0R299_HUMAN:tr|M0QXL5|M0QXL5_HUMAN:sp|P22087|FBRL_HUMAN:tr|M0R0P1|M0R0P1_HUMAN:tr|M0R2Q4|M0R2Q4_HUMAN			PEAKS DB
M(+15.99)APRTVL	24.62	802.4371	7	0.3	402.2259	49.34	0	8	F8:15179	P2NC20191010_ncroft_C1R-B7-elution_pool8.raw	0	0	sp|P01889|1B07_HUMAN:tr|A0A1W2PPR8|A0A1W2PPR8_HUMAN:sp|P30480|1B42_HUMAN:sp|Q29836|1B67_HUMAN:sp|Q31610|1B81_HUMAN:sp|Q31612|1B73_HUMAN:sp|P30462|1B14_HUMAN:sp|P30486|1B48_HUMAN	Oxidation (M)	M1:Oxidation (M):1000.00	PEAKS DB
IHIPINN	24.54	819.4603	7	0.6	410.7376	44.86	1.96E6	3	F3:13412	P2NC20191010_ncroft_C1R-B7-elution_pool3.raw	2	2	sp|P60059|SC61G_HUMAN			PEAKS DB
KPQTKLL	24.48	826.5276	7	-0.8	414.2707	24.03	2.95E6	1	F1:5367	P2NC20191010_ncroft_C1R-B7-elution_pool1.raw	1	1	sp|P15923|TFE2_HUMAN:tr|A0A1B0GWD5|A0A1B0GWD5_HUMAN:tr|A0A1B0GVB8|A0A1B0GVB8_HUMAN:tr|H3BPJ7|H3BPJ7_HUMAN:sp|P15884|ITF2_HUMAN:tr|A0A1B0GVR6|A0A1B0GVR6_HUMAN:tr|H3BTP3|H3BTP3_HUMAN:tr|E9PH57|E9PH57_HUMAN:tr|B4DGI9|B4DGI9_HUMAN:sp|Q99081|HTF4_HUMAN			PEAKS DB
KPQTKIL	24.48	826.5276	7	-0.8	414.2707	24.03	2.95E6	1	F1:5367	P2NC20191010_ncroft_C1R-B7-elution_pool1.raw	1	1	sp|O94762|RECQ5_HUMAN			PEAKS DB
LYGGEKF	24.40	812.4068	7	2.4	407.2117	37.93	6.42E6	2	F2:10572	P2NC20191010_ncroft_C1R-B7-elution_pool2.raw	2	2	sp|P29350|PTN6_HUMAN:sp|Q06124|PTN11_HUMAN			PEAKS DB
STLHTYF	24.39	867.4127	7	0.1	434.7137	49.47	1.24E6	7	F7:15320	P2NC20191010_ncroft_C1R-B7-elution_pool7.raw	1	1	sp|Q6NUQ4|TM214_HUMAN			PEAKS DB
RPPRPPP	24.30	815.4766	7	-2.9	408.7444	19.34	0	3	F3:3628	P2NC20191010_ncroft_C1R-B7-elution_pool3.raw	0	0	sp|Q96Q04|LMTK3_HUMAN:tr|A0A3B3ISL5|A0A3B3ISL5_HUMAN:tr|A0A0A0MQW5|A0A0A0MQW5_HUMAN:tr|H0Y2Y5|H0Y2Y5_HUMAN:tr|U3KQ14|U3KQ14_HUMAN:tr|A0A0U1RR05|A0A0U1RR05_HUMAN:tr|A0A0U1RQG8|A0A0U1RQG8_HUMAN:tr|U3KPU5|U3KPU5_HUMAN:tr|A0A0U1RRA5|A0A0U1RRA5_HUMAN:sp|Q5TBK1|N42L1_HUMAN			PEAKS DB
LVRPVFG	24.28	786.4752	7	3.8	394.2463	48.07	1.5E6	6	F6:14861	P2NC20191010_ncroft_C1R-B7-elution_pool6.raw	1	1	sp|O00506|STK25_HUMAN			PEAKS DB
SPNQKLL	23.97	798.4600	7	2.0	400.2380	29.17	2.47E7	9	F9:7491	P2NC20191010_ncroft_C1R-B7-elution_pool9.raw	1	1	sp|Q9UNX4|WDR3_HUMAN			PEAKS DB
AWPHRGL	23.67	835.4453	7	2.6	418.7310	47.91	1.74E6	9	F9:14603	P2NC20191010_ncroft_C1R-B7-elution_pool9.raw	1	1	sp|Q96P11|NSUN5_HUMAN			PEAKS DB
FDEYHKL	23.45	950.4498	7	0.0	476.2321	49.08	5.03E5	6	F6:15257	P2NC20191010_ncroft_C1R-B7-elution_pool6.raw	1	1	sp|Q14680|MELK_HUMAN			PEAKS DB
RPGSPHL	23.44	762.4136	7	2.6	382.2151	20.28	0	5	F5:4095	P2NC20191010_ncroft_C1R-B7-elution_pool5.raw	0	0	tr|A0A2R8YFA9|A0A2R8YFA9_HUMAN			PEAKS DB
SYDHVEL	23.42	861.3868	7	2.8	431.7019	44.72	6.69E5	4	F4:13421	P2NC20191010_ncroft_C1R-B7-elution_pool4.raw	1	1	tr|A6NG10|A6NG10_HUMAN:sp|Q969T9|WBP2_HUMAN			PEAKS DB
LPPPVFQ	23.39	796.4483	7	3.0	399.2326	74.27	0	5	F5:24691	P2NC20191010_ncroft_C1R-B7-elution_pool5.raw	0	0	sp|Q15388|TOM20_HUMAN			PEAKS DB
RPKLPDN	23.33	838.4661	7	2.2	420.2412	21.04	5.92E4	4	F4:4388	P2NC20191010_ncroft_C1R-B7-elution_pool4.raw	1	1	sp|Q7Z392|TPC11_HUMAN			PEAKS DB
SPRYIFT	23.23	882.4599	7	-0.7	442.2369	49.30	5.2E7	6	F6:15385	P2NC20191010_ncroft_C1R-B7-elution_pool6.raw	1	1	sp|P11388|TOP2A_HUMAN:sp|Q02880|TOP2B_HUMAN			PEAKS DB
SGFHVAF	23.17	763.3653	7	2.4	382.6908	60.97	5.39E5	2	F2:19127	P2NC20191010_ncroft_C1R-B7-elution_pool2.raw	1	1	sp|Q8IYU8|MICU2_HUMAN			PEAKS DB
EEFNLHL	23.16	900.4341	7	1.8	451.2251	74.38	1.12E5	3	F3:24637	P2NC20191010_ncroft_C1R-B7-elution_pool3.raw	1	1	sp|P11586|C1TC_HUMAN:tr|A0A384N5Y3|A0A384N5Y3_HUMAN:tr|A0A087WVM4|A0A087WVM4_HUMAN:sp|Q6UB35|C1TM_HUMAN:tr|B7ZM99|B7ZM99_HUMAN			PEAKS DB
APRVPVQ	23.14	765.4497	7	0.4	383.7323	26.54	1.08E6	5	F5:6539	P2NC20191010_ncroft_C1R-B7-elution_pool5.raw	1	1	tr|H0YM23|H0YM23_HUMAN:sp|O75179|ANR17_HUMAN			PEAKS DB
SVQRDVL	23.02	815.4501	7	2.2	408.7332	29.59	5.4E6	9	F9:7606	P2NC20191010_ncroft_C1R-B7-elution_pool9.raw	1	1	sp|Q5SWA1|PR15B_HUMAN			PEAKS DB
TIFQRVL	23.00	875.5229	7	2.3	438.7697	63.91	3.61E6	2	F2:20215	P2NC20191010_ncroft_C1R-B7-elution_pool2.raw	2	2	tr|A0A1W2PQD2|A0A1W2PQD2_HUMAN:sp|Q9UBB4|ATX10_HUMAN			PEAKS DB
FMEKVSL	22.87	852.4415	7	1.8	427.2288	56.86	7.74E5	7	F7:18160	P2NC20191010_ncroft_C1R-B7-elution_pool7.raw	1	1	sp|A5PLN9|TPC13_HUMAN			PEAKS DB
LAARTLL	22.82	756.4857	7	1.9	379.2509	43.99	1.32E7	6	F6:13230	P2NC20191010_ncroft_C1R-B7-elution_pool6.raw	1	1	sp|Q15751|HERC1_HUMAN			PEAKS DB
ASGRLHL	22.71	752.4293	7	3.2	377.2231	32.04	1.49E6	5	F5:8683	P2NC20191010_ncroft_C1R-B7-elution_pool5.raw	1	1	sp|Q92543|SNX19_HUMAN			PEAKS DB
AAPKVRF	22.62	787.4704	7	1.2	394.7430	26.60	4.37E5	2	F2:6339	P2NC20191010_ncroft_C1R-B7-elution_pool2.raw	1	1	sp|P61088|UBE2N_HUMAN			PEAKS DB
FDKHMNL	22.56	903.4272	7	0.5	452.7211	34.00	1.17E5	4	F4:9374	P2NC20191010_ncroft_C1R-B7-elution_pool4.raw	1	1	sp|P14678|RSMB_HUMAN			PEAKS DB
RPGHFQM(+15.99)	22.54	887.4072	7	0.8	444.7112	20.18	1.8E6	1	F1:3909	P2NC20191010_ncroft_C1R-B7-elution_pool1.raw	1	1	tr|H7C3B5|H7C3B5_HUMAN	Oxidation (M)	M7:Oxidation (M):1000.00	PEAKS DB
AAYRRAL	22.50	819.4715	7	0.1	410.7431	27.38	5.23E5	1	F1:6690	P2NC20191010_ncroft_C1R-B7-elution_pool1.raw	1	1	sp|P50542|PEX5_HUMAN:tr|B4E0T2|B4E0T2_HUMAN			PEAKS DB
DGKVM(+15.99)KL	22.47	805.4368	7	2.0	403.7265	29.11	7.28E5	5	F5:7518	P2NC20191010_ncroft_C1R-B7-elution_pool5.raw	2	2	sp|P11387|TOP1_HUMAN	Oxidation (M)	M5:Oxidation (M):1000.00	PEAKS DB
VVERSFL	22.30	848.4756	7	1.3	425.2456	45.39	4.75E6	7	F7:13716	P2NC20191010_ncroft_C1R-B7-elution_pool7.raw	1	1	sp|Q15750|TAB1_HUMAN			PEAKS DB
RSSLRVL	22.26	829.5134	7	-0.2	415.7639	31.46	1.87E6	4	F4:8553	P2NC20191010_ncroft_C1R-B7-elution_pool4.raw	1	1	sp|Q15393|SF3B3_HUMAN			PEAKS DB
AYARAFL	22.25	810.4388	7	0.4	406.2268	48.65	0	8	F8:14913	P2NC20191010_ncroft_C1R-B7-elution_pool8.raw	0	0	tr|A0A0J9YW64|A0A0J9YW64_HUMAN:sp|Q5JSL3|DOC11_HUMAN:tr|A6NIW2|A6NIW2_HUMAN:sp|Q9BZ29|DOCK9_HUMAN:tr|A0A088AWN3|A0A088AWN3_HUMAN:tr|A0A0A0MSY4|A0A0A0MSY4_HUMAN			PEAKS DB
RPQKVCS	22.20	816.4276	7	6.7	409.2238	18.40	0	2	F2:3281	P2NC20191010_ncroft_C1R-B7-elution_pool2.raw	0	0	sp|P63218|GBG5_HUMAN			PEAKS DB
LPKPPFG	22.17	754.4377	7	0.3	378.2263	53.94	3.48E6	6	F6:17119	P2NC20191010_ncroft_C1R-B7-elution_pool6.raw	1	1	sp|Q9Y2X9|ZN281_HUMAN			PEAKS DB
LTTRLIL	22.14	828.5433	7	1.7	415.2796	62.43	8.92E6	3	F3:20118	P2NC20191010_ncroft_C1R-B7-elution_pool3.raw	1	1	sp|Q8NB14|UBP38_HUMAN			PEAKS DB
NPRSVTL	22.11	785.4395	7	2.4	393.7280	29.12	2.75E6	9	F9:7429	P2NC20191010_ncroft_C1R-B7-elution_pool9.raw	1	1	sp|P40227|TCPZ_HUMAN			PEAKS DB
WGNPRAL	22.01	812.4293	7	0.9	407.2223	38.17	2.55E6	3	F3:10859	P2NC20191010_ncroft_C1R-B7-elution_pool3.raw	1	1	tr|F8VXY3|F8VXY3_HUMAN:sp|P00973|OAS1_HUMAN			PEAKS DB
DKRILEF	21.99	919.5127	7	0.7	460.7639	49.98	2.34E7	9	F9:15452	P2NC20191010_ncroft_C1R-B7-elution_pool9.raw	2	2	sp|O60502|OGA_HUMAN			PEAKS DB
LKRQSLL	21.99	856.5494	7	1.8	429.2827	27.65	2.56E6	4	F4:6924	P2NC20191010_ncroft_C1R-B7-elution_pool4.raw	2	2	sp|Q15916|ZBTB6_HUMAN			PEAKS DB
DSNRVVL	21.98	801.4344	7	-0.6	401.7242	37.15	1.51E5	1	F1:10505	P2NC20191010_ncroft_C1R-B7-elution_pool1.raw	1	1	sp|Q9H3S7|PTN23_HUMAN			PEAKS DB
LIRTITM(+15.99)	21.92	862.4946	7	2.9	432.2559	34.07	4.46E5	6	F6:9439	P2NC20191010_ncroft_C1R-B7-elution_pool6.raw	1	1	sp|O75165|DJC13_HUMAN	Oxidation (M)	M7:Oxidation (M):1000.00	PEAKS DB
PNARIEL	21.85	811.4552	7	5.5	406.7371	56.39	1.85E5	7	F7:17951	P2NC20191010_ncroft_C1R-B7-elution_pool7.raw	1	1	sp|Q10570|CPSF1_HUMAN			PEAKS DB
VRDGVYF	21.78	854.4286	7	1.0	428.2220	47.92	1.34E7	7	F7:14702	P2NC20191010_ncroft_C1R-B7-elution_pool7.raw	1	1	sp|P30520|PURA2_HUMAN			PEAKS DB
PPPHRPL	21.62	812.4657	7	1.9	407.2409	26.77	3.64E6	7	F7:6537	P2NC20191010_ncroft_C1R-B7-elution_pool7.raw	1	1	tr|E7EPN9|E7EPN9_HUMAN:sp|Q9Y520|PRC2C_HUMAN			PEAKS DB
DREPFTL	21.61	876.4341	7	2.6	439.2255	66.82	3.77E6	9	F9:21974	P2NC20191010_ncroft_C1R-B7-elution_pool9.raw	1	1	tr|A0A0D9SGG1|A0A0D9SGG1_HUMAN:sp|Q13094|LCP2_HUMAN			PEAKS DB
FTLRNTL	21.59	863.4865	7	0.7	432.7508	54.19	3.78E6	8	F8:16924	P2NC20191010_ncroft_C1R-B7-elution_pool8.raw	1	1	sp|Q9Y2M0|FAN1_HUMAN:tr|H3BQ24|H3BQ24_HUMAN			PEAKS DB
DISKKEM(+15.99)	21.55	865.4215	7	-1.2	433.7175	26.03	0	3	F3:6204	P2NC20191010_ncroft_C1R-B7-elution_pool3.raw	0	0	sp|P27348|1433T_HUMAN	Oxidation (M)	M7:Oxidation (M):1000.00	PEAKS DB
VGLRLEL	21.46	798.4963	7	2.9	400.2566	72.64	2.28E7	6	F6:24269	P2NC20191010_ncroft_C1R-B7-elution_pool6.raw	2	2	sp|O60244|MED14_HUMAN			PEAKS DB
DSQRLKL	21.46	858.4923	7	0.3	430.2535	29.56	5.4E5	2	F2:7431	P2NC20191010_ncroft_C1R-B7-elution_pool2.raw	1	1	sp|Q9UQE7|SMC3_HUMAN			PEAKS DB
GKPLEVF	21.28	788.4432	7	-7.0	395.2261	111.91	7.7E6	9	F9:38262	P2NC20191010_ncroft_C1R-B7-elution_pool9.raw	4	4	tr|Q5SR44|Q5SR44_HUMAN:sp|P17927|CR1_HUMAN:tr|E9PDY4|E9PDY4_HUMAN			PEAKS DB
RYDDMAA	21.22	840.3436	7	1.2	421.1796	26.65	8.77E4	5	F5:6620	P2NC20191010_ncroft_C1R-B7-elution_pool5.raw	1	1	sp|P63104|1433Z_HUMAN:tr|E7EX29|E7EX29_HUMAN:sp|P31946|1433B_HUMAN:sp|P61981|1433G_HUMAN			PEAKS DB
KVHSAVI	21.15	752.4545	7	2.1	377.2353	44.81	1.98E5	5	F5:13610	P2NC20191010_ncroft_C1R-B7-elution_pool5.raw	1	1	sp|P54652|HSP72_HUMAN			PEAKS DB
WLRPAAL	21.10	825.4861	7	-0.3	413.7502	48.32	1.23E6	1	F1:14644	P2NC20191010_ncroft_C1R-B7-elution_pool1.raw	1	1	tr|I3L1A2|I3L1A2_HUMAN:sp|Q8N4S7|PAQR4_HUMAN			PEAKS DB
WSETIKL	21.07	875.4752	7	3.1	438.7462	52.52	5.73E5	1	F1:16258	P2NC20191010_ncroft_C1R-B7-elution_pool1.raw	1	1	sp|Q15648|MED1_HUMAN			PEAKS DB
AMHRN(+.98)LV	21.06	840.4276	7	-0.8	421.2207	27.19	1.38E6	3	F3:6523	P2NC20191010_ncroft_C1R-B7-elution_pool3.raw	1	1	tr|H0YDN1|H0YDN1_HUMAN:sp|Q15149|PLEC_HUMAN	Deamidation (NQ)	N5:Deamidation (NQ):1000.00	PEAKS DB
YNYGQYF	21.06	953.3919	7	2.1	477.7042	83.23	4.23E5	8	F8:28039	P2NC20191010_ncroft_C1R-B7-elution_pool8.raw	1	1	sp|O75845|SC5D_HUMAN			PEAKS DB
NVVFVDM(+15.99)	21.06	838.3895	7	0.4	420.2022	68.76	1.76E5	2	F2:22015	P2NC20191010_ncroft_C1R-B7-elution_pool2.raw	1	1	tr|A0A087WTS8|A0A087WTS8_HUMAN:tr|A0A087WYC1|A0A087WYC1_HUMAN:sp|P34932|HSP74_HUMAN	Oxidation (M)	M7:Oxidation (M):1000.00	PEAKS DB
RSQYEQL	21.04	922.4508	7	2.6	462.2339	29.37	4.48E5	6	F6:7611	P2NC20191010_ncroft_C1R-B7-elution_pool6.raw	1	1	sp|P13645|K1C10_HUMAN			PEAKS DB
YPRPIHL	20.99	894.5076	7	-0.2	448.2610	55.02	3.08E6	9	F9:17429	P2NC20191010_ncroft_C1R-B7-elution_pool9.raw	1	1	sp|O43325|LYRM1_HUMAN			PEAKS DB
FQRPLAL	20.97	843.4966	7	1.1	422.7560	52.75	2.5E7	8	F8:16494	P2NC20191010_ncroft_C1R-B7-elution_pool8.raw	2	2	sp|P32929|CGL_HUMAN			PEAKS DB
FFRYVEM	20.73	990.4633	7	-0.9	496.2385	69.70	3E5	2	F2:22417	P2NC20191010_ncroft_C1R-B7-elution_pool2.raw	1	1	tr|A0A087X0K1|A0A087X0K1_HUMAN:sp|Q9Y376|CAB39_HUMAN			PEAKS DB
PVLRKTL	20.65	825.5436	7	2.7	413.7802	37.57	4.66E5	5	F5:10862	P2NC20191010_ncroft_C1R-B7-elution_pool5.raw	1	1	sp|O60287|NPA1P_HUMAN			PEAKS DB
SDRFVFL	20.60	882.4599	7	0.5	442.2375	81.85	4.47E6	9	F9:27743	P2NC20191010_ncroft_C1R-B7-elution_pool9.raw	1	1	sp|Q9P2D1|CHD7_HUMAN:sp|Q3L8U1|CHD9_HUMAN:tr|A0A2R8Y840|A0A2R8Y840_HUMAN:sp|Q9HCK8|CHD8_HUMAN			PEAKS DB
LTHQSII	20.42	810.4600	7	0.7	406.2375	34.99	1.55E6	3	F3:9677	P2NC20191010_ncroft_C1R-B7-elution_pool3.raw	1	1	sp|Q14004|CDK13_HUMAN			PEAKS DB
ITHQSLL	20.42	810.4600	7	0.7	406.2375	34.99	1.55E6	3	F3:9677	P2NC20191010_ncroft_C1R-B7-elution_pool3.raw	1	1	tr|A0A087WVM7|A0A087WVM7_HUMAN:tr|V9GYP5|V9GYP5_HUMAN:tr|A0A087WWQ2|A0A087WWQ2_HUMAN:sp|Q92979|NEP1_HUMAN			PEAKS DB
SFDLLPR	20.38	846.4599	7	1.3	424.2378	70.55	4.05E5	1	F1:23192	P2NC20191010_ncroft_C1R-B7-elution_pool1.raw	1	1	sp|O94864|ST65G_HUMAN			PEAKS DB
IPRSITV	20.31	784.4807	7	1.8	393.2483	40.10	5.38E5	3	F3:11693	P2NC20191010_ncroft_C1R-B7-elution_pool3.raw	1	1	sp|P33993|MCM7_HUMAN			PEAKS DB
ADLKTYF	20.24	856.4330	7	1.0	429.2242	62.25	5.62E5	8	F8:20080	P2NC20191010_ncroft_C1R-B7-elution_pool8.raw	1	1	sp|P27824|CALX_HUMAN			PEAKS DB
EVRVLM(+15.99)L	20.21	874.4946	7	1.5	438.2552	63.09	6.57E6	6	F6:20670	P2NC20191010_ncroft_C1R-B7-elution_pool6.raw	1	1	sp|Q71SY5|MED25_HUMAN:tr|M0QZQ2|M0QZQ2_HUMAN:tr|M0QYH7|M0QYH7_HUMAN:tr|M0QYQ4|M0QYQ4_HUMAN:tr|A0A0C4DGR2|A0A0C4DGR2_HUMAN:tr|M0QY25|M0QY25_HUMAN:sp|Q86YD1|PTOV1_HUMAN	Oxidation (M)	M6:Oxidation (M):1000.00	PEAKS DB
PVQRPKL	20.19	836.5232	7	0.2	419.2690	25.10	0	8	F8:5883	P2NC20191010_ncroft_C1R-B7-elution_pool8.raw	0	0	sp|Q9BZ67|FRMD8_HUMAN			PEAKS DB
SPQSHVL	20.17	766.3973	7	2.5	384.2069	26.52	9.32E5	7	F7:6503	P2NC20191010_ncroft_C1R-B7-elution_pool7.raw	1	1	tr|B1AKY9|B1AKY9_HUMAN:sp|P50993|AT1A2_HUMAN			PEAKS DB
LFSHVPL	20.14	811.4592	7	0.6	406.7372	62.00	1.56E6	1	F1:19850	P2NC20191010_ncroft_C1R-B7-elution_pool1.raw	1	1	tr|H7C540|H7C540_HUMAN			PEAKS DB
TPAKWVT	20.09	801.4385	7	-2.2	401.7256	32.53	3.32E5	1	F1:8681	P2NC20191010_ncroft_C1R-B7-elution_pool1.raw	1	1	tr|A0A1B0GUH1|A0A1B0GUH1_HUMAN:sp|Q9BSH3|NICN1_HUMAN:tr|A0A1B0GVE6|A0A1B0GVE6_HUMAN			PEAKS DB
PELKSTL	20.04	786.4487	7	2.1	394.2325	56.42	0	6	F6:18050	P2NC20191010_ncroft_C1R-B7-elution_pool6.raw	0	0	sp|Q15021|CND1_HUMAN			PEAKS DB
KPM(+15.99)KSVL	20.03	817.4731	7	-1.0	409.7434	20.29	1.06E6	1	F1:3935	P2NC20191010_ncroft_C1R-B7-elution_pool1.raw	1	1	sp|P32248|CCR7_HUMAN	Oxidation (M)	M3:Oxidation (M):1000.00	PEAKS DB
IFDRVLT	20.01	862.4912	7	-0.8	432.2525	58.02	0	5	F5:18620	P2NC20191010_ncroft_C1R-B7-elution_pool5.raw	0	0	sp|P19793|RXRA_HUMAN			PEAKS DB
VTERTAL	20.01	788.4392	7	1.2	395.2274	25.57	7.33E5	6	F6:6095	P2NC20191010_ncroft_C1R-B7-elution_pool6.raw	1	1	sp|Q9NRC8|SIR7_HUMAN:tr|I3L480|I3L480_HUMAN			PEAKS DB
ERYLVTF	19.84	926.4861	7	-0.4	464.2502	69.93	2.41E6	3	F3:22925	P2NC20191010_ncroft_C1R-B7-elution_pool3.raw	1	1	sp|P55884|EIF3B_HUMAN			PEAKS DB
PAHRVVL	19.81	790.4813	7	-0.6	396.2477	30.52	2.78E5	4	F4:8053	P2NC20191010_ncroft_C1R-B7-elution_pool4.raw	1	1	sp|Q8IXQ5|KLHL7_HUMAN			PEAKS DB
LTSNEKL	19.79	803.4388	7	-0.3	402.7266	24.80	4.16E6	6	F6:5783	P2NC20191010_ncroft_C1R-B7-elution_pool6.raw	1	1	tr|G3V1A0|G3V1A0_HUMAN:tr|G5EA23|G5EA23_HUMAN:tr|J3KP27|J3KP27_HUMAN:sp|Q9Y296|TPPC4_HUMAN:tr|E9PN70|E9PN70_HUMAN			PEAKS DB
RYVMVGL	19.74	836.4578	7	6.2	419.2388	38.50	2.9E5	3	F3:11216	P2NC20191010_ncroft_C1R-B7-elution_pool3.raw	1	1	tr|A0A075B6T1|A0A075B6T1_HUMAN:sp|Q9C0C7|AMRA1_HUMAN			PEAKS DB
YGSRLAI	19.45	778.4337	7	1.5	390.2247	40.05	4.2E5	5	F5:11812	P2NC20191010_ncroft_C1R-B7-elution_pool5.raw	1	1	sp|Q96FC9|DDX11_HUMAN:sp|Q92771|DDX12_HUMAN			PEAKS DB
PSLLHLL	19.42	791.4905	7	2.5	396.7535	84.27	4.01E5	3	F3:28290	P2NC20191010_ncroft_C1R-B7-elution_pool3.raw	1	1	sp|Q96S52|PIGS_HUMAN			PEAKS DB
HFDDFVT	19.37	879.3763	7	1.7	440.6962	55.74	1.24E6	5	F5:17749	P2NC20191010_ncroft_C1R-B7-elution_pool5.raw	1	1	sp|P35610|SOAT1_HUMAN			PEAKS DB
VPRPIFS	19.35	814.4701	7	-0.3	408.2422	45.92	2.88E5	5	F5:14028	P2NC20191010_ncroft_C1R-B7-elution_pool5.raw	1	1	sp|Q4ZG55|GREB1_HUMAN			PEAKS DB
DEKVVKL	19.24	829.4909	7	0.5	415.7529	29.35	1.28E5	5	F5:7637	P2NC20191010_ncroft_C1R-B7-elution_pool5.raw	1	1	sp|Q96GW9|SYMM_HUMAN			PEAKS DB
TDKLRAL	19.08	815.4865	7	0.4	408.7507	27.33	0	2	F2:6608	P2NC20191010_ncroft_C1R-B7-elution_pool2.raw	0	0	sp|Q6P996|PDXD1_HUMAN:tr|H3BND4|H3BND4_HUMAN			PEAKS DB
NPYSRLM(+15.99)	19.07	895.4222	7	1.5	448.7191	29.55	6.44E5	4	F4:7580	P2NC20191010_ncroft_C1R-B7-elution_pool4.raw	1	1	sp|Q9GZZ9|UBA5_HUMAN:tr|E7EWE1|E7EWE1_HUMAN:tr|E7EQ61|E7EQ61_HUMAN	Oxidation (M)	M7:Oxidation (M):1000.00	PEAKS DB
PRRPPPP	19.03	815.4766	7	-1.4	408.7450	19.11	3.46E4	3	F3:3520	P2NC20191010_ncroft_C1R-B7-elution_pool3.raw	1	1	tr|A0A087WWY9|A0A087WWY9_HUMAN:sp|Q8TB24|RIN3_HUMAN			PEAKS DB
TWDERFS	19.01	939.4086	7	-5.0	470.7093	47.42	3.63E5	3	F3:14457	P2NC20191010_ncroft_C1R-B7-elution_pool3.raw	1	1	sp|Q01082|SPTB2_HUMAN:tr|A0A087WUZ3|A0A087WUZ3_HUMAN			PEAKS DB
IADHPDF	18.98	813.3657	7	1.8	407.6909	38.61	2.95E5	2	F2:10804	P2NC20191010_ncroft_C1R-B7-elution_pool2.raw	1	1	sp|Q9C0C9|UBE2O_HUMAN			PEAKS DB
AFTTKSL	18.89	766.4225	7	4.2	384.2201	33.70	1.92E5	2	F2:9019	P2NC20191010_ncroft_C1R-B7-elution_pool2.raw	1	1	sp|Q9BZE4|NOG1_HUMAN			PEAKS DB
EERVREI	18.78	929.4930	7	1.2	465.7543	21.88	5.08E6	7	F7:4671	P2NC20191010_ncroft_C1R-B7-elution_pool7.raw	1	1	sp|P31350|RIR2_HUMAN			PEAKS DB
EAKKPRL	18.72	840.5181	7	1.1	421.2668	24.67	1.7E5	9	F9:5706	P2NC20191010_ncroft_C1R-B7-elution_pool9.raw	1	1	tr|A0A087WYI0|A0A087WYI0_HUMAN:tr|C9IYS7|C9IYS7_HUMAN:sp|Q5TA45|INT11_HUMAN:tr|J3QRY6|J3QRY6_HUMAN			PEAKS DB
YFEELIT	18.72	913.4432	7	2.5	457.7300	94.35	3.11E6	1	F1:31941	P2NC20191010_ncroft_C1R-B7-elution_pool1.raw	1	1	sp|Q00610|CLH1_HUMAN:tr|A0A087WVQ6|A0A087WVQ6_HUMAN			PEAKS DB
MSLQ(+.98)ANL	18.71	776.3738	7	-0.7	389.1939	73.77	1.56E6	8	F8:24515	P2NC20191010_ncroft_C1R-B7-elution_pool8.raw	1	1	sp|Q8TEK3|DOT1L_HUMAN:tr|H7C2S2|H7C2S2_HUMAN	Deamidation (NQ)	Q4:Deamidation (NQ):32.28	PEAKS DB
FQKRSEL	18.66	906.4923	7	0.6	454.2537	21.16	1.07E7	7	F7:4351	P2NC20191010_ncroft_C1R-B7-elution_pool7.raw	1	1	tr|A0A087X027|A0A087X027_HUMAN:sp|P0DME0|SETLP_HUMAN:tr|A0A0C4DFV9|A0A0C4DFV9_HUMAN:sp|Q01105|SET_HUMAN			PEAKS DB
RFDSDVG	18.66	794.3558	7	2.2	398.1861	26.77	8.25E5	6	F6:6600	P2NC20191010_ncroft_C1R-B7-elution_pool6.raw	1	1	sp|P04440|DPB1_HUMAN:tr|A0A182DWH4|A0A182DWH4_HUMAN:sp|P04229|2B11_HUMAN:sp|P79483|DRB3_HUMAN:sp|Q9TQE0|2B19_HUMAN:sp|P13761|2B17_HUMAN:tr|A0A140T958|A0A140T958_HUMAN:tr|Q29967|Q29967_HUMAN:tr|A0A0D5XQ77|A0A0D5XQ77_HUMAN:tr|A0A140T8Z1|A0A140T8Z1_HUMAN:tr|A0A140T9T0|A0A140T9T0_HUMAN:tr|Q5Y7D3|Q5Y7D3_HUMAN:tr|A0A140T9S8|A0A140T9S8_HUMAN			PEAKS DB
QQFRTGL	18.51	848.4504	7	4.4	425.2344	34.91	8.66E4	2	F2:9449	P2NC20191010_ncroft_C1R-B7-elution_pool2.raw	1	1	sp|Q13469|NFAC2_HUMAN			PEAKS DB
IDLVNHF	18.50	856.4443	7	2.3	429.2304	50.71	5.05E5	6	F6:15835	P2NC20191010_ncroft_C1R-B7-elution_pool6.raw	1	1	sp|Q04721|NOTC2_HUMAN			PEAKS DB
LVM(+15.99)APRT	18.49	802.4371	7	1.3	402.2263	25.47	0	8	F8:6032	P2NC20191010_ncroft_C1R-B7-elution_pool8.raw	0	0	sp|P01889|1B07_HUMAN:tr|A0A1W2PPR8|A0A1W2PPR8_HUMAN:sp|P30480|1B42_HUMAN:sp|Q29836|1B67_HUMAN:sp|Q31610|1B81_HUMAN:sp|Q31612|1B73_HUMAN:sp|P30462|1B14_HUMAN:sp|P30486|1B48_HUMAN	Oxidation (M)	M3:Oxidation (M):1000.00	PEAKS DB
LPAPKWT	18.48	811.4592	7	0.3	406.7370	47.10	3.27E5	4	F4:14262	P2NC20191010_ncroft_C1R-B7-elution_pool4.raw	1	1	sp|P52333|JAK3_HUMAN			PEAKS DB
LPARFFS	18.42	836.4544	7	0.0	419.2345	58.80	7.71E6	8	F8:18722	P2NC20191010_ncroft_C1R-B7-elution_pool8.raw	1	1	tr|A0A087WYM3|A0A087WYM3_HUMAN:sp|Q8IXJ6|SIR2_HUMAN			PEAKS DB
KTFLWFL	18.41	953.5375	7	6.0	477.7789	106.50	0	7	F7:36223	P2NC20191010_ncroft_C1R-B7-elution_pool7.raw	0	0	sp|Q9UH99|SUN2_HUMAN			PEAKS DB
DKRSFIP	18.33	861.4708	7	3.3	431.7441	34.84	3.92E6	4	F4:9739	P2NC20191010_ncroft_C1R-B7-elution_pool4.raw	1	1	sp|Q14137|BOP1_HUMAN			PEAKS DB
PTKRPPV	18.19	793.4810	7	0.9	397.7481	21.65	7.27E5	5	F5:4627	P2NC20191010_ncroft_C1R-B7-elution_pool5.raw	1	1	sp|P62424|RL7A_HUMAN			PEAKS DB
PRVPPFS	18.10	798.4388	7	1.3	400.2272	35.51	4.47E6	1	F1:9728	P2NC20191010_ncroft_C1R-B7-elution_pool1.raw	1	1	sp|O75808|CAN15_HUMAN:tr|A0A1B0GVE3|A0A1B0GVE3_HUMAN			PEAKS DB
PPPRHLP	18.05	812.4657	7	0.3	407.2402	26.42	2.73E6	8	F8:6527	P2NC20191010_ncroft_C1R-B7-elution_pool8.raw	1	1	sp|Q9ULL5|PRR12_HUMAN			PEAKS DB
RASRPLS	17.98	785.4507	7	0.2	393.7327	22.25	3.94E7	7	F7:4954	P2NC20191010_ncroft_C1R-B7-elution_pool7.raw	1	1	sp|Q66K74|MAP1S_HUMAN			PEAKS DB
RPGHFQM	17.98	871.4123	7	0.9	436.7138	26.44	5.49E5	1	F1:6349	P2NC20191010_ncroft_C1R-B7-elution_pool1.raw	1	1	tr|H7C3B5|H7C3B5_HUMAN			PEAKS DB
RLPQLML	17.80	869.5157	7	0.6	435.7654	73.42	2.82E5	9	F9:24462	P2NC20191010_ncroft_C1R-B7-elution_pool9.raw	1	1	tr|E9PEZ1|E9PEZ1_HUMAN:sp|Q8IWT3|CUL9_HUMAN			PEAKS DB
KFYSFAL	17.80	874.4589	7	-1.7	438.2360	87.71	4.88E6	2	F2:28805	P2NC20191010_ncroft_C1R-B7-elution_pool2.raw	1	1	sp|Q96T58|MINT_HUMAN			PEAKS DB
LKVRPEL	17.76	853.5385	7	2.1	427.7774	32.31	0	3	F3:8667	P2NC20191010_ncroft_C1R-B7-elution_pool3.raw	0	0	sp|Q9UPZ3|HPS5_HUMAN			PEAKS DB
HPRAPVLL	49.62	901.5497	8	-0.7	451.7818	36.92	1.09E8	7	F7:10420	P2NC20191010_ncroft_C1R-B7-elution_pool7.raw	2	2	tr|C9JG97|C9JG97_HUMAN:sp|Q13685|AAMP_HUMAN:tr|C9JEH3|C9JEH3_HUMAN			PEAKS DB
FDHAVSKF	45.99	949.4657	8	0.4	475.7403	48.92	2.07E7	7	F7:15173	P2NC20191010_ncroft_C1R-B7-elution_pool7.raw	1	1	sp|O60488|ACSL4_HUMAN			PEAKS DB
PANPAHIL	44.88	831.4603	8	-0.4	416.7372	42.02	1.37E5	4	F4:12381	P2NC20191010_ncroft_C1R-B7-elution_pool4.raw	1	1	sp|Q9H967|WDR76_HUMAN			PEAKS DB
PAKLHNSL	44.05	878.4974	8	0.9	440.2563	28.66	3.31E6	1	F1:7263	P2NC20191010_ncroft_C1R-B7-elution_pool1.raw	1	1	tr|A0A024R4E5|A0A024R4E5_HUMAN:sp|Q00341|VIGLN_HUMAN			PEAKS DB
APEEHPVL	43.81	890.4498	8	2.1	446.2331	33.17	2.52E8	1	F1:8949	P2NC20191010_ncroft_C1R-B7-elution_pool1.raw	1	1	sp|P60709|ACTB_HUMAN:sp|P63261|ACTG_HUMAN			PEAKS DB
PNWHRDLV	42.81	1035.5250	8	2.9	518.7713	44.96	3.81E6	7	F7:13614	P2NC20191010_ncroft_C1R-B7-elution_pool7.raw	1	1	tr|F5H018|F5H018_HUMAN:sp|P62826|RAN_HUMAN:tr|B5MDF5|B5MDF5_HUMAN:tr|J3KQE5|J3KQE5_HUMAN			PEAKS DB
APQIRKML	42.52	955.5637	8	-0.2	478.7890	33.12	2.89E6	4	F4:9070	P2NC20191010_ncroft_C1R-B7-elution_pool4.raw	1	1	sp|Q8TC12|RDH11_HUMAN			PEAKS DB
RPHGSHGL	42.05	859.4413	8	-3.9	430.7262	18.47	7.97E5	4	F4:3353	P2NC20191010_ncroft_C1R-B7-elution_pool4.raw	1	1	sp|O43292|GPAA1_HUMAN			PEAKS DB
PVLPHTAV	41.21	832.4807	8	0.8	417.2479	42.91	1.48E6	2	F2:12462	P2NC20191010_ncroft_C1R-B7-elution_pool2.raw	2	2	sp|Q8NHM5|KDM2B_HUMAN:tr|H7C112|H7C112_HUMAN:tr|H3BPZ0|H3BPZ0_HUMAN:sp|Q6PCT2|FXL19_HUMAN:tr|H3BME1|H3BME1_HUMAN			PEAKS DB
SPTKKVAV	40.65	828.5069	8	-2.6	415.2596	19.35	1.46E7	3	F3:3621	P2NC20191010_ncroft_C1R-B7-elution_pool3.raw	3	3	sp|P19338|NUCL_HUMAN:tr|C9JYW2|C9JYW2_HUMAN:tr|C9JLB1|C9JLB1_HUMAN:tr|C9J1H7|C9J1H7_HUMAN:tr|C9JWL1|C9JWL1_HUMAN			PEAKS DB
TPHLHSIL	40.61	916.5131	8	3.6	459.2654	38.16	2.66E8	7	F7:11134	P2NC20191010_ncroft_C1R-B7-elution_pool7.raw	2	2	sp|P25963|IKBA_HUMAN:tr|G3V286|G3V286_HUMAN			PEAKS DB
PNGHRPQL	40.30	917.4832	8	0.2	459.7490	21.21	4.33E5	7	F7:4414	P2NC20191010_ncroft_C1R-B7-elution_pool7.raw	1	1	tr|A0A087WYF6|A0A087WYF6_HUMAN:tr|F8W7U3|F8W7U3_HUMAN:tr|E7ESD2|E7ESD2_HUMAN:sp|Q641Q2|WAC2A_HUMAN			PEAKS DB
KPILLPSW	40.29	952.5746	8	1.1	477.2951	83.58	3.14E6	9	F9:28376	P2NC20191010_ncroft_C1R-B7-elution_pool9.raw	1	1	tr|A0A2R8YD63|A0A2R8YD63_HUMAN:sp|Q92547|TOPB1_HUMAN			PEAKS DB
APSRLPTW	40.25	926.4974	8	1.2	464.2565	53.74	5.21E6	7	F7:16944	P2NC20191010_ncroft_C1R-B7-elution_pool7.raw	2	2	tr|J3KRL7|J3KRL7_HUMAN:sp|O15534|PER1_HUMAN			PEAKS DB
TPVHRGVL	40.13	877.5134	8	0.1	439.7640	24.22	6.58E6	9	F9:5488	P2NC20191010_ncroft_C1R-B7-elution_pool9.raw	1	1	sp|Q86XI2|CNDG2_HUMAN			PEAKS DB
YFDDRVHF	40.01	1097.4930	8	-0.5	549.7535	57.25	3.26E6	8	F8:18167	P2NC20191010_ncroft_C1R-B7-elution_pool8.raw	2	2	sp|Q99569|PKP4_HUMAN:tr|A0A0D9SF60|A0A0D9SF60_HUMAN			PEAKS DB
IPHIHKSL	39.92	943.5603	8	2.2	472.7885	26.09	8.47E6	1	F1:6195	P2NC20191010_ncroft_C1R-B7-elution_pool1.raw	1	1	tr|A0A494C189|A0A494C189_HUMAN:sp|P0C0S5|H2AZ_HUMAN:sp|Q71UI9|H2AV_HUMAN			PEAKS DB
PEYHRKAV	39.81	998.5297	8	-2.4	500.2709	19.57	7.98E6	4	F4:3831	P2NC20191010_ncroft_C1R-B7-elution_pool4.raw	2	2	sp|Q9UBU8|MO4L1_HUMAN:tr|B3KTM8|B3KTM8_HUMAN			PEAKS DB
HPFPGPGL	39.79	820.4232	8	1.5	411.2195	51.81	1.37E8	6	F6:16280	P2NC20191010_ncroft_C1R-B7-elution_pool6.raw	2	2	sp|P49915|GUAA_HUMAN			PEAKS DB
HPALHDAL	39.67	872.4504	8	0.7	437.2328	27.93	1.17E6	1	F1:6883	P2NC20191010_ncroft_C1R-B7-elution_pool1.raw	1	1	sp|Q9NUP7|TRM13_HUMAN			PEAKS DB
YYDVAKQL	39.67	998.5073	8	4.3	500.2631	52.33	1.19E8	4	F4:16254	P2NC20191010_ncroft_C1R-B7-elution_pool4.raw	2	2	sp|Q6UB99|ANR11_HUMAN			PEAKS DB
SPVVRVAV	39.62	825.5072	8	1.7	413.7616	41.01	8.82E8	3	F3:12076	P2NC20191010_ncroft_C1R-B7-elution_pool3.raw	4	4	sp|P13639|EF2_HUMAN			PEAKS DB
FFENHPYF	39.20	1099.4763	8	1.5	550.7463	74.63	1.94E7	3	F3:24752	P2NC20191010_ncroft_C1R-B7-elution_pool3.raw	1	1	tr|F8W8T1|F8W8T1_HUMAN:sp|P20591|MX1_HUMAN			PEAKS DB
HPTLGPKI	39.10	861.5072	8	2.2	431.7618	30.05	1.67E6	2	F2:7646	P2NC20191010_ncroft_C1R-B7-elution_pool2.raw	1	1	sp|Q8WTW4|NPRL2_HUMAN			PEAKS DB
SPAHPAKL	39.09	819.4603	8	-1.1	410.7369	19.69	1.27E5	5	F5:3874	P2NC20191010_ncroft_C1R-B7-elution_pool5.raw	1	1	sp|Q96L91|EP400_HUMAN			PEAKS DB
VPNWHRDL	39.05	1035.5250	8	2.9	518.7713	35.86	1.16E8	5	F5:10328	P2NC20191010_ncroft_C1R-B7-elution_pool5.raw	1	1	tr|F5H018|F5H018_HUMAN:sp|P62826|RAN_HUMAN:tr|B5MDF5|B5MDF5_HUMAN:tr|J3KQE5|J3KQE5_HUMAN			PEAKS DB
LPVKHPEL	39.03	931.5491	8	3.4	466.7834	31.72	1E7	2	F2:8290	P2NC20191010_ncroft_C1R-B7-elution_pool2.raw	1	1	sp|P62195|PRS8_HUMAN			PEAKS DB
PAKKITAA	38.73	798.4963	8	-0.1	400.2554	19.91	1.49E6	4	F4:3934	P2NC20191010_ncroft_C1R-B7-elution_pool4.raw	2	2	sp|P50914|RL14_HUMAN			PEAKS DB
VPHFHHEL	38.69	1014.5035	8	2.0	508.2600	27.29	4.18E7	3	F3:6774	P2NC20191010_ncroft_C1R-B7-elution_pool3.raw	2	2	sp|Q53EL6|PDCD4_HUMAN			PEAKS DB
YPHHATQL	38.48	965.4719	8	1.3	483.7439	23.93	2.58E7	7	F7:5468	P2NC20191010_ncroft_C1R-B7-elution_pool7.raw	1	1	tr|H3BUF6|H3BUF6_HUMAN:sp|Q8WWM7|ATX2L_HUMAN			PEAKS DB
YFDKVVTL	38.14	983.5328	8	1.7	492.7745	71.98	7.93E7	9	F9:23967	P2NC20191010_ncroft_C1R-B7-elution_pool9.raw	2	2	sp|Q2M1P5|KIF7_HUMAN			PEAKS DB
YFEQYGKI	38.07	1046.5072	8	3.4	524.2626	57.05	2.25E6	5	F5:18252	P2NC20191010_ncroft_C1R-B7-elution_pool5.raw	1	1	tr|F8W6I7|F8W6I7_HUMAN:sp|P09651|ROA1_HUMAN			PEAKS DB
PRPPHGEL	38.07	901.4769	8	-0.1	451.7457	25.60	3.8E6	7	F7:6127	P2NC20191010_ncroft_C1R-B7-elution_pool7.raw	1	1	sp|P04818|TYSY_HUMAN			PEAKS DB
TPAVHASL	38.06	794.4286	8	0.7	398.2219	32.43	4.08E6	9	F9:8700	P2NC20191010_ncroft_C1R-B7-elution_pool9.raw	1	1	sp|P69905|HBA_HUMAN:tr|G3V1N2|G3V1N2_HUMAN			PEAKS DB
MPALRPAL	37.99	867.5000	8	0.5	434.7575	57.63	1.04E7	7	F7:18413	P2NC20191010_ncroft_C1R-B7-elution_pool7.raw	1	1	sp|Q04721|NOTC2_HUMAN			PEAKS DB
RPWKGDAL	37.89	941.5082	8	1.4	471.7621	28.79	1.64E6	3	F3:7287	P2NC20191010_ncroft_C1R-B7-elution_pool3.raw	1	1	sp|Q5T011|SZT2_HUMAN			PEAKS DB
PRPPLHLL	37.57	941.5811	8	1.6	471.7986	35.08	4.37E6	9	F9:9802	P2NC20191010_ncroft_C1R-B7-elution_pool9.raw	1	1	sp|Q8N4T4|ARG39_HUMAN			PEAKS DB
SWDKVVKM	37.51	991.5161	8	2.1	496.7664	43.35	1.21E6	6	F6:13034	P2NC20191010_ncroft_C1R-B7-elution_pool6.raw	2	2	sp|P46939|UTRO_HUMAN			PEAKS DB
VPNVHGAL	37.42	805.4446	8	1.0	403.7300	34.63	1.13E8	1	F1:9550	P2NC20191010_ncroft_C1R-B7-elution_pool1.raw	1	1	tr|A6NLN1|A6NLN1_HUMAN:sp|P26599|PTBP1_HUMAN			PEAKS DB
PHLVGPHL	37.41	868.4919	8	1.9	435.2541	38.10	6.9E7	6	F6:11057	P2NC20191010_ncroft_C1R-B7-elution_pool6.raw	1	1	tr|C9JGM0|C9JGM0_HUMAN:sp|Q96GK7|FAH2A_HUMAN			PEAKS DB
SPGPRPVL	37.27	821.4759	8	4.0	411.7469	34.16	2.55E7	2	F2:9217	P2NC20191010_ncroft_C1R-B7-elution_pool2.raw	2	2	tr|E7EVG6|E7EVG6_HUMAN:sp|Q5VV67|PPRC1_HUMAN			PEAKS DB
FYQEHPDL	37.22	1047.4661	8	1.4	524.7410	45.06	8.59E6	3	F3:13590	P2NC20191010_ncroft_C1R-B7-elution_pool3.raw	1	1	tr|J3KTA4|J3KTA4_HUMAN:sp|P17844|DDX5_HUMAN			PEAKS DB
TFDVHLDL	37.22	958.4760	8	2.4	480.2464	87.94	4.61E6	7	F7:29853	P2NC20191010_ncroft_C1R-B7-elution_pool7.raw	2	2	sp|O15269|SPTC1_HUMAN			PEAKS DB
APRPGPSV	37.13	779.4290	8	0.8	390.7220	24.49	4.6E5	5	F5:5755	P2NC20191010_ncroft_C1R-B7-elution_pool5.raw	1	1	sp|Q8IU68|TMC8_HUMAN			PEAKS DB
RPHYGSVL	37.12	927.4926	8	1.7	464.7544	29.62	0	3	F3:7611	P2NC20191010_ncroft_C1R-B7-elution_pool3.raw	0	0	tr|A0A0J9YXZ5|A0A0J9YXZ5_HUMAN:sp|P46940|IQGA1_HUMAN			PEAKS DB
APQTHLGL	37.07	835.4552	8	0.1	418.7349	38.09	1.78E7	3	F3:10905	P2NC20191010_ncroft_C1R-B7-elution_pool3.raw	2	2	sp|Q96C19|EFHD2_HUMAN			PEAKS DB
APVQRPKL	36.90	907.5603	8	2.5	454.7886	25.23	1.08E8	8	F8:5935	P2NC20191010_ncroft_C1R-B7-elution_pool8.raw	2	2	sp|Q9BZ67|FRMD8_HUMAN			PEAKS DB
SPQHRLAL	36.88	920.5192	8	0.9	461.2673	26.99	8.54E6	3	F3:6545	P2NC20191010_ncroft_C1R-B7-elution_pool3.raw	1	1	sp|Q96C12|ARMC5_HUMAN:tr|J3KQ26|J3KQ26_HUMAN			PEAKS DB
GPKKGSVL	36.83	784.4807	8	-2.4	393.2466	19.60	5.13E7	7	F7:3744	P2NC20191010_ncroft_C1R-B7-elution_pool7.raw	2	2	tr|K7ERH2|K7ERH2_HUMAN:sp|Q9NW61|PKHJ1_HUMAN:tr|K7EIW9|K7EIW9_HUMAN:tr|K7ERW3|K7ERW3_HUMAN:tr|K7EIZ3|K7EIZ3_HUMAN			PEAKS DB
PAWPHRGL	36.82	932.4980	8	2.3	467.2574	47.97	3.01E7	8	F8:14665	P2NC20191010_ncroft_C1R-B7-elution_pool8.raw	2	2	sp|Q96P11|NSUN5_HUMAN			PEAKS DB
VFDPHGTL	36.78	884.4392	8	2.9	443.2282	46.92	1.78E8	3	F3:14286	P2NC20191010_ncroft_C1R-B7-elution_pool3.raw	2	2	sp|O95347|SMC2_HUMAN			PEAKS DB
VRKPGIAM	36.61	870.5109	8	-0.1	436.2627	26.26	2.35E6	9	F9:6338	P2NC20191010_ncroft_C1R-B7-elution_pool9.raw	1	1	sp|Q96LZ7|RMD2_HUMAN:tr|F8WFC3|F8WFC3_HUMAN:tr|C9JUD5|C9JUD5_HUMAN			PEAKS DB
YPHATHDL	36.57	952.4402	8	1.6	477.2281	25.29	2.7E6	8	F8:5941	P2NC20191010_ncroft_C1R-B7-elution_pool8.raw	1	1	sp|Q15365|PCBP1_HUMAN			PEAKS DB
LPAEHGVL	36.40	834.4599	8	3.3	418.2386	39.70	4.86E7	3	F3:11527	P2NC20191010_ncroft_C1R-B7-elution_pool3.raw	2	2	sp|O43889|CREB3_HUMAN			PEAKS DB
APGPIHLL	36.31	816.4857	8	1.5	409.2507	63.79	5.49E5	2	F2:20160	P2NC20191010_ncroft_C1R-B7-elution_pool2.raw	1	1	sp|Q9NQS7|INCE_HUMAN			PEAKS DB
PDHFRPPL	36.30	977.5082	8	2.8	489.7628	52.99	4.44E6	9	F9:16515	P2NC20191010_ncroft_C1R-B7-elution_pool9.raw	2	2	tr|J3KNZ9|J3KNZ9_HUMAN			PEAKS DB
SPMHRVTL	36.25	939.4960	8	0.5	470.7555	28.19	2.7E6	3	F3:7049	P2NC20191010_ncroft_C1R-B7-elution_pool3.raw	2	2	sp|Q5VW36|FOCAD_HUMAN			PEAKS DB
FYDPTHAW	36.23	1035.4451	8	3.9	518.7318	72.45	1.51E7	8	F8:24064	P2NC20191010_ncroft_C1R-B7-elution_pool8.raw	1	1	sp|O43684|BUB3_HUMAN			PEAKS DB
LFDVHTTL	36.18	944.4967	8	1.8	473.2565	72.29	7.91E7	1	F1:23839	P2NC20191010_ncroft_C1R-B7-elution_pool1.raw	2	2	sp|Q9H799|CPLN1_HUMAN:tr|A0A494BZW6|A0A494BZW6_HUMAN			PEAKS DB
APTKRKSL	36.14	899.5552	8	4.3	450.7868	18.30	3.88E5	4	F4:3284	P2NC20191010_ncroft_C1R-B7-elution_pool4.raw	1	1	sp|P46013|KI67_HUMAN			PEAKS DB
HFDLHEEM(+15.99)	36.14	1072.4283	8	1.1	537.2220	30.12	0	5	F5:7947	P2NC20191010_ncroft_C1R-B7-elution_pool5.raw	0	0	sp|Q504Q3|PAN2_HUMAN	Oxidation (M)	M8:Oxidation (M):1000.00	PEAKS DB
VPSPHQAL	36.13	847.4552	8	1.0	424.7353	29.71	3.08E6	7	F7:7717	P2NC20191010_ncroft_C1R-B7-elution_pool7.raw	1	1	sp|Q96AP0|ACD_HUMAN:tr|A0A0C4DGT6|A0A0C4DGT6_HUMAN			PEAKS DB
PAKPPVSF	36.12	841.4697	8	-4.1	421.7404	57.57	6.34E5	6	F6:18485	P2NC20191010_ncroft_C1R-B7-elution_pool6.raw	1	1	sp|Q6PKC3|TXD11_HUMAN			PEAKS DB
APNLKSQL	36.02	869.4971	8	-0.9	435.7554	33.57	2.33E7	1	F1:9156	P2NC20191010_ncroft_C1R-B7-elution_pool1.raw	1	1	sp|Q9Y490|TLN1_HUMAN			PEAKS DB
FFEHEVKL	36.00	1047.5389	8	-0.7	524.7764	51.52	2.46E6	8	F8:16035	P2NC20191010_ncroft_C1R-B7-elution_pool8.raw	1	1	tr|F5GYQ1|F5GYQ1_HUMAN			PEAKS DB
VYDIAAKF	35.99	925.4908	8	2.7	463.7540	64.14	1.46E9	9	F9:20974	P2NC20191010_ncroft_C1R-B7-elution_pool9.raw	1	1	sp|O00116|ADAS_HUMAN			PEAKS DB
PSEPHPVL	35.97	874.4548	8	-2.1	438.2338	38.78	5.75E5	2	F2:10955	P2NC20191010_ncroft_C1R-B7-elution_pool2.raw	1	1	sp|Q9Y5A9|YTHD2_HUMAN			PEAKS DB
RPFTRTGL	35.90	946.5348	8	1.8	474.2755	28.44	1.61E7	2	F2:6997	P2NC20191010_ncroft_C1R-B7-elution_pool2.raw	1	1	sp|Q14689|DIP2A_HUMAN:tr|A0A494C143|A0A494C143_HUMAN			PEAKS DB
LFDVHSVL	35.75	928.5018	8	2.3	465.2592	85.75	1.02E7	5	F5:29007	P2NC20191010_ncroft_C1R-B7-elution_pool5.raw	2	2	tr|A0A0C4DGH0|A0A0C4DGH0_HUMAN:sp|Q5ZPR3|CD276_HUMAN			PEAKS DB
TPQHPLLL	35.73	917.5334	8	1.8	459.7748	52.97	3.54E6	1	F1:16417	P2NC20191010_ncroft_C1R-B7-elution_pool1.raw	1	1	sp|Q8TEK3|DOT1L_HUMAN			PEAKS DB
APFGRISV	35.73	845.4759	8	0.8	423.7455	54.36	1.09E7	7	F7:17146	P2NC20191010_ncroft_C1R-B7-elution_pool7.raw	1	1	tr|E5RGV5|E5RGV5_HUMAN			PEAKS DB
PASVHPQL	35.73	847.4552	8	3.4	424.7363	46.52	3.53E5	4	F4:14103	P2NC20191010_ncroft_C1R-B7-elution_pool4.raw	1	1	sp|Q9H0K1|SIK2_HUMAN			PEAKS DB
PDSVKKEL	35.55	914.5073	8	-3.4	458.2593	27.30	1.15E6	8	F8:6866	P2NC20191010_ncroft_C1R-B7-elution_pool8.raw	2	2	sp|Q9NPA8|ENY2_HUMAN			PEAKS DB
MPDLPHLL	35.54	934.4946	8	1.6	468.2553	91.81	1.55E6	1	F1:31046	P2NC20191010_ncroft_C1R-B7-elution_pool1.raw	1	1	sp|Q6ZS11|RINL_HUMAN			PEAKS DB
AFDKHMNL	35.50	974.4644	8	2.6	488.2407	33.96	6.43E6	4	F4:9344	P2NC20191010_ncroft_C1R-B7-elution_pool4.raw	1	1	sp|P14678|RSMB_HUMAN			PEAKS DB
FPRFSPVL	35.48	961.5385	8	1.9	481.7775	82.92	9.14E7	8	F8:27927	P2NC20191010_ncroft_C1R-B7-elution_pool8.raw	2	2	sp|Q9NRG9|AAAS_HUMAN			PEAKS DB
FPRFGGSL	35.45	879.4603	8	1.3	440.7380	65.33	5.54E8	1	F1:21054	P2NC20191010_ncroft_C1R-B7-elution_pool1.raw	2	2	sp|Q86YC3|LRC33_HUMAN			PEAKS DB
DFDVHGNL	35.42	915.4086	8	-0.6	458.7113	59.36	1.83E7	4	F4:18939	P2NC20191010_ncroft_C1R-B7-elution_pool4.raw	1	1	sp|Q504Q3|PAN2_HUMAN			PEAKS DB
VM(+15.99)APRTVL	35.41	901.5055	8	0.9	451.7604	49.94	2.71E6	8	F8:15395	P2NC20191010_ncroft_C1R-B7-elution_pool8.raw	2	2	sp|P01889|1B07_HUMAN:tr|A0A1W2PPR8|A0A1W2PPR8_HUMAN:sp|P30480|1B42_HUMAN:sp|Q29836|1B67_HUMAN:sp|Q31610|1B81_HUMAN:sp|Q31612|1B73_HUMAN:sp|P30462|1B14_HUMAN:sp|P30486|1B48_HUMAN	Oxidation (M)	M2:Oxidation (M):1000.00	PEAKS DB
FFDKVQDL	35.38	1010.5073	8	-0.6	506.2606	70.91	9.11E6	8	F8:23514	P2NC20191010_ncroft_C1R-B7-elution_pool8.raw	1	1	sp|P48960|CD97_HUMAN			PEAKS DB
TFDVYTKL	35.37	985.5120	8	0.3	493.7634	68.47	2.2E7	9	F9:22575	P2NC20191010_ncroft_C1R-B7-elution_pool9.raw	1	1	tr|Q3SXZ0|Q3SXZ0_HUMAN:sp|Q8N9R8|SCAI_HUMAN			PEAKS DB
M(+15.99)PALRPAL	35.34	883.4949	8	0.2	442.7548	43.28	2.67E7	7	F7:12947	P2NC20191010_ncroft_C1R-B7-elution_pool7.raw	4	4	sp|Q04721|NOTC2_HUMAN	Oxidation (M)	M1:Oxidation (M):1000.00	PEAKS DB
IFDEVHYL	35.17	1034.5073	8	1.7	518.2618	80.91	6.97E7	2	F2:26497	P2NC20191010_ncroft_C1R-B7-elution_pool2.raw	2	2	sp|Q5H9U9|DDX6L_HUMAN			PEAKS DB
IFDEVHYI	35.17	1034.5073	8	1.7	518.2618	80.91	6.97E7	2	F2:26497	P2NC20191010_ncroft_C1R-B7-elution_pool2.raw	2	2	sp|Q15477|SKIV2_HUMAN			PEAKS DB
VPAPVPLM(+15.99)	35.16	838.4622	8	0.8	420.2387	67.52	2.04E6	9	F9:22285	P2NC20191010_ncroft_C1R-B7-elution_pool9.raw	1	1	sp|Q9UQ35|SRRM2_HUMAN	Oxidation (M)	M8:Oxidation (M):1000.00	PEAKS DB
GPVYRIGV	35.15	859.4916	8	1.4	430.7537	48.99	6.41E6	5	F5:15101	P2NC20191010_ncroft_C1R-B7-elution_pool5.raw	1	1	sp|O15067|PUR4_HUMAN			PEAKS DB
PYSRPKQL	35.12	987.5501	8	0.4	494.7825	24.59	5.88E6	7	F7:5814	P2NC20191010_ncroft_C1R-B7-elution_pool7.raw	1	1	sp|Q86V81|THOC4_HUMAN:tr|E9PB61|E9PB61_HUMAN			PEAKS DB
FPHPLPSL	35.11	906.4963	8	-2.2	454.2544	71.67	8.67E7	2	F2:23167	P2NC20191010_ncroft_C1R-B7-elution_pool2.raw	2	2	sp|Q15637|SF01_HUMAN:tr|H7BZT1|H7BZT1_HUMAN			PEAKS DB
IPRITIEM(+15.99)	34.98	987.5423	8	4.5	494.7807	57.19	3.43E8	3	F3:18141	P2NC20191010_ncroft_C1R-B7-elution_pool3.raw	4	4	sp|P11388|TOP2A_HUMAN	Oxidation (M)	M8:Oxidation (M):1000.00	PEAKS DB
KPVFHVGF	34.97	929.5123	8	1.7	465.7642	48.96	9.02E5	1	F1:14937	P2NC20191010_ncroft_C1R-B7-elution_pool1.raw	1	1	sp|P24928|RPB1_HUMAN			PEAKS DB
FFSEYEKL	34.95	1061.5070	8	0.9	531.7612	67.90	6.98E7	9	F9:22373	P2NC20191010_ncroft_C1R-B7-elution_pool9.raw	2	2	tr|A0A087X0K1|A0A087X0K1_HUMAN:sp|Q9Y376|CAB39_HUMAN			PEAKS DB
RPAWMRTL	34.93	1029.5542	8	2.9	515.7859	45.86	8.36E6	1	F1:13818	P2NC20191010_ncroft_C1R-B7-elution_pool1.raw	1	1	sp|Q14204|DYHC1_HUMAN			PEAKS DB
HPRSPNVL	34.90	918.5035	8	1.8	460.2599	24.53	2.62E7	9	F9:5644	P2NC20191010_ncroft_C1R-B7-elution_pool9.raw	1	1	sp|Q16665|HIF1A_HUMAN:tr|A8MYV6|A8MYV6_HUMAN			PEAKS DB
FFDPSLLH	34.85	974.4861	8	-0.2	488.2503	82.25	6.38E6	2	F2:27176	P2NC20191010_ncroft_C1R-B7-elution_pool2.raw	1	1	sp|Q96S52|PIGS_HUMAN			PEAKS DB
APNSRPAL	34.85	824.4504	8	1.0	413.2329	25.76	8.63E6	7	F7:6165	P2NC20191010_ncroft_C1R-B7-elution_pool7.raw	2	2	tr|G3XAL9|G3XAL9_HUMAN:sp|P55011|S12A2_HUMAN			PEAKS DB
PRPPPKPM	34.79	918.5109	8	-0.1	460.2627	22.45	9.95E7	5	F5:4963	P2NC20191010_ncroft_C1R-B7-elution_pool5.raw	3	3	sp|P62854|RS26_HUMAN			PEAKS DB
TPRPGQEL	34.77	896.4716	8	1.9	449.2439	27.73	2.28E7	7	F7:7007	P2NC20191010_ncroft_C1R-B7-elution_pool7.raw	1	1	sp|Q5D1E8|ZC12A_HUMAN			PEAKS DB
APVGGHIL	34.75	762.4388	8	1.2	382.2271	37.90	2.91E7	3	F3:10836	P2NC20191010_ncroft_C1R-B7-elution_pool3.raw	2	2	tr|F5H6E2|F5H6E2_HUMAN:sp|O00159|MYO1C_HUMAN			PEAKS DB
LPSLKKTL	34.73	898.5851	8	3.3	450.3013	35.36	4.72E6	4	F4:9925	P2NC20191010_ncroft_C1R-B7-elution_pool4.raw	2	2	tr|I3VM54|I3VM54_HUMAN:sp|Q9Y2K7|KDM2A_HUMAN			PEAKS DB
VFEHHGQV	34.72	951.4562	8	1.1	476.7359	22.39	1.55E7	5	F5:4927	P2NC20191010_ncroft_C1R-B7-elution_pool5.raw	2	2	sp|Q6P1K8|T2H2L_HUMAN:sp|Q13888|TF2H2_HUMAN			PEAKS DB
APALLHTL	34.70	834.4963	8	0.8	418.2558	57.20	1.11E7	9	F9:18342	P2NC20191010_ncroft_C1R-B7-elution_pool9.raw	1	1	sp|Q9ULI0|ATD2B_HUMAN			PEAKS DB
GSHSM(+15.99)RYF	34.70	999.4232	8	4.4	500.7211	24.66	2.15E6	4	F4:5766	P2NC20191010_ncroft_C1R-B7-elution_pool4.raw	1	1	sp|P01889|1B07_HUMAN:tr|A0A1W2PPR8|A0A1W2PPR8_HUMAN:sp|P30480|1B42_HUMAN:sp|Q29836|1B67_HUMAN:sp|Q31610|1B81_HUMAN:sp|Q31612|1B73_HUMAN:sp|P30462|1B14_HUMAN:sp|P30504|1C04_HUMAN:sp|P30486|1B48_HUMAN:tr|A0A1W2PR11|A0A1W2PR11_HUMAN:sp|P13746|1A11_HUMAN:sp|Q95604|1C17_HUMAN:sp|P30455|1A36_HUMAN:sp|P30443|1A01_HUMAN:tr|A0A0G2JIF2|A0A0G2JIF2_HUMAN:tr|A0A0G2JL56|A0A0G2JL56_HUMAN:tr|A0A1W2PRZ0|A0A1W2PRZ…	Oxidation (M)	M5:Oxidation (M):1000.00	PEAKS DB
APQIRKM(+15.99)L	34.68	971.5586	8	1.4	486.7872	24.92	4.55E6	4	F4:5865	P2NC20191010_ncroft_C1R-B7-elution_pool4.raw	1	1	sp|Q8TC12|RDH11_HUMAN	Oxidation (M)	M7:Oxidation (M):1000.00	PEAKS DB
PGPEKMAL	34.68	841.4368	8	2.4	421.7267	38.75	3.51E4	3	F3:11151	P2NC20191010_ncroft_C1R-B7-elution_pool3.raw	1	1	sp|O75995|SASH3_HUMAN			PEAKS DB
TFDSTIHF	34.67	966.4447	8	0.5	484.2299	72.26	1.04E8	1	F1:23728	P2NC20191010_ncroft_C1R-B7-elution_pool1.raw	2	2	sp|O95486|SC24A_HUMAN:sp|O95487|SC24B_HUMAN			PEAKS DB
NFDQYRKV	34.64	1068.5352	8	1.8	535.2758	29.52	9.53E5	9	F9:7586	P2NC20191010_ncroft_C1R-B7-elution_pool9.raw	1	1	sp|Q14586|ZN267_HUMAN			PEAKS DB
GPNKKPRF	34.62	942.5399	8	-2.0	472.2763	18.95	0	7	F7:3496	P2NC20191010_ncroft_C1R-B7-elution_pool7.raw	0	0	sp|P23246|SFPQ_HUMAN			PEAKS DB
RPHTKNVL	34.61	963.5614	8	-0.5	482.7878	20.21	0	8	F8:3942	P2NC20191010_ncroft_C1R-B7-elution_pool8.raw	0	0	tr|F2Z2U4|F2Z2U4_HUMAN:sp|Q9Y4A5|TRRAP_HUMAN			PEAKS DB
HFDVTVKM(+15.99)	34.60	991.4797	8	1.7	496.7480	30.74	0	7	F7:8148	P2NC20191010_ncroft_C1R-B7-elution_pool7.raw	0	0	sp|Q9NZ08|ERAP1_HUMAN	Oxidation (M)	M8:Oxidation (M):1000.00	PEAKS DB
LPSHPLEL	34.60	904.5018	8	0.0	453.2581	56.83	1.39E7	8	F8:18045	P2NC20191010_ncroft_C1R-B7-elution_pool8.raw	1	1	sp|Q9Y244|POMP_HUMAN			PEAKS DB
TPFKGGTL	34.59	819.4490	8	2.2	410.7327	35.87	1.19E8	3	F3:10070	P2NC20191010_ncroft_C1R-B7-elution_pool3.raw	2	2	sp|P42166|LAP2A_HUMAN			PEAKS DB
YTDFHVDF	34.51	1042.4396	8	1.0	522.2276	78.71	1.23E7	3	F3:26307	P2NC20191010_ncroft_C1R-B7-elution_pool3.raw	1	1	tr|I3VM54|I3VM54_HUMAN:sp|Q9Y2K7|KDM2A_HUMAN			PEAKS DB
PVKPHSSF	34.45	897.4708	8	-2.9	449.7414	19.08	0	6	F6:3513	P2NC20191010_ncroft_C1R-B7-elution_pool6.raw	0	0	tr|E7EPN9|E7EPN9_HUMAN:sp|Q9Y520|PRC2C_HUMAN			PEAKS DB
PNQKRLTL	34.45	968.5767	8	1.0	485.2961	28.87	6.85E6	3	F3:7244	P2NC20191010_ncroft_C1R-B7-elution_pool3.raw	1	1	sp|O60488|ACSL4_HUMAN			PEAKS DB
AFDKHM(+15.99)NL	34.41	990.4593	8	1.1	496.2375	24.83	9.98E6	4	F4:5856	P2NC20191010_ncroft_C1R-B7-elution_pool4.raw	1	1	sp|P14678|RSMB_HUMAN	Oxidation (M)	M6:Oxidation (M):1000.00	PEAKS DB
YFEEYGKI	34.40	1047.4912	8	1.6	524.7537	59.97	2.34E7	6	F6:19407	P2NC20191010_ncroft_C1R-B7-elution_pool6.raw	2	2	sp|P22626|ROA2_HUMAN			PEAKS DB
RPRKAFLL	34.40	999.6341	8	-0.1	500.8243	31.15	9.48E8	9	F9:8286	P2NC20191010_ncroft_C1R-B7-elution_pool9.raw	2	2	sp|P13667|PDIA4_HUMAN:tr|A0A499FI48|A0A499FI48_HUMAN:tr|C9JMN9|C9JMN9_HUMAN			PEAKS DB
VFDPIGHF	34.38	930.4599	8	1.7	466.2380	81.47	2.02E8	6	F6:27607	P2NC20191010_ncroft_C1R-B7-elution_pool6.raw	3	3	sp|O60885|BRD4_HUMAN			PEAKS DB
HPQRPLVL	34.37	958.5712	8	1.9	480.2938	31.75	4.97E7	6	F6:8652	P2NC20191010_ncroft_C1R-B7-elution_pool6.raw	1	1	sp|P42224|STAT1_HUMAN			PEAKS DB
RPVPWNAL	34.30	951.5290	8	1.6	476.7725	62.00	1.42E8	1	F1:19786	P2NC20191010_ncroft_C1R-B7-elution_pool1.raw	1	1	sp|Q05923|DUS2_HUMAN			PEAKS DB
FLDEEVKL	34.21	991.5226	8	1.9	496.7695	73.38	1.56E7	1	F1:24220	P2NC20191010_ncroft_C1R-B7-elution_pool1.raw	1	1	sp|P02792|FRIL_HUMAN			PEAKS DB
KPIDWKEL	34.11	1027.5702	8	0.0	514.7924	48.69	5.9E7	8	F8:14927	P2NC20191010_ncroft_C1R-B7-elution_pool8.raw	4	4	sp|P13051|UNG_HUMAN			PEAKS DB
LPWVGKEL	34.06	940.5381	8	0.7	471.2767	72.41	1.97E7	3	F3:23947	P2NC20191010_ncroft_C1R-B7-elution_pool3.raw	2	2	sp|Q09161|NCBP1_HUMAN			PEAKS DB
LPTHKDAL	33.95	893.4971	8	1.9	447.7567	23.96	3.04E6	8	F8:5424	P2NC20191010_ncroft_C1R-B7-elution_pool8.raw	1	1	sp|Q9NZJ4|SACS_HUMAN			PEAKS DB
FPKEPVEL	33.95	957.5171	8	4.3	479.7679	60.57	8.13E7	7	F7:19538	P2NC20191010_ncroft_C1R-B7-elution_pool7.raw	2	2	sp|P20036|DPA1_HUMAN			PEAKS DB
VFDPVTKL	33.94	917.5222	8	3.6	459.7700	64.35	2.19E8	9	F9:21010	P2NC20191010_ncroft_C1R-B7-elution_pool9.raw	1	1	sp|Q9Y6Y0|NS1BP_HUMAN			PEAKS DB
FNDTFVHV	33.91	977.4607	8	2.0	489.7386	64.95	5.92E8	9	F9:21514	P2NC20191010_ncroft_C1R-B7-elution_pool9.raw	3	3	tr|E5RH77|E5RH77_HUMAN:tr|A0A2R8Y811|A0A2R8Y811_HUMAN:sp|P62263|RS14_HUMAN			PEAKS DB
TPKAGPTL	33.89	783.4490	8	1.4	392.7323	27.73	5.93E6	7	F7:6979	P2NC20191010_ncroft_C1R-B7-elution_pool7.raw	1	1	tr|B7WPD9|B7WPD9_HUMAN:tr|A0A0G2JR66|A0A0G2JR66_HUMAN:sp|Q2KJY2|KI26B_HUMAN			PEAKS DB
SPVKKPSL	33.86	854.5225	8	0.9	428.2689	24.04	2.44E7	7	F7:5527	P2NC20191010_ncroft_C1R-B7-elution_pool7.raw	1	1	sp|O60318|GANP_HUMAN			PEAKS DB
QPVPRSVL	33.77	894.5287	8	0.8	448.2720	38.72	1.83E8	2	F2:10905	P2NC20191010_ncroft_C1R-B7-elution_pool2.raw	2	2	sp|P80217|IN35_HUMAN			PEAKS DB
RPVLPLM(+15.99)L	33.77	953.5732	8	1.2	477.7944	80.21	5.11E7	8	F8:27072	P2NC20191010_ncroft_C1R-B7-elution_pool8.raw	4	4	tr|S4R3U7|S4R3U7_HUMAN:tr|S4R3B3|S4R3B3_HUMAN:tr|H7C453|H7C453_HUMAN:tr|S4R393|S4R393_HUMAN:tr|S4R410|S4R410_HUMAN:sp|A7E2V4|ZSWM8_HUMAN	Oxidation (M)	M7:Oxidation (M):1000.00	PEAKS DB
FPEKKPRL	33.76	1013.6022	8	0.3	507.8085	24.56	2.76E7	9	F9:5657	P2NC20191010_ncroft_C1R-B7-elution_pool9.raw	3	3	tr|A0A2R8Y5U1|A0A2R8Y5U1_HUMAN:tr|Q76L82|Q76L82_HUMAN:sp|Q8IXJ9|ASXL1_HUMAN			PEAKS DB
VFDLVRTL	33.70	961.5596	8	2.3	481.7882	85.99	4.7E7	8	F8:29113	P2NC20191010_ncroft_C1R-B7-elution_pool8.raw	2	2	sp|Q9P202|WHRN_HUMAN			PEAKS DB
IPM(+15.99)IHAVL	33.58	908.5153	8	0.5	455.2652	64.19	5.13E7	5	F5:21187	P2NC20191010_ncroft_C1R-B7-elution_pool5.raw	2	2	tr|G3V529|G3V529_HUMAN:sp|Q9GZR7|DDX24_HUMAN	Oxidation (M)	M3:Oxidation (M):1000.00	PEAKS DB
YPKRPLLG	33.52	942.5651	8	1.5	472.2905	31.15	0	3	F3:8211	P2NC20191010_ncroft_C1R-B7-elution_pool3.raw	0	0	tr|G3V529|G3V529_HUMAN:sp|Q9GZR7|DDX24_HUMAN			PEAKS DB
LFDRPM(+15.99)HV	33.47	1029.5066	8	4.8	515.7631	32.61	1.5E6	6	F6:8928	P2NC20191010_ncroft_C1R-B7-elution_pool6.raw	1	1	tr|A0A087X0X3|A0A087X0X3_HUMAN:sp|P52272|HNRPM_HUMAN:sp|Q9P2K5|MYEF2_HUMAN:tr|A0A0A0MR39|A0A0A0MR39_HUMAN:tr|A0A087WUT0|A0A087WUT0_HUMAN:tr|A0A0A0MQW0|A0A0A0MQW0_HUMAN:tr|H0YN19|H0YN19_HUMAN	Oxidation (M)	M6:Oxidation (M):1000.00	PEAKS DB
HPGPRPAL	33.45	843.4715	8	1.0	422.7434	24.08	1.66E6	8	F8:5479	P2NC20191010_ncroft_C1R-B7-elution_pool8.raw	1	1	tr|A0A3B3ISE6|A0A3B3ISE6_HUMAN:tr|A0A3B3ITA8|A0A3B3ITA8_HUMAN:tr|A0A3B3ITJ7|A0A3B3ITJ7_HUMAN:tr|A0A3B3ITE7|A0A3B3ITE7_HUMAN:tr|A0A3B3IT25|A0A3B3IT25_HUMAN:tr|A0A3B3IS40|A0A3B3IS40_HUMAN:sp|Q9UGL1|KDM5B_HUMAN			PEAKS DB
LFNVAHTL	33.45	913.5021	8	2.6	457.7595	62.76	7.27E6	1	F1:20093	P2NC20191010_ncroft_C1R-B7-elution_pool1.raw	1	1	tr|F8VPD4|F8VPD4_HUMAN:sp|P27708|PYR1_HUMAN			PEAKS DB
FNDEKTYL	33.45	1028.4814	8	0.8	515.2484	44.20	2.15E7	3	F3:13261	P2NC20191010_ncroft_C1R-B7-elution_pool3.raw	2	2	tr|A0A087X0K1|A0A087X0K1_HUMAN:sp|Q9Y376|CAB39_HUMAN			PEAKS DB
GVDHM(+15.99)SGL	33.42	830.3593	8	0.4	416.1871	24.14	1.91E5	2	F2:5378	P2NC20191010_ncroft_C1R-B7-elution_pool2.raw	1	1	sp|Q15717|ELAV1_HUMAN	Oxidation (M)	M5:Oxidation (M):1000.00	PEAKS DB
PAGHRPAL	33.39	817.4558	8	0.4	409.7354	21.30	2.42E6	7	F7:4426	P2NC20191010_ncroft_C1R-B7-elution_pool7.raw	2	2	tr|Q6PK65|Q6PK65_HUMAN:sp|Q16549|PCSK7_HUMAN			PEAKS DB
INDERVFV	33.35	990.5134	8	2.1	496.2650	50.11	3.87E7	5	F5:15599	P2NC20191010_ncroft_C1R-B7-elution_pool5.raw	1	1	sp|Q8TCJ2|STT3B_HUMAN			PEAKS DB
FYDRAEYL	33.32	1075.4974	8	0.2	538.7561	57.56	5.29E6	6	F6:18501	P2NC20191010_ncroft_C1R-B7-elution_pool6.raw	1	1	sp|Q9HCE1|MOV10_HUMAN			PEAKS DB
IPRITIEM	33.31	971.5474	8	1.7	486.7818	74.48	7.54E7	3	F3:24685	P2NC20191010_ncroft_C1R-B7-elution_pool3.raw	2	2	sp|P11388|TOP2A_HUMAN			PEAKS DB
LPHLLPAL	33.29	872.5483	8	1.5	437.2821	87.52	2.52E6	3	F3:29529	P2NC20191010_ncroft_C1R-B7-elution_pool3.raw	2	2	sp|Q9P0J6|RM36_HUMAN			PEAKS DB
STDVAKTF	33.26	867.4338	8	1.8	434.7249	32.10	9.66E7	9	F9:8661	P2NC20191010_ncroft_C1R-B7-elution_pool9.raw	2	2	tr|Q5TBN3|Q5TBN3_HUMAN:sp|P13796|PLSL_HUMAN			PEAKS DB
RPGVKLTL	33.25	882.5651	8	1.9	442.2906	36.36	1.02E7	7	F7:10283	P2NC20191010_ncroft_C1R-B7-elution_pool7.raw	1	1	sp|P45880|VDAC2_HUMAN			PEAKS DB
SPRPVSGM	33.23	829.4116	8	1.9	415.7139	25.77	1.96E6	6	F6:6179	P2NC20191010_ncroft_C1R-B7-elution_pool6.raw	2	2	sp|P48730|KC1D_HUMAN:tr|H7BYT1|H7BYT1_HUMAN			PEAKS DB
KPHLVAAL	33.11	847.5280	8	-0.1	424.7712	34.63	2.75E6	6	F6:9649	P2NC20191010_ncroft_C1R-B7-elution_pool6.raw	1	1	sp|Q9NZJ4|SACS_HUMAN			PEAKS DB
RPGKHLGV	33.10	862.5137	8	-0.7	432.2638	20.24	6.76E6	7	F7:4003	P2NC20191010_ncroft_C1R-B7-elution_pool7.raw	1	1	sp|O43390|HNRPR_HUMAN			PEAKS DB
IYDVYRYL	33.07	1103.5651	8	3.8	552.7919	86.19	7.34E7	7	F7:29167	P2NC20191010_ncroft_C1R-B7-elution_pool7.raw	3	3	tr|I3L3H2|I3L3H2_HUMAN:sp|P38919|IF4A3_HUMAN			PEAKS DB
DGNHRLTL	33.06	924.4777	8	1.1	463.2466	37.01	8.89E5	5	F5:10602	P2NC20191010_ncroft_C1R-B7-elution_pool5.raw	1	1	sp|Q01082|SPTB2_HUMAN:tr|A0A087WUZ3|A0A087WUZ3_HUMAN:sp|O15020|SPTN2_HUMAN:tr|C9JY79|C9JY79_HUMAN:sp|Q9H254|SPTN4_HUMAN			PEAKS DB
VPHDPVAL	33.03	846.4599	8	1.1	424.2377	44.80	3.88E7	4	F4:13509	P2NC20191010_ncroft_C1R-B7-elution_pool4.raw	1	1	tr|E7EMB1|E7EMB1_HUMAN:sp|Q9UH65|SWP70_HUMAN			PEAKS DB
AFDVEIHM(+15.99)	32.96	976.4324	8	2.0	489.2244	58.19	1.09E7	2	F2:18026	P2NC20191010_ncroft_C1R-B7-elution_pool2.raw	1	1	sp|O75362|ZN217_HUMAN	Oxidation (M)	M8:Oxidation (M):1000.00	PEAKS DB
APSLHPSL	32.88	820.4443	8	5.1	411.2315	41.15	7.14E6	3	F3:12048	P2NC20191010_ncroft_C1R-B7-elution_pool3.raw	1	1	sp|P19793|RXRA_HUMAN			PEAKS DB
LPSKLPTF	32.87	901.5273	8	1.5	451.7716	66.66	1.44E7	1	F1:21600	P2NC20191010_ncroft_C1R-B7-elution_pool1.raw	2	2	sp|Q14258|TRI25_HUMAN:tr|A0A3B3IUA7|A0A3B3IUA7_HUMAN			PEAKS DB
IFDEIHYM	32.82	1066.4794	8	1.2	534.2476	81.16	1.04E7	2	F2:26646	P2NC20191010_ncroft_C1R-B7-elution_pool2.raw	1	1	sp|P42285|MTREX_HUMAN			PEAKS DB
SPAKKMTL	32.81	874.4946	8	0.0	438.2546	22.63	3.18E6	9	F9:4910	P2NC20191010_ncroft_C1R-B7-elution_pool9.raw	1	1	sp|Q9P0K8|FOXJ2_HUMAN			PEAKS DB
LFDVHSIL	32.75	942.5175	8	2.4	472.2672	95.76	3.78E7	9	F9:32702	P2NC20191010_ncroft_C1R-B7-elution_pool9.raw	2	2	tr|A0A0C4DGH0|A0A0C4DGH0_HUMAN:sp|Q5ZPR3|CD276_HUMAN			PEAKS DB
SFDEAAKI	32.75	879.4338	8	0.9	440.7245	43.19	2.58E7	2	F2:12529	P2NC20191010_ncroft_C1R-B7-elution_pool2.raw	2	2	tr|D6RCE2|D6RCE2_HUMAN:sp|Q6PGP7|TTC37_HUMAN			PEAKS DB
YPDFHQEL	32.75	1047.4661	8	3.2	524.7420	62.54	0	6	F6:20439	P2NC20191010_ncroft_C1R-B7-elution_pool6.raw	0	0	sp|Q86SU0|ILDR1_HUMAN			PEAKS DB
SPWRPLVL	32.69	966.5651	8	3.4	484.2914	79.07	6.85E6	9	F9:26567	P2NC20191010_ncroft_C1R-B7-elution_pool9.raw	1	1	sp|Q9Y4P1|ATG4B_HUMAN:tr|C9JIK8|C9JIK8_HUMAN			PEAKS DB
TPHLKSLL	32.68	907.5491	8	0.4	454.7820	41.34	1.1E6	8	F8:12083	P2NC20191010_ncroft_C1R-B7-elution_pool8.raw	1	1	sp|Q8NFC6|BD1L1_HUMAN			PEAKS DB
HPM(+15.99)YGNIL	32.66	959.4535	8	3.7	480.7358	48.06	1.48E8	8	F8:14869	P2NC20191010_ncroft_C1R-B7-elution_pool8.raw	3	3	tr|A8MXL6|A8MXL6_HUMAN:sp|P55735|SEC13_HUMAN	Oxidation (M)	M3:Oxidation (M):1000.00	PEAKS DB
FPVPKGVL	32.66	855.5218	8	2.3	428.7692	68.52	1.73E7	2	F2:21945	P2NC20191010_ncroft_C1R-B7-elution_pool2.raw	2	2	sp|A0FGR8|ESYT2_HUMAN			PEAKS DB
PASRSISL	32.64	829.4658	8	0.6	415.7404	35.73	7.73E5	2	F2:9781	P2NC20191010_ncroft_C1R-B7-elution_pool2.raw	1	1	sp|P32970|CD70_HUMAN			PEAKS DB
SYDVIIRM(+15.99)	32.60	1011.5059	8	0.8	506.7607	52.65	7.37E6	2	F2:15908	P2NC20191010_ncroft_C1R-B7-elution_pool2.raw	1	1	sp|Q9Y274|SIA10_HUMAN:tr|A0A087WXB8|A0A087WXB8_HUMAN	Oxidation (M)	M8:Oxidation (M):1000.00	PEAKS DB
PKRPPSAF	32.57	898.5024	8	-1.4	450.2579	25.02	4.69E6	8	F8:5725	P2NC20191010_ncroft_C1R-B7-elution_pool8.raw	2	2	tr|Q5T7C4|Q5T7C4_HUMAN:sp|B2RPK0|HGB1A_HUMAN:sp|P09429|HMGB1_HUMAN:tr|D6R9A6|D6R9A6_HUMAN:sp|P26583|HMGB2_HUMAN			PEAKS DB
SPHFRETL	32.56	985.4981	8	2.3	493.7574	31.04	3.3E6	3	F3:8147	P2NC20191010_ncroft_C1R-B7-elution_pool3.raw	1	1	sp|Q9UNA1|RHG26_HUMAN			PEAKS DB
M(+15.99)PELRLGL	32.55	943.5161	8	1.5	472.7660	69.28	6.37E6	7	F7:22924	P2NC20191010_ncroft_C1R-B7-elution_pool7.raw	4	4	tr|K7EJL1|K7EJL1_HUMAN:tr|E7ENJ6|E7ENJ6_HUMAN:sp|Q9BXS5|AP1M1_HUMAN	Oxidation (M)	M1:Oxidation (M):1000.00	PEAKS DB
PELHRPVV	32.51	945.5396	8	2.4	473.7782	41.26	4.6E6	5	F5:12267	P2NC20191010_ncroft_C1R-B7-elution_pool5.raw	1	1	tr|F8WAJ0|F8WAJ0_HUMAN:sp|Q9H8H2|DDX31_HUMAN			PEAKS DB
LPTSKRSL	32.50	900.5392	8	2.1	451.2778	23.67	1.4E7	6	F6:5356	P2NC20191010_ncroft_C1R-B7-elution_pool6.raw	2	2	sp|Q6KC79|NIPBL_HUMAN			PEAKS DB
VPRPPSLL	32.48	877.5385	8	0.1	439.7766	58.78	5.55E7	8	F8:18751	P2NC20191010_ncroft_C1R-B7-elution_pool8.raw	2	2	sp|Q14689|DIP2A_HUMAN:tr|A0A494C143|A0A494C143_HUMAN			PEAKS DB
YVDDTQFV	32.38	985.4393	8	1.9	493.7278	74.17	1.4E7	4	F4:24547	P2NC20191010_ncroft_C1R-B7-elution_pool4.raw	1	1	sp|P01889|1B07_HUMAN:tr|A0A1W2PPR8|A0A1W2PPR8_HUMAN:sp|P30480|1B42_HUMAN:sp|Q29836|1B67_HUMAN:sp|Q31610|1B81_HUMAN:sp|Q31612|1B73_HUMAN:sp|P30462|1B14_HUMAN:sp|P30504|1C04_HUMAN:sp|P30486|1B48_HUMAN:sp|Q29865|1C18_HUMAN:sp|P30505|1C08_HUMAN:tr|A0A1W2PR11|A0A1W2PR11_HUMAN:sp|P13746|1A11_HUMAN:sp|Q95604|1C17_HUMAN:sp|P30455|1A36_HUMAN:sp|P30443|1A01_HUMAN:tr|A0A0G2JIF2|A0A0G2JIF2_HUMAN:tr|A0A0G2JL5…			PEAKS DB
TM(+15.99)DVARHV	32.38	943.4545	8	-2.5	472.7333	19.21	1.3E6	7	F7:3583	P2NC20191010_ncroft_C1R-B7-elution_pool7.raw	2	2	tr|K7EK35|K7EK35_HUMAN:sp|P42229|STA5A_HUMAN	Oxidation (M)	M2:Oxidation (M):1000.00	PEAKS DB
LYDTHQNL	32.30	1002.4771	8	1.1	502.2463	34.96	3.96E7	8	F8:9724	P2NC20191010_ncroft_C1R-B7-elution_pool8.raw	2	2	tr|A0A0A0MRF9|A0A0A0MRF9_HUMAN:sp|P16885|PLCG2_HUMAN			PEAKS DB
PHLVHAEL	32.22	914.4974	8	-0.2	458.2559	55.02	0	1	F1:17184	P2NC20191010_ncroft_C1R-B7-elution_pool1.raw	0	0	sp|Q8IXI1|MIRO2_HUMAN			PEAKS DB
SPKKSTVL	32.22	858.5175	8	-2.4	430.2650	19.71	2.6E7	6	F6:3743	P2NC20191010_ncroft_C1R-B7-elution_pool6.raw	3	3	sp|Q9Y490|TLN1_HUMAN			PEAKS DB
PNANRIAL	32.21	867.4926	8	0.7	434.7539	34.96	6.5E5	3	F3:9686	P2NC20191010_ncroft_C1R-B7-elution_pool3.raw	1	1	sp|P17931|LEG3_HUMAN:tr|G3V3R6|G3V3R6_HUMAN			PEAKS DB
QPDLLHQL	32.20	962.5185	8	2.5	482.2677	67.84	1.82E7	8	F8:22304	P2NC20191010_ncroft_C1R-B7-elution_pool8.raw	2	2	sp|P41229|KDM5C_HUMAN:sp|P29375|KDM5A_HUMAN:tr|A0A3B3ISE6|A0A3B3ISE6_HUMAN:tr|A0A3B3ITA8|A0A3B3ITA8_HUMAN:tr|A0A3B3ITJ7|A0A3B3ITJ7_HUMAN:tr|A0A3B3ITE7|A0A3B3ITE7_HUMAN:tr|A0A3B3IT25|A0A3B3IT25_HUMAN:tr|A0A3B3IS40|A0A3B3IS40_HUMAN:sp|Q9UGL1|KDM5B_HUMAN			PEAKS DB
MPVLKSSL	32.19	873.4994	8	1.0	437.7574	50.94	5.96E6	6	F6:15885	P2NC20191010_ncroft_C1R-B7-elution_pool6.raw	1	1	sp|Q8TAP8|PPR35_HUMAN			PEAKS DB
GPAARPAL	32.18	751.4340	8	1.8	376.7250	27.73	1.14E6	7	F7:6965	P2NC20191010_ncroft_C1R-B7-elution_pool7.raw	1	1	sp|Q9Y6U7|RN215_HUMAN			PEAKS DB
APFMKHPL	32.17	939.5000	8	-0.5	470.7570	33.31	5.31E5	5	F5:9181	P2NC20191010_ncroft_C1R-B7-elution_pool5.raw	1	1	sp|Q9Y2P8|RCL1_HUMAN			PEAKS DB
APGFRPPL	32.15	853.4810	8	1.5	427.7484	55.19	6.94E7	7	F7:17402	P2NC20191010_ncroft_C1R-B7-elution_pool7.raw	2	2	tr|H0YM23|H0YM23_HUMAN:sp|O75179|ANR17_HUMAN			PEAKS DB
TPQKLPSL	32.13	882.5175	8	1.8	442.2668	44.70	5.34E7	4	F4:13420	P2NC20191010_ncroft_C1R-B7-elution_pool4.raw	2	2	sp|Q9Y2T2|AP3M1_HUMAN			PEAKS DB
GSISRIYL	32.11	907.5127	8	2.1	454.7646	54.82	1.72E8	9	F9:17305	P2NC20191010_ncroft_C1R-B7-elution_pool9.raw	2	2	tr|K7ENA8|K7ENA8_HUMAN:sp|O75821|EIF3G_HUMAN:tr|K7EP16|K7EP16_HUMAN			PEAKS DB
LPTPLPGF	32.09	840.4745	8	2.1	421.2454	104.47	4.65E6	6	F6:36009	P2NC20191010_ncroft_C1R-B7-elution_pool6.raw	2	2	sp|Q8WUA4|TF3C2_HUMAN			PEAKS DB
YPRKHAVL	32.06	982.5712	8	-0.4	492.2927	22.37	6.93E6	9	F9:4805	P2NC20191010_ncroft_C1R-B7-elution_pool9.raw	1	1	sp|Q9Y678|COPG1_HUMAN			PEAKS DB
IYDVSHNI	32.05	959.4713	8	4.9	480.7452	46.93	3.39E7	2	F2:13891	P2NC20191010_ncroft_C1R-B7-elution_pool2.raw	1	1	sp|Q9Y3I0|RTCB_HUMAN			PEAKS DB
PAGVHPPR	32.03	829.4558	8	0.1	415.7352	19.92	6.51E4	3	F3:3847	P2NC20191010_ncroft_C1R-B7-elution_pool3.raw	1	1	sp|Q08J23|NSUN2_HUMAN			PEAKS DB
SPIRLPEM(+15.99)	32.01	957.4953	8	3.7	479.7567	45.63	3.52E6	1	F1:13712	P2NC20191010_ncroft_C1R-B7-elution_pool1.raw	3	3	sp|Q9Y2I7|FYV1_HUMAN	Oxidation (M)	M8:Oxidation (M):1000.00	PEAKS DB
APLVHATL	31.99	820.4807	8	1.6	411.2483	43.36	1.1E6	4	F4:12940	P2NC20191010_ncroft_C1R-B7-elution_pool4.raw	2	2	sp|O14980|XPO1_HUMAN			PEAKS DB
YFDRNPYF	31.97	1120.4978	8	1.2	561.2568	70.24	1.23E6	1	F1:22937	P2NC20191010_ncroft_C1R-B7-elution_pool1.raw	1	1	sp|Q86VY4|TSYL5_HUMAN			PEAKS DB
PAGRKVGL	31.96	796.4919	8	-1.0	399.2528	21.43	1.45E7	8	F8:4441	P2NC20191010_ncroft_C1R-B7-elution_pool8.raw	2	2	tr|E9PKU4|E9PKU4_HUMAN:sp|P62917|RL8_HUMAN:tr|E9PP36|E9PP36_HUMAN			PEAKS DB
FPLVKSAL	31.90	873.5323	8	1.6	437.7742	64.52	2.44E7	9	F9:21108	P2NC20191010_ncroft_C1R-B7-elution_pool9.raw	4	4	sp|P24311|COX7B_HUMAN:tr|A0A3B3ITX0|A0A3B3ITX0_HUMAN			PEAKS DB
APSPGKKL	31.87	796.4807	8	-2.8	399.2465	19.17	3.31E6	4	F4:3624	P2NC20191010_ncroft_C1R-B7-elution_pool4.raw	1	1	tr|A0A286YES2|A0A286YES2_HUMAN:tr|F8VYC4|F8VYC4_HUMAN:tr|A0A1W2PNU4|A0A1W2PNU4_HUMAN:sp|P0DJD1|RGPD2_HUMAN			PEAKS DB
SPTVHLGL	31.86	822.4600	8	1.0	412.2377	54.60	4.28E6	8	F8:17157	P2NC20191010_ncroft_C1R-B7-elution_pool8.raw	2	2	tr|H7C4X9|H7C4X9_HUMAN:tr|A0A087WVZ6|A0A087WVZ6_HUMAN:tr|A0A087WV57|A0A087WV57_HUMAN:tr|A0A087WYS3|A0A087WYS3_HUMAN:sp|Q9ULU4|PKCB1_HUMAN			PEAKS DB
SWDKVVKM(+15.99)	31.83	1007.5110	8	2.2	504.7639	29.66	2.47E6	5	F5:7723	P2NC20191010_ncroft_C1R-B7-elution_pool5.raw	2	2	sp|P46939|UTRO_HUMAN	Oxidation (M)	M8:Oxidation (M):1000.00	PEAKS DB
SPGLLPHL	31.83	832.4807	8	-0.7	417.2473	69.90	1.59E7	3	F3:22965	P2NC20191010_ncroft_C1R-B7-elution_pool3.raw	2	2	sp|Q9P0J6|RM36_HUMAN			PEAKS DB
PLSKIKTL	31.81	898.5851	8	2.6	450.3010	43.41	2.83E5	7	F7:13001	P2NC20191010_ncroft_C1R-B7-elution_pool7.raw	1	1	sp|P13010|XRCC5_HUMAN			PEAKS DB
RPTLLWSL	31.81	984.5756	8	3.1	493.2966	91.56	1.18E7	8	F8:31171	P2NC20191010_ncroft_C1R-B7-elution_pool8.raw	1	1	tr|F8WF11|F8WF11_HUMAN			PEAKS DB
RPANRTAL	31.78	897.5144	8	-3.4	449.7629	19.49	2.98E6	6	F6:3666	P2NC20191010_ncroft_C1R-B7-elution_pool6.raw	1	1	sp|Q15751|HERC1_HUMAN			PEAKS DB
YDEAIRHF	31.78	1049.4930	8	3.0	525.7554	50.13	9.56E5	7	F7:15542	P2NC20191010_ncroft_C1R-B7-elution_pool7.raw	1	1	sp|Q8NBP0|TTC13_HUMAN:tr|E5RHB3|E5RHB3_HUMAN:tr|H0YBV3|H0YBV3_HUMAN:tr|E5RG15|E5RG15_HUMAN			PEAKS DB
VPVQRPVL	31.70	906.5651	8	0.9	454.2902	40.91	2.87E6	3	F3:11931	P2NC20191010_ncroft_C1R-B7-elution_pool3.raw	1	1	sp|Q9H0K1|SIK2_HUMAN			PEAKS DB
PGQPHPAL	31.68	815.4290	8	1.2	408.7222	38.72	1.08E5	1	F1:11034	P2NC20191010_ncroft_C1R-B7-elution_pool1.raw	1	1	sp|Q14469|HES1_HUMAN			PEAKS DB
YM(+15.99)DTSHLF	31.66	1028.4274	8	1.9	515.2219	55.53	8.42E6	9	F9:17608	P2NC20191010_ncroft_C1R-B7-elution_pool9.raw	2	2	tr|E7EPN9|E7EPN9_HUMAN:sp|Q9Y520|PRC2C_HUMAN	Oxidation (M)	M2:Oxidation (M):1000.00	PEAKS DB
SPQLLKSL	31.64	884.5331	8	0.5	443.2740	55.13	6.18E6	9	F9:17411	P2NC20191010_ncroft_C1R-B7-elution_pool9.raw	1	1	sp|Q5GLZ8|HERC4_HUMAN			PEAKS DB
SPTPHAAF	31.61	826.3973	8	-0.5	414.2057	30.90	2.63E6	9	F9:8131	P2NC20191010_ncroft_C1R-B7-elution_pool9.raw	1	1	tr|K7EJQ6|K7EJQ6_HUMAN:tr|K7ERQ0|K7ERQ0_HUMAN:tr|K7ERY2|K7ERY2_HUMAN:tr|K7EPQ7|K7EPQ7_HUMAN:sp|Q5BJH7|YIF1B_HUMAN			PEAKS DB
PRFQPRVL	31.59	1011.5977	8	0.8	506.8065	53.23	3.7E6	1	F1:16443	P2NC20191010_ncroft_C1R-B7-elution_pool1.raw	1	1	tr|Q9BTG3|Q9BTG3_HUMAN:tr|H0Y5D5|H0Y5D5_HUMAN:tr|Q5SYW2|Q5SYW2_HUMAN:sp|Q9ULV3|CIZ1_HUMAN:tr|F5H2X7|F5H2X7_HUMAN			PEAKS DB
PHNRLVSL	31.56	934.5349	8	1.1	468.2752	42.15	3.57E5	8	F8:12382	P2NC20191010_ncroft_C1R-B7-elution_pool8.raw	1	1	sp|Q96CX6|LRC58_HUMAN			PEAKS DB
PRQPPM(+15.99)SL	31.51	940.4800	8	1.1	471.2478	27.03	6.43E6	3	F3:6600	P2NC20191010_ncroft_C1R-B7-elution_pool3.raw	3	3	sp|Q13045|FLII_HUMAN	Oxidation (M)	M6:Oxidation (M):1000.00	PEAKS DB
PVHNGHAL	31.51	843.4351	8	-1.8	422.7241	20.42	2.58E5	6	F6:4038	P2NC20191010_ncroft_C1R-B7-elution_pool6.raw	1	1	sp|O95340|PAPS2_HUMAN:sp|O43252|PAPS1_HUMAN			PEAKS DB
IYDEVVKL	31.47	977.5433	8	1.6	489.7797	66.32	1.1E8	8	F8:21710	P2NC20191010_ncroft_C1R-B7-elution_pool8.raw	2	2	sp|P53007|TXTP_HUMAN			PEAKS DB
SPNLKTSL	31.43	858.4811	8	0.9	430.2482	35.45	1.99E6	1	F1:9829	P2NC20191010_ncroft_C1R-B7-elution_pool1.raw	1	1	sp|Q9Y217|MTMR6_HUMAN			PEAKS DB
PLHKVKSL	31.41	920.5807	8	1.8	461.2984	28.35	0	3	F3:7114	P2NC20191010_ncroft_C1R-B7-elution_pool3.raw	0	0	tr|H0Y8C4|H0Y8C4_HUMAN:tr|E9PFR3|E9PFR3_HUMAN:sp|Q14738|2A5D_HUMAN			PEAKS DB
SPM(+15.99)HRVTL	31.41	955.4909	8	2.2	478.7538	23.59	1.24E7	3	F3:5256	P2NC20191010_ncroft_C1R-B7-elution_pool3.raw	2	2	sp|Q5VW36|FOCAD_HUMAN	Oxidation (M)	M3:Oxidation (M):1000.00	PEAKS DB
SFDLHQQL	31.41	986.4821	8	1.5	494.2491	59.00	1.42E6	6	F6:19079	P2NC20191010_ncroft_C1R-B7-elution_pool6.raw	1	1	sp|Q9NYT6|ZN226_HUMAN			PEAKS DB
RPADRYGL	31.41	946.4984	8	0.2	474.2566	27.66	4.5E5	1	F1:6817	P2NC20191010_ncroft_C1R-B7-elution_pool1.raw	1	1	sp|Q9BQG0|MBB1A_HUMAN			PEAKS DB
VWDYVEKI	31.41	1050.5386	8	2.3	526.2778	73.46	8E6	1	F1:24191	P2NC20191010_ncroft_C1R-B7-elution_pool1.raw	1	1	sp|Q92576|PHF3_HUMAN			PEAKS DB
PAKPPKGL	31.40	806.5013	8	1.2	404.2584	25.76	3.93E6	8	F8:6142	P2NC20191010_ncroft_C1R-B7-elution_pool8.raw	1	1	tr|M0R026|M0R026_HUMAN:sp|A1L0T0|ILVBL_HUMAN:tr|M0R1B5|M0R1B5_HUMAN:tr|E9PJS0|E9PJS0_HUMAN			PEAKS DB
VAPSRLDF	31.40	903.4814	8	2.9	452.7493	48.89	2.23E8	6	F6:15106	P2NC20191010_ncroft_C1R-B7-elution_pool6.raw	1	1	sp|P69849|NOMO3_HUMAN:sp|Q5JPE7|NOMO2_HUMAN:tr|J3KN36|J3KN36_HUMAN:sp|Q15155|NOMO1_HUMAN:tr|A0A087X117|A0A087X117_HUMAN:tr|A0A0G2JN29|A0A0G2JN29_HUMAN			PEAKS DB
VYDLYKTL	31.39	1013.5433	8	3.9	507.7809	69.07	5.58E6	1	F1:22602	P2NC20191010_ncroft_C1R-B7-elution_pool1.raw	2	2	sp|P31939|PUR9_HUMAN			PEAKS DB
LLNNFYPR	31.38	1035.5502	8	-0.3	518.7822	60.29	7.16E6	7	F7:19452	P2NC20191010_ncroft_C1R-B7-elution_pool7.raw	1	1	sp|P01834|IGKC_HUMAN			PEAKS DB
YYEVAGHL	31.36	950.4498	8	1.5	476.2328	48.99	3.01E7	5	F5:15206	P2NC20191010_ncroft_C1R-B7-elution_pool5.raw	2	2	sp|Q8TEM1|PO210_HUMAN			PEAKS DB
PAEPKLAF	31.36	871.4803	8	-3.7	436.7458	63.11	5.61E5	9	F9:20614	P2NC20191010_ncroft_C1R-B7-elution_pool9.raw	1	1	tr|A8MUD9|A8MUD9_HUMAN:sp|P18124|RL7_HUMAN:tr|C9JZ88|C9JZ88_HUMAN:tr|C9JIJ5|C9JIJ5_HUMAN			PEAKS DB
AFDNFKEV	31.29	968.4603	8	0.6	485.2377	53.60	9.79E6	5	F5:17007	P2NC20191010_ncroft_C1R-B7-elution_pool5.raw	1	1	sp|O95466|FMNL1_HUMAN:tr|F8W1F5|F8W1F5_HUMAN:sp|Q8IVF7|FMNL3_HUMAN			PEAKS DB
NQKRLTLL	31.28	984.6080	8	-0.8	493.3109	40.28	0	8	F8:11720	P2NC20191010_ncroft_C1R-B7-elution_pool8.raw	0	0	sp|O60488|ACSL4_HUMAN			PEAKS DB
LPNKGM(+15.99)EL	31.27	916.4688	8	0.8	459.2420	28.93	1.61E7	4	F4:7289	P2NC20191010_ncroft_C1R-B7-elution_pool4.raw	1	1	sp|Q9UGU0|TCF20_HUMAN	Oxidation (M)	M6:Oxidation (M):1000.00	PEAKS DB
SPNKHNRL	31.24	964.5203	8	4.7	483.2697	18.27	1.53E6	4	F4:3275	P2NC20191010_ncroft_C1R-B7-elution_pool4.raw	3	3	sp|P13639|EF2_HUMAN			PEAKS DB
RPKFLNAL	31.21	957.5759	8	2.2	479.7963	46.93	7.87E6	1	F1:14167	P2NC20191010_ncroft_C1R-B7-elution_pool1.raw	1	1	sp|Q6NVY1|HIBCH_HUMAN			PEAKS DB
KPHLVLGL	31.21	875.5593	8	1.7	438.7877	49.85	1.12E7	3	F3:15379	P2NC20191010_ncroft_C1R-B7-elution_pool3.raw	2	2	tr|A0A0A0MSQ0|A0A0A0MSQ0_HUMAN:sp|P13797|PLST_HUMAN:sp|Q14651|PLSI_HUMAN			PEAKS DB
LPKSPPYT	31.18	901.4909	8	4.2	451.7546	35.05	0	7	F7:9809	P2NC20191010_ncroft_C1R-B7-elution_pool7.raw	0	0	sp|P23588|IF4B_HUMAN:tr|E7EX17|E7EX17_HUMAN			PEAKS DB
SPKVRLSL	31.18	898.5599	8	2.0	450.2881	36.52	9.08E6	7	F7:10346	P2NC20191010_ncroft_C1R-B7-elution_pool7.raw	3	3	sp|Q9BX59|TPSNR_HUMAN			PEAKS DB
TPSAKQSL	31.15	830.4498	8	1.8	416.2329	22.27	2.48E7	4	F4:4848	P2NC20191010_ncroft_C1R-B7-elution_pool4.raw	2	2	tr|A0A0A0MQR7|A0A0A0MQR7_HUMAN:sp|P19388|RPAB1_HUMAN			PEAKS DB
RPQQIPVL	31.11	949.5709	8	2.6	475.7939	51.24	2.27E8	7	F7:16213	P2NC20191010_ncroft_C1R-B7-elution_pool7.raw	3	3	sp|Q15751|HERC1_HUMAN			PEAKS DB
SPRWSTDL	31.09	960.4665	8	0.4	481.2407	49.67	1.68E7	6	F6:15432	P2NC20191010_ncroft_C1R-B7-elution_pool6.raw	1	1	sp|Q8IYG6|LRC56_HUMAN			PEAKS DB
SPAKIHVF	31.08	897.5072	8	2.4	449.7620	34.24	5.36E6	6	F6:9496	P2NC20191010_ncroft_C1R-B7-elution_pool6.raw	1	1	sp|Q7KZF4|SND1_HUMAN			PEAKS DB
SGDDKVFL	31.05	879.4338	8	0.6	440.7244	50.81	6.26E5	6	F6:15838	P2NC20191010_ncroft_C1R-B7-elution_pool6.raw	1	1	sp|Q5T4S7|UBR4_HUMAN			PEAKS DB
YPRTGGTL	31.05	863.4501	8	2.6	432.7334	29.31	1.6E8	7	F7:7587	P2NC20191010_ncroft_C1R-B7-elution_pool7.raw	2	2	sp|Q8TEH3|DEN1A_HUMAN			PEAKS DB
SPARLSGL	31.05	799.4552	8	0.4	400.7350	35.13	2E7	2	F2:9583	P2NC20191010_ncroft_C1R-B7-elution_pool2.raw	2	2	tr|G3V1R6|G3V1R6_HUMAN:sp|Q14296|FASTK_HUMAN			PEAKS DB
YFN(+.98)YTVKV	31.03	1033.5120	8	0.3	517.7634	69.50	2.32E6	8	F8:22911	P2NC20191010_ncroft_C1R-B7-elution_pool8.raw	1	1	sp|O00469|PLOD2_HUMAN	Deamidation (NQ)	N3:Deamidation (NQ):1000.00	PEAKS DB
FPHVGYDL	31.02	946.4548	8	0.7	474.2350	69.46	5.9E5	1	F1:22679	P2NC20191010_ncroft_C1R-B7-elution_pool1.raw	1	1	sp|Q14137|BOP1_HUMAN			PEAKS DB
NFDRFSEM	31.02	1044.4335	8	0.6	523.2243	57.19	2.6E7	6	F6:18316	P2NC20191010_ncroft_C1R-B7-elution_pool6.raw	1	1	tr|B4DDC6|B4DDC6_HUMAN:sp|Q15185|TEBP_HUMAN:tr|A0A087WYT3|A0A087WYT3_HUMAN			PEAKS DB
PVGPHLSL	30.99	818.4650	8	2.6	410.2408	62.52	6.11E5	9	F9:20365	P2NC20191010_ncroft_C1R-B7-elution_pool9.raw	1	1	sp|Q96ST3|SIN3A_HUMAN			PEAKS DB
TARLARAL	30.96	870.5399	8	0.6	436.2775	26.53	0	1	F1:6369	P2NC20191010_ncroft_C1R-B7-elution_pool1.raw	0	0	sp|Q92542|NICA_HUMAN			PEAKS DB
FFDAHEGF	30.92	968.4028	8	1.8	485.2095	68.14	7.66E6	8	F8:22365	P2NC20191010_ncroft_C1R-B7-elution_pool8.raw	1	1	sp|O00562|PITM1_HUMAN			PEAKS DB
PRPPPKPM(+15.99)	30.87	934.5058	8	-2.4	468.2591	19.04	3.04E7	8	F8:3464	P2NC20191010_ncroft_C1R-B7-elution_pool8.raw	4	4	sp|P62854|RS26_HUMAN	Oxidation (M)	M8:Oxidation (M):1000.00	PEAKS DB
FPALHESL	30.87	912.4705	8	1.4	457.2431	60.81	3.25E6	8	F8:19496	P2NC20191010_ncroft_C1R-B7-elution_pool8.raw	1	1	sp|Q6ZS81|WDFY4_HUMAN			PEAKS DB
LSDHHIYL	30.84	996.5029	8	0.5	499.2590	36.96	6.71E6	6	F6:10579	P2NC20191010_ncroft_C1R-B7-elution_pool6.raw	1	1	sp|P04075|ALDOA_HUMAN:tr|H3BQN4|H3BQN4_HUMAN			PEAKS DB
LPRPPM(+15.99)LL	30.83	951.5576	8	0.0	476.7861	69.50	5.04E6	8	F8:22990	P2NC20191010_ncroft_C1R-B7-elution_pool8.raw	2	2	sp|P07686|HEXB_HUMAN	Oxidation (M)	M6:Oxidation (M):1000.00	PEAKS DB
PAAKRVKL	30.82	881.5811	8	1.1	441.7983	24.95	2.23E6	1	F1:5750	P2NC20191010_ncroft_C1R-B7-elution_pool1.raw	1	1	tr|A0A494C098|A0A494C098_HUMAN:tr|H0YBT0|H0YBT0_HUMAN:tr|A0A087WVR4|A0A087WVR4_HUMAN:tr|A0A087WUS5|A0A087WUS5_HUMAN:tr|A0A494C1T8|A0A494C1T8_HUMAN:sp|P01106|MYC_HUMAN			PEAKS DB
TPSPRLAL	30.82	853.5021	8	1.3	427.7589	47.72	2.17E7	6	F6:14707	P2NC20191010_ncroft_C1R-B7-elution_pool6.raw	1	1	sp|Q9ULT8|HECD1_HUMAN:tr|A0A087X2H1|A0A087X2H1_HUMAN:sp|Q14687|GSE1_HUMAN:tr|H7C3B5|H7C3B5_HUMAN			PEAKS DB
SPVSKGIL	30.82	799.4803	8	4.2	400.7491	36.87	2.42E6	3	F3:10426	P2NC20191010_ncroft_C1R-B7-elution_pool3.raw	1	1	sp|P23921|RIR1_HUMAN			PEAKS DB
FFDDPM(+15.99)LL	30.80	1012.4575	8	-0.1	507.2360	114.27	1.01E8	1	F1:38507	P2NC20191010_ncroft_C1R-B7-elution_pool1.raw	8	8	sp|Q15029|U5S1_HUMAN	Oxidation (M)	M6:Oxidation (M):1000.00	PEAKS DB
PDGKRVVL	30.79	882.5287	8	4.1	442.2734	49.21	0	8	F8:15130	P2NC20191010_ncroft_C1R-B7-elution_pool8.raw	0	0	sp|O43865|SAHH2_HUMAN			PEAKS DB
NYDYSHTV	30.78	997.4141	8	2.5	499.7156	35.30	9.93E5	7	F7:9908	P2NC20191010_ncroft_C1R-B7-elution_pool7.raw	1	1	sp|O75369|FLNB_HUMAN			PEAKS DB
PFLRNVEL	30.74	986.5549	8	-0.3	494.2845	73.50	1.51E6	4	F4:24198	P2NC20191010_ncroft_C1R-B7-elution_pool4.raw	1	1	sp|A5YKK6|CNOT1_HUMAN			PEAKS DB
VPTLKQGL	30.73	854.5225	8	3.4	428.2700	41.46	3.05E6	3	F3:12153	P2NC20191010_ncroft_C1R-B7-elution_pool3.raw	1	1	sp|Q7Z417|NUFP2_HUMAN			PEAKS DB
SPVFKTVL	30.68	889.5273	8	1.1	445.7714	59.11	5.24E8	9	F9:19196	P2NC20191010_ncroft_C1R-B7-elution_pool9.raw	2	2	sp|Q9HAV4|XPO5_HUMAN			PEAKS DB
HPNVLPVL	30.66	887.5229	8	1.3	444.7693	66.45	2.14E8	3	F3:21676	P2NC20191010_ncroft_C1R-B7-elution_pool3.raw	2	2	sp|Q13418|ILK_HUMAN:tr|A0A0A0MTH3|A0A0A0MTH3_HUMAN:sp|O43187|IRAK2_HUMAN			PEAKS DB
PDAKIRIF	30.64	958.5599	8	3.4	480.2889	56.63	3.81E6	1	F1:17895	P2NC20191010_ncroft_C1R-B7-elution_pool1.raw	1	1	sp|P27635|RL10_HUMAN			PEAKS DB
KPRPPQGL	30.64	891.5290	8	1.3	446.7723	23.79	2.29E7	7	F7:5354	P2NC20191010_ncroft_C1R-B7-elution_pool7.raw	1	1	sp|Q13724|MOGS_HUMAN			PEAKS DB
FDHSTRIV	30.63	973.4981	8	1.8	487.7572	47.79	8E5	6	F6:14725	P2NC20191010_ncroft_C1R-B7-elution_pool6.raw	1	1	tr|E7EQL5|E7EQL5_HUMAN:sp|Q13409|DC1I2_HUMAN			PEAKS DB
LFDAHQDL	30.61	957.4556	8	6.5	479.7382	54.68	0	5	F5:17339	P2NC20191010_ncroft_C1R-B7-elution_pool5.raw	0	0	sp|O15439|MRP4_HUMAN			PEAKS DB
FFDGAKDV	30.59	897.4232	8	0.6	449.7191	48.02	1.18E7	3	F3:14699	P2NC20191010_ncroft_C1R-B7-elution_pool3.raw	1	1	sp|O75362|ZN217_HUMAN			PEAKS DB
VRKPGIAM(+15.99)	30.57	886.5059	8	0.8	444.2606	20.29	1.11E7	9	F9:3985	P2NC20191010_ncroft_C1R-B7-elution_pool9.raw	2	2	sp|Q96LZ7|RMD2_HUMAN:tr|F8WFC3|F8WFC3_HUMAN:tr|C9JUD5|C9JUD5_HUMAN	Oxidation (M)	M8:Oxidation (M):1000.00	PEAKS DB
RPAHLAVF	30.55	909.5184	8	1.0	455.7670	36.89	1.15E6	8	F8:10459	P2NC20191010_ncroft_C1R-B7-elution_pool8.raw	1	1	tr|E9PMR6|E9PMR6_HUMAN:sp|Q9NZN5|ARHGC_HUMAN			PEAKS DB
RPDLRQDL	30.54	1011.5461	8	1.1	506.7809	32.89	5.61E6	2	F2:8786	P2NC20191010_ncroft_C1R-B7-elution_pool2.raw	1	1	sp|Q9BQ83|SLX1_HUMAN:tr|H3BRR6|H3BRR6_HUMAN			PEAKS DB
APAAQHRL	30.52	862.4773	8	3.5	432.2474	19.48	2.24E6	2	F2:3684	P2NC20191010_ncroft_C1R-B7-elution_pool2.raw	2	2	sp|Q16849|PTPRN_HUMAN:tr|C9JJL7|C9JJL7_HUMAN:tr|A0A1B0GX26|A0A1B0GX26_HUMAN:tr|C9JR27|C9JR27_HUMAN:tr|C9JCQ0|C9JCQ0_HUMAN			PEAKS DB
FPHTTPSM(+15.99)	30.52	932.4062	8	1.5	467.2111	27.33	5.07E6	1	F1:6661	P2NC20191010_ncroft_C1R-B7-elution_pool1.raw	1	1	sp|Q15366|PCBP2_HUMAN	Oxidation (M)	M8:Oxidation (M):1000.00	PEAKS DB
SPSRTPVL	30.51	855.4814	8	3.6	428.7495	30.96	8.04E6	1	F1:8158	P2NC20191010_ncroft_C1R-B7-elution_pool1.raw	2	2	sp|Q9NZJ5|E2AK3_HUMAN			PEAKS DB
FFEAASM(+15.99)M(+15.99)	30.51	964.3670	8	1.6	483.1915	56.45	5.26E6	2	F2:17385	P2NC20191010_ncroft_C1R-B7-elution_pool2.raw	1	1	sp|P23458|JAK1_HUMAN:sp|O60674|JAK2_HUMAN	Oxidation (M)	M7:Oxidation (M):1000.00;M8:Oxidation (M):1000.00	PEAKS DB
APYERRAM	30.50	992.4861	8	3.8	497.2522	21.46	1.73E6	4	F4:4531	P2NC20191010_ncroft_C1R-B7-elution_pool4.raw	2	2	tr|J3QSB5|J3QSB5_HUMAN:sp|Q9Y3U8|RL36_HUMAN			PEAKS DB
RPAGDRTF	30.49	918.4671	8	-2.9	460.2395	20.54	8.15E5	6	F6:4089	P2NC20191010_ncroft_C1R-B7-elution_pool6.raw	1	1	sp|P01889|1B07_HUMAN:tr|A0A1W2PPR8|A0A1W2PPR8_HUMAN:sp|P30480|1B42_HUMAN:sp|Q29836|1B67_HUMAN:sp|Q31610|1B81_HUMAN:sp|P30462|1B14_HUMAN:sp|P30486|1B48_HUMAN:sp|Q04826|1B40_HUMAN:sp|P30498|1B78_HUMAN:sp|P30490|1B52_HUMAN:sp|P18464|1B51_HUMAN:sp|P10319|1B58_HUMAN:sp|P30685|1B35_HUMAN:sp|P30491|1B53_HUMAN			PEAKS DB
TPLLM(+15.99)QAL	30.48	901.4943	8	2.7	451.7556	79.35	6.06E6	9	F9:26779	P2NC20191010_ncroft_C1R-B7-elution_pool9.raw	1	1	sp|P04233|HG2A_HUMAN	Oxidation (M)	M5:Oxidation (M):1000.00	PEAKS DB
PDSQRLKL	30.47	955.5450	8	1.4	478.7805	29.61	2.26E6	2	F2:7519	P2NC20191010_ncroft_C1R-B7-elution_pool2.raw	1	1	sp|Q9UQE7|SMC3_HUMAN			PEAKS DB
YYN(+.98)NADKL	30.46	1000.4501	8	1.6	501.2332	35.82	1.74E7	9	F9:10071	P2NC20191010_ncroft_C1R-B7-elution_pool9.raw	1	1	tr|D6R9E3|D6R9E3_HUMAN	Deamidation (NQ)	N3:Deamidation (NQ):30.46	PEAKS DB
LPNIHPEL	30.45	931.5127	8	1.3	466.7642	61.63	7.74E7	8	F8:19871	P2NC20191010_ncroft_C1R-B7-elution_pool8.raw	2	2	sp|O75367|H2AY_HUMAN			PEAKS DB
PESLRSKV	30.44	914.5185	8	0.8	458.2669	24.27	0	7	F7:5620	P2NC20191010_ncroft_C1R-B7-elution_pool7.raw	0	0	tr|E7ERJ7|E7ERJ7_HUMAN:sp|P11940|PABP1_HUMAN:tr|B1ANR0|B1ANR0_HUMAN:sp|Q13310|PABP4_HUMAN:sp|Q9H361|PABP3_HUMAN			PEAKS DB
APFQGRVL	30.44	886.5024	8	1.0	444.2589	45.70	2.42E7	5	F5:13959	P2NC20191010_ncroft_C1R-B7-elution_pool5.raw	1	1	sp|Q15393|SF3B3_HUMAN			PEAKS DB
KFDEVVSL	30.43	935.4963	8	2.5	468.7566	66.20	4.08E7	9	F9:21742	P2NC20191010_ncroft_C1R-B7-elution_pool9.raw	2	2	tr|A0A1W2PQA9|A0A1W2PQA9_HUMAN			PEAKS DB
SFDVSQKF	30.43	956.4603	8	2.9	479.2388	54.37	5.59E7	5	F5:17220	P2NC20191010_ncroft_C1R-B7-elution_pool5.raw	1	1	sp|Q96M11|HYLS1_HUMAN			PEAKS DB
SSGPERIL	30.40	857.4606	8	-0.1	429.7375	35.67	1.4E7	2	F2:9780	P2NC20191010_ncroft_C1R-B7-elution_pool2.raw	2	2	sp|P61978|HNRPK_HUMAN			PEAKS DB
SPFLRAYM(+15.99)	30.37	999.4847	8	1.2	500.7502	52.37	3.89E6	2	F2:15905	P2NC20191010_ncroft_C1R-B7-elution_pool2.raw	1	1	sp|Q9BSC4|NOL10_HUMAN	Oxidation (M)	M8:Oxidation (M):1000.00	PEAKS DB
KPSLAKAL	30.36	826.5276	8	1.4	414.2716	27.16	0	2	F2:6540	P2NC20191010_ncroft_C1R-B7-elution_pool2.raw	0	0	sp|Q96HE9|PRR11_HUMAN			PEAKS DB
YPELKPVQ	30.36	972.5280	8	2.4	487.2725	44.19	1.24E7	1	F1:13212	P2NC20191010_ncroft_C1R-B7-elution_pool1.raw	1	1	sp|Q96J01|THOC3_HUMAN			PEAKS DB
NPSERRFG	30.28	961.4730	8	-0.2	481.7437	19.50	2.01E6	5	F5:3793	P2NC20191010_ncroft_C1R-B7-elution_pool5.raw	1	1	sp|Q9UHC7|MKRN1_HUMAN			PEAKS DB
LPFLAHAL	30.25	880.5170	8	2.7	441.2670	80.79	7.53E5	9	F9:27275	P2NC20191010_ncroft_C1R-B7-elution_pool9.raw	1	1	sp|Q15645|PCH2_HUMAN			PEAKS DB
SPIKHPLL	30.24	903.5541	8	2.1	452.7853	32.04	1.61E6	5	F5:8758	P2NC20191010_ncroft_C1R-B7-elution_pool5.raw	1	1	sp|Q14005|IL16_HUMAN			PEAKS DB
NFDKASFL	30.21	940.4654	8	0.0	471.2400	64.35	3.01E7	9	F9:21048	P2NC20191010_ncroft_C1R-B7-elution_pool9.raw	1	1	sp|Q6IQ26|DEN5A_HUMAN			PEAKS DB
APHLKAEV	30.20	863.4865	8	1.3	432.7511	25.59	1.18E6	9	F9:6070	P2NC20191010_ncroft_C1R-B7-elution_pool9.raw	2	2	sp|Q9Y5S1|TRPV2_HUMAN			PEAKS DB
IFDEIHYM(+15.99)	30.18	1082.4742	8	3.4	542.2462	67.60	1.84E8	2	F2:21599	P2NC20191010_ncroft_C1R-B7-elution_pool2.raw	4	4	sp|P42285|MTREX_HUMAN	Oxidation (M)	M8:Oxidation (M):1000.00	PEAKS DB
LPTRLPEI	30.16	937.5596	8	0.8	469.7875	67.27	6.56E6	1	F1:21826	P2NC20191010_ncroft_C1R-B7-elution_pool1.raw	1	1	tr|A0A2R8YEE0|A0A2R8YEE0_HUMAN			PEAKS DB
HPRIASGL	30.14	849.4821	8	1.8	425.7491	27.69	7.84E6	1	F1:6772	P2NC20191010_ncroft_C1R-B7-elution_pool1.raw	1	1	tr|Q5VV87|Q5VV87_HUMAN:sp|O14880|MGST3_HUMAN:tr|Q5VV89|Q5VV89_HUMAN			PEAKS DB
SPTYRALL	30.14	919.5127	8	0.1	460.7637	52.46	1.7E7	8	F8:16416	P2NC20191010_ncroft_C1R-B7-elution_pool8.raw	1	1	sp|P49795|RGS19_HUMAN			PEAKS DB
TPVVKSAL	30.14	813.4960	8	1.0	407.7557	33.13	1.6E7	9	F9:9054	P2NC20191010_ncroft_C1R-B7-elution_pool9.raw	1	1	tr|A0A087X2B2|A0A087X2B2_HUMAN:tr|E9PMH5|E9PMH5_HUMAN:sp|Q13490|BIRC2_HUMAN			PEAKS DB
PSSKYVKL	30.14	920.5331	8	0.8	461.2742	28.53	1.19E6	2	F2:7060	P2NC20191010_ncroft_C1R-B7-elution_pool2.raw	1	1	tr|F5GWA4|F5GWA4_HUMAN:sp|Q9H3F6|BACD3_HUMAN:tr|F8W8I7|F8W8I7_HUMAN:tr|F5H6V0|F5H6V0_HUMAN:tr|F5H497|F5H497_HUMAN			PEAKS DB
SPSRTEAL	30.12	859.4399	8	1.4	430.7278	23.96	7.61E5	6	F6:5472	P2NC20191010_ncroft_C1R-B7-elution_pool6.raw	1	1	tr|A0A140T9R6|A0A140T9R6_HUMAN:sp|P01920|DQB1_HUMAN:tr|A0A140T8Z5|A0A140T8Z5_HUMAN:tr|Q29967|Q29967_HUMAN:tr|A0A0D5XQ77|A0A0D5XQ77_HUMAN:tr|A0A140T8Z1|A0A140T8Z1_HUMAN:tr|A0A140T9T0|A0A140T9T0_HUMAN:tr|Q5Y7D3|Q5Y7D3_HUMAN:tr|A0A140T9S8|A0A140T9S8_HUMAN			PEAKS DB
SPFLKGFL	30.09	907.5167	8	1.0	454.7661	86.77	6.02E6	4	F4:29016	P2NC20191010_ncroft_C1R-B7-elution_pool4.raw	1	1	sp|L0R6Q1|S35U4_HUMAN			PEAKS DB
PAKPHTTL	30.08	863.4865	8	0.5	432.7507	20.66	0	6	F6:4141	P2NC20191010_ncroft_C1R-B7-elution_pool6.raw	0	0	tr|H3BN63|H3BN63_HUMAN:sp|Q86YC2|PALB2_HUMAN			PEAKS DB
APSALHTL	30.08	808.4443	8	0.6	405.2297	35.17	3.58E6	3	F3:9757	P2NC20191010_ncroft_C1R-B7-elution_pool3.raw	2	2	sp|Q9P2N6|KANL3_HUMAN			PEAKS DB
YPTIRKTL	30.06	990.5862	8	3.9	496.3023	33.30	1.86E7	2	F2:8891	P2NC20191010_ncroft_C1R-B7-elution_pool2.raw	2	2	tr|H3BMM5|H3BMM5_HUMAN:sp|Q96AX1|VP33A_HUMAN:tr|A0A2R8YF87|A0A2R8YF87_HUMAN			PEAKS DB
LREPGKAL	30.05	882.5287	8	0.5	442.2719	24.24	2.51E6	8	F8:5545	P2NC20191010_ncroft_C1R-B7-elution_pool8.raw	1	1	sp|Q8IU81|I2BP1_HUMAN			PEAKS DB
PRVPTHTL	30.05	919.5239	8	-1.0	460.7688	31.29	3.58E7	2	F2:8473	P2NC20191010_ncroft_C1R-B7-elution_pool2.raw	3	3	sp|Q8IWZ3|ANKH1_HUMAN			PEAKS DB
FFDHSGTL	30.04	922.4185	8	1.7	462.2173	54.97	6.94E6	5	F5:17459	P2NC20191010_ncroft_C1R-B7-elution_pool5.raw	1	1	tr|E9PI68|E9PI68_HUMAN:sp|Q15005|SPCS2_HUMAN:tr|A0A087WUC6|A0A087WUC6_HUMAN			PEAKS DB
IYDMSTVM(+15.99)	30.04	974.4089	8	2.0	488.2127	64.52	8.14E6	7	F7:21092	P2NC20191010_ncroft_C1R-B7-elution_pool7.raw	1	1	tr|E9PPJ0|E9PPJ0_HUMAN:sp|Q13435|SF3B2_HUMAN	Oxidation (M)	M8:Oxidation (M):55.36	PEAKS DB
HFDPEVYL	30.03	1018.4760	8	2.9	510.2467	81.54	7.1E7	4	F4:27192	P2NC20191010_ncroft_C1R-B7-elution_pool4.raw	1	1	sp|Q9UID3|VPS51_HUMAN			PEAKS DB
YPTLLKEL	29.98	975.5640	8	2.0	488.7903	76.67	1.32E7	7	F7:25902	P2NC20191010_ncroft_C1R-B7-elution_pool7.raw	1	1	sp|Q14155|ARHG7_HUMAN:tr|B1ALK7|B1ALK7_HUMAN:tr|A0A2R8YG42|A0A2R8YG42_HUMAN:tr|E9PDQ5|E9PDQ5_HUMAN			PEAKS DB
LPRHSAVM(+15.99)	29.91	925.4803	8	1.0	463.7479	19.60	9E5	8	F8:3709	P2NC20191010_ncroft_C1R-B7-elution_pool8.raw	1	1	sp|Q92585|MAML1_HUMAN	Oxidation (M)	M8:Oxidation (M):1000.00	PEAKS DB
PDERTISL	29.90	929.4818	8	5.3	465.7506	62.93	5.63E5	7	F7:20431	P2NC20191010_ncroft_C1R-B7-elution_pool7.raw	1	1	sp|Q05048|CSTF1_HUMAN			PEAKS DB
TPFIRPVM(+15.99)	29.90	975.5212	8	0.0	488.7679	48.72	2.31E6	9	F9:14978	P2NC20191010_ncroft_C1R-B7-elution_pool9.raw	1	1	sp|O95373|IPO7_HUMAN	Oxidation (M)	M8:Oxidation (M):1000.00	PEAKS DB
IYDPFAGM(+15.99)	29.86	928.4000	8	2.5	465.2084	94.67	1.61E8	9	F9:32234	P2NC20191010_ncroft_C1R-B7-elution_pool9.raw	3	3	sp|Q6ZUJ8|BCAP_HUMAN	Oxidation (M)	M8:Oxidation (M):1000.00	PEAKS DB
SPTKAPHL	29.85	849.4708	8	1.2	425.7432	22.72	1.13E5	8	F8:4925	P2NC20191010_ncroft_C1R-B7-elution_pool8.raw	1	1	tr|A0A2R8Y5B3|A0A2R8Y5B3_HUMAN:sp|O43491|E41L2_HUMAN:tr|E9PII3|E9PII3_HUMAN:tr|E9PK52|E9PK52_HUMAN:tr|E9PHY5|E9PHY5_HUMAN			PEAKS DB
TPNKLATL	29.83	856.5018	8	2.1	429.2591	35.20	2.35E6	3	F3:9788	P2NC20191010_ncroft_C1R-B7-elution_pool3.raw	2	2	sp|Q7Z2Z2|EFL1_HUMAN			PEAKS DB
IYDPFAGM	29.83	912.4051	8	1.2	457.2104	110.41	4.45E6	1	F1:37471	P2NC20191010_ncroft_C1R-B7-elution_pool1.raw	1	1	sp|Q6ZUJ8|BCAP_HUMAN			PEAKS DB
FADREVQL	29.82	976.4977	8	-2.2	489.2551	48.37	1.22E7	4	F4:14775	P2NC20191010_ncroft_C1R-B7-elution_pool4.raw	1	1	sp|O75460|ERN1_HUMAN			PEAKS DB
APRKGWTL	29.80	927.5290	8	2.1	464.7727	30.72	1.61E7	6	F6:8117	P2NC20191010_ncroft_C1R-B7-elution_pool6.raw	2	2	sp|Q02809|PLOD1_HUMAN			PEAKS DB
MPLLKSEV	29.77	915.5099	8	2.6	458.7634	52.18	1.29E7	6	F6:16408	P2NC20191010_ncroft_C1R-B7-elution_pool6.raw	1	1	sp|Q01780|EXOSX_HUMAN			PEAKS DB
RPDVRPPL	29.74	948.5505	8	2.4	475.2836	32.73	6.03E6	2	F2:8621	P2NC20191010_ncroft_C1R-B7-elution_pool2.raw	1	1	sp|Q99611|SPS2_HUMAN			PEAKS DB
FVDDETKL	29.72	965.4705	8	2.2	483.7436	44.48	2.01E6	2	F2:12965	P2NC20191010_ncroft_C1R-B7-elution_pool2.raw	1	1	sp|O00148|DX39A_HUMAN			PEAKS DB
NYDAPQYL	29.70	982.4396	8	0.5	492.2273	71.54	6.67E6	4	F4:23430	P2NC20191010_ncroft_C1R-B7-elution_pool4.raw	1	1	sp|Q8N8A6|DDX51_HUMAN			PEAKS DB
LPDWKSSL	29.66	944.4967	8	2.0	473.2566	69.76	3.74E6	9	F9:23061	P2NC20191010_ncroft_C1R-B7-elution_pool9.raw	2	2	sp|O15552|FFAR2_HUMAN			PEAKS DB
APAIRDKL	29.66	882.5287	8	0.5	442.2718	27.49	9.77E6	1	F1:6746	P2NC20191010_ncroft_C1R-B7-elution_pool1.raw	2	2	tr|G3V529|G3V529_HUMAN:sp|Q9GZR7|DDX24_HUMAN			PEAKS DB
SPGQRAVL	29.65	826.4661	8	0.3	414.2404	27.19	3.35E7	8	F8:6712	P2NC20191010_ncroft_C1R-B7-elution_pool8.raw	2	2	sp|Q12772|SRBP2_HUMAN			PEAKS DB
RPHLPLLM(+15.99)	29.65	991.5637	8	0.0	496.7891	51.29	1.26E7	7	F7:15930	P2NC20191010_ncroft_C1R-B7-elution_pool7.raw	2	2	sp|Q8TBE0|BAHD1_HUMAN	Oxidation (M)	M8:Oxidation (M):1000.00	PEAKS DB
ASFARDLL	29.61	891.4814	8	-0.4	446.7478	61.59	9.64E6	1	F1:19635	P2NC20191010_ncroft_C1R-B7-elution_pool1.raw	1	1	sp|Q7KZ85|SPT6H_HUMAN			PEAKS DB
PSEGKKSL	29.58	844.4654	8	-0.1	423.2399	19.81	8.24E6	4	F4:3871	P2NC20191010_ncroft_C1R-B7-elution_pool4.raw	3	3	tr|H0YMD2|H0YMD2_HUMAN:sp|Q9BXS6|NUSAP_HUMAN			PEAKS DB
YPETKPEV	29.55	961.4756	8	3.7	481.7469	31.28	5.35E6	7	F7:8332	P2NC20191010_ncroft_C1R-B7-elution_pool7.raw	1	1	sp|Q15386|UBE3C_HUMAN			PEAKS DB
RPAPIQAM(+15.99)	29.54	898.4694	8	0.2	450.2421	23.47	1.74E6	9	F9:5227	P2NC20191010_ncroft_C1R-B7-elution_pool9.raw	1	1	sp|O15294|OGT1_HUMAN	Oxidation (M)	M8:Oxidation (M):1000.00	PEAKS DB
DLGGRNFL	29.52	890.4610	8	1.3	446.2383	66.50	1.62E8	8	F8:21764	P2NC20191010_ncroft_C1R-B7-elution_pool8.raw	1	1	sp|Q9BUN8|DERL1_HUMAN			PEAKS DB
PFERPAVI	29.50	927.5178	8	2.5	464.7673	62.63	7.45E5	8	F8:20249	P2NC20191010_ncroft_C1R-B7-elution_pool8.raw	1	1	tr|A0A0A0MT14|A0A0A0MT14_HUMAN:sp|Q9UKS7|IKZF2_HUMAN:tr|B4DWF2|B4DWF2_HUMAN			PEAKS DB
NPFLRQEL	29.49	1015.5450	8	2.3	508.7809	58.46	2.02E7	8	F8:18665	P2NC20191010_ncroft_C1R-B7-elution_pool8.raw	1	1	sp|Q14008|CKAP5_HUMAN			PEAKS DB
SPTIGKQL	29.43	842.4861	8	-0.8	422.2500	31.15	9.1E7	9	F9:8293	P2NC20191010_ncroft_C1R-B7-elution_pool9.raw	1	1	sp|P42285|MTREX_HUMAN			PEAKS DB
IYDIFQKL	29.40	1038.5750	8	-0.1	520.2947	90.83	3.71E7	4	F4:30474	P2NC20191010_ncroft_C1R-B7-elution_pool4.raw	2	2	sp|P60842|IF4A1_HUMAN			PEAKS DB
AYDVLIKM(+15.99)	29.38	967.5048	8	0.7	484.7600	53.39	6.43E6	2	F2:16268	P2NC20191010_ncroft_C1R-B7-elution_pool2.raw	2	2	sp|Q5VZ89|DEN4C_HUMAN	Oxidation (M)	M8:Oxidation (M):1000.00	PEAKS DB
RPRAATVV	29.37	868.5242	8	0.0	435.2694	22.35	2.09E8	6	F6:4837	P2NC20191010_ncroft_C1R-B7-elution_pool6.raw	2	2	sp|P10644|KAP0_HUMAN:sp|P31321|KAP1_HUMAN			PEAKS DB
TPRPGAGL	29.35	767.4290	8	1.4	384.7223	27.83	1.39E7	7	F7:6982	P2NC20191010_ncroft_C1R-B7-elution_pool7.raw	1	1	sp|Q7L2K0|TEDC2_HUMAN			PEAKS DB
VFDNVKDF	29.35	982.4760	8	1.4	492.2459	61.00	1.64E6	6	F6:19883	P2NC20191010_ncroft_C1R-B7-elution_pool6.raw	1	1	tr|A0A1W2PQA9|A0A1W2PQA9_HUMAN			PEAKS DB
LPLRHPAL	29.33	915.5654	8	-0.9	458.7896	34.83	1.59E5	5	F5:9769	P2NC20191010_ncroft_C1R-B7-elution_pool5.raw	1	1	sp|P55072|TERA_HUMAN			PEAKS DB
WPDLLPKL	29.33	980.5695	8	1.7	491.2928	105.88	6.46E6	3	F3:35688	P2NC20191010_ncroft_C1R-B7-elution_pool3.raw	4	4	sp|Q92973|TNPO1_HUMAN			PEAKS DB
APIERVKL	29.33	924.5756	8	2.2	463.2961	32.38	3E6	4	F4:8746	P2NC20191010_ncroft_C1R-B7-elution_pool4.raw	1	1	sp|P05141|ADT2_HUMAN:sp|P12236|ADT3_HUMAN:sp|P12235|ADT1_HUMAN			PEAKS DB
SPHLQVM(+15.99)L	29.32	939.4848	8	0.6	470.7500	54.77	1.93E7	2	F2:16688	P2NC20191010_ncroft_C1R-B7-elution_pool2.raw	2	2	tr|A0A087WXK2|A0A087WXK2_HUMAN:sp|Q86TG7|PEG10_HUMAN:tr|A0A087WUL4|A0A087WUL4_HUMAN:tr|A0A087WX23|A0A087WX23_HUMAN	Oxidation (M)	M7:Oxidation (M):1000.00	PEAKS DB
RPANHRQL	29.30	990.5471	8	-3.8	496.2790	18.42	1.28E7	4	F4:3321	P2NC20191010_ncroft_C1R-B7-elution_pool4.raw	2	2	tr|E9PL38|E9PL38_HUMAN:sp|Q9UNM6|PSD13_HUMAN:tr|A0A087WUL9|A0A087WUL9_HUMAN			PEAKS DB
FDNKEIKL	29.29	1005.5494	8	1.1	503.7825	54.26	1.39E6	8	F8:16995	P2NC20191010_ncroft_C1R-B7-elution_pool8.raw	1	1	sp|P08575|PTPRC_HUMAN			PEAKS DB
LPHLTSAL	29.28	850.4912	8	0.5	426.2531	59.91	1.34E7	8	F8:19176	P2NC20191010_ncroft_C1R-B7-elution_pool8.raw	2	2	sp|O75925|PIAS1_HUMAN			PEAKS DB
VRPVFGEL	29.25	915.5178	8	4.2	458.7681	63.49	1.78E6	2	F2:20055	P2NC20191010_ncroft_C1R-B7-elution_pool2.raw	1	1	sp|O00506|STK25_HUMAN			PEAKS DB
SFDPSRTF	29.24	955.4399	8	1.6	478.7280	55.38	6.93E8	5	F5:17624	P2NC20191010_ncroft_C1R-B7-elution_pool5.raw	2	2	sp|P15923|TFE2_HUMAN:tr|X6REB3|X6REB3_HUMAN			PEAKS DB
WYPARQSL	29.21	1019.5189	8	-1.2	510.7661	48.23	4.56E6	4	F4:14724	P2NC20191010_ncroft_C1R-B7-elution_pool4.raw	2	2	tr|M0R3C3|M0R3C3_HUMAN			PEAKS DB
FPAHRAVL	29.21	909.5184	8	1.1	455.7670	30.56	2.78E6	3	F3:7986	P2NC20191010_ncroft_C1R-B7-elution_pool3.raw	1	1	sp|Q9UJP4|KLH21_HUMAN:sp|Q9HBE1|PATZ1_HUMAN			PEAKS DB
LFDNPRTF	29.20	1008.5029	8	2.0	505.2597	61.83	1.17E8	7	F7:20093	P2NC20191010_ncroft_C1R-B7-elution_pool7.raw	1	1	tr|F8WAJ0|F8WAJ0_HUMAN:sp|Q9H8H2|DDX31_HUMAN			PEAKS DB
VPAKLPEI	29.20	865.5273	8	1.2	433.7714	55.90	1.11E7	7	F7:17728	P2NC20191010_ncroft_C1R-B7-elution_pool7.raw	1	1	sp|Q9BQ39|DDX50_HUMAN:tr|A0A087WVC1|A0A087WVC1_HUMAN			PEAKS DB
APAPPQVL	29.18	791.4541	8	1.4	396.7349	61.88	1.2E7	2	F2:19488	P2NC20191010_ncroft_C1R-B7-elution_pool2.raw	2	2	sp|Q04206|TF65_HUMAN			PEAKS DB
YPQVLHSL	29.17	955.5127	8	5.3	478.7661	60.68	8.12E5	9	F9:19547	P2NC20191010_ncroft_C1R-B7-elution_pool9.raw	1	1	tr|A0A0A0MTR7|A0A0A0MTR7_HUMAN:sp|Q63HN8|RN213_HUMAN:tr|A0A0A0MTC1|A0A0A0MTC1_HUMAN			PEAKS DB
SPEQKAEL	29.16	900.4552	8	0.7	451.2352	24.64	1.87E7	6	F6:5716	P2NC20191010_ncroft_C1R-B7-elution_pool6.raw	2	2	tr|C9IZL5|C9IZL5_HUMAN:sp|O00189|AP4M1_HUMAN:tr|C9JC87|C9JC87_HUMAN			PEAKS DB
LPHTDFTL	29.16	942.4811	8	2.1	472.2488	68.70	5.32E7	2	F2:21993	P2NC20191010_ncroft_C1R-B7-elution_pool2.raw	2	2	tr|A0A087WVB9|A0A087WVB9_HUMAN:tr|K7ERF1|K7ERF1_HUMAN:sp|Q9UBQ5|EIF3K_HUMAN			PEAKS DB
FLDSEVNL	29.13	935.4600	8	2.8	468.7386	92.10	1.86E6	9	F9:31433	P2NC20191010_ncroft_C1R-B7-elution_pool9.raw	1	1	sp|Q9H0W8|SMG9_HUMAN			PEAKS DB
AYDVLIKM	29.12	951.5099	8	1.9	476.7631	73.90	6.86E5	2	F2:23963	P2NC20191010_ncroft_C1R-B7-elution_pool2.raw	1	1	sp|Q5VZ89|DEN4C_HUMAN			PEAKS DB
FFEEFGKL	29.11	1015.5014	8	3.8	508.7599	87.63	1.13E8	6	F6:30000	P2NC20191010_ncroft_C1R-B7-elution_pool6.raw	3	3	tr|E7EPI0|E7EPI0_HUMAN:sp|Q9P2D0|IBTK_HUMAN			PEAKS DB
RPSLTGKF	29.06	904.5130	8	0.7	453.2641	30.06	4.68E6	3	F3:7754	P2NC20191010_ncroft_C1R-B7-elution_pool3.raw	1	1	sp|P16333|NCK1_HUMAN			PEAKS DB
AYDIGNHF	29.04	935.4137	8	1.8	468.7150	51.83	2.14E6	4	F4:16101	P2NC20191010_ncroft_C1R-B7-elution_pool4.raw	1	1	sp|Q9HBU6|EKI1_HUMAN			PEAKS DB
SPHLLEAL	29.00	878.4861	8	1.3	440.2509	65.15	1.46E7	3	F3:21179	P2NC20191010_ncroft_C1R-B7-elution_pool3.raw	2	2	sp|Q96H22|CENPN_HUMAN			PEAKS DB
IPVHLNSL	28.99	891.5178	8	-0.4	446.7660	57.41	1.3E7	8	F8:18256	P2NC20191010_ncroft_C1R-B7-elution_pool8.raw	2	2	tr|A0A3B3ISE6|A0A3B3ISE6_HUMAN:tr|A0A3B3ITA8|A0A3B3ITA8_HUMAN:tr|A0A3B3ITJ7|A0A3B3ITJ7_HUMAN:tr|A0A3B3ITE7|A0A3B3ITE7_HUMAN:tr|A0A3B3IT25|A0A3B3IT25_HUMAN:tr|A0A3B3IS40|A0A3B3IS40_HUMAN:sp|Q9UGL1|KDM5B_HUMAN			PEAKS DB
SPMNRPPL	28.96	910.4695	8	5.1	456.2444	35.97	8.32E4	2	F2:9880	P2NC20191010_ncroft_C1R-B7-elution_pool2.raw	1	1	sp|Q96QD9|UIF_HUMAN:tr|H9KVC1|H9KVC1_HUMAN:tr|H9KVC6|H9KVC6_HUMAN			PEAKS DB
WPKVGATL	28.92	870.4963	8	1.0	436.2559	62.69	0	9	F9:20401	P2NC20191010_ncroft_C1R-B7-elution_pool9.raw	0	0	sp|Q9NZD2|GLTP_HUMAN			PEAKS DB
IPM(+15.99)RFSVL	28.91	977.5368	8	3.4	489.7773	65.14	9.09E6	7	F7:21313	P2NC20191010_ncroft_C1R-B7-elution_pool7.raw	1	1	tr|K7ENA3|K7ENA3_HUMAN:tr|K7EIN2|K7EIN2_HUMAN:sp|Q9BRJ7|TIRR_HUMAN:tr|W4VSQ8|W4VSQ8_HUMAN	Oxidation (M)	M3:Oxidation (M):1000.00	PEAKS DB
IPM(+15.99)IIHQL	28.90	979.5525	8	1.2	490.7841	65.08	2.96E7	4	F4:21280	P2NC20191010_ncroft_C1R-B7-elution_pool4.raw	4	4	sp|O00505|IMA4_HUMAN	Oxidation (M)	M3:Oxidation (M):1000.00	PEAKS DB
RPMKTSVL	28.88	930.5320	8	1.4	466.2739	26.35	1.05E7	1	F1:6363	P2NC20191010_ncroft_C1R-B7-elution_pool1.raw	1	1	tr|J3KS97|J3KS97_HUMAN			PEAKS DB
PSKPAKSL	28.87	826.4912	8	-2.2	414.2520	18.89	1.54E6	4	F4:3526	P2NC20191010_ncroft_C1R-B7-elution_pool4.raw	1	1	sp|P86791|CCZ1_HUMAN:sp|P86790|CCZ1B_HUMAN			PEAKS DB
PESHRKPL	28.87	962.5297	8	-0.5	482.2719	18.73	1.35E5	5	F5:3490	P2NC20191010_ncroft_C1R-B7-elution_pool5.raw	1	1	sp|Q01850|CDR2_HUMAN			PEAKS DB
SPRHGLAL	28.79	849.4821	8	2.3	425.7493	26.68	1.21E6	3	F3:6438	P2NC20191010_ncroft_C1R-B7-elution_pool3.raw	1	1	sp|O95271|TNKS1_HUMAN			PEAKS DB
VFDTSQFF	28.79	989.4494	8	0.4	495.7322	111.68	4.93E7	7	F7:37752	P2NC20191010_ncroft_C1R-B7-elution_pool7.raw	2	2	sp|Q02556|IRF8_HUMAN:tr|H3BT31|H3BT31_HUMAN			PEAKS DB
IFDVHTKI	28.78	971.5440	8	0.9	486.7797	45.88	1.93E6	7	F7:13937	P2NC20191010_ncroft_C1R-B7-elution_pool7.raw	2	2	sp|Q9H8V3|ECT2_HUMAN			PEAKS DB
HPELTPLL	28.77	918.5175	8	0.0	460.2660	69.59	7.1E7	3	F3:22865	P2NC20191010_ncroft_C1R-B7-elution_pool3.raw	1	1	tr|F8W1V1|F8W1V1_HUMAN:tr|F8VSD2|F8VSD2_HUMAN:tr|F8VVN4|F8VVN4_HUMAN:sp|P24001|IL32_HUMAN			PEAKS DB
SPDKLSLL	28.76	871.5015	8	1.3	436.7586	61.58	2.33E7	9	F9:19992	P2NC20191010_ncroft_C1R-B7-elution_pool9.raw	1	1	sp|P31689|DNJA1_HUMAN			PEAKS DB
APRMTGSL	28.76	831.4272	8	-4.5	416.7190	31.07	0	9	F9:8213	P2NC20191010_ncroft_C1R-B7-elution_pool9.raw	0	0	sp|Q92993|KAT5_HUMAN			PEAKS DB
VFDEAVRV	28.75	933.4919	8	-0.5	467.7530	53.29	8.65E7	5	F5:16797	P2NC20191010_ncroft_C1R-B7-elution_pool5.raw	1	1	sp|Q8NFZ0|FBH1_HUMAN:tr|F6UZG9|F6UZG9_HUMAN			PEAKS DB
KPSKIPTM	28.74	900.5103	8	-0.3	451.2623	25.95	1.09E6	9	F9:6182	P2NC20191010_ncroft_C1R-B7-elution_pool9.raw	1	1	sp|Q9UPN3|MACF1_HUMAN:tr|H3BPE1|H3BPE1_HUMAN:tr|H3BQK9|H3BQK9_HUMAN			PEAKS DB
HSEVPVSL	28.73	866.4498	8	2.7	434.2333	47.57	9.41E6	4	F4:14455	P2NC20191010_ncroft_C1R-B7-elution_pool4.raw	2	2	sp|Q01082|SPTB2_HUMAN:tr|A0A087WUZ3|A0A087WUZ3_HUMAN			PEAKS DB
LFDEFM(+15.99)EM(+15.99)	28.73	1092.4143	8	3.6	547.2164	89.64	1.5E7	5	F5:30403	P2NC20191010_ncroft_C1R-B7-elution_pool5.raw	1	1	sp|A1A5B4|ANO9_HUMAN	Oxidation (M)	M6:Oxidation (M):1000.00;M8:Oxidation (M):1000.00	PEAKS DB
YDGKVMKL	28.72	952.5052	8	2.6	477.2611	40.71	6.9E5	5	F5:12111	P2NC20191010_ncroft_C1R-B7-elution_pool5.raw	1	1	sp|P11387|TOP1_HUMAN			PEAKS DB
DFDLHSEL	28.71	974.4345	8	2.0	488.2255	79.50	6.82E7	8	F8:26710	P2NC20191010_ncroft_C1R-B7-elution_pool8.raw	1	1	sp|Q69YN4|VIR_HUMAN			PEAKS DB
RPLLRNSL	28.68	967.5927	8	2.4	484.8048	32.29	1.75E7	4	F4:8742	P2NC20191010_ncroft_C1R-B7-elution_pool4.raw	2	2	sp|Q9Y6Q9|NCOA3_HUMAN			PEAKS DB
PTGHTLRL	28.68	893.5083	8	0.7	447.7617	28.98	6.69E5	4	F4:7439	P2NC20191010_ncroft_C1R-B7-elution_pool4.raw	1	1	tr|A0A087WXS7|A0A087WXS7_HUMAN:sp|O43681|ASNA_HUMAN:tr|K7ERW9|K7ERW9_HUMAN			PEAKS DB
YPTLHVVL	28.67	940.5382	8	2.8	471.2777	76.69	8.43E6	6	F6:25852	P2NC20191010_ncroft_C1R-B7-elution_pool6.raw	2	2	sp|Q9NWK9|BCD1_HUMAN			PEAKS DB
FPAPGKTV	28.67	815.4541	8	0.3	408.7344	34.96	4.8E6	9	F9:9719	P2NC20191010_ncroft_C1R-B7-elution_pool9.raw	2	2	sp|Q9H6A0|DEN2D_HUMAN			PEAKS DB
VYDAVGM(+15.99)L	28.66	882.4157	8	1.3	442.2157	70.70	1.5E6	1	F1:23200	P2NC20191010_ncroft_C1R-B7-elution_pool1.raw	1	1	sp|Q9BYT8|NEUL_HUMAN	Oxidation (M)	M7:Oxidation (M):1000.00	PEAKS DB
SPLKSHPL	28.66	877.5021	8	0.5	439.7586	24.77	2.64E5	9	F9:5735	P2NC20191010_ncroft_C1R-B7-elution_pool9.raw	1	1	sp|Q15697|ZN174_HUMAN			PEAKS DB
PNAKIKEL	28.65	911.5439	8	0.2	456.7794	34.34	3.77E5	3	F3:9431	P2NC20191010_ncroft_C1R-B7-elution_pool3.raw	1	1	sp|Q9UBZ9|REV1_HUMAN			PEAKS DB
HPTVLQKL	28.65	934.5600	8	3.2	468.2888	32.07	5.18E5	5	F5:8702	P2NC20191010_ncroft_C1R-B7-elution_pool5.raw	1	1	sp|Q9BY12|SCAPE_HUMAN			PEAKS DB
KPFLGIGL	28.62	843.5218	8	3.2	422.7695	82.97	1.88E8	9	F9:28021	P2NC20191010_ncroft_C1R-B7-elution_pool9.raw	2	2	sp|Q14974|IMB1_HUMAN			PEAKS DB
LPHWGSEL	28.61	937.4658	8	1.3	469.7408	65.65	2.09E7	1	F1:21291	P2NC20191010_ncroft_C1R-B7-elution_pool1.raw	2	2	sp|Q9UQQ2|SH2B3_HUMAN			PEAKS DB
SDVVSREL	28.59	903.4661	8	3.3	452.7418	35.97	5.06E6	9	F9:10134	P2NC20191010_ncroft_C1R-B7-elution_pool9.raw	1	1	sp|Q15051|IQCB1_HUMAN			PEAKS DB
QPTHPIRL	28.58	960.5505	8	-1.0	481.2820	27.08	2.31E7	3	F3:6619	P2NC20191010_ncroft_C1R-B7-elution_pool3.raw	1	1	sp|P63104|1433Z_HUMAN:tr|E7EX29|E7EX29_HUMAN:sp|P31946|1433B_HUMAN:sp|P27348|1433T_HUMAN:sp|P61981|1433G_HUMAN:sp|Q04917|1433F_HUMAN			PEAKS DB
SPSHHWQL	28.57	990.4672	8	2.6	496.2421	30.88	1.07E6	6	F6:8245	P2NC20191010_ncroft_C1R-B7-elution_pool6.raw	1	1	sp|Q6F5E8|CARL2_HUMAN			PEAKS DB
WAERLFPA	28.56	988.5130	8	2.0	495.2648	74.41	3.22E6	3	F3:24658	P2NC20191010_ncroft_C1R-B7-elution_pool3.raw	1	1	tr|D6REW1|D6REW1_HUMAN:sp|Q9Y255|PRLD1_HUMAN			PEAKS DB
SPKQGVSL	28.56	814.4548	8	3.1	408.2360	27.19	0	8	F8:6707	P2NC20191010_ncroft_C1R-B7-elution_pool8.raw	0	0	tr|A0A0A0MTR7|A0A0A0MTR7_HUMAN:sp|Q63HN8|RN213_HUMAN:tr|A0A0A0MTC1|A0A0A0MTC1_HUMAN			PEAKS DB
WTLKRQIL	28.53	1056.6444	8	-0.6	529.3292	50.32	7.72E5	1	F1:15489	P2NC20191010_ncroft_C1R-B7-elution_pool1.raw	1	1	sp|Q9NYK1|TLR7_HUMAN			PEAKS DB
PGVRAVEL	28.52	839.4865	8	1.6	420.7512	44.88	2.43E6	4	F4:13437	P2NC20191010_ncroft_C1R-B7-elution_pool4.raw	2	2	tr|A0A096LNV3|A0A096LNV3_HUMAN:tr|A0A096LP02|A0A096LP02_HUMAN:sp|Q9Y508|RN114_HUMAN			PEAKS DB
SPTFLRAL	28.50	903.5178	8	0.9	452.7665	67.71	4.4E7	4	F4:22019	P2NC20191010_ncroft_C1R-B7-elution_pool4.raw	1	1	sp|O43432|IF4G3_HUMAN:tr|A0A0A0MSA7|A0A0A0MSA7_HUMAN:tr|A0A0U1RQK7|A0A0U1RQK7_HUMAN			PEAKS DB
QPSLKRSL	28.49	927.5501	8	1.2	464.7829	25.67	3.78E7	8	F8:6112	P2NC20191010_ncroft_C1R-B7-elution_pool8.raw	1	1	sp|O43242|PSMD3_HUMAN			PEAKS DB
SPEKKPKI	28.48	925.5596	8	-4.2	463.7852	18.38	2.71E6	5	F5:3322	P2NC20191010_ncroft_C1R-B7-elution_pool5.raw	2	2	sp|O76021|RL1D1_HUMAN			PEAKS DB
SNDGPVKV	28.48	814.4185	8	0.9	408.2169	26.81	5.65E5	6	F6:6601	P2NC20191010_ncroft_C1R-B7-elution_pool6.raw	1	1	sp|P30101|PDIA3_HUMAN			PEAKS DB
SPALKARL	28.44	854.5338	8	1.3	428.2747	27.33	1.75E6	1	F1:6670	P2NC20191010_ncroft_C1R-B7-elution_pool1.raw	2	2	sp|Q86XA9|HTR5A_HUMAN:tr|F5H619|F5H619_HUMAN			PEAKS DB
PM(+15.99)IKKIAF	28.44	962.5623	8	3.9	482.2903	39.72	3.91E5	9	F9:11540	P2NC20191010_ncroft_C1R-B7-elution_pool9.raw	1	1	sp|Q5UIP0|RIF1_HUMAN	Oxidation (M)	M2:Oxidation (M):1000.00	PEAKS DB
SPHGPSKL	28.44	821.4395	8	-1.1	411.7266	19.45	2.35E5	5	F5:3779	P2NC20191010_ncroft_C1R-B7-elution_pool5.raw	1	1	tr|A0A087WVI8|A0A087WVI8_HUMAN:sp|Q8IUC6|TCAM1_HUMAN			PEAKS DB
PKYFKEAL	28.42	994.5487	8	1.1	498.2822	52.51	3.57E5	9	F9:16375	P2NC20191010_ncroft_C1R-B7-elution_pool9.raw	1	1	sp|Q86TN4|TRPT1_HUMAN			PEAKS DB
SPRLSSSL	28.42	845.4606	8	2.2	423.7385	33.08	3.29E7	1	F1:8961	P2NC20191010_ncroft_C1R-B7-elution_pool1.raw	1	1	tr|F8VZN8|F8VZN8_HUMAN:sp|O14974|MYPT1_HUMAN			PEAKS DB
RPQLGRPM(+15.99)	28.42	969.5178	8	-0.4	485.7660	21.51	5.55E7	9	F9:4482	P2NC20191010_ncroft_C1R-B7-elution_pool9.raw	2	2	sp|P12074|CX6A1_HUMAN	Oxidation (M)	M8:Oxidation (M):1000.00	PEAKS DB
EHHGQVRL	28.39	974.5046	8	-0.3	488.2594	20.22	0	8	F8:3943	P2NC20191010_ncroft_C1R-B7-elution_pool8.raw	0	0	sp|Q6P1K8|T2H2L_HUMAN:sp|Q13888|TF2H2_HUMAN			PEAKS DB
KPSKIPTM(+15.99)	28.39	916.5052	8	-4.3	459.2579	19.51	2.35E6	9	F9:3732	P2NC20191010_ncroft_C1R-B7-elution_pool9.raw	2	2	sp|Q9UPN3|MACF1_HUMAN:tr|H3BPE1|H3BPE1_HUMAN:tr|H3BQK9|H3BQK9_HUMAN	Oxidation (M)	M8:Oxidation (M):1000.00	PEAKS DB
DDVSLTHL	28.39	898.4396	8	0.9	450.2275	63.64	1.72E5	6	F6:20875	P2NC20191010_ncroft_C1R-B7-elution_pool6.raw	1	1	sp|P35232|PHB_HUMAN:tr|C9JZ20|C9JZ20_HUMAN:tr|E7ESE2|E7ESE2_HUMAN:tr|E9PCW0|E9PCW0_HUMAN:tr|C9JW96|C9JW96_HUMAN			PEAKS DB
VPTKRPPV	28.38	892.5494	8	1.3	447.2825	21.65	1.76E7	5	F5:4601	P2NC20191010_ncroft_C1R-B7-elution_pool5.raw	1	1	sp|P62424|RL7A_HUMAN			PEAKS DB
RPTPKNSL	28.37	911.5189	8	-1.4	456.7661	20.12	3.81E6	4	F4:4003	P2NC20191010_ncroft_C1R-B7-elution_pool4.raw	2	2	sp|O95168|NDUB4_HUMAN			PEAKS DB
FFVPHGYL	28.36	978.4963	8	0.7	490.2557	80.27	1.68E6	6	F6:27164	P2NC20191010_ncroft_C1R-B7-elution_pool6.raw	1	1	sp|Q13111|CAF1A_HUMAN			PEAKS DB
M(+15.99)PVGRNVL	28.35	900.4851	8	1.2	451.2504	31.74	7.3E6	4	F4:8451	P2NC20191010_ncroft_C1R-B7-elution_pool4.raw	1	1	sp|P10586|PTPRF_HUMAN	Oxidation (M)	M1:Oxidation (M):1000.00	PEAKS DB
SPLKGLSL	28.35	813.4960	8	1.3	407.7558	58.94	1.53E8	9	F9:18938	P2NC20191010_ncroft_C1R-B7-elution_pool9.raw	1	1	sp|P31350|RIR2_HUMAN			PEAKS DB
APATRAAL	28.30	769.4446	8	0.2	385.7296	25.34	1.74E7	6	F6:6005	P2NC20191010_ncroft_C1R-B7-elution_pool6.raw	1	1	sp|Q8N697|S15A4_HUMAN			PEAKS DB
YMDTSHLF	28.28	1012.4324	8	0.2	507.2236	72.96	2.03E6	9	F9:24370	P2NC20191010_ncroft_C1R-B7-elution_pool9.raw	1	1	tr|E7EPN9|E7EPN9_HUMAN:sp|Q9Y520|PRC2C_HUMAN			PEAKS DB
KPATGFTL	28.25	833.4647	8	2.6	417.7407	45.53	6.2E7	7	F7:13733	P2NC20191010_ncroft_C1R-B7-elution_pool7.raw	1	1	tr|Q5JRG1|Q5JRG1_HUMAN:tr|H7BYF2|H7BYF2_HUMAN:sp|Q9BVL2|NUP58_HUMAN			PEAKS DB
APEEHPTL	28.25	892.4290	8	0.0	447.2218	29.49	2.91E5	8	F8:7590	P2NC20191010_ncroft_C1R-B7-elution_pool8.raw	1	1	sp|P63267|ACTH_HUMAN:sp|P68032|ACTC_HUMAN:sp|P68133|ACTS_HUMAN:sp|P62736|ACTA_HUMAN			PEAKS DB
ARPATSTL	28.24	815.4501	8	1.5	408.7329	24.12	1.4E7	6	F6:5511	P2NC20191010_ncroft_C1R-B7-elution_pool6.raw	2	2	tr|E7EUU4|E7EUU4_HUMAN			PEAKS DB
SPRWGGIM	28.23	902.4432	8	2.1	452.2298	58.21	2.62E7	9	F9:18605	P2NC20191010_ncroft_C1R-B7-elution_pool9.raw	2	2	sp|Q96S52|PIGS_HUMAN			PEAKS DB
KPLSKTAL	28.23	856.5381	8	2.0	429.2772	23.32	2.6E6	8	F8:5162	P2NC20191010_ncroft_C1R-B7-elution_pool8.raw	1	1	tr|F8WAE5|F8WAE5_HUMAN:sp|Q9BY44|EIF2A_HUMAN			PEAKS DB
LFDEYHKL	28.22	1063.5338	8	0.6	532.7745	49.13	1.46E7	6	F6:15264	P2NC20191010_ncroft_C1R-B7-elution_pool6.raw	1	1	sp|Q14680|MELK_HUMAN			PEAKS DB
SPAIKKQL	28.14	883.5491	8	-1.4	442.7812	21.66	3.92E5	6	F6:4544	P2NC20191010_ncroft_C1R-B7-elution_pool6.raw	1	1	sp|Q9Y4B6|DCAF1_HUMAN			PEAKS DB
SFDSTVRL	28.13	923.4712	8	2.2	462.7439	55.40	6.94E8	7	F7:17489	P2NC20191010_ncroft_C1R-B7-elution_pool7.raw	2	2	tr|A0A0D9SF63|A0A0D9SF63_HUMAN:sp|Q9BZK7|TBL1R_HUMAN			PEAKS DB
LPHSTAAL	28.10	808.4443	8	2.5	405.2304	32.90	6.82E7	9	F9:8957	P2NC20191010_ncroft_C1R-B7-elution_pool9.raw	2	2	sp|Q2T9J0|TYSD1_HUMAN			PEAKS DB
RPRPPITL	28.10	948.5869	8	1.1	475.3012	36.08	5.09E7	6	F6:10286	P2NC20191010_ncroft_C1R-B7-elution_pool6.raw	1	1	sp|Q9H0E3|SP130_HUMAN:tr|H7BXF5|H7BXF5_HUMAN:tr|A0A2R8YDB8|A0A2R8YDB8_HUMAN			PEAKS DB
FQDAYVLL	28.10	967.5015	8	1.0	484.7585	107.17	1.12E7	8	F8:36762	P2NC20191010_ncroft_C1R-B7-elution_pool8.raw	1	1	sp|P10809|CH60_HUMAN			PEAKS DB
APVPGIKI	28.10	793.5061	8	1.5	397.7609	54.87	1.32E7	7	F7:17391	P2NC20191010_ncroft_C1R-B7-elution_pool7.raw	1	1	sp|Q96QC0|PP1RA_HUMAN			PEAKS DB
FYDKFILL	28.08	1057.5847	8	2.6	529.8010	102.61	1.9E6	1	F1:34854	P2NC20191010_ncroft_C1R-B7-elution_pool1.raw	1	1	tr|A0A087WU64|A0A087WU64_HUMAN:sp|P09884|DPOLA_HUMAN:tr|A6NMQ1|A6NMQ1_HUMAN			PEAKS DB
SPVTKIM(+15.99)L	28.05	903.5099	8	2.1	452.7632	48.57	2.83E6	9	F9:14907	P2NC20191010_ncroft_C1R-B7-elution_pool9.raw	1	1	tr|M0R2P6|M0R2P6_HUMAN:sp|Q8TBC3|SHKB1_HUMAN:sp|Q9Y597|KCTD3_HUMAN	Oxidation (M)	M7:Oxidation (M):1000.00	PEAKS DB
LPRAALGV	28.05	795.4966	8	1.6	398.7562	46.51	8.42E6	4	F4:14086	P2NC20191010_ncroft_C1R-B7-elution_pool4.raw	2	2	sp|Q9NWW0|HPIP_HUMAN			PEAKS DB
VPAPKLAL	28.05	807.5218	8	0.7	404.7685	56.12	1.77E7	7	F7:17830	P2NC20191010_ncroft_C1R-B7-elution_pool7.raw	2	2	sp|Q14137|BOP1_HUMAN			PEAKS DB
SPDRIPSL	28.05	883.4763	8	2.0	442.7463	49.77	3.96E6	5	F5:15452	P2NC20191010_ncroft_C1R-B7-elution_pool5.raw	1	1	tr|A0A2R8Y5U1|A0A2R8Y5U1_HUMAN:tr|Q76L82|Q76L82_HUMAN:sp|Q8IXJ9|ASXL1_HUMAN			PEAKS DB
SYDEARNL	28.04	966.4407	8	2.5	484.2288	31.72	0	7	F7:8533	P2NC20191010_ncroft_C1R-B7-elution_pool7.raw	0	0	sp|Q01082|SPTB2_HUMAN:tr|A0A087WUZ3|A0A087WUZ3_HUMAN:sp|O15020|SPTN2_HUMAN:sp|P11277|SPTB1_HUMAN			PEAKS DB
SPRQTLEL	28.03	942.5134	8	-0.4	472.2638	39.45	4.72E8	5	F5:11592	P2NC20191010_ncroft_C1R-B7-elution_pool5.raw	2	2	sp|Q6ZS81|WDFY4_HUMAN			PEAKS DB
NWDIAHMI	28.03	998.4644	8	2.5	500.2407	95.67	4.93E5	1	F1:32419	P2NC20191010_ncroft_C1R-B7-elution_pool1.raw	1	1	sp|P28070|PSB4_HUMAN			PEAKS DB
SPGHLPTL	28.02	820.4443	8	2.2	411.2303	46.67	4.16E6	6	F6:14336	P2NC20191010_ncroft_C1R-B7-elution_pool6.raw	1	1	tr|K7EQF5|K7EQF5_HUMAN			PEAKS DB
SPYPGLRL	28.02	901.5021	8	1.9	451.7592	60.48	1.04E7	9	F9:19517	P2NC20191010_ncroft_C1R-B7-elution_pool9.raw	1	1	sp|P17405|ASM_HUMAN			PEAKS DB
PHLPGKTF	28.01	895.4916	8	2.2	448.7540	52.82	2.42E6	9	F9:16591	P2NC20191010_ncroft_C1R-B7-elution_pool9.raw	1	1	sp|Q96JH7|VCIP1_HUMAN			PEAKS DB
FPATRNVL	28.00	916.5130	8	1.8	459.2646	46.64	3.71E7	6	F6:14230	P2NC20191010_ncroft_C1R-B7-elution_pool6.raw	2	2	sp|Q8N766|EMC1_HUMAN			PEAKS DB
SPDILPM(+15.99)F	27.98	934.4470	8	1.9	468.2316	105.48	5.02E5	7	F7:35918	P2NC20191010_ncroft_C1R-B7-elution_pool7.raw	1	1	tr|A0A1W2PQA9|A0A1W2PQA9_HUMAN	Oxidation (M)	M7:Oxidation (M):1000.00	PEAKS DB
IPEHFGAV	27.97	868.4443	8	2.2	435.2304	46.59	2.4E6	4	F4:14133	P2NC20191010_ncroft_C1R-B7-elution_pool4.raw	1	1	sp|Q32P44|EMAL3_HUMAN			PEAKS DB
FVDNHVEL	27.96	971.4712	8	1.4	486.7435	51.54	3.74E6	5	F5:16092	P2NC20191010_ncroft_C1R-B7-elution_pool5.raw	1	1	tr|E9PPJ1|E9PPJ1_HUMAN:sp|Q8NG31|KNL1_HUMAN			PEAKS DB
LPRAFPAL	27.93	883.5280	8	1.9	442.7721	70.27	7.92E6	3	F3:23223	P2NC20191010_ncroft_C1R-B7-elution_pool3.raw	2	2	sp|Q96J42|TXD15_HUMAN			PEAKS DB
SPAKVPEL	27.89	839.4752	8	2.6	420.7460	39.70	7.68E6	3	F3:11516	P2NC20191010_ncroft_C1R-B7-elution_pool3.raw	1	1	sp|Q5JVS0|HABP4_HUMAN			PEAKS DB
SPYPGSKV	27.88	833.4283	8	2.8	417.7226	25.93	3.46E5	5	F5:6333	P2NC20191010_ncroft_C1R-B7-elution_pool5.raw	1	1	tr|D6RAW2|D6RAW2_HUMAN:sp|Q9BW91|NUDT9_HUMAN			PEAKS DB
APGVRM(+15.99)AL	27.86	829.4480	8	2.1	415.7321	30.23	0	6	F6:7964	P2NC20191010_ncroft_C1R-B7-elution_pool6.raw	0	0	sp|Q9H6A9|PCX3_HUMAN	Oxidation (M)	M6:Oxidation (M):1000.00	PEAKS DB
HLDEAIHV	27.82	932.4716	8	3.8	467.2448	35.66	2.24E5	4	F4:9995	P2NC20191010_ncroft_C1R-B7-elution_pool4.raw	1	1	sp|P15923|TFE2_HUMAN:tr|X6REB3|X6REB3_HUMAN			PEAKS DB
IPDSHIVL	27.75	892.5018	8	1.3	447.2588	59.72	5.47E7	7	F7:19325	P2NC20191010_ncroft_C1R-B7-elution_pool7.raw	2	2	sp|Q92643|GPI8_HUMAN:tr|A6NEM5|A6NEM5_HUMAN			PEAKS DB
TPRPGISV	27.74	825.4708	8	3.2	413.7440	34.35	5.53E6	1	F1:9430	P2NC20191010_ncroft_C1R-B7-elution_pool1.raw	3	3	sp|Q8NEZ4|KMT2C_HUMAN			PEAKS DB
LPELKSTL	27.72	899.5328	8	2.6	450.7748	56.33	8.74E7	6	F6:17954	P2NC20191010_ncroft_C1R-B7-elution_pool6.raw	2	2	sp|Q15021|CND1_HUMAN			PEAKS DB
SPSPKTSL	27.69	815.4388	8	0.2	408.7268	25.34	4.13E7	6	F6:6090	P2NC20191010_ncroft_C1R-B7-elution_pool6.raw	2	2	sp|Q16666|IF16_HUMAN			PEAKS DB
YFDRAALF	27.67	1001.4970	8	3.2	501.7574	76.99	4.69E6	4	F4:25536	P2NC20191010_ncroft_C1R-B7-elution_pool4.raw	1	1	sp|Q9BZH6|WDR11_HUMAN			PEAKS DB
SPDIKQEL	27.67	928.4865	8	2.9	465.2519	39.44	2.34E6	1	F1:11375	P2NC20191010_ncroft_C1R-B7-elution_pool1.raw	1	1	tr|K7ERG0|K7ERG0_HUMAN:sp|Q8WX94|NALP7_HUMAN:tr|A0A0G2JMB6|A0A0G2JMB6_HUMAN:tr|A0A0G2JNK3|A0A0G2JNK3_HUMAN:tr|A0A0G2JPB6|A0A0G2JPB6_HUMAN:tr|A0A0G2JP37|A0A0G2JP37_HUMAN:tr|A0A0G2JNC8|A0A0G2JNC8_HUMAN:tr|A0A0G2JLQ8|A0A0G2JLQ8_HUMAN:tr|A0A0G2JMG8|A0A0G2JMG8_HUMAN:tr|A0A0G2JLX3|A0A0G2JLX3_HUMAN:tr|J3KN39|J3KN39_HUMAN:sp|Q9NX02|NALP2_HUMAN:tr|A0A0G2JPQ2|A0A0G2JPQ2_HUMAN			PEAKS DB
M(+15.99)PTQLHSL	27.65	941.4641	8	0.9	471.7397	32.27	0	4	F4:8722	P2NC20191010_ncroft_C1R-B7-elution_pool4.raw	0	0	sp|Q9H116|GZF1_HUMAN	Oxidation (M)	M1:Oxidation (M):1000.00	PEAKS DB
HPFLGREV	27.64	953.5082	8	2.2	477.7625	33.52	3.52E6	4	F4:9239	P2NC20191010_ncroft_C1R-B7-elution_pool4.raw	1	1	sp|O43464|HTRA2_HUMAN			PEAKS DB
APHNPAPP	27.64	799.3976	8	1.4	400.7067	21.37	1.29E5	3	F3:4424	P2NC20191010_ncroft_C1R-B7-elution_pool3.raw	1	1	tr|E9PS44|E9PS44_HUMAN:sp|Q01628|IFM3_HUMAN			PEAKS DB
IYDVLIRL	27.63	1003.6066	8	1.3	502.8112	91.63	3.85E7	5	F5:31811	P2NC20191010_ncroft_C1R-B7-elution_pool5.raw	1	1	sp|Q9H6R4|NOL6_HUMAN			PEAKS DB
YFDEHYEY	27.58	1164.4399	8	2.6	583.2288	57.61	1.33E7	4	F4:18292	P2NC20191010_ncroft_C1R-B7-elution_pool4.raw	2	2	sp|P33552|CKS2_HUMAN			PEAKS DB
FPGKGKAL	27.56	816.4857	8	1.8	409.2509	25.07	0	8	F8:5871	P2NC20191010_ncroft_C1R-B7-elution_pool8.raw	0	0	tr|H0Y3P2|H0Y3P2_HUMAN:tr|D3DQV9|D3DQV9_HUMAN:sp|P78344|IF4G2_HUMAN			PEAKS DB
SPQKSTVL	27.53	858.4811	8	-0.3	430.2477	24.75	1.49E7	7	F7:5780	P2NC20191010_ncroft_C1R-B7-elution_pool7.raw	1	1	sp|Q9NVP1|DDX18_HUMAN			PEAKS DB
APFHLPAL	27.53	864.4857	8	1.5	433.2508	82.43	1.32E6	9	F9:27881	P2NC20191010_ncroft_C1R-B7-elution_pool9.raw	1	1	tr|M0R3C3|M0R3C3_HUMAN			PEAKS DB
YPVPKPAL	27.47	883.5167	8	3.4	442.7672	52.60	1.11E6	4	F4:16378	P2NC20191010_ncroft_C1R-B7-elution_pool4.raw	2	2	tr|H3BQ26|H3BQ26_HUMAN:tr|J3KRI7|J3KRI7_HUMAN:tr|A0A3B3IT38|A0A3B3IT38_HUMAN:tr|J3QLW9|J3QLW9_HUMAN:tr|J3KSN3|J3KSN3_HUMAN:tr|H3BQI6|H3BQI6_HUMAN:sp|P17023|ZNF19_HUMAN			PEAKS DB
PNIPGKSL	27.44	824.4756	8	0.6	413.2453	60.45	6.03E5	7	F7:19509	P2NC20191010_ncroft_C1R-B7-elution_pool7.raw	1	1	sp|O15121|DEGS1_HUMAN:tr|E7EMA0|E7EMA0_HUMAN			PEAKS DB
HPELHAEL	27.42	944.4716	8	0.4	473.2433	32.08	4.12E5	3	F3:8569	P2NC20191010_ncroft_C1R-B7-elution_pool3.raw	1	1	sp|Q96G74|OTUD5_HUMAN			PEAKS DB
KPGNFPSL	27.41	858.4599	8	0.6	430.2375	49.29	1.94E7	7	F7:15296	P2NC20191010_ncroft_C1R-B7-elution_pool7.raw	2	2	tr|J3QQW9|J3QQW9_HUMAN:sp|Q15022|SUZ12_HUMAN			PEAKS DB
SPGHGSPL	27.41	750.3660	8	1.6	376.1909	24.27	5.22E6	6	F6:5588	P2NC20191010_ncroft_C1R-B7-elution_pool6.raw	1	1	sp|Q8TEQ0|SNX29_HUMAN			PEAKS DB
DVAAFNKI	27.39	876.4705	8	2.1	439.2434	57.14	9.83E4	5	F5:18280	P2NC20191010_ncroft_C1R-B7-elution_pool5.raw	1	1	sp|P24534|EF1B_HUMAN			PEAKS DB
IFDEGHML	27.38	960.4375	8	2.0	481.2270	67.09	5.8E6	9	F9:22103	P2NC20191010_ncroft_C1R-B7-elution_pool9.raw	1	1	sp|Q9H4L7|SMRCD_HUMAN			PEAKS DB
APQLHPIL	27.35	887.5228	8	0.7	444.7690	55.59	8.24E6	8	F8:17517	P2NC20191010_ncroft_C1R-B7-elution_pool8.raw	1	1	sp|Q8IXT1|DDIAS_HUMAN			PEAKS DB
VFDETGHF	27.34	950.4134	8	3.6	476.2157	52.07	9.48E6	4	F4:16193	P2NC20191010_ncroft_C1R-B7-elution_pool4.raw	1	1	tr|F5H7P7|F5H7P7_HUMAN:sp|Q96BP3|PPWD1_HUMAN:tr|H0Y8N5|H0Y8N5_HUMAN			PEAKS DB
EADFPVYF	27.34	986.4385	8	3.1	494.2280	116.97	1.35E6	1	F1:39687	P2NC20191010_ncroft_C1R-B7-elution_pool1.raw	3	3	sp|Q9BXC9|BBS2_HUMAN			PEAKS DB
IFDEAEKL	27.34	963.4913	8	2.4	482.7541	58.06	4.74E8	5	F5:18603	P2NC20191010_ncroft_C1R-B7-elution_pool5.raw	3	3	tr|Q5W0C6|Q5W0C6_HUMAN:sp|Q9H497|TOR3A_HUMAN			PEAKS DB
VPRFAVGI	27.32	857.5123	8	1.1	429.7639	66.68	3.66E6	2	F2:21312	P2NC20191010_ncroft_C1R-B7-elution_pool2.raw	1	1	sp|Q96I24|FUBP3_HUMAN			PEAKS DB
RPYEKGRL	27.31	1017.5719	8	-2.9	509.7917	19.49	9.67E6	6	F6:3663	P2NC20191010_ncroft_C1R-B7-elution_pool6.raw	1	1	sp|P31689|DNJA1_HUMAN			PEAKS DB
NFDRFSEM(+15.99)	27.30	1060.4283	8	4.8	531.2240	41.30	4.23E7	7	F7:12174	P2NC20191010_ncroft_C1R-B7-elution_pool7.raw	2	2	tr|B4DDC6|B4DDC6_HUMAN:sp|Q15185|TEBP_HUMAN:tr|A0A087WYT3|A0A087WYT3_HUMAN	Oxidation (M)	M8:Oxidation (M):1000.00	PEAKS DB
SPFKGTLL	27.29	861.4960	8	0.8	431.7556	58.76	8.86E6	1	F1:18625	P2NC20191010_ncroft_C1R-B7-elution_pool1.raw	2	2	sp|Q6MZN7|HCP5_HUMAN			PEAKS DB
PPPPHRPL	27.29	909.5184	8	1.4	455.7672	26.73	1.04E7	7	F7:6526	P2NC20191010_ncroft_C1R-B7-elution_pool7.raw	2	2	tr|E7EPN9|E7EPN9_HUMAN:sp|Q9Y520|PRC2C_HUMAN			PEAKS DB
FVVDPHSF	27.26	946.4548	8	1.8	474.2356	70.74	1.31E6	8	F8:23445	P2NC20191010_ncroft_C1R-B7-elution_pool8.raw	1	1	sp|Q9NXX6|NSE4A_HUMAN			PEAKS DB
SPGLKSVL	27.25	799.4803	8	2.1	400.7483	45.23	4.71E7	6	F6:13765	P2NC20191010_ncroft_C1R-B7-elution_pool6.raw	2	2	tr|B1ALB4|B1ALB4_HUMAN:sp|Q92540|SMG7_HUMAN:tr|E9PD50|E9PD50_HUMAN			PEAKS DB
IFDEGHM(+15.99)L	27.25	976.4324	8	1.2	489.2240	49.14	1.65E7	9	F9:15173	P2NC20191010_ncroft_C1R-B7-elution_pool9.raw	2	2	sp|Q9H4L7|SMRCD_HUMAN	Oxidation (M)	M7:Oxidation (M):1000.00	PEAKS DB
RPVRLAEF	27.24	986.5661	8	2.4	494.2915	37.48	2.61E7	7	F7:10763	P2NC20191010_ncroft_C1R-B7-elution_pool7.raw	1	1	sp|Q8IYU8|MICU2_HUMAN			PEAKS DB
PYPRPIHL	27.23	991.5603	8	-1.9	496.7865	55.13	5.45E7	9	F9:17321	P2NC20191010_ncroft_C1R-B7-elution_pool9.raw	2	2	sp|O43325|LYRM1_HUMAN			PEAKS DB
KPFLRPEL	27.21	998.5912	8	1.6	500.3037	42.64	1.39E7	8	F8:12643	P2NC20191010_ncroft_C1R-B7-elution_pool8.raw	1	1	sp|O95155|UBE4B_HUMAN			PEAKS DB
RPQELPRL	27.21	1007.5876	8	0.8	504.8015	34.50	8.96E6	5	F5:9669	P2NC20191010_ncroft_C1R-B7-elution_pool5.raw	1	1	sp|Q9BTY2|FUCO2_HUMAN			PEAKS DB
RPQQNPVL	27.18	950.5297	8	3.4	476.2737	28.81	3.96E6	9	F9:7292	P2NC20191010_ncroft_C1R-B7-elution_pool9.raw	2	2	sp|P56192|SYMC_HUMAN			PEAKS DB
VPHYRQAL	27.17	982.5348	8	1.7	492.2755	27.73	2.4E6	9	F9:6889	P2NC20191010_ncroft_C1R-B7-elution_pool9.raw	1	1	sp|P67870|CSK2B_HUMAN:tr|Q5SRQ6|Q5SRQ6_HUMAN			PEAKS DB
HPVVTPAL	27.16	832.4807	8	2.8	417.2488	42.61	6.62E5	4	F4:12644	P2NC20191010_ncroft_C1R-B7-elution_pool4.raw	1	1	tr|E9PFK5|E9PFK5_HUMAN:sp|P78316|NOP14_HUMAN			PEAKS DB
APTPIQAL	27.16	809.4647	8	0.9	405.7400	69.21	5.22E6	5	F5:22813	P2NC20191010_ncroft_C1R-B7-elution_pool5.raw	2	2	tr|G3V529|G3V529_HUMAN:sp|Q9GZR7|DDX24_HUMAN			PEAKS DB
TTDDFVKM(+15.99)	27.14	971.4270	8	1.9	486.7217	31.22	1.24E6	4	F4:8270	P2NC20191010_ncroft_C1R-B7-elution_pool4.raw	1	1	sp|Q6YN16|HSDL2_HUMAN	Oxidation (M)	M8:Oxidation (M):1000.00	PEAKS DB
APYGRITL	27.12	889.5021	8	1.4	445.7590	52.41	1.18E8	7	F7:16424	P2NC20191010_ncroft_C1R-B7-elution_pool7.raw	1	1	tr|E7EVJ5|E7EVJ5_HUMAN:sp|Q96F07|CYFP2_HUMAN			PEAKS DB
LPRHSIGL	27.11	891.5290	8	0.5	446.7720	32.46	6.81E6	4	F4:8769	P2NC20191010_ncroft_C1R-B7-elution_pool4.raw	1	1	sp|P29597|TYK2_HUMAN			PEAKS DB
PEVTKPSL	27.10	869.4858	8	-1.5	435.7495	45.55	4.67E4	2	F2:13354	P2NC20191010_ncroft_C1R-B7-elution_pool2.raw	1	1	sp|Q9UPQ9|TNR6B_HUMAN			PEAKS DB
KPYWHQSM(+15.99)	27.08	1091.4858	8	0.3	546.7504	23.07	2.42E5	1	F1:4950	P2NC20191010_ncroft_C1R-B7-elution_pool1.raw	1	1	sp|O95831|AIFM1_HUMAN	Oxidation (M)	M8:Oxidation (M):1000.00	PEAKS DB
TFDTHALV	27.07	902.4498	8	1.7	452.2329	56.94	0	6	F6:18256	P2NC20191010_ncroft_C1R-B7-elution_pool6.raw	0	0	tr|E9PKQ5|E9PKQ5_HUMAN:tr|H0YD95|H0YD95_HUMAN:tr|E9PRC2|E9PRC2_HUMAN:tr|E9PPJ7|E9PPJ7_HUMAN:tr|J3KN19|J3KN19_HUMAN:sp|Q9GZT6|CC90B_HUMAN			PEAKS DB
SPAPRTAL	27.07	811.4552	8	1.8	406.7356	27.47	2.22E8	6	F6:6831	P2NC20191010_ncroft_C1R-B7-elution_pool6.raw	2	2	sp|Q96RJ3|TR13C_HUMAN			PEAKS DB
KPM(+15.99)AHSEL	27.06	927.4484	8	-2.4	464.7303	18.92	4.92E5	7	F7:3493	P2NC20191010_ncroft_C1R-B7-elution_pool7.raw	1	1	sp|Q8IWV8|UBR2_HUMAN	Oxidation (M)	M3:Oxidation (M):1000.00	PEAKS DB
SPVSRIGL	27.06	827.4865	8	1.4	414.7511	46.03	7.16E7	6	F6:14080	P2NC20191010_ncroft_C1R-B7-elution_pool6.raw	2	2	tr|H3BSJ9|H3BSJ9_HUMAN:tr|H3BRG4|H3BRG4_HUMAN:sp|P22695|QCR2_HUMAN:tr|H3BP04|H3BP04_HUMAN			PEAKS DB
LFPEADKV	27.06	917.4858	8	-0.2	459.7501	51.41	1.89E7	4	F4:15880	P2NC20191010_ncroft_C1R-B7-elution_pool4.raw	2	2	sp|Q99613|EIF3C_HUMAN:sp|B5ME19|EIFCL_HUMAN			PEAKS DB
TPFIRPVM	27.05	959.5262	8	0.6	480.7707	63.87	3.05E6	9	F9:20819	P2NC20191010_ncroft_C1R-B7-elution_pool9.raw	1	1	sp|O95373|IPO7_HUMAN			PEAKS DB
IQDITQRL	27.04	985.5556	8	0.0	493.7851	47.07	2.61E6	3	F3:14351	P2NC20191010_ncroft_C1R-B7-elution_pool3.raw	1	1	sp|P26038|MOES_HUMAN:tr|V9GZ54|V9GZ54_HUMAN			PEAKS DB
PIAKVGVL	27.02	795.5218	8	0.4	398.7683	51.52	5.67E6	6	F6:16193	P2NC20191010_ncroft_C1R-B7-elution_pool6.raw	2	2	sp|Q9UHB6|LIMA1_HUMAN:tr|F8VQE1|F8VQE1_HUMAN:tr|F8VS07|F8VS07_HUMAN			PEAKS DB
VPRPGTAL	27.02	809.4759	8	1.9	405.7460	32.27	1.88E8	9	F9:8705	P2NC20191010_ncroft_C1R-B7-elution_pool9.raw	1	1	tr|F8WF84|F8WF84_HUMAN			PEAKS DB
SPLLKRPV	27.00	908.5807	8	-0.1	455.2976	29.92	0	1	F1:7696	P2NC20191010_ncroft_C1R-B7-elution_pool1.raw	0	0	tr|A0A087WZD4|A0A087WZD4_HUMAN:tr|K7ENL9|K7ENL9_HUMAN:sp|Q96DM3|RMC1_HUMAN			PEAKS DB
EALKSHIM(+15.99)	26.99	943.4797	8	-0.7	472.7468	21.41	4.67E4	1	F1:4374	P2NC20191010_ncroft_C1R-B7-elution_pool1.raw	1	1	tr|E7ENZ3|E7ENZ3_HUMAN:sp|P48643|TCPE_HUMAN	Oxidation (M)	M8:Oxidation (M):1000.00	PEAKS DB
LPQSLPAW	26.99	910.4912	8	3.1	456.2543	94.29	1.97E6	3	F3:31893	P2NC20191010_ncroft_C1R-B7-elution_pool3.raw	2	2	sp|P17861|XBP1_HUMAN:tr|B1AHH2|B1AHH2_HUMAN			PEAKS DB
SPAFHLQL	26.98	911.4865	8	-0.2	456.7504	72.14	0	5	F5:23895	P2NC20191010_ncroft_C1R-B7-elution_pool5.raw	0	0	sp|O15269|SPTC1_HUMAN			PEAKS DB
RPFKGEVV	26.96	930.5287	8	0.9	466.2720	27.59	1.59E6	1	F1:6787	P2NC20191010_ncroft_C1R-B7-elution_pool1.raw	1	1	sp|P62487|RPB7_HUMAN			PEAKS DB
VSDNQVHL	26.89	910.4508	8	2.0	456.2336	33.60	1.25E6	1	F1:9100	P2NC20191010_ncroft_C1R-B7-elution_pool1.raw	1	1	sp|Q5UIP0|RIF1_HUMAN			PEAKS DB
APSPLPKM(+15.99)	26.89	855.4524	8	1.4	428.7341	27.83	5.1E6	4	F4:6984	P2NC20191010_ncroft_C1R-B7-elution_pool4.raw	2	2	sp|Q9BSL1|UBAC1_HUMAN	Oxidation (M)	M8:Oxidation (M):1000.00	PEAKS DB
YPYLGTTM(+15.99)	26.88	960.4263	8	0.4	481.2206	68.26	1.48E6	7	F7:22474	P2NC20191010_ncroft_C1R-B7-elution_pool7.raw	1	1	sp|P02786|TFR1_HUMAN	Oxidation (M)	M8:Oxidation (M):1000.00	PEAKS DB
VPRAPWM(+15.99)E	26.88	1000.4800	8	1.9	501.2482	48.73	5.64E5	8	F8:14944	P2NC20191010_ncroft_C1R-B7-elution_pool8.raw	1	1	sp|P13747|HLAE_HUMAN	Oxidation (M)	M7:Oxidation (M):1000.00	PEAKS DB
FVDTEIRL	26.87	991.5338	8	1.3	496.7748	70.63	6.49E6	1	F1:23186	P2NC20191010_ncroft_C1R-B7-elution_pool1.raw	1	1	sp|Q7Z7G8|VP13B_HUMAN			PEAKS DB
VTDAFARL	26.85	891.4814	8	0.9	446.7484	54.20	5.4E6	8	F8:16974	P2NC20191010_ncroft_C1R-B7-elution_pool8.raw	1	1	sp|Q6ULP2|AFTIN_HUMAN:tr|B8ZZI9|B8ZZI9_HUMAN			PEAKS DB
LFDEAIKL	26.83	947.5327	8	0.6	474.7739	83.09	1.03E6	5	F5:27980	P2NC20191010_ncroft_C1R-B7-elution_pool5.raw	1	1	sp|Q7Z392|TPC11_HUMAN			PEAKS DB
HFEDVTEF	26.79	1022.4345	8	4.0	512.2266	63.63	2.74E6	7	F7:20684	P2NC20191010_ncroft_C1R-B7-elution_pool7.raw	1	1	sp|Q14139|UBE4A_HUMAN			PEAKS DB
SPRKGWAL	26.79	913.5134	8	2.2	457.7650	30.56	1.88E7	6	F6:8056	P2NC20191010_ncroft_C1R-B7-elution_pool6.raw	2	2	sp|O60568|PLOD3_HUMAN			PEAKS DB
APALKRHL	26.77	904.5606	8	-1.2	453.2870	20.89	8.08E5	8	F8:4222	P2NC20191010_ncroft_C1R-B7-elution_pool8.raw	1	1	tr|A0A0B4J1Z8|A0A0B4J1Z8_HUMAN			PEAKS DB
VSDHEATL	26.76	870.4083	8	2.1	436.2124	26.39	2.38E6	6	F6:6426	P2NC20191010_ncroft_C1R-B7-elution_pool6.raw	1	1	sp|P30504|1C04_HUMAN:sp|Q29865|1C18_HUMAN:sp|P30505|1C08_HUMAN:tr|A0A1W2PR11|A0A1W2PR11_HUMAN:sp|Q95604|1C17_HUMAN:tr|A0A1W2PRZ0|A0A1W2PRZ0_HUMAN:tr|A0A140T9W2|A0A140T9W2_HUMAN:sp|P04222|1C03_HUMAN:tr|A0A140T9U0|A0A140T9U0_HUMAN:tr|A0A140T9M0|A0A140T9M0_HUMAN:sp|P10316|1A69_HUMAN:sp|P01892|1A02_HUMAN:tr|A0A140T9I0|A0A140T9I0_HUMAN:tr|A0A140T913|A0A140T913_HUMAN:tr|A0A140T9X5|A0A140T9X5_HUMAN:sp|P…			PEAKS DB
SPVPHPEL	26.75	874.4548	8	2.3	438.2357	42.53	3.12E5	3	F3:12571	P2NC20191010_ncroft_C1R-B7-elution_pool3.raw	1	1	sp|Q96N64|PWP2A_HUMAN			PEAKS DB
APHLVGPH	26.75	826.4449	8	-1.0	414.2293	38.15	0	6	F6:11040	P2NC20191010_ncroft_C1R-B7-elution_pool6.raw	0	0	tr|C9JGM0|C9JGM0_HUMAN:sp|Q96GK7|FAH2A_HUMAN			PEAKS DB
SWDEVIHI	26.72	997.4869	8	4.1	499.7527	89.28	1.89E6	7	F7:30309	P2NC20191010_ncroft_C1R-B7-elution_pool7.raw	1	1	tr|A0A2R8Y6Q1|A0A2R8Y6Q1_HUMAN:tr|A0A2R8Y7E7|A0A2R8Y7E7_HUMAN:sp|Q15813|TBCE_HUMAN:tr|A0A2R8Y5Q8|A0A2R8Y5Q8_HUMAN			PEAKS DB
PAVGRKPL	26.71	836.5232	8	1.9	419.2697	31.96	4.57E5	2	F2:8358	P2NC20191010_ncroft_C1R-B7-elution_pool2.raw	1	1	sp|O14497|ARI1A_HUMAN			PEAKS DB
RPVLWVGV	26.71	924.5545	8	2.4	463.2856	78.11	1.33E7	7	F7:26258	P2NC20191010_ncroft_C1R-B7-elution_pool7.raw	2	2	sp|P20702|ITAX_HUMAN:tr|H3BN02|H3BN02_HUMAN			PEAKS DB
PAKPPRHL	26.71	914.5450	8	-1.5	458.2791	19.40	1.37E6	6	F6:3651	P2NC20191010_ncroft_C1R-B7-elution_pool6.raw	2	2	tr|H7BY83|H7BY83_HUMAN:sp|Q5JSH3|WDR44_HUMAN			PEAKS DB
LPRSAHSL	26.69	879.4926	8	0.2	440.7537	23.70	2.3E6	8	F8:5327	P2NC20191010_ncroft_C1R-B7-elution_pool8.raw	1	1	tr|H0YBR0|H0YBR0_HUMAN:sp|Q96Q05|TPPC9_HUMAN			PEAKS DB
TMDDVVKV	26.68	905.4528	8	1.7	453.7344	48.42	1.47E5	3	F3:14819	P2NC20191010_ncroft_C1R-B7-elution_pool3.raw	1	1	sp|Q9NZJ5|E2AK3_HUMAN			PEAKS DB
SPALLRAL	26.65	839.5228	8	2.3	420.7697	62.85	1.34E7	3	F3:20353	P2NC20191010_ncroft_C1R-B7-elution_pool3.raw	2	2	sp|Q9NXK8|FXL12_HUMAN			PEAKS DB
KPNHTLVL	26.64	920.5443	8	1.8	461.2803	29.39	1.44E7	5	F5:7681	P2NC20191010_ncroft_C1R-B7-elution_pool5.raw	1	1	sp|Q96PP9|GBP4_HUMAN			PEAKS DB
IPMRFSVL	26.63	961.5419	8	2.8	481.7795	80.20	3.61E6	7	F7:27004	P2NC20191010_ncroft_C1R-B7-elution_pool7.raw	1	1	tr|K7ENA3|K7ENA3_HUMAN:tr|K7EIN2|K7EIN2_HUMAN:sp|Q9BRJ7|TIRR_HUMAN:tr|W4VSQ8|W4VSQ8_HUMAN			PEAKS DB
RPRPPTLL	26.63	948.5869	8	6.3	475.3037	35.02	1.32E9	7	F7:9811	P2NC20191010_ncroft_C1R-B7-elution_pool7.raw	2	2	sp|P55884|EIF3B_HUMAN			PEAKS DB
SPSRAPGL	26.63	783.4239	8	3.6	392.7206	26.45	1.96E6	7	F7:6447	P2NC20191010_ncroft_C1R-B7-elution_pool7.raw	1	1	sp|P09601|HMOX1_HUMAN			PEAKS DB
LPRPPGSL	26.63	835.4916	8	0.6	418.7533	44.97	1.64E6	3	F3:13540	P2NC20191010_ncroft_C1R-B7-elution_pool3.raw	1	1	tr|M0QYX1|M0QYX1_HUMAN			PEAKS DB
YDEKVVKL	26.61	992.5542	8	-0.8	497.2840	42.96	1.64E6	5	F5:13010	P2NC20191010_ncroft_C1R-B7-elution_pool5.raw	1	1	sp|Q96GW9|SYMM_HUMAN			PEAKS DB
PAKGKLFL	26.61	872.5483	8	2.3	437.2824	54.20	1.69E4	4	F4:16968	P2NC20191010_ncroft_C1R-B7-elution_pool4.raw	1	1	sp|Q8TDD1|DDX54_HUMAN			PEAKS DB
APGLHLEL	26.59	848.4756	8	1.6	425.2457	69.90	1.12E8	4	F4:22961	P2NC20191010_ncroft_C1R-B7-elution_pool4.raw	1	1	tr|E9PSE3|E9PSE3_HUMAN:sp|Q92985|IRF7_HUMAN:tr|M9RSF4|M9RSF4_HUMAN			PEAKS DB
VPELKDAL	26.59	883.5015	8	2.3	442.7590	56.21	6.41E6	6	F6:17968	P2NC20191010_ncroft_C1R-B7-elution_pool6.raw	1	1	tr|A6NJA2|A6NJA2_HUMAN:sp|P54578|UBP14_HUMAN			PEAKS DB
IPRKDTGL	26.59	898.5236	8	0.5	450.2693	21.83	7.92E5	7	F7:4675	P2NC20191010_ncroft_C1R-B7-elution_pool7.raw	1	1	sp|Q7L1T6|NB5R4_HUMAN			PEAKS DB
HPSPAPVL	26.58	816.4493	8	0.7	409.2322	35.75	1.14E6	2	F2:9838	P2NC20191010_ncroft_C1R-B7-elution_pool2.raw	1	1	tr|A0A2R8Y522|A0A2R8Y522_HUMAN			PEAKS DB
LM(+15.99)DKVVRL	26.55	988.5739	8	3.2	495.2958	32.82	4.51E5	7	F7:8951	P2NC20191010_ncroft_C1R-B7-elution_pool7.raw	1	1	tr|A0A0U1RR39|A0A0U1RR39_HUMAN:tr|A0A1B0GW38|A0A1B0GW38_HUMAN:tr|A0A0U1RQX8|A0A0U1RQX8_HUMAN:sp|P22681|CBL_HUMAN:sp|Q13191|CBLB_HUMAN:tr|H0Y3L9|H0Y3L9_HUMAN	Oxidation (M)	M2:Oxidation (M):1000.00	PEAKS DB
SPRASWTL	26.54	916.4766	8	0.6	459.2458	49.37	2.1E7	8	F8:15170	P2NC20191010_ncroft_C1R-B7-elution_pool8.raw	1	1	tr|K7ESE9|K7ESE9_HUMAN:sp|Q9H6U6|BCAS3_HUMAN			PEAKS DB
YFDEPVEL	26.53	1010.4597	8	1.6	506.2379	102.67	1.2E8	2	F2:35433	P2NC20191010_ncroft_C1R-B7-elution_pool2.raw	3	3	sp|Q9NP61|ARFG3_HUMAN			PEAKS DB
RPIPLPSL	26.52	891.5541	8	2.3	446.7854	70.30	1.33E7	2	F2:22574	P2NC20191010_ncroft_C1R-B7-elution_pool2.raw	1	1	sp|Q16760|DGKD_HUMAN			PEAKS DB
PLQHRHVL	26.52	998.5774	8	-0.9	500.2955	24.37	5.42E5	1	F1:5518	P2NC20191010_ncroft_C1R-B7-elution_pool1.raw	1	1	sp|Q504T8|MIDN_HUMAN			PEAKS DB
SPKASLEL	26.52	843.4702	8	2.9	422.7436	40.07	3.35E7	4	F4:11707	P2NC20191010_ncroft_C1R-B7-elution_pool4.raw	2	2	tr|G5E9L0|G5E9L0_HUMAN:sp|Q8N6H7|ARFG2_HUMAN:tr|E9PIY6|E9PIY6_HUMAN			PEAKS DB
SNDDAVRV	26.49	874.4144	8	3.2	438.2159	26.52	4.15E6	6	F6:6495	P2NC20191010_ncroft_C1R-B7-elution_pool6.raw	1	1	sp|Q92997|DVL3_HUMAN:tr|I3L2N2|I3L2N2_HUMAN:sp|O14641|DVL2_HUMAN			PEAKS DB
APKWVPSL	26.47	896.5120	8	1.6	449.2640	69.13	6.76E6	2	F2:22140	P2NC20191010_ncroft_C1R-B7-elution_pool2.raw	1	1	sp|Q9BTE3|MCMBP_HUMAN			PEAKS DB
APAKKIKL	26.46	867.5905	8	0.6	434.8028	20.91	3.8E5	9	F9:4210	P2NC20191010_ncroft_C1R-B7-elution_pool9.raw	1	1	sp|Q7Z6E9|RBBP6_HUMAN:tr|A0A2R8Y880|A0A2R8Y880_HUMAN			PEAKS DB
RPGSGPQL	26.43	810.4348	8	2.5	406.2256	25.90	1.2E7	7	F7:6225	P2NC20191010_ncroft_C1R-B7-elution_pool7.raw	1	1	sp|O14908|GIPC1_HUMAN			PEAKS DB
APTHLPSV	26.43	820.4443	8	0.9	411.2298	38.64	6.64E5	2	F2:10774	P2NC20191010_ncroft_C1R-B7-elution_pool2.raw	1	1	sp|Q5VT52|RPRD2_HUMAN			PEAKS DB
NLPTPM(+15.99)TL	26.40	901.4579	8	2.1	451.7372	69.73	2.65E6	1	F1:22796	P2NC20191010_ncroft_C1R-B7-elution_pool1.raw	1	1	tr|J9JIC7|J9JIC7_HUMAN:tr|J3QSH4|J3QSH4_HUMAN:sp|Q14119|VEZF1_HUMAN	Oxidation (M)	M6:Oxidation (M):1000.00	PEAKS DB
LPN(+.98)GHSGL	26.39	794.3923	8	0.7	398.2037	37.03	1.25E6	8	F8:10533	P2NC20191010_ncroft_C1R-B7-elution_pool8.raw	1	1	sp|Q9ULI0|ATD2B_HUMAN	Deamidation (NQ)	N3:Deamidation (NQ):1000.00	PEAKS DB
RPFHLAAV	26.39	909.5184	8	2.3	455.7675	37.70	1.43E6	7	F7:10775	P2NC20191010_ncroft_C1R-B7-elution_pool7.raw	1	1	sp|P13995|MTDC_HUMAN:tr|B9A062|B9A062_HUMAN			PEAKS DB
VRPQTNAL	26.38	897.5032	8	1.6	449.7596	26.69	6.69E6	6	F6:6530	P2NC20191010_ncroft_C1R-B7-elution_pool6.raw	1	1	sp|Q14677|EPN4_HUMAN			PEAKS DB
PSLHHRAL	26.36	929.5195	8	1.4	465.7677	25.78	5.87E5	1	F1:6079	P2NC20191010_ncroft_C1R-B7-elution_pool1.raw	1	1	sp|Q9Y5J6|T10B_HUMAN			PEAKS DB
APFPRGEL	26.35	885.4708	8	3.3	443.7441	46.76	5.31E7	5	F5:14278	P2NC20191010_ncroft_C1R-B7-elution_pool5.raw	2	2	tr|H0YKN5|H0YKN5_HUMAN:sp|Q9GZN2|TGIF2_HUMAN			PEAKS DB
PARPPPKP	26.34	858.5075	8	-1.3	430.2605	19.72	5.96E6	3	F3:3802	P2NC20191010_ncroft_C1R-B7-elution_pool3.raw	2	2	sp|Q96SB3|NEB2_HUMAN			PEAKS DB
SPQLGRAV	26.33	826.4661	8	1.7	414.2410	29.14	4.71E7	7	F7:7498	P2NC20191010_ncroft_C1R-B7-elution_pool7.raw	2	2	sp|Q8N2A8|PLD6_HUMAN			PEAKS DB
RPQLPQVL	26.31	949.5709	8	2.2	475.7938	59.76	1.59E8	8	F8:19143	P2NC20191010_ncroft_C1R-B7-elution_pool8.raw	2	2	sp|Q8N766|EMC1_HUMAN			PEAKS DB
RPRATVM(+15.99)V	26.25	944.5226	8	1.1	473.2691	23.03	1.19E7	1	F1:4993	P2NC20191010_ncroft_C1R-B7-elution_pool1.raw	1	1	tr|A0A1B0GTB0|A0A1B0GTB0_HUMAN:tr|A0A1B0GUT7|A0A1B0GUT7_HUMAN:tr|A0A1B0GVW0|A0A1B0GVW0_HUMAN:tr|A0A1C7CYW4|A0A1C7CYW4_HUMAN:sp|O75787|RENR_HUMAN:tr|A0A1B0GTU8|A0A1B0GTU8_HUMAN	Oxidation (M)	M7:Oxidation (M):1000.00	PEAKS DB
SPTEHPSV	26.25	852.3977	8	3.0	427.2074	22.72	0	4	F4:5037	P2NC20191010_ncroft_C1R-B7-elution_pool4.raw	0	0	sp|Q96A56|T53I1_HUMAN			PEAKS DB
TPLHANAL	26.25	835.4552	8	1.8	418.7356	32.95	2.78E5	1	F1:8864	P2NC20191010_ncroft_C1R-B7-elution_pool1.raw	1	1	sp|Q9Y485|DMXL1_HUMAN:tr|F5H269|F5H269_HUMAN			PEAKS DB
SPRWGGIM(+15.99)	26.24	918.4382	8	1.1	460.2269	41.50	1.06E8	9	F9:12185	P2NC20191010_ncroft_C1R-B7-elution_pool9.raw	3	3	sp|Q96S52|PIGS_HUMAN	Oxidation (M)	M8:Oxidation (M):1000.00	PEAKS DB
SFHHVLSL	26.23	938.4974	8	1.3	470.2566	42.97	2.05E6	9	F9:12782	P2NC20191010_ncroft_C1R-B7-elution_pool9.raw	1	1	sp|P26010|ITB7_HUMAN			PEAKS DB
SWDKTVRL	26.18	1003.5450	8	2.4	502.7810	41.89	1.82E6	6	F6:12423	P2NC20191010_ncroft_C1R-B7-elution_pool6.raw	1	1	sp|Q15269|PWP2_HUMAN:tr|A0A0B4J2E5|A0A0B4J2E5_HUMAN			PEAKS DB
APAVIHAL	26.16	790.4701	8	1.0	396.2427	44.84	1.24E7	5	F5:13603	P2NC20191010_ncroft_C1R-B7-elution_pool5.raw	2	2	sp|Q6PL18|ATAD2_HUMAN:tr|A0A0B4J211|A0A0B4J211_HUMAN			PEAKS DB
SPAKSSVL	26.12	787.4440	8	1.5	394.7299	24.87	8.24E6	7	F7:5843	P2NC20191010_ncroft_C1R-B7-elution_pool7.raw	1	1	tr|M0R0A9|M0R0A9_HUMAN:sp|P55899|FCGRN_HUMAN			PEAKS DB
PRSPPRAL	26.12	892.5242	8	-3.2	447.2679	20.08	2.07E7	6	F6:3882	P2NC20191010_ncroft_C1R-B7-elution_pool6.raw	4	4	tr|A0A087WXK2|A0A087WXK2_HUMAN:sp|Q86TG7|PEG10_HUMAN:tr|A0A087WUL4|A0A087WUL4_HUMAN:tr|A0A087WX23|A0A087WX23_HUMAN:tr|A0A087WZG9|A0A087WZG9_HUMAN:tr|B4DSP0|B4DSP0_HUMAN			PEAKS DB
HPVLLSRL	26.10	933.5759	8	3.0	467.7967	42.31	2.23E6	9	F9:12534	P2NC20191010_ncroft_C1R-B7-elution_pool9.raw	1	1	tr|E9PR86|E9PR86_HUMAN:sp|Q86YD5|LRAD3_HUMAN			PEAKS DB
PRTPGTSL	26.10	827.4501	8	0.3	414.7324	27.43	2.39E7	7	F7:6852	P2NC20191010_ncroft_C1R-B7-elution_pool7.raw	1	1	sp|Q9BYL1|SAM10_HUMAN			PEAKS DB
FSDHVALL	26.07	900.4705	8	0.5	451.2427	66.71	5.22E6	2	F2:21345	P2NC20191010_ncroft_C1R-B7-elution_pool2.raw	1	1	sp|Q08211|DHX9_HUMAN			PEAKS DB
SPDVRGRL	26.07	898.4984	8	1.9	450.2574	25.41	6.32E6	7	F7:6047	P2NC20191010_ncroft_C1R-B7-elution_pool7.raw	1	1	sp|Q01082|SPTB2_HUMAN:tr|A0A087WUZ3|A0A087WUZ3_HUMAN			PEAKS DB
IFEPFGKI	26.04	949.5272	8	-0.2	475.7708	82.32	4.98E6	8	F8:27802	P2NC20191010_ncroft_C1R-B7-elution_pool8.raw	1	1	sp|Q86U06|RBM23_HUMAN			PEAKS DB
DFDVAVVT	26.03	864.4229	8	3.7	433.2203	96.87	8.4E5	7	F7:33007	P2NC20191010_ncroft_C1R-B7-elution_pool7.raw	1	1	sp|Q460N5|PAR14_HUMAN			PEAKS DB
PRQPPRGP	26.00	903.5038	8	-4.2	452.7573	19.49	1.07E6	3	F3:3677	P2NC20191010_ncroft_C1R-B7-elution_pool3.raw	1	1	sp|Q8N531|FBXL6_HUMAN			PEAKS DB
QPKKNLSL	26.00	926.5549	8	0.7	464.2850	22.98	6.05E6	9	F9:5015	P2NC20191010_ncroft_C1R-B7-elution_pool9.raw	1	1	sp|Q9H3P2|NELFA_HUMAN:tr|H0Y3X6|H0Y3X6_HUMAN:tr|A0A0C4DFX9|A0A0C4DFX9_HUMAN			PEAKS DB
EMIEPRTL	26.00	987.5059	8	4.0	494.7622	49.60	3.95E6	4	F4:15210	P2NC20191010_ncroft_C1R-B7-elution_pool4.raw	1	1	tr|M0R1M5|M0R1M5_HUMAN:tr|M0R3H0|M0R3H0_HUMAN:sp|P62249|RS16_HUMAN:tr|Q6IPX4|Q6IPX4_HUMAN			PEAKS DB
RPNLLPFL	26.00	968.5807	8	0.9	485.2980	97.58	4.1E6	3	F3:32990	P2NC20191010_ncroft_C1R-B7-elution_pool3.raw	1	1	sp|P49754|VPS41_HUMAN			PEAKS DB
FDVAPSRL	25.99	903.4814	8	-1.2	452.7474	57.65	8.61E5	6	F6:18489	P2NC20191010_ncroft_C1R-B7-elution_pool6.raw	1	1	sp|P69849|NOMO3_HUMAN:sp|Q5JPE7|NOMO2_HUMAN:tr|J3KN36|J3KN36_HUMAN:sp|Q15155|NOMO1_HUMAN:tr|A0A087X117|A0A087X117_HUMAN:tr|A0A0G2JN29|A0A0G2JN29_HUMAN			PEAKS DB
SPNHAGVL	25.97	793.4082	8	0.7	397.7117	26.27	6.05E5	8	F8:6335	P2NC20191010_ncroft_C1R-B7-elution_pool8.raw	1	1	sp|Q01167|FOXK2_HUMAN			PEAKS DB
IFDIPGRL	25.97	929.5334	8	1.4	465.7746	82.07	1.3E7	6	F6:27823	P2NC20191010_ncroft_C1R-B7-elution_pool6.raw	2	2	sp|Q8IX18|DHX40_HUMAN			PEAKS DB
SPSSIRSL	25.97	845.4606	8	0.3	423.7377	31.00	7.62E6	9	F9:8171	P2NC20191010_ncroft_C1R-B7-elution_pool9.raw	2	2	sp|P33992|MCM5_HUMAN			PEAKS DB
PHIPYKLL	25.95	979.5854	8	1.0	490.8005	56.57	6.82E5	2	F2:17390	P2NC20191010_ncroft_C1R-B7-elution_pool2.raw	1	1	sp|Q9UPT9|UBP22_HUMAN:sp|Q70EK9|UBP51_HUMAN			PEAKS DB
RPFEKSRL	25.94	1031.5875	8	-0.1	516.8010	22.84	0	9	F9:4990	P2NC20191010_ncroft_C1R-B7-elution_pool9.raw	0	0	tr|F2Z3C0|F2Z3C0_HUMAN:tr|A8MXK4|A8MXK4_HUMAN:tr|B5MCT8|B5MCT8_HUMAN:tr|C9JM19|C9JM19_HUMAN:tr|A0A024R4M0|A0A024R4M0_HUMAN:sp|P46781|RS9_HUMAN			PEAKS DB
PAVGRLEV	25.90	839.4865	8	1.6	420.7512	47.61	9.21E5	5	F5:14659	P2NC20191010_ncroft_C1R-B7-elution_pool5.raw	1	1	sp|Q53HL2|BOREA_HUMAN			PEAKS DB
LPSARPEL	25.90	881.4970	8	2.9	441.7570	41.71	6.25E7	2	F2:11967	P2NC20191010_ncroft_C1R-B7-elution_pool2.raw	2	2	sp|Q9NR09|BIRC6_HUMAN:tr|A0A3B3IUB9|A0A3B3IUB9_HUMAN			PEAKS DB
RPDQLTGL	25.90	898.4872	8	0.5	450.2511	43.13	0	3	F3:12812	P2NC20191010_ncroft_C1R-B7-elution_pool3.raw	0	0	tr|H0YDN1|H0YDN1_HUMAN:sp|Q15149|PLEC_HUMAN			PEAKS DB
VPRLGSTF	25.89	875.4865	8	1.8	438.7513	49.97	6.55E6	6	F6:15497	P2NC20191010_ncroft_C1R-B7-elution_pool6.raw	1	1	tr|A0A0U1RR39|A0A0U1RR39_HUMAN:tr|A0A1B0GW38|A0A1B0GW38_HUMAN:tr|A0A0U1RQX8|A0A0U1RQX8_HUMAN:sp|P22681|CBL_HUMAN			PEAKS DB
LPKVNKEL	25.88	939.5753	8	0.7	470.7952	29.96	0	1	F1:7712	P2NC20191010_ncroft_C1R-B7-elution_pool1.raw	0	0	sp|Q9BSC4|NOL10_HUMAN			PEAKS DB
PASKRPPL	25.86	864.5181	8	2.5	433.2674	24.11	6.73E6	7	F7:5514	P2NC20191010_ncroft_C1R-B7-elution_pool7.raw	2	2	sp|O60682|MUSC_HUMAN			PEAKS DB
VIDEPVRL	25.85	939.5389	8	2.5	470.7779	55.40	3.07E8	6	F6:17613	P2NC20191010_ncroft_C1R-B7-elution_pool6.raw	2	2	sp|P46013|KI67_HUMAN			PEAKS DB
RPLTKNAL	25.85	911.5552	8	1.8	456.7857	23.79	3.6E6	8	F8:5351	P2NC20191010_ncroft_C1R-B7-elution_pool8.raw	1	1	sp|P15735|PHKG2_HUMAN:tr|J3KNN3|J3KNN3_HUMAN			PEAKS DB
VLDMHGFL	25.84	930.4633	8	1.5	466.2396	87.49	1.58E6	8	F8:29691	P2NC20191010_ncroft_C1R-B7-elution_pool8.raw	1	1	sp|P29590|PML_HUMAN			PEAKS DB
RPLQGTTL	25.83	884.5079	8	3.3	443.2627	33.02	1.53E7	1	F1:8895	P2NC20191010_ncroft_C1R-B7-elution_pool1.raw	1	1	tr|G5EA27|G5EA27_HUMAN:tr|H0YCK4|H0YCK4_HUMAN:sp|A0PJW6|TM223_HUMAN			PEAKS DB
FFDDAPVF	25.83	956.4279	8	1.3	479.2219	114.70	1.17E6	8	F8:38791	P2NC20191010_ncroft_C1R-B7-elution_pool8.raw	1	1	tr|Q5SQH5|Q5SQH5_HUMAN:sp|O60231|DHX16_HUMAN			PEAKS DB
FPRDASRL	25.83	960.5140	8	1.8	481.2652	29.54	1.16E7	1	F1:7570	P2NC20191010_ncroft_C1R-B7-elution_pool1.raw	1	1	sp|Q9H6E5|STPAP_HUMAN:tr|F5H0R1|F5H0R1_HUMAN			PEAKS DB
HYDDSVLL	25.83	960.4553	8	2.0	481.2359	62.25	5.51E6	8	F8:20067	P2NC20191010_ncroft_C1R-B7-elution_pool8.raw	1	1	sp|Q9P2D3|HTR5B_HUMAN			PEAKS DB
RPTKLKSL	25.82	941.6022	8	0.3	471.8085	20.83	4.21E7	8	F8:4174	P2NC20191010_ncroft_C1R-B7-elution_pool8.raw	2	2	tr|F8VXY3|F8VXY3_HUMAN:sp|P00973|OAS1_HUMAN:sp|Q9Y6K5|OAS3_HUMAN:sp|Q15646|OASL_HUMAN			PEAKS DB
VFDEADRL	25.81	963.4661	8	2.3	482.7415	51.79	1.25E7	4	F4:16054	P2NC20191010_ncroft_C1R-B7-elution_pool4.raw	1	1	sp|Q8TDD1|DDX54_HUMAN			PEAKS DB
VFDEADRI	25.81	963.4661	8	2.3	482.7415	51.79	1.25E7	4	F4:16054	P2NC20191010_ncroft_C1R-B7-elution_pool4.raw	1	1	tr|F8WAJ0|F8WAJ0_HUMAN:sp|Q9H8H2|DDX31_HUMAN			PEAKS DB
RFDN(+.98)FSSL	25.81	985.4505	8	1.9	493.7335	73.22	4.37E6	9	F9:24454	P2NC20191010_ncroft_C1R-B7-elution_pool9.raw	1	1	sp|Q8TEM1|PO210_HUMAN	Deamidation (NQ)	N4:Deamidation (NQ):1000.00	PEAKS DB
M(+15.99)FDRHSSL	25.80	1007.4495	8	0.2	504.7321	24.93	1.97E6	2	F2:5682	P2NC20191010_ncroft_C1R-B7-elution_pool2.raw	1	1	sp|Q00610|CLH1_HUMAN:tr|A0A087WVQ6|A0A087WVQ6_HUMAN	Oxidation (M)	M1:Oxidation (M):1000.00	PEAKS DB
NPYRGPEL	25.79	944.4716	8	1.8	473.2439	39.50	1.85E6	3	F3:11404	P2NC20191010_ncroft_C1R-B7-elution_pool3.raw	1	1	sp|Q96RG2|PASK_HUMAN			PEAKS DB
PRIALHTA	25.79	877.5134	8	0.9	439.7644	27.93	0	9	F9:6984	P2NC20191010_ncroft_C1R-B7-elution_pool9.raw	0	0	sp|Q9UBD5|ORC3_HUMAN			PEAKS DB
PAPRPSLL	25.77	849.5072	8	0.5	425.7611	44.24	1.95E6	5	F5:13358	P2NC20191010_ncroft_C1R-B7-elution_pool5.raw	1	1	sp|Q92620|PRP16_HUMAN			PEAKS DB
SPHPLLQL	25.77	903.5178	8	0.4	452.7664	62.57	2.25E7	3	F3:20231	P2NC20191010_ncroft_C1R-B7-elution_pool3.raw	2	2	tr|A0A0U1RQF0|A0A0U1RQF0_HUMAN:sp|P49327|FAS_HUMAN			PEAKS DB
FPNLARVL	25.77	928.5494	8	2.3	465.2830	81.74	9.29E6	1	F1:27193	P2NC20191010_ncroft_C1R-B7-elution_pool1.raw	2	2	sp|Q9BTL4|IER2_HUMAN			PEAKS DB
SPLHVAAL	25.73	806.4650	8	0.3	404.2399	48.99	2.28E6	6	F6:15246	P2NC20191010_ncroft_C1R-B7-elution_pool6.raw	1	1	sp|Q96NW4|ANR27_HUMAN			PEAKS DB
KVDMPITV	25.72	901.4943	8	1.9	451.7552	61.49	8.45E5	7	F7:19949	P2NC20191010_ncroft_C1R-B7-elution_pool7.raw	1	1	sp|Q2TAL8|QRIC1_HUMAN			PEAKS DB
RPVKGQVV	25.68	881.5447	8	-0.3	441.7795	19.74	2.06E6	5	F5:3898	P2NC20191010_ncroft_C1R-B7-elution_pool5.raw	1	1	sp|Q14318|FKBP8_HUMAN:tr|M0R2K9|M0R2K9_HUMAN			PEAKS DB
FLDTEVFV	25.67	968.4855	8	2.1	485.2510	112.82	1.86E6	8	F8:38209	P2NC20191010_ncroft_C1R-B7-elution_pool8.raw	1	1	sp|P08575|PTPRC_HUMAN			PEAKS DB
DASFRAVL	25.65	877.4657	8	1.4	439.7407	66.85	5.55E5	8	F8:21932	P2NC20191010_ncroft_C1R-B7-elution_pool8.raw	1	1	sp|Q9NXE4|NSMA3_HUMAN			PEAKS DB
FSKIGGIL	25.64	833.5010	8	0.8	417.7581	63.01	3.82E7	1	F1:20283	P2NC20191010_ncroft_C1R-B7-elution_pool1.raw	2	2	tr|A0A0J9YXZ5|A0A0J9YXZ5_HUMAN:sp|P46940|IQGA1_HUMAN:sp|Q13576|IQGA2_HUMAN:tr|E7EWC2|E7EWC2_HUMAN:tr|F5H7S7|F5H7S7_HUMAN:tr|D6R939|D6R939_HUMAN:tr|F2Z2E2|F2Z2E2_HUMAN:sp|Q86VI3|IQGA3_HUMAN			PEAKS DB
RPELGPRL	25.60	936.5505	8	0.9	469.2829	32.96	6.24E6	4	F4:8992	P2NC20191010_ncroft_C1R-B7-elution_pool4.raw	1	1	sp|O95155|UBE4B_HUMAN			PEAKS DB
RPAQTTVL	25.58	884.5079	8	2.2	443.2622	29.06	2.16E6	9	F9:7410	P2NC20191010_ncroft_C1R-B7-elution_pool9.raw	1	1	sp|Q9H967|WDR76_HUMAN			PEAKS DB
QPRLPAEL	25.57	922.5236	8	0.7	462.2694	51.73	1.81E7	6	F6:16245	P2NC20191010_ncroft_C1R-B7-elution_pool6.raw	1	1	sp|Q2T9J0|TYSD1_HUMAN			PEAKS DB
RPHLAKVL	25.56	932.5919	8	0.7	467.3036	30.09	1.4E6	4	F4:7858	P2NC20191010_ncroft_C1R-B7-elution_pool4.raw	1	1	sp|Q96P11|NSUN5_HUMAN			PEAKS DB
VFDAFLNM(+15.99)	25.53	971.4423	8	4.6	486.7307	100.82	4.8E5	4	F4:33944	P2NC20191010_ncroft_C1R-B7-elution_pool4.raw	1	1	sp|P42356|PI4KA_HUMAN	Oxidation (M)	M8:Oxidation (M):1000.00	PEAKS DB
RPAPKPVM(+15.99)	25.52	910.5058	8	2.2	456.2612	18.70	1.83E4	7	F7:3405	P2NC20191010_ncroft_C1R-B7-elution_pool7.raw	1	1	sp|Q4KMQ1|TPRN_HUMAN	Oxidation (M)	M8:Oxidation (M):1000.00	PEAKS DB
PAEGRVAL	25.51	811.4551	8	1.1	406.7353	44.11	3.94E6	3	F3:13186	P2NC20191010_ncroft_C1R-B7-elution_pool3.raw	2	2	sp|Q9UBQ7|GRHPR_HUMAN:tr|U3KQ56|U3KQ56_HUMAN			PEAKS DB
IPNLRDSL	25.51	926.5185	8	0.7	464.2668	58.95	5.91E7	7	F7:18948	P2NC20191010_ncroft_C1R-B7-elution_pool7.raw	1	1	sp|P49754|VPS41_HUMAN			PEAKS DB
SPRLGKSL	25.48	856.5130	8	0.3	429.2639	24.66	3.11E7	9	F9:5793	P2NC20191010_ncroft_C1R-B7-elution_pool9.raw	1	1	sp|Q8IVU3|HERC6_HUMAN			PEAKS DB
IPTLKISL	25.48	883.5742	8	2.2	442.7953	81.93	4.96E6	7	F7:27656	P2NC20191010_ncroft_C1R-B7-elution_pool7.raw	1	1	sp|Q6P2Q9|PRP8_HUMAN			PEAKS DB
APRAPSAL	25.42	781.4446	8	0.8	391.7299	29.62	5.78E7	7	F7:7755	P2NC20191010_ncroft_C1R-B7-elution_pool7.raw	2	2	sp|Q70SY1|CR3L2_HUMAN			PEAKS DB
IPDVHPDL	25.39	904.4654	8	0.8	453.2403	56.59	2.3E6	5	F5:18016	P2NC20191010_ncroft_C1R-B7-elution_pool5.raw	1	1	sp|Q8N8A6|DDX51_HUMAN			PEAKS DB
HTDTVVNF	25.38	931.4399	8	1.9	466.7281	47.50	1.43E6	5	F5:14658	P2NC20191010_ncroft_C1R-B7-elution_pool5.raw	1	1	tr|F2Z2U4|F2Z2U4_HUMAN:sp|Q9Y4A5|TRRAP_HUMAN			PEAKS DB
GPVRGISI	25.38	797.4759	8	1.3	399.7457	45.41	1.19E6	5	F5:13895	P2NC20191010_ncroft_C1R-B7-elution_pool5.raw	1	1	tr|H3BNC9|H3BNC9_HUMAN			PEAKS DB
PRTPARSV	25.38	882.5035	8	0.8	442.2594	27.61	2.25E6	8	F8:6812	P2NC20191010_ncroft_C1R-B7-elution_pool8.raw	1	1	sp|P0C7P0|CISD3_HUMAN			PEAKS DB
SPWTTRAL	25.37	930.4923	8	0.2	466.2535	48.99	2.59E6	6	F6:15217	P2NC20191010_ncroft_C1R-B7-elution_pool6.raw	1	1	sp|Q8TDW0|LRC8C_HUMAN			PEAKS DB
PQGRVM(+15.99)TI	25.36	916.4800	8	-0.1	459.2473	27.47	1.54E5	3	F3:6778	P2NC20191010_ncroft_C1R-B7-elution_pool3.raw	1	1	sp|Q15365|PCBP1_HUMAN	Oxidation (M)	M6:Oxidation (M):1000.00	PEAKS DB
KPKPPTML	25.34	910.5310	8	1.2	456.2733	28.34	5.38E5	2	F2:6971	P2NC20191010_ncroft_C1R-B7-elution_pool2.raw	1	1	sp|O94864|ST65G_HUMAN			PEAKS DB
IPAQHITL	25.33	891.5178	8	1.3	446.7667	46.97	2.66E6	5	F5:14424	P2NC20191010_ncroft_C1R-B7-elution_pool5.raw	1	1	sp|Q9H8H0|NOL11_HUMAN			PEAKS DB
FPQSLPKL	25.32	928.5381	8	1.4	465.2770	67.64	5.6E6	1	F1:22016	P2NC20191010_ncroft_C1R-B7-elution_pool1.raw	1	1	sp|P42338|PK3CB_HUMAN:tr|H0Y871|H0Y871_HUMAN:tr|H7C565|H7C565_HUMAN			PEAKS DB
IPAHRVVL	25.32	903.5654	8	0.2	452.7901	30.53	4.03E6	4	F4:8015	P2NC20191010_ncroft_C1R-B7-elution_pool4.raw	2	2	sp|Q8IXQ5|KLHL7_HUMAN			PEAKS DB
LFESPVYL	25.32	966.5062	8	1.7	484.2612	108.60	7.57E5	8	F8:36929	P2NC20191010_ncroft_C1R-B7-elution_pool8.raw	1	1	tr|J3KMZ7|J3KMZ7_HUMAN:sp|Q9H0H0|INT2_HUMAN			PEAKS DB
LPESKPIM(+15.99)	25.30	929.4892	8	0.8	465.7523	28.39	3.54E6	2	F2:7055	P2NC20191010_ncroft_C1R-B7-elution_pool2.raw	1	1	sp|Q5SZL2|CE85L_HUMAN	Oxidation (M)	M8:Oxidation (M):1000.00	PEAKS DB
FPNRLPQL	25.29	983.5552	8	1.4	492.7856	68.31	1.03E7	1	F1:22339	P2NC20191010_ncroft_C1R-B7-elution_pool1.raw	1	1	tr|E9PEZ1|E9PEZ1_HUMAN:sp|Q8IWT3|CUL9_HUMAN			PEAKS DB
APRRGPAL	25.27	836.4980	8	1.3	419.2568	21.21	1.86E7	7	F7:4377	P2NC20191010_ncroft_C1R-B7-elution_pool7.raw	1	1	sp|Q03468|ERCC6_HUMAN:sp|P0DP91|ERPG3_HUMAN:tr|D6R9X7|D6R9X7_HUMAN			PEAKS DB
RPRTEVSL	25.25	956.5403	8	0.9	479.2778	26.51	1.64E8	1	F1:6305	P2NC20191010_ncroft_C1R-B7-elution_pool1.raw	1	1	sp|Q8IUR0|TPPC5_HUMAN			PEAKS DB
PSGFRKFL	25.25	950.5338	8	1.3	476.2748	60.58	1.14E6	5	F5:19614	P2NC20191010_ncroft_C1R-B7-elution_pool5.raw	1	1	tr|D3YTB1|D3YTB1_HUMAN:sp|P62910|RL32_HUMAN:tr|F8W727|F8W727_HUMAN			PEAKS DB
PSKPSSTL	25.24	815.4388	8	-1.4	408.7261	32.42	0	8	F8:8733	P2NC20191010_ncroft_C1R-B7-elution_pool8.raw	0	0	tr|A0A0U1RR22|A0A0U1RR22_HUMAN:sp|Q9UNF0|PACN2_HUMAN			PEAKS DB
SPQFQQAL	25.24	917.4606	8	2.3	459.7386	60.20	3.08E7	3	F3:19291	P2NC20191010_ncroft_C1R-B7-elution_pool3.raw	2	2	tr|A0A087WX59|A0A087WX59_HUMAN:sp|Q16186|ADRM1_HUMAN			PEAKS DB
KPWKFSSV	25.24	977.5334	8	-0.6	489.7737	37.25	1.15E6	7	F7:10654	P2NC20191010_ncroft_C1R-B7-elution_pool7.raw	1	1	sp|Q8NG08|HELB_HUMAN			PEAKS DB
PKKEGLSF	25.22	904.5018	8	0.3	453.2583	35.67	4.9E5	6	F6:10052	P2NC20191010_ncroft_C1R-B7-elution_pool6.raw	1	1	sp|Q6WKZ4|RFIP1_HUMAN			PEAKS DB
APTLLTAM(+15.99)	25.21	832.4365	8	2.7	417.2266	63.23	8.6E5	2	F2:19959	P2NC20191010_ncroft_C1R-B7-elution_pool2.raw	1	1	sp|Q5VYK3|ECM29_HUMAN:tr|J3KN16|J3KN16_HUMAN	Oxidation (M)	M8:Oxidation (M):1000.00	PEAKS DB
RPSAFSTV	25.20	863.4501	8	5.1	432.7345	33.81	1.33E6	2	F2:9105	P2NC20191010_ncroft_C1R-B7-elution_pool2.raw	2	2	tr|A0A075B6T1|A0A075B6T1_HUMAN:sp|Q9C0C7|AMRA1_HUMAN			PEAKS DB
RPM(+15.99)KTSVL	25.19	946.5270	8	-0.3	474.2706	22.78	8.92E7	1	F1:4897	P2NC20191010_ncroft_C1R-B7-elution_pool1.raw	2	2	tr|J3KS97|J3KS97_HUMAN	Oxidation (M)	M3:Oxidation (M):1000.00	PEAKS DB
QPTPGKAL	25.16	810.4599	8	0.3	406.2374	25.02	1.68E7	5	F5:5976	P2NC20191010_ncroft_C1R-B7-elution_pool5.raw	2	2	sp|Q14008|CKAP5_HUMAN			PEAKS DB
HTDVADVL	25.15	868.4290	8	2.6	435.2229	48.99	2.43E6	5	F5:15175	P2NC20191010_ncroft_C1R-B7-elution_pool5.raw	2	2	tr|H0YM23|H0YM23_HUMAN:sp|O75179|ANR17_HUMAN:sp|Q8IWZ3|ANKH1_HUMAN			PEAKS DB
FFDNIKNI	25.15	1009.5233	8	1.4	505.7696	73.15	3.22E5	1	F1:24132	P2NC20191010_ncroft_C1R-B7-elution_pool1.raw	1	1	sp|Q16533|SNPC1_HUMAN			PEAKS DB
SLRSGEYL	25.15	923.4712	8	1.4	462.7435	38.67	7.72E6	3	F3:11155	P2NC20191010_ncroft_C1R-B7-elution_pool3.raw	1	1	sp|Q8WYP5|ELYS_HUMAN			PEAKS DB
RPAPGPTV	25.13	793.4446	8	0.6	397.7298	24.84	5.98E5	5	F5:5871	P2NC20191010_ncroft_C1R-B7-elution_pool5.raw	1	1	sp|Q5SXM2|SNPC4_HUMAN			PEAKS DB
PRPGKAAF	25.10	842.4762	8	1.3	422.2459	27.67	1.01E7	9	F9:6823	P2NC20191010_ncroft_C1R-B7-elution_pool9.raw	2	2	sp|O94953|KDM4B_HUMAN:tr|A0A0C4DFL8|A0A0C4DFL8_HUMAN:tr|F5GX28|F5GX28_HUMAN:tr|K7EQ54|K7EQ54_HUMAN			PEAKS DB
VPNGRM(+15.99)VL	25.09	900.4851	8	0.0	451.2498	30.91	5.18E6	5	F5:8256	P2NC20191010_ncroft_C1R-B7-elution_pool5.raw	1	1	sp|O43566|RGS14_HUMAN	Oxidation (M)	M6:Oxidation (M):1000.00	PEAKS DB
LPAERRGL	25.06	910.5348	8	2.6	456.2758	24.46	1.17E6	8	F8:5614	P2NC20191010_ncroft_C1R-B7-elution_pool8.raw	1	1	sp|Q9NRS6|SNX15_HUMAN			PEAKS DB
TPRWANYV	25.05	1005.5032	8	-0.3	503.7587	60.41	8.76E5	8	F8:19435	P2NC20191010_ncroft_C1R-B7-elution_pool8.raw	1	1	sp|P51570|GALK1_HUMAN			PEAKS DB
SPNFREAV	25.03	918.4559	8	0.6	460.2355	36.29	3.22E6	1	F1:10124	P2NC20191010_ncroft_C1R-B7-elution_pool1.raw	1	1	sp|Q8N4Q0|PTGR3_HUMAN			PEAKS DB
APRLGPEL	25.03	851.4865	8	0.3	426.7506	46.12	3.31E6	5	F5:14046	P2NC20191010_ncroft_C1R-B7-elution_pool5.raw	1	1	sp|P26651|TTP_HUMAN:tr|M0QY76|M0QY76_HUMAN			PEAKS DB
YM(+15.99)DLASRL	25.03	983.4746	8	0.2	492.7447	50.10	6.78E6	9	F9:15522	P2NC20191010_ncroft_C1R-B7-elution_pool9.raw	2	2	sp|Q9UIQ6|LCAP_HUMAN	Oxidation (M)	M2:Oxidation (M):1000.00	PEAKS DB
RPSTSRSL	25.02	902.4933	8	-2.1	452.2530	19.10	1.01E7	4	F4:3633	P2NC20191010_ncroft_C1R-B7-elution_pool4.raw	2	2	sp|P08670|VIME_HUMAN			PEAKS DB
FYDLSSKY	25.01	1021.4756	8	-2.6	511.7438	57.95	1.71E5	5	F5:18584	P2NC20191010_ncroft_C1R-B7-elution_pool5.raw	1	1	tr|E9PL38|E9PL38_HUMAN:sp|Q9UNM6|PSD13_HUMAN:tr|A0A087WUL9|A0A087WUL9_HUMAN			PEAKS DB
RPDLGPKM(+15.99)	25.01	928.4800	8	2.5	465.2484	21.13	1.16E5	9	F9:4321	P2NC20191010_ncroft_C1R-B7-elution_pool9.raw	1	1	sp|Q7LBC6|KDM3B_HUMAN:sp|Q9Y4C1|KDM3A_HUMAN	Oxidation (M)	M8:Oxidation (M):1000.00	PEAKS DB
IFDEINLM	25.01	993.4841	8	2.6	497.7506	116.29	1.57E6	8	F8:39316	P2NC20191010_ncroft_C1R-B7-elution_pool8.raw	2	2	sp|Q9Y4A8|NF2L3_HUMAN			PEAKS DB
SPWPGTTL	25.00	857.4283	8	3.0	429.7227	83.26	1.92E7	9	F9:28217	P2NC20191010_ncroft_C1R-B7-elution_pool9.raw	2	2	sp|Q8NC60|NOA1_HUMAN			PEAKS DB
APAPRPSL	25.00	807.4603	8	1.3	404.7379	30.61	8.8E7	8	F8:8038	P2NC20191010_ncroft_C1R-B7-elution_pool8.raw	1	1	sp|Q92620|PRP16_HUMAN			PEAKS DB
SPSKSPSL	25.00	801.4232	8	1.2	401.7194	23.96	1E8	6	F6:5466	P2NC20191010_ncroft_C1R-B7-elution_pool6.raw	2	2	sp|P46821|MAP1B_HUMAN			PEAKS DB
APQPIPRL	24.99	890.5338	8	1.3	446.2747	47.50	1.16E7	5	F5:14641	P2NC20191010_ncroft_C1R-B7-elution_pool5.raw	1	1	sp|O60341|KDM1A_HUMAN:tr|R4GMQ1|R4GMQ1_HUMAN			PEAKS DB
APRPSIPV	24.98	835.4916	8	-0.6	418.7528	40.54	6.06E7	2	F2:11650	P2NC20191010_ncroft_C1R-B7-elution_pool2.raw	2	2	sp|Q03164|KMT2A_HUMAN			PEAKS DB
YSDDKVQL	24.97	966.4658	8	2.6	484.2415	38.66	4.64E6	1	F1:11008	P2NC20191010_ncroft_C1R-B7-elution_pool1.raw	2	2	tr|E9PEN0|E9PEN0_HUMAN:sp|Q8WYH8|ING5_HUMAN:tr|A0A1B0GW41|A0A1B0GW41_HUMAN			PEAKS DB
VPSPKVVL	24.95	837.5323	8	1.9	419.7742	49.00	2.47E7	5	F5:15139	P2NC20191010_ncroft_C1R-B7-elution_pool5.raw	2	2	sp|Q9P2I0|CPSF2_HUMAN			PEAKS DB
TSRIYVAL	24.94	921.5283	8	2.8	461.7727	55.61	4.19E7	8	F8:17516	P2NC20191010_ncroft_C1R-B7-elution_pool8.raw	2	2	sp|Q9UBK9|UXT_HUMAN			PEAKS DB
GPLARAGL	24.92	753.4497	8	3.0	377.7332	39.47	2.05E7	4	F4:11550	P2NC20191010_ncroft_C1R-B7-elution_pool4.raw	1	1	sp|Q8WY22|BRI3B_HUMAN			PEAKS DB
VPSAKVSL	24.91	799.4803	8	3.0	400.7487	38.01	2.78E5	2	F2:10598	P2NC20191010_ncroft_C1R-B7-elution_pool2.raw	1	1	sp|O60563|CCNT1_HUMAN			PEAKS DB
ELYDIMKM	24.90	1041.4874	8	4.2	521.7532	87.41	1.84E5	5	F5:29614	P2NC20191010_ncroft_C1R-B7-elution_pool5.raw	1	1	sp|P07948|LYN_HUMAN			PEAKS DB
IPRGSLSL	24.88	841.5021	8	3.2	421.7597	46.77	5.49E7	6	F6:14406	P2NC20191010_ncroft_C1R-B7-elution_pool6.raw	2	2	tr|F2Z2U4|F2Z2U4_HUMAN:sp|Q9Y4A5|TRRAP_HUMAN			PEAKS DB
HNDDGVWL	24.88	954.4196	8	-0.5	478.2168	62.34	1.53E7	1	F1:19997	P2NC20191010_ncroft_C1R-B7-elution_pool1.raw	2	2	sp|O75592|MYCB2_HUMAN			PEAKS DB
RPYLGPAL	24.87	885.5072	8	0.5	443.7611	54.06	5.02E6	7	F7:17052	P2NC20191010_ncroft_C1R-B7-elution_pool7.raw	1	1	sp|Q7Z5J4|RAI1_HUMAN			PEAKS DB
M(+15.99)PRWAERL	24.84	1073.5441	8	0.9	537.7798	37.00	3.26E7	1	F1:10547	P2NC20191010_ncroft_C1R-B7-elution_pool1.raw	1	1	tr|D6REW1|D6REW1_HUMAN:sp|Q9Y255|PRLD1_HUMAN	Oxidation (M)	M1:Oxidation (M):1000.00	PEAKS DB
HPKRSVSL	24.81	922.5348	8	-0.6	462.2744	20.48	1.19E7	8	F8:4051	P2NC20191010_ncroft_C1R-B7-elution_pool8.raw	1	1	tr|H0YBC7|H0YBC7_HUMAN:sp|O60238|BNI3L_HUMAN			PEAKS DB
LPDMHSEL	24.81	940.4324	8	3.5	471.2251	55.26	4.65E6	5	F5:17574	P2NC20191010_ncroft_C1R-B7-elution_pool5.raw	1	1	sp|Q9Y252|RNF6_HUMAN			PEAKS DB
SPTKFPGL	24.79	845.4647	8	3.3	423.7410	51.92	0	7	F7:16251	P2NC20191010_ncroft_C1R-B7-elution_pool7.raw	0	0	sp|Q15311|RBP1_HUMAN:tr|J3QLT3|J3QLT3_HUMAN:tr|E7ENF8|E7ENF8_HUMAN:tr|A0A1W2PRI7|A0A1W2PRI7_HUMAN			PEAKS DB
VLDVANHF	24.78	913.4658	8	2.3	457.7412	56.73	7.61E6	6	F6:18212	P2NC20191010_ncroft_C1R-B7-elution_pool6.raw	2	2	sp|Q92968|PEX13_HUMAN			PEAKS DB
TPTKKIEL	24.77	928.5593	8	1.3	465.2875	26.60	5.85E5	2	F2:6311	P2NC20191010_ncroft_C1R-B7-elution_pool2.raw	1	1	tr|E9PK05|E9PK05_HUMAN:sp|O14523|C2C2L_HUMAN			PEAKS DB
NWDIAHM(+15.99)I	24.77	1014.4593	8	2.3	508.2381	69.70	3.51E6	1	F1:22751	P2NC20191010_ncroft_C1R-B7-elution_pool1.raw	2	2	sp|P28070|PSB4_HUMAN	Oxidation (M)	M7:Oxidation (M):1000.00	PEAKS DB
SPSKM(+15.99)PEI	24.74	903.4371	8	-0.2	452.7258	25.00	4.73E6	3	F3:6021	P2NC20191010_ncroft_C1R-B7-elution_pool3.raw	1	1	sp|Q15011|HERP1_HUMAN	Oxidation (M)	M5:Oxidation (M):1000.00	PEAKS DB
KPFKLSGL	24.73	888.5432	8	-0.9	445.2785	40.23	6.62E7	8	F8:11668	P2NC20191010_ncroft_C1R-B7-elution_pool8.raw	1	1	sp|P49006|MRP_HUMAN			PEAKS DB
KPVIKKM(+15.99)L	24.68	971.6201	8	-1.5	486.8166	21.10	4.3E5	3	F3:4295	P2NC20191010_ncroft_C1R-B7-elution_pool3.raw	1	1	sp|Q9GZR1|SENP6_HUMAN	Oxidation (M)	M7:Oxidation (M):1000.00	PEAKS DB
RPFFM(+15.99)KAL	24.66	1024.5527	8	2.4	513.2849	39.49	1.83E7	6	F6:11580	P2NC20191010_ncroft_C1R-B7-elution_pool6.raw	1	1	sp|P11511|CP19A_HUMAN	Oxidation (M)	M5:Oxidation (M):1000.00	PEAKS DB
SPDLGKNL	24.66	842.4498	8	1.5	422.2328	36.01	7.63E4	1	F1:10050	P2NC20191010_ncroft_C1R-B7-elution_pool1.raw	1	1	sp|Q9UII4|HERC5_HUMAN			PEAKS DB
SPGRLAVL	24.65	811.4916	8	1.5	406.7537	45.29	4.13E8	6	F6:13784	P2NC20191010_ncroft_C1R-B7-elution_pool6.raw	2	2	sp|Q9UII4|HERC5_HUMAN			PEAKS DB
FFN(+.98)GTERV	24.65	969.4556	8	2.6	485.7363	50.09	0	3	F3:15464	P2NC20191010_ncroft_C1R-B7-elution_pool3.raw	0	0	tr|A0A182DWH4|A0A182DWH4_HUMAN:sp|P04229|2B11_HUMAN:sp|P79483|DRB3_HUMAN:sp|Q9TQE0|2B19_HUMAN:sp|P13761|2B17_HUMAN:tr|A0A140T958|A0A140T958_HUMAN	Deamidation (NQ)	N3:Deamidation (NQ):1000.00	PEAKS DB
RPFPILAM(+15.99)	24.63	959.5262	8	3.5	480.7721	64.85	2.05E6	2	F2:20580	P2NC20191010_ncroft_C1R-B7-elution_pool2.raw	1	1	tr|F5H7V1|F5H7V1_HUMAN:sp|O43847|NRDC_HUMAN:tr|B1AKJ5|B1AKJ5_HUMAN	Oxidation (M)	M8:Oxidation (M):1000.00	PEAKS DB
VGRYLREL	24.62	1004.5767	8	0.5	503.2958	38.18	1.9E7	6	F6:11002	P2NC20191010_ncroft_C1R-B7-elution_pool6.raw	1	1	tr|H3BQV3|H3BQV3_HUMAN:sp|Q96MW5|COG8_HUMAN:tr|B4DYU2|B4DYU2_HUMAN:tr|H3BSH5|H3BSH5_HUMAN			PEAKS DB
RPVLLTSL	24.61	897.5647	8	3.0	449.7910	66.00	1.72E6	3	F3:21543	P2NC20191010_ncroft_C1R-B7-elution_pool3.raw	1	1	sp|Q8NB90|AFG2H_HUMAN			PEAKS DB
SPVLRLVL	24.57	895.5854	8	2.2	448.8010	80.96	2.26E6	1	F1:27071	P2NC20191010_ncroft_C1R-B7-elution_pool1.raw	1	1	sp|O43432|IF4G3_HUMAN:tr|A0A0A0MSA7|A0A0A0MSA7_HUMAN:tr|A0A0U1RQK7|A0A0U1RQK7_HUMAN			PEAKS DB
LPRLTGAL	24.57	839.5228	8	2.2	420.7696	60.02	8.14E6	9	F9:19452	P2NC20191010_ncroft_C1R-B7-elution_pool9.raw	1	1	sp|Q8N3C0|ASCC3_HUMAN			PEAKS DB
GPLLGPSM(+15.99)	24.55	786.3945	8	2.1	394.2054	57.01	4.18E4	6	F6:18247	P2NC20191010_ncroft_C1R-B7-elution_pool6.raw	1	1	sp|P51610|HCFC1_HUMAN:tr|A6NEM2|A6NEM2_HUMAN	Oxidation (M)	M8:Oxidation (M):1000.00	PEAKS DB
PRFGGKEL	24.55	902.4974	8	-0.4	452.2558	28.66	2.18E6	2	F2:7090	P2NC20191010_ncroft_C1R-B7-elution_pool2.raw	1	1	sp|Q14566|MCM6_HUMAN			PEAKS DB
LPISHAVL	24.55	848.5120	8	0.7	425.2635	53.46	1.55E6	7	F7:16842	P2NC20191010_ncroft_C1R-B7-elution_pool7.raw	1	1	sp|Q7Z2Z2|EFL1_HUMAN			PEAKS DB
YTDNLVRV	24.51	978.5134	8	4.2	490.2661	47.74	3.45E6	4	F4:14631	P2NC20191010_ncroft_C1R-B7-elution_pool4.raw	1	1	tr|D6RHH4|D6RHH4_HUMAN:tr|J3KPE3|J3KPE3_HUMAN:sp|P63244|RACK1_HUMAN:tr|D6RHJ5|D6RHJ5_HUMAN:tr|D6RAC2|D6RAC2_HUMAN			PEAKS DB
APSPLPKM	24.48	839.4575	8	1.9	420.7368	42.75	7.34E5	3	F3:12666	P2NC20191010_ncroft_C1R-B7-elution_pool3.raw	1	1	sp|Q9BSL1|UBAC1_HUMAN			PEAKS DB
SPAHRAGL	24.48	807.4351	8	-2.6	404.7238	19.10	1.37E6	5	F5:3607	P2NC20191010_ncroft_C1R-B7-elution_pool5.raw	2	2	sp|O43464|HTRA2_HUMAN			PEAKS DB
SPHPGLLL	24.47	832.4807	8	2.4	417.2486	56.33	2.13E8	2	F2:17433	P2NC20191010_ncroft_C1R-B7-elution_pool2.raw	2	2	sp|Q9H2Y7|ZN106_HUMAN:tr|H3BSS6|H3BSS6_HUMAN			PEAKS DB
APAPRASV	24.47	767.4290	8	1.8	384.7224	22.51	5.39E6	4	F4:4923	P2NC20191010_ncroft_C1R-B7-elution_pool4.raw	1	1	sp|Q9H116|GZF1_HUMAN			PEAKS DB
TPDSRPSL	24.47	871.4399	8	-0.4	436.7271	28.67	2.11E7	7	F7:7372	P2NC20191010_ncroft_C1R-B7-elution_pool7.raw	1	1	sp|Q13042|CDC16_HUMAN			PEAKS DB
APRLQSEV	24.46	898.4872	8	1.3	450.2514	30.39	2.43E6	8	F8:7963	P2NC20191010_ncroft_C1R-B7-elution_pool8.raw	1	1	tr|J3KR23|J3KR23_HUMAN:sp|P53990|IST1_HUMAN			PEAKS DB
APHLGREL	24.42	891.4926	8	0.6	446.7538	28.39	7.08E6	2	F2:6995	P2NC20191010_ncroft_C1R-B7-elution_pool2.raw	1	1	sp|Q8N6S4|AN13C_HUMAN			PEAKS DB
VRPPNTAL	24.42	866.4974	8	-0.2	434.2559	32.16	6.74E6	8	F8:8647	P2NC20191010_ncroft_C1R-B7-elution_pool8.raw	1	1	sp|Q17RS7|GEN_HUMAN			PEAKS DB
FPRPGGLL	24.40	855.4966	8	1.8	428.7563	64.25	1.36E7	1	F1:20666	P2NC20191010_ncroft_C1R-B7-elution_pool1.raw	1	1	sp|P0CG12|DERPC_HUMAN			PEAKS DB
SPHLTALL	24.39	850.4912	8	-0.2	426.2528	65.02	1.67E7	3	F3:21024	P2NC20191010_ncroft_C1R-B7-elution_pool3.raw	1	1	sp|Q6ISS4|LAIR2_HUMAN:tr|A0A0G2JMB1|A0A0G2JMB1_HUMAN:tr|A0A0G2JPH6|A0A0G2JPH6_HUMAN			PEAKS DB
NFDVHDDV	24.39	959.3984	8	4.0	480.7084	45.45	1.89E6	1	F1:13648	P2NC20191010_ncroft_C1R-B7-elution_pool1.raw	1	1	tr|B0S8I6|B0S8I6_HUMAN:sp|Q14320|FA50A_HUMAN			PEAKS DB
ANDGFVRL	24.39	890.4610	8	0.6	446.2380	53.72	2.42E7	7	F7:16981	P2NC20191010_ncroft_C1R-B7-elution_pool7.raw	1	1	sp|P55795|HNRH2_HUMAN:tr|E9PCY7|E9PCY7_HUMAN:sp|P31943|HNRH1_HUMAN			PEAKS DB
SPSRLLSL	24.38	871.5127	8	0.5	436.7638	57.37	5.43E5	1	F1:18020	P2NC20191010_ncroft_C1R-B7-elution_pool1.raw	1	1	sp|Q05469|LIPS_HUMAN:tr|M0R201|M0R201_HUMAN			PEAKS DB
RPLPLTSV	24.38	881.5334	8	2.4	441.7751	48.89	7.12E5	6	F6:15081	P2NC20191010_ncroft_C1R-B7-elution_pool6.raw	1	1	sp|O43734|CIKS_HUMAN			PEAKS DB
PSTRLGTL	24.37	843.4814	8	3.6	422.7495	53.27	0	6	F6:16814	P2NC20191010_ncroft_C1R-B7-elution_pool6.raw	0	0	sp|Q7KZF4|SND1_HUMAN			PEAKS DB
YTDEAVVI	24.37	908.4491	8	0.5	455.2321	72.36	6.89E6	5	F5:23929	P2NC20191010_ncroft_C1R-B7-elution_pool5.raw	1	1	tr|E7EPI0|E7EPI0_HUMAN:sp|Q9P2D0|IBTK_HUMAN			PEAKS DB
YPRASNAV	24.36	876.4453	8	-0.2	439.2298	25.16	1.32E7	5	F5:6082	P2NC20191010_ncroft_C1R-B7-elution_pool5.raw	1	1	sp|P30154|2AAB_HUMAN			PEAKS DB
RPTLFM(+15.99)AV	24.36	949.5055	8	2.2	475.7610	57.98	1.66E6	6	F6:18691	P2NC20191010_ncroft_C1R-B7-elution_pool6.raw	1	1	tr|V9GYS0|V9GYS0_HUMAN	Oxidation (M)	M6:Oxidation (M):1000.00	PEAKS DB
SPRGAGWL	24.36	842.4399	8	0.7	422.2275	43.61	3.83E6	7	F7:13000	P2NC20191010_ncroft_C1R-B7-elution_pool7.raw	1	1	sp|O00743|PPP6_HUMAN			PEAKS DB
YNDEDIYL	24.35	1043.4447	8	0.9	522.7301	84.42	1.03E7	7	F7:28533	P2NC20191010_ncroft_C1R-B7-elution_pool7.raw	2	2	tr|G3V3G9|G3V3G9_HUMAN:sp|Q5TAQ9|DCAF8_HUMAN			PEAKS DB
IYDM(+15.99)STVM(+15.99)	24.33	990.4038	8	3.7	496.2110	40.46	4.63E7	7	F7:11745	P2NC20191010_ncroft_C1R-B7-elution_pool7.raw	2	2	tr|E9PPJ0|E9PPJ0_HUMAN:sp|Q13435|SF3B2_HUMAN	Oxidation (M)	M4:Oxidation (M):1000.00;M8:Oxidation (M):1000.00	PEAKS DB
FPHKPIIL	24.31	963.5905	8	1.3	482.8032	47.03	0	1	F1:14210	P2NC20191010_ncroft_C1R-B7-elution_pool1.raw	0	0	sp|Q9P2N6|KANL3_HUMAN			PEAKS DB
APARKAEL	24.28	854.4974	8	-3.5	428.2545	19.38	0	6	F6:3630	P2NC20191010_ncroft_C1R-B7-elution_pool6.raw	0	0	sp|O00411|RPOM_HUMAN			PEAKS DB
TPTPGHIM(+15.99)	24.27	868.4113	8	1.8	435.2137	25.76	1.2E6	9	F9:6101	P2NC20191010_ncroft_C1R-B7-elution_pool9.raw	1	1	sp|O75533|SF3B1_HUMAN	Oxidation (M)	M8:Oxidation (M):1000.00	PEAKS DB
RPSLLPLH	24.26	931.5603	8	1.1	466.7879	42.64	6.93E8	8	F8:12580	P2NC20191010_ncroft_C1R-B7-elution_pool8.raw	3	3	sp|Q9NYL4|FKB11_HUMAN:tr|F8VXK0|F8VXK0_HUMAN:tr|J3KN11|J3KN11_HUMAN:tr|F8VU90|F8VU90_HUMAN			PEAKS DB
HPTKGLVV	24.23	849.5072	8	-1.6	425.7602	25.05	5.95E6	1	F1:5856	P2NC20191010_ncroft_C1R-B7-elution_pool1.raw	2	2	sp|Q9C0J8|WDR33_HUMAN			PEAKS DB
SPGRM(+15.99)SAL	24.23	833.4065	8	-0.9	417.7101	21.96	2.81E5	1	F1:4589	P2NC20191010_ncroft_C1R-B7-elution_pool1.raw	1	1	sp|Q96BI1|S22AI_HUMAN:tr|A0A024RCG2|A0A024RCG2_HUMAN	Oxidation (M)	M5:Oxidation (M):1000.00	PEAKS DB
PQRVRVTL	24.21	967.5927	8	0.9	484.8040	30.74	9.35E6	3	F3:8031	P2NC20191010_ncroft_C1R-B7-elution_pool3.raw	2	2	sp|P26010|ITB7_HUMAN			PEAKS DB
SPM(+15.99)NRPPL	24.21	926.4644	8	1.1	464.2400	27.01	0	2	F2:6482	P2NC20191010_ncroft_C1R-B7-elution_pool2.raw	0	0	sp|Q96QD9|UIF_HUMAN:tr|H9KVC1|H9KVC1_HUMAN:tr|H9KVC6|H9KVC6_HUMAN	Oxidation (M)	M3:Oxidation (M):1000.00	PEAKS DB
AQRYVNTL	24.21	963.5138	8	0.9	482.7646	33.28	6.52E5	1	F1:9013	P2NC20191010_ncroft_C1R-B7-elution_pool1.raw	1	1	sp|O94829|IPO13_HUMAN			PEAKS DB
PSNPPAHL	24.20	831.4239	8	1.2	416.7197	28.83	1.05E5	7	F7:7434	P2NC20191010_ncroft_C1R-B7-elution_pool7.raw	1	1	sp|O15389|SIGL5_HUMAN			PEAKS DB
SPM(+15.99)TLKEL	24.19	933.4841	8	1.8	467.7502	36.28	7.98E5	7	F7:10312	P2NC20191010_ncroft_C1R-B7-elution_pool7.raw	1	1	tr|G3V419|G3V419_HUMAN:sp|Q9UHC1|MLH3_HUMAN	Oxidation (M)	M3:Oxidation (M):1000.00	PEAKS DB
SPELKQQL	24.19	941.5182	8	0.2	471.7665	32.92	7.45E5	8	F8:8932	P2NC20191010_ncroft_C1R-B7-elution_pool8.raw	1	1	sp|Q9Y490|TLN1_HUMAN			PEAKS DB
KPSLPFTS	24.18	875.4752	8	5.8	438.7474	51.61	1.61E6	5	F5:16243	P2NC20191010_ncroft_C1R-B7-elution_pool5.raw	1	1	tr|A0A2R8YE73|A0A2R8YE73_HUMAN:tr|A0A2R8Y437|A0A2R8Y437_HUMAN:tr|A0A2R8Y833|A0A2R8Y833_HUMAN:tr|A0A2R8Y4F3|A0A2R8Y4F3_HUMAN:sp|P31785|IL2RG_HUMAN			PEAKS DB
TFDQYRGV	24.17	984.4665	8	1.7	493.2414	42.80	8.96E5	1	F1:12658	P2NC20191010_ncroft_C1R-B7-elution_pool1.raw	1	1	sp|Q8N442|GUF1_HUMAN			PEAKS DB
RPSSLHGL	24.16	865.4770	8	-0.7	433.7455	25.08	1.11E6	1	F1:5863	P2NC20191010_ncroft_C1R-B7-elution_pool1.raw	1	1	sp|O60307|MAST3_HUMAN:sp|Q6P0Q8|MAST2_HUMAN			PEAKS DB
IFEPFGRI	24.16	977.5334	8	2.8	489.7753	83.43	2.31E7	9	F9:28262	P2NC20191010_ncroft_C1R-B7-elution_pool9.raw	2	2	sp|Q14498|RBM39_HUMAN:tr|G3XAC6|G3XAC6_HUMAN			PEAKS DB
M(+15.99)PLLKSEV	24.15	931.5048	8	1.2	466.7603	37.63	1.02E7	6	F6:10826	P2NC20191010_ncroft_C1R-B7-elution_pool6.raw	1	1	sp|Q01780|EXOSX_HUMAN	Oxidation (M)	M1:Oxidation (M):1000.00	PEAKS DB
SPLNRAGL	24.09	826.4661	8	1.4	414.2409	36.05	1.18E7	2	F2:9895	P2NC20191010_ncroft_C1R-B7-elution_pool2.raw	1	1	tr|A0A087WVM7|A0A087WVM7_HUMAN:tr|V9GYP5|V9GYP5_HUMAN:tr|A0A087WWQ2|A0A087WWQ2_HUMAN:sp|Q92979|NEP1_HUMAN			PEAKS DB
VPVRLPAL	24.06	863.5592	8	1.3	432.7874	69.99	7.53E6	2	F2:22511	P2NC20191010_ncroft_C1R-B7-elution_pool2.raw	1	1	sp|P49641|MA2A2_HUMAN:tr|A0A0C4DGL1|A0A0C4DGL1_HUMAN:tr|H0YNG5|H0YNG5_HUMAN			PEAKS DB
SPFFRALL	24.06	949.5385	8	2.0	475.7775	89.12	5.82E6	6	F6:30438	P2NC20191010_ncroft_C1R-B7-elution_pool6.raw	1	1	sp|Q96C12|ARMC5_HUMAN:tr|J3KQ26|J3KQ26_HUMAN			PEAKS DB
TPREGDEL	24.06	915.4297	8	2.2	458.7231	25.57	2.4E7	6	F6:6105	P2NC20191010_ncroft_C1R-B7-elution_pool6.raw	2	2	sp|P53350|PLK1_HUMAN			PEAKS DB
LPGKLPTL	24.04	837.5323	8	2.0	419.7743	62.38	1.23E7	9	F9:20311	P2NC20191010_ncroft_C1R-B7-elution_pool9.raw	1	1	tr|A0A087WYF6|A0A087WYF6_HUMAN:tr|F8W7U3|F8W7U3_HUMAN:tr|E7ESD2|E7ESD2_HUMAN:sp|Q641Q2|WAC2A_HUMAN			PEAKS DB
IFDVGTRL	24.03	919.5127	8	0.2	460.7637	68.32	3.59E7	9	F9:22574	P2NC20191010_ncroft_C1R-B7-elution_pool9.raw	2	2	tr|G3V5E1|G3V5E1_HUMAN:sp|O75909|CCNK_HUMAN			PEAKS DB
RPHLAM(+15.99)VL	24.01	951.5324	8	-0.1	476.7734	38.47	9.41E4	3	F3:11042	P2NC20191010_ncroft_C1R-B7-elution_pool3.raw	1	1	tr|A0A3F2YNX0|A0A3F2YNX0_HUMAN:tr|A0A3F2YNZ0|A0A3F2YNZ0_HUMAN:tr|F1T0I1|F1T0I1_HUMAN:sp|O15027|SC16A_HUMAN	Oxidation (M)	M6:Oxidation (M):1000.00	PEAKS DB
TPHAVGVL	24.01	792.4493	8	-0.3	397.2318	37.49	2.9E6	3	F3:10649	P2NC20191010_ncroft_C1R-B7-elution_pool3.raw	1	1	tr|H0YE57|H0YE57_HUMAN:sp|Q9UBM7|DHCR7_HUMAN			PEAKS DB
LFDRVVTL	24.00	961.5596	8	1.8	481.7880	80.13	1.28E6	3	F3:26875	P2NC20191010_ncroft_C1R-B7-elution_pool3.raw	1	1	sp|Q5XPI4|RN123_HUMAN			PEAKS DB
RPSLRLQL	23.98	981.6083	8	2.2	491.8125	46.41	3.92E7	1	F1:14045	P2NC20191010_ncroft_C1R-B7-elution_pool1.raw	1	1	sp|Q7L2H7|EIF3M_HUMAN			PEAKS DB
RFDNFSSL	23.97	984.4664	8	1.3	493.2411	64.85	3.06E6	9	F9:21177	P2NC20191010_ncroft_C1R-B7-elution_pool9.raw	1	1	sp|Q8TEM1|PO210_HUMAN			PEAKS DB
VPRLVNVL	23.95	908.5807	8	1.9	455.2985	68.99	2.77E6	3	F3:22585	P2NC20191010_ncroft_C1R-B7-elution_pool3.raw	1	1	sp|Q9BQG0|MBB1A_HUMAN			PEAKS DB
SPLIRATV	23.95	855.5178	8	0.5	428.7664	42.36	2.46E6	4	F4:12536	P2NC20191010_ncroft_C1R-B7-elution_pool4.raw	1	1	sp|Q92973|TNPO1_HUMAN			PEAKS DB
VFDDM(+15.99)INL	23.95	981.4477	8	3.9	491.7330	93.22	1.21E7	7	F7:31846	P2NC20191010_ncroft_C1R-B7-elution_pool7.raw	2	2	sp|Q6NUQ1|RINT1_HUMAN	Oxidation (M)	M5:Oxidation (M):1000.00	PEAKS DB
QPLLREVL	23.94	966.5862	8	1.9	484.3013	66.73	7.16E8	3	F3:21880	P2NC20191010_ncroft_C1R-B7-elution_pool3.raw	3	3	sp|P28070|PSB4_HUMAN:sp|Q96CW6|S7A6O_HUMAN			PEAKS DB
LPQYRKGL	23.94	973.5709	8	2.4	487.7939	29.03	2.28E6	1	F1:7386	P2NC20191010_ncroft_C1R-B7-elution_pool1.raw	1	1	sp|O94829|IPO13_HUMAN			PEAKS DB
NFDVIDNL	23.93	948.4553	8	1.7	475.2357	106.97	1.26E6	5	F5:36190	P2NC20191010_ncroft_C1R-B7-elution_pool5.raw	1	1	sp|O60486|PLXC1_HUMAN			PEAKS DB
GPIKKPVL	23.93	850.5640	8	0.5	426.2895	28.76	2.07E7	2	F2:7092	P2NC20191010_ncroft_C1R-B7-elution_pool2.raw	1	1	tr|E7EPN9|E7EPN9_HUMAN:sp|Q9Y520|PRC2C_HUMAN:sp|Q5JSZ5|PRC2B_HUMAN			PEAKS DB
SPQKIDVL	23.87	898.5123	8	1.1	450.2639	42.86	7.64E5	5	F5:12913	P2NC20191010_ncroft_C1R-B7-elution_pool5.raw	1	1	sp|Q15751|HERC1_HUMAN			PEAKS DB
TPSRTPSL	23.86	857.4607	8	4.0	429.7393	28.40	3.15E5	8	F8:7156	P2NC20191010_ncroft_C1R-B7-elution_pool8.raw	1	1	sp|Q32P44|EMAL3_HUMAN			PEAKS DB
SPARALLL	23.86	839.5228	8	0.4	420.7689	53.37	1.83E7	1	F1:16574	P2NC20191010_ncroft_C1R-B7-elution_pool1.raw	1	1	sp|Q8WY22|BRI3B_HUMAN			PEAKS DB
SPNERARL	23.84	941.5043	8	-1.8	471.7585	20.26	2.16E6	6	F6:3982	P2NC20191010_ncroft_C1R-B7-elution_pool6.raw	1	1	sp|Q14204|DYHC1_HUMAN			PEAKS DB
HTDTTVKF	23.83	947.4713	8	2.9	474.7443	26.51	4.27E6	1	F1:6407	P2NC20191010_ncroft_C1R-B7-elution_pool1.raw	1	1	sp|P11388|TOP2A_HUMAN:sp|Q02880|TOP2B_HUMAN			PEAKS DB
IYDDIVFV	23.82	982.5011	8	1.7	492.2586	115.66	4.73E5	1	F1:39186	P2NC20191010_ncroft_C1R-B7-elution_pool1.raw	1	1	sp|Q8NCR0|B3GL2_HUMAN			PEAKS DB
FFDLM(+15.99)REI	23.81	1085.5215	8	0.8	543.7684	82.96	4.65E5	1	F1:27842	P2NC20191010_ncroft_C1R-B7-elution_pool1.raw	1	1	sp|P11233|RALA_HUMAN	Oxidation (M)	M5:Oxidation (M):1000.00	PEAKS DB
FVDQFVEL	23.79	995.4963	8	2.9	498.7569	108.27	6.1E6	7	F7:37048	P2NC20191010_ncroft_C1R-B7-elution_pool7.raw	1	1	sp|Q92621|NU205_HUMAN			PEAKS DB
APVLKMEL	23.79	899.5150	8	0.8	450.7651	65.94	6.64E5	2	F2:21041	P2NC20191010_ncroft_C1R-B7-elution_pool2.raw	1	1	sp|Q8TAF3|WDR48_HUMAN			PEAKS DB
KPGKAPKL	23.78	837.5436	8	-4.5	419.7772	18.63	1.29E7	6	F6:3335	P2NC20191010_ncroft_C1R-B7-elution_pool6.raw	1	1	sp|A0A0B4J2D9|KVD13_HUMAN:sp|P0DP09|KV113_HUMAN:sp|P01597|KV139_HUMAN:sp|A0A0C4DH72|KV106_HUMAN:sp|P04432|KVD39_HUMAN:tr|A0A0G2JRQ6|A0A0G2JRQ6_HUMAN:sp|A0A0C4DH73|KV112_HUMAN:sp|P01611|KVD12_HUMAN:sp|A0A0C4DH69|KV109_HUMAN			PEAKS DB
VYDVAM(+15.99)KL	23.78	953.4892	8	2.7	477.7532	45.85	1.38E7	9	F9:13889	P2NC20191010_ncroft_C1R-B7-elution_pool9.raw	2	2	sp|Q96JH7|VCIP1_HUMAN	Oxidation (M)	M6:Oxidation (M):1000.00	PEAKS DB
LFDYEVRL	23.78	1053.5494	8	-0.1	527.7819	87.18	1.02E6	6	F6:29804	P2NC20191010_ncroft_C1R-B7-elution_pool6.raw	1	1	sp|Q96T88|UHRF1_HUMAN:tr|A0A087WVR3|A0A087WVR3_HUMAN:tr|A0A087WTW0|A0A087WTW0_HUMAN			PEAKS DB
RPRETRVI	23.77	1025.6094	8	1.4	513.8127	20.78	6.17E6	8	F8:4153	P2NC20191010_ncroft_C1R-B7-elution_pool8.raw	1	1	tr|A0A0B4J1S1|A0A0B4J1S1_HUMAN:sp|P33076|C2TA_HUMAN:tr|A0A087X2I7|A0A087X2I7_HUMAN			PEAKS DB
RPSALPFV	23.77	885.5072	8	1.2	443.7614	65.82	0	3	F3:21428	P2NC20191010_ncroft_C1R-B7-elution_pool3.raw	0	0	tr|F2Z2U4|F2Z2U4_HUMAN:sp|Q9Y4A5|TRRAP_HUMAN			PEAKS DB
SPHLLDQL	23.77	921.4919	8	0.4	461.7534	63.03	1.85E7	9	F9:20573	P2NC20191010_ncroft_C1R-B7-elution_pool9.raw	1	1	sp|P49454|CENPF_HUMAN			PEAKS DB
SPFSKATL	23.77	849.4596	8	-0.8	425.7367	41.24	5.77E5	4	F4:12089	P2NC20191010_ncroft_C1R-B7-elution_pool4.raw	1	1	sp|Q13972|RGRF1_HUMAN			PEAKS DB
IPRTLEEF	23.76	1003.5338	8	4.8	502.7766	60.54	1.91E6	3	F3:19336	P2NC20191010_ncroft_C1R-B7-elution_pool3.raw	1	1	tr|H3BT12|H3BT12_HUMAN:sp|Q9UK73|FEM1B_HUMAN			PEAKS DB
IYDIPEM(+15.99)F	23.74	1042.4681	8	1.8	522.2423	99.17	1.56E6	5	F5:33645	P2NC20191010_ncroft_C1R-B7-elution_pool5.raw	1	1	sp|Q13085|ACACA_HUMAN	Oxidation (M)	M7:Oxidation (M):1000.00	PEAKS DB
LFDVTGQV	23.72	877.4545	8	0.6	439.7348	87.39	1.98E6	8	F8:29602	P2NC20191010_ncroft_C1R-B7-elution_pool8.raw	1	1	sp|Q14764|MVP_HUMAN			PEAKS DB
WDTRIAKL	23.72	1001.5658	8	-0.1	501.7901	51.13	3.81E6	1	F1:15756	P2NC20191010_ncroft_C1R-B7-elution_pool1.raw	3	3	tr|M0R043|M0R043_HUMAN:sp|Q9Y248|PSF2_HUMAN			PEAKS DB
SPSSLRAL	23.72	829.4658	8	2.3	415.7411	34.59	1.36E7	2	F2:9382	P2NC20191010_ncroft_C1R-B7-elution_pool2.raw	1	1	tr|A0A2R8Y5U1|A0A2R8Y5U1_HUMAN:tr|Q76L82|Q76L82_HUMAN:sp|Q8IXJ9|ASXL1_HUMAN			PEAKS DB
LYDGFQYL	23.70	1017.4807	8	1.8	509.7485	108.27	1.05E6	8	F8:36825	P2NC20191010_ncroft_C1R-B7-elution_pool8.raw	1	1	sp|Q9UBF8|PI4KB_HUMAN:tr|A0A0B4J1S8|A0A0B4J1S8_HUMAN			PEAKS DB
RPSPHSKL	23.70	920.5192	8	-4.0	461.2650	18.38	1.77E6	5	F5:3328	P2NC20191010_ncroft_C1R-B7-elution_pool5.raw	1	1	sp|O00506|STK25_HUMAN			PEAKS DB
WPQPLSTL	23.69	940.5018	8	2.4	471.2593	101.51	9.07E6	6	F6:34911	P2NC20191010_ncroft_C1R-B7-elution_pool6.raw	2	2	sp|Q16633|OBF1_HUMAN			PEAKS DB
APRPGALL	23.68	793.4810	8	0.6	397.7480	40.28	9.6E7	5	F5:11856	P2NC20191010_ncroft_C1R-B7-elution_pool5.raw	1	1	sp|Q96L91|EP400_HUMAN			PEAKS DB
KPYSGPRL	23.66	916.5130	8	1.4	459.2644	26.12	7.05E5	1	F1:6201	P2NC20191010_ncroft_C1R-B7-elution_pool1.raw	1	1	sp|Q16594|TAF9_HUMAN:tr|D6RIV9|D6RIV9_HUMAN:tr|D6RIE8|D6RIE8_HUMAN			PEAKS DB
IFDEYSQI	23.64	1013.4705	8	2.8	507.7440	88.73	4.03E6	7	F7:30131	P2NC20191010_ncroft_C1R-B7-elution_pool7.raw	1	1	sp|P16591|FER_HUMAN			PEAKS DB
APELLRAL	23.64	881.5334	8	2.3	441.7750	68.80	8.35E6	4	F4:22412	P2NC20191010_ncroft_C1R-B7-elution_pool4.raw	1	1	sp|Q00653|NFKB2_HUMAN			PEAKS DB
SPRKGWSF	23.64	963.4926	8	4.2	482.7556	32.64	3.38E6	7	F7:8962	P2NC20191010_ncroft_C1R-B7-elution_pool7.raw	1	1	sp|O00469|PLOD2_HUMAN			PEAKS DB
SPFNKSAL	23.63	862.4548	8	1.1	432.2352	36.32	2.53E6	2	F2:9957	P2NC20191010_ncroft_C1R-B7-elution_pool2.raw	1	1	tr|E7ERI8|E7ERI8_HUMAN:tr|E7EW49|E7EW49_HUMAN			PEAKS DB
YTHSIAAL	23.63	874.4548	8	4.0	438.2365	40.42	1.59E6	4	F4:11854	P2NC20191010_ncroft_C1R-B7-elution_pool4.raw	1	1	sp|Q9Y4D8|HECD4_HUMAN:tr|F8VWT9|F8VWT9_HUMAN:tr|J3KPF0|J3KPF0_HUMAN			PEAKS DB
PRGSIPRS	23.62	868.4879	8	1.6	435.2519	37.92	0	5	F5:10986	P2NC20191010_ncroft_C1R-B7-elution_pool5.raw	0	0	sp|Q14566|MCM6_HUMAN			PEAKS DB
HPGIQAEL	23.62	863.4501	8	-0.7	432.7320	40.01	1.9E6	3	F3:11576	P2NC20191010_ncroft_C1R-B7-elution_pool3.raw	1	1	sp|Q8TEM1|PO210_HUMAN			PEAKS DB
STDDGVQF	23.60	867.3610	8	3.1	434.6891	58.94	3.86E7	2	F2:18477	P2NC20191010_ncroft_C1R-B7-elution_pool2.raw	1	1	sp|Q15029|U5S1_HUMAN			PEAKS DB
RPVAANTL	23.58	840.4818	8	2.1	421.2491	27.68	2.59E6	7	F7:6918	P2NC20191010_ncroft_C1R-B7-elution_pool7.raw	1	1	tr|A0A2R8Y6I6|A0A2R8Y6I6_HUMAN:sp|Q13627|DYR1A_HUMAN			PEAKS DB
LTDREVRL	23.56	1000.5665	8	1.4	501.2912	30.48	1.27E7	3	F3:7927	P2NC20191010_ncroft_C1R-B7-elution_pool3.raw	1	1	sp|Q13464|ROCK1_HUMAN			PEAKS DB
VTDEPVYI	23.56	934.4647	8	2.2	468.2407	74.03	9.42E6	6	F6:24692	P2NC20191010_ncroft_C1R-B7-elution_pool6.raw	1	1	sp|Q15061|WDR43_HUMAN			PEAKS DB
SPTSTPKL	23.54	829.4545	8	4.6	415.7365	28.49	2.48E6	8	F8:7188	P2NC20191010_ncroft_C1R-B7-elution_pool8.raw	1	1	sp|Q9Y6Y0|NS1BP_HUMAN			PEAKS DB
PSSGRSSL	23.54	789.3981	8	1.5	395.7069	28.09	8.37E5	7	F7:7073	P2NC20191010_ncroft_C1R-B7-elution_pool7.raw	1	1	sp|O95817|BAG3_HUMAN:tr|C9JFK9|C9JFK9_HUMAN			PEAKS DB
KPLLIGEL	23.53	881.5586	8	1.8	441.7874	72.53	1.58E7	6	F6:24220	P2NC20191010_ncroft_C1R-B7-elution_pool6.raw	3	3	sp|O95864|FADS2_HUMAN			PEAKS DB
HPRAGAEL	23.53	849.4457	8	-2.9	425.7289	20.72	3.13E6	6	F6:4172	P2NC20191010_ncroft_C1R-B7-elution_pool6.raw	1	1	sp|O15067|PUR4_HUMAN			PEAKS DB
MPRWAERL	23.50	1057.5491	8	0.6	529.7821	48.58	1.42E7	1	F1:14783	P2NC20191010_ncroft_C1R-B7-elution_pool1.raw	1	1	tr|D6REW1|D6REW1_HUMAN:sp|Q9Y255|PRLD1_HUMAN			PEAKS DB
YPLLLKEL	23.49	987.6004	8	0.8	494.8079	87.08	4.26E7	3	F3:29420	P2NC20191010_ncroft_C1R-B7-elution_pool3.raw	3	3	sp|Q8TCU6|PREX1_HUMAN:tr|E9PMZ8|E9PMZ8_HUMAN:tr|E9PKT1|E9PKT1_HUMAN:sp|Q8IVF5|TIAM2_HUMAN			PEAKS DB
YPLILKEL	23.49	987.6004	8	0.8	494.8079	87.08	4.26E7	3	F3:29420	P2NC20191010_ncroft_C1R-B7-elution_pool3.raw	3	3				PEAKS DB
YPLLLKEI	23.49	987.6004	8	0.8	494.8079	87.08	4.26E7	3	F3:29420	P2NC20191010_ncroft_C1R-B7-elution_pool3.raw	3	3	tr|Q5SQI6|Q5SQI6_HUMAN:sp|Q7Z628|ARHG8_HUMAN			PEAKS DB
RPVSRVAL	23.47	896.5555	8	0.9	449.2854	26.43	0	1	F1:6329	P2NC20191010_ncroft_C1R-B7-elution_pool1.raw	0	0	tr|B1AKM8|B1AKM8_HUMAN:tr|B1AKM6|B1AKM6_HUMAN			PEAKS DB
APKLGVAL	23.41	767.4905	8	-0.9	384.7522	51.91	7.33E7	7	F7:16241	P2NC20191010_ncroft_C1R-B7-elution_pool7.raw	1	1	sp|Q2VPB7|AP5B1_HUMAN			PEAKS DB
APLPRSAL	23.41	823.4916	8	3.7	412.7546	37.30	1.69E7	2	F2:10336	P2NC20191010_ncroft_C1R-B7-elution_pool2.raw	2	2	tr|B0V3J0|B0V3J0_HUMAN:tr|A9C4B9|A9C4B9_HUMAN:tr|A0A0G2JNK5|A0A0G2JNK5_HUMAN:sp|Q9BSV6|SEN34_HUMAN:tr|E7EQB3|E7EQB3_HUMAN			PEAKS DB
KPHVRPIM(+15.99)	23.41	992.5590	8	0.7	497.2871	20.41	1.75E6	1	F1:3981	P2NC20191010_ncroft_C1R-B7-elution_pool1.raw	1	1	sp|O15397|IPO8_HUMAN	Oxidation (M)	M8:Oxidation (M):1000.00	PEAKS DB
LYDLAKEL	23.41	963.5276	8	0.8	482.7715	72.97	1.77E6	2	F2:23641	P2NC20191010_ncroft_C1R-B7-elution_pool2.raw	1	1	tr|C4B7M2|C4B7M2_HUMAN:sp|Q96JI7|SPTCS_HUMAN			PEAKS DB
KPFFM(+15.99)KEV	23.40	1040.5365	8	0.9	521.2760	32.36	3.78E6	9	F9:8802	P2NC20191010_ncroft_C1R-B7-elution_pool9.raw	1	1	sp|P35610|SOAT1_HUMAN	Oxidation (M)	M5:Oxidation (M):1000.00	PEAKS DB
APRAALVF	23.39	843.4966	8	2.0	422.7564	55.51	2.48E7	9	F9:17601	P2NC20191010_ncroft_C1R-B7-elution_pool9.raw	2	2	tr|D6R923|D6R923_HUMAN:sp|Q6P9G4|TM154_HUMAN			PEAKS DB
RPIASGPV	23.39	795.4603	8	1.6	398.7380	28.16	3.1E6	7	F7:7088	P2NC20191010_ncroft_C1R-B7-elution_pool7.raw	1	1	tr|A0A087WXK2|A0A087WXK2_HUMAN:sp|Q86TG7|PEG10_HUMAN:tr|A0A087WUL4|A0A087WUL4_HUMAN:tr|A0A087WX23|A0A087WX23_HUMAN			PEAKS DB
SPKTPTGL	23.38	799.4440	8	1.3	400.7298	28.86	3.59E5	7	F7:7339	P2NC20191010_ncroft_C1R-B7-elution_pool7.raw	1	1	tr|F8WE42|F8WE42_HUMAN:tr|F5H101|F5H101_HUMAN:sp|Q76FK4|NOL8_HUMAN			PEAKS DB
IPYLRKVL	23.37	1000.6433	8	1.3	501.3296	53.51	1.35E7	1	F1:16584	P2NC20191010_ncroft_C1R-B7-elution_pool1.raw	1	1	sp|P50748|KNTC1_HUMAN			PEAKS DB
PQKPHLKL	23.37	959.5916	8	-0.3	480.8029	30.94	8.55E5	5	F5:8257	P2NC20191010_ncroft_C1R-B7-elution_pool5.raw	1	1	sp|Q6VMQ6|MCAF1_HUMAN			PEAKS DB
RPAASNTL	23.37	828.4453	8	3.4	415.2313	22.39	7.67E5	5	F5:4979	P2NC20191010_ncroft_C1R-B7-elution_pool5.raw	1	1	sp|Q14186|TFDP1_HUMAN			PEAKS DB
PHAFITHF	23.35	968.4868	8	0.9	485.2511	59.33	5.15E5	3	F3:19078	P2NC20191010_ncroft_C1R-B7-elution_pool3.raw	1	1	tr|A0A0A0MSH6|A0A0A0MSH6_HUMAN:sp|Q9H6V9|LDAH_HUMAN:tr|B5MDU6|B5MDU6_HUMAN			PEAKS DB
HPALIPVL	23.34	858.5327	8	6.7	430.2765	78.64	7.72E6	7	F7:26407	P2NC20191010_ncroft_C1R-B7-elution_pool7.raw	2	2	sp|Q149N8|SHPRH_HUMAN:tr|A0A0D9SFM0|A0A0D9SFM0_HUMAN			PEAKS DB
EM(+15.99)IEPRTL	23.33	1003.5008	8	-0.4	502.7575	38.35	4.1E7	4	F4:11040	P2NC20191010_ncroft_C1R-B7-elution_pool4.raw	1	1	tr|M0R1M5|M0R1M5_HUMAN:tr|M0R3H0|M0R3H0_HUMAN:sp|P62249|RS16_HUMAN:tr|Q6IPX4|Q6IPX4_HUMAN	Oxidation (M)	M2:Oxidation (M):1000.00	PEAKS DB
IQRTPKIQ	23.31	982.5923	8	0.0	492.3035	21.81	6.6E6	5	F5:4706	P2NC20191010_ncroft_C1R-B7-elution_pool5.raw	1	1	sp|P61769|B2MG_HUMAN			PEAKS DB
KPEQRPSL	23.30	953.5294	8	-0.9	477.7715	21.30	1.84E7	7	F7:4458	P2NC20191010_ncroft_C1R-B7-elution_pool7.raw	1	1	sp|P36956|SRBP1_HUMAN			PEAKS DB
LFDQANKL	23.30	947.5076	8	0.1	474.7611	50.98	8.61E6	5	F5:15897	P2NC20191010_ncroft_C1R-B7-elution_pool5.raw	1	1	tr|A0A2R8YDH4|A0A2R8YDH4_HUMAN			PEAKS DB
KPKYSGTL	23.28	892.5018	8	1.5	447.2589	21.88	9.96E6	7	F7:4668	P2NC20191010_ncroft_C1R-B7-elution_pool7.raw	1	1	tr|A0A0U1RQF0|A0A0U1RQF0_HUMAN:sp|P49327|FAS_HUMAN			PEAKS DB
SPGHRAGL	23.27	793.4194	8	1.8	397.7177	19.62	1.29E5	2	F2:3749	P2NC20191010_ncroft_C1R-B7-elution_pool2.raw	1	1	sp|Q9H8Y8|GORS2_HUMAN			PEAKS DB
KPQQIQAL	23.26	924.5392	8	1.6	463.2776	31.63	9.2E6	9	F9:8471	P2NC20191010_ncroft_C1R-B7-elution_pool9.raw	2	2	sp|P56192|SYMC_HUMAN			PEAKS DB
LPSSKNSL	23.24	844.4654	8	3.2	423.2413	26.95	0	7	F7:6660	P2NC20191010_ncroft_C1R-B7-elution_pool7.raw	0	0	sp|Q5VTB9|RN220_HUMAN			PEAKS DB
GPRKAYEL	23.24	932.5079	8	0.6	467.2615	25.32	8.51E6	1	F1:5850	P2NC20191010_ncroft_C1R-B7-elution_pool1.raw	1	1	sp|Q7Z333|SETX_HUMAN			PEAKS DB
SPQEPLVL	23.23	881.4858	8	2.5	441.7513	78.99	4.08E6	8	F8:26551	P2NC20191010_ncroft_C1R-B7-elution_pool8.raw	1	1	sp|Q9BVT8|TMUB1_HUMAN			PEAKS DB
RPQLRSVL	23.22	967.5927	8	0.1	484.8036	35.27	1.63E7	5	F5:9963	P2NC20191010_ncroft_C1R-B7-elution_pool5.raw	1	1	tr|K7ENV7|K7ENV7_HUMAN:tr|K7EKW4|K7EKW4_HUMAN:sp|Q96AB3|ISOC2_HUMAN			PEAKS DB
PRDSLRSL	23.22	942.5247	8	2.3	472.2707	29.77	8.84E5	2	F2:7553	P2NC20191010_ncroft_C1R-B7-elution_pool2.raw	1	1	tr|E9PF32|E9PF32_HUMAN			PEAKS DB
APAPVPVL	23.22	762.4639	8	2.4	382.2401	77.78	1.17E7	7	F7:26090	P2NC20191010_ncroft_C1R-B7-elution_pool7.raw	1	1	sp|Q04206|TF65_HUMAN			PEAKS DB
SPAPKQEL	23.20	868.4654	8	1.2	435.2405	24.26	1.34E6	5	F5:5686	P2NC20191010_ncroft_C1R-B7-elution_pool5.raw	1	1	sp|Q8TBE0|BAHD1_HUMAN			PEAKS DB
SWDQTVKL	23.20	975.5026	8	2.2	488.7596	62.26	1.79E7	8	F8:20198	P2NC20191010_ncroft_C1R-B7-elution_pool8.raw	1	1	sp|O43684|BUB3_HUMAN			PEAKS DB
APGNKPEL	23.16	824.4392	8	0.9	413.2272	25.57	1.93E6	6	F6:6107	P2NC20191010_ncroft_C1R-B7-elution_pool6.raw	1	1	tr|E9PQR7|E9PQR7_HUMAN:sp|Q9UK41|VPS28_HUMAN:tr|E9PM90|E9PM90_HUMAN:tr|E9PR04|E9PR04_HUMAN			PEAKS DB
APEKKPLV	23.16	880.5381	8	0.5	441.2766	21.05	1.82E6	7	F7:4285	P2NC20191010_ncroft_C1R-B7-elution_pool7.raw	1	1	sp|P35221|CTNA1_HUMAN			PEAKS DB
KPAPGISL	23.14	781.4697	8	-0.2	391.7421	39.87	2.95E7	4	F4:11564	P2NC20191010_ncroft_C1R-B7-elution_pool4.raw	1	1	sp|Q9H5I1|SUV92_HUMAN			PEAKS DB
PSERITSL	23.14	901.4869	8	0.6	451.7510	40.23	9.47E5	3	F3:11626	P2NC20191010_ncroft_C1R-B7-elution_pool3.raw	1	1	sp|Q9P253|VPS18_HUMAN:tr|H0YMC9|H0YMC9_HUMAN:tr|H0YLM6|H0YLM6_HUMAN			PEAKS DB
PKTGTVSL	23.14	801.4596	8	0.1	401.7371	43.99	2.43E5	4	F4:13084	P2NC20191010_ncroft_C1R-B7-elution_pool4.raw	1	1	tr|A0A0U1RQF0|A0A0U1RQF0_HUMAN:sp|P49327|FAS_HUMAN			PEAKS DB
SPFRGMSL	23.14	893.4429	8	1.3	447.7293	57.61	7.68E5	9	F9:18490	P2NC20191010_ncroft_C1R-B7-elution_pool9.raw	1	1	sp|O94983|CMTA2_HUMAN:tr|I3L3W6|I3L3W6_HUMAN			PEAKS DB
LPAKLSSL	23.13	827.5116	8	1.7	414.7638	48.64	1.1E6	6	F6:15095	P2NC20191010_ncroft_C1R-B7-elution_pool6.raw	1	1	sp|Q92616|GCN1_HUMAN			PEAKS DB
RPTTGNTL	23.11	858.4559	8	2.5	430.2363	22.32	1.85E7	4	F4:4851	P2NC20191010_ncroft_C1R-B7-elution_pool4.raw	3	3	sp|Q9BPX6|MICU1_HUMAN:tr|F6XEV2|F6XEV2_HUMAN:tr|A0A0U1RRK1|A0A0U1RRK1_HUMAN:tr|A0A286YF11|A0A286YF11_HUMAN			PEAKS DB
DAALTHEL	23.11	868.4290	8	2.4	435.2228	46.48	1.19E6	2	F2:13835	P2NC20191010_ncroft_C1R-B7-elution_pool2.raw	1	1	sp|Q9UPN7|PP6R1_HUMAN			PEAKS DB
IPHHAPVL	23.11	882.5076	8	1.9	442.2619	30.30	2.58E5	3	F3:7866	P2NC20191010_ncroft_C1R-B7-elution_pool3.raw	1	1	sp|Q5SRE5|NU188_HUMAN			PEAKS DB
YFDVPELI	23.08	994.5011	8	1.8	498.2587	124.50	2.64E6	7	F7:41504	P2NC20191010_ncroft_C1R-B7-elution_pool7.raw	1	1	tr|G3XAK3|G3XAK3_HUMAN:tr|B5MCH3|B5MCH3_HUMAN:sp|Q8N3C7|CLIP4_HUMAN			PEAKS DB
PSASRKSL	23.08	844.4766	8	-1.5	423.2450	19.38	0	4	F4:3735	P2NC20191010_ncroft_C1R-B7-elution_pool4.raw	0	0	sp|Q5SRE5|NU188_HUMAN			PEAKS DB
M(+15.99)PLHRSNL	23.07	982.5018	8	-0.5	492.2580	21.80	1.26E6	9	F9:4593	P2NC20191010_ncroft_C1R-B7-elution_pool9.raw	1	1	sp|O43824|GTPB6_HUMAN	Oxidation (M)	M1:Oxidation (M):1000.00	PEAKS DB
RPELRSQM(+15.99)	23.06	1031.5182	8	-1.2	516.7657	19.21	2.22E6	7	F7:3601	P2NC20191010_ncroft_C1R-B7-elution_pool7.raw	1	1	sp|Q53G59|KLH12_HUMAN	Oxidation (M)	M8:Oxidation (M):1000.00	PEAKS DB
FPFSRPEL	23.03	991.5127	8	1.5	496.7644	72.41	5.56E6	3	F3:23899	P2NC20191010_ncroft_C1R-B7-elution_pool3.raw	1	1	tr|K7EIZ2|K7EIZ2_HUMAN:tr|R4GNH0|R4GNH0_HUMAN:sp|Q8WTV1|THAP3_HUMAN			PEAKS DB
APAQRPQL	23.01	879.4926	8	1.5	440.7542	27.27	1.41E6	7	F7:6793	P2NC20191010_ncroft_C1R-B7-elution_pool7.raw	1	1	sp|O75807|PR15A_HUMAN			PEAKS DB
LNSADRPM	23.00	902.4280	8	-0.4	452.2211	24.91	1.51E6	5	F5:5929	P2NC20191010_ncroft_C1R-B7-elution_pool5.raw	1	1	tr|J3KS97|J3KS97_HUMAN			PEAKS DB
KPRTSLM(+15.99)A	22.98	918.4957	8	4.2	460.2570	20.13	1.24E5	8	F8:3898	P2NC20191010_ncroft_C1R-B7-elution_pool8.raw	1	1	sp|O75363|BCAS1_HUMAN	Oxidation (M)	M7:Oxidation (M):1000.00	PEAKS DB
GVKKPTKA	22.97	827.5228	8	-3.1	414.7674	18.58	0	5	F5:3412	P2NC20191010_ncroft_C1R-B7-elution_pool5.raw	0	0	sp|P54687|BCAT1_HUMAN			PEAKS DB
SLDGIVRL	22.96	871.5127	8	1.7	436.7644	72.24	5.54E6	2	F2:23392	P2NC20191010_ncroft_C1R-B7-elution_pool2.raw	1	1	tr|C9JG97|C9JG97_HUMAN:sp|Q13685|AAMP_HUMAN:tr|C9JEH3|C9JEH3_HUMAN			PEAKS DB
HM(+15.99)DPSGTF	22.95	906.3542	8	0.4	454.1845	27.88	1.31E7	1	F1:6896	P2NC20191010_ncroft_C1R-B7-elution_pool1.raw	2	2	sp|P28066|PSA5_HUMAN	Oxidation (M)	M2:Oxidation (M):1000.00	PEAKS DB
KPYIRTSL	22.95	976.5706	8	2.3	489.2937	31.64	7.67E7	3	F3:8409	P2NC20191010_ncroft_C1R-B7-elution_pool3.raw	1	1	sp|P48200|IREB2_HUMAN			PEAKS DB
SPVLM(+15.99)RHL	22.92	967.5273	8	2.8	484.7723	28.07	3.17E6	6	F6:7118	P2NC20191010_ncroft_C1R-B7-elution_pool6.raw	1	1	sp|P39748|FEN1_HUMAN	Oxidation (M)	M5:Oxidation (M):1000.00	PEAKS DB
LVKSTSQL	22.92	874.5124	8	0.6	438.2637	27.02	1.69E6	7	F7:6675	P2NC20191010_ncroft_C1R-B7-elution_pool7.raw	1	1	sp|Q06055|AT5G2_HUMAN			PEAKS DB
IPWNHSVL	22.91	964.5131	8	1.6	483.2646	62.76	1.12E6	1	F1:20106	P2NC20191010_ncroft_C1R-B7-elution_pool1.raw	1	1	sp|O60507|TPST1_HUMAN			PEAKS DB
ATEKLLSL	22.91	873.5171	8	-0.7	437.7655	57.76	7.36E5	9	F9:18530	P2NC20191010_ncroft_C1R-B7-elution_pool9.raw	1	1	sp|Q29RF7|PDS5A_HUMAN			PEAKS DB
LDQ(+.98)N(+.98)VVFF	22.90	982.4647	8	1.6	492.2404	103.43	1.13E7	6	F6:35580	P2NC20191010_ncroft_C1R-B7-elution_pool6.raw	1	1	sp|Q8IVF4|DYH10_HUMAN:tr|A0A1C7CYW8|A0A1C7CYW8_HUMAN	Deamidation (NQ)	Q3:Deamidation (NQ):1000.00;N4:Deamidation (NQ):1000.00	PEAKS DB
VFDLPESL	22.89	918.4698	8	1.0	460.2426	110.22	3.06E6	8	F8:37379	P2NC20191010_ncroft_C1R-B7-elution_pool8.raw	1	1	tr|A0A0C4DG80|A0A0C4DG80_HUMAN:sp|Q9P2J3|KLHL9_HUMAN:sp|Q9P2N7|KLH13_HUMAN:tr|A0A0C4DG99|A0A0C4DG99_HUMAN			PEAKS DB
SPFLKMTL	22.87	935.5150	8	-5.1	468.7624	78.60	2E6	7	F7:26306	P2NC20191010_ncroft_C1R-B7-elution_pool7.raw	1	1	tr|A0A087WWP8|A0A087WWP8_HUMAN:sp|Q5VWQ0|RSBN1_HUMAN:tr|A0A0C4DGT8|A0A0C4DGT8_HUMAN			PEAKS DB
GPSIRGAL	22.87	769.4446	8	0.4	385.7297	35.78	1.54E6	2	F2:9786	P2NC20191010_ncroft_C1R-B7-elution_pool2.raw	1	1	sp|P21796|VDAC1_HUMAN			PEAKS DB
RPRPGTGL	22.86	852.4929	8	-0.2	427.2537	20.99	5.02E8	6	F6:4284	P2NC20191010_ncroft_C1R-B7-elution_pool6.raw	3	3	sp|Q9BVK6|TMED9_HUMAN			PEAKS DB
VFDNQLTI	22.85	948.4916	8	1.3	475.2537	89.34	2.65E6	9	F9:30362	P2NC20191010_ncroft_C1R-B7-elution_pool9.raw	1	1	sp|Q99741|CDC6_HUMAN			PEAKS DB
FTDVEASL	22.84	880.4178	8	0.8	441.2165	73.65	3.79E6	5	F5:24457	P2NC20191010_ncroft_C1R-B7-elution_pool5.raw	1	1	sp|Q9H3S7|PTN23_HUMAN			PEAKS DB
RPNPLLAL	22.79	892.5494	8	-1.3	447.2814	66.90	4.56E7	4	F4:21724	P2NC20191010_ncroft_C1R-B7-elution_pool4.raw	2	2	sp|Q96AD5|PLPL2_HUMAN			PEAKS DB
PIEKSGVL	22.79	841.4909	8	2.9	421.7539	38.19	1.45E5	2	F2:10679	P2NC20191010_ncroft_C1R-B7-elution_pool2.raw	1	1	tr|E9PPJ1|E9PPJ1_HUMAN:sp|Q8NG31|KNL1_HUMAN			PEAKS DB
APYQGPAL	22.78	815.4177	8	0.7	408.7164	58.40	2.16E6	2	F2:18088	P2NC20191010_ncroft_C1R-B7-elution_pool2.raw	1	1	sp|Q9NZJ4|SACS_HUMAN			PEAKS DB
STDRVVLI	22.76	901.5233	8	1.1	451.7694	53.61	2.33E6	8	F8:16729	P2NC20191010_ncroft_C1R-B7-elution_pool8.raw	1	1	sp|P61978|HNRPK_HUMAN			PEAKS DB
NPRQGYSL	22.76	933.4668	8	2.1	467.7417	30.07	4.47E5	9	F9:7827	P2NC20191010_ncroft_C1R-B7-elution_pool9.raw	1	1	sp|P55265|DSRAD_HUMAN			PEAKS DB
SPQPRPSV	22.75	866.4610	8	0.7	434.2381	23.64	8.5E5	4	F4:5385	P2NC20191010_ncroft_C1R-B7-elution_pool4.raw	1	1	sp|P09603|CSF1_HUMAN			PEAKS DB
SPRGAGYL	22.75	819.4239	8	2.9	410.7204	30.18	9.49E6	9	F9:7862	P2NC20191010_ncroft_C1R-B7-elution_pool9.raw	1	1	sp|P60510|PP4C_HUMAN			PEAKS DB
SPTLHQQL	22.75	922.4872	8	1.6	462.2516	31.11	3.26E6	8	F8:8274	P2NC20191010_ncroft_C1R-B7-elution_pool8.raw	1	1	sp|Q96NM4|TOX2_HUMAN			PEAKS DB
PKKNGLYL	22.75	931.5491	8	0.0	466.7818	35.69	3.27E5	7	F7:10050	P2NC20191010_ncroft_C1R-B7-elution_pool7.raw	1	1	sp|Q9BXJ8|T120A_HUMAN:tr|A0A087X266|A0A087X266_HUMAN			PEAKS DB
TFDPHTEF	22.73	992.4240	8	0.2	497.2194	55.38	2.77E6	5	F5:17601	P2NC20191010_ncroft_C1R-B7-elution_pool5.raw	1	1	sp|O60353|FZD6_HUMAN			PEAKS DB
APSPGLKL	22.73	781.4697	8	0.9	391.7425	41.72	2.56E6	4	F4:12253	P2NC20191010_ncroft_C1R-B7-elution_pool4.raw	2	2	sp|Q6ZRI6|CO039_HUMAN			PEAKS DB
RPRDASTL	22.73	914.4933	8	1.9	458.2548	20.12	4.05E5	2	F2:3923	P2NC20191010_ncroft_C1R-B7-elution_pool2.raw	1	1	sp|Q9NR09|BIRC6_HUMAN:tr|A0A3B3IUB9|A0A3B3IUB9_HUMAN			PEAKS DB
RPRVVIQL	22.73	979.6290	8	0.2	490.8219	42.55	1.56E7	9	F9:12638	P2NC20191010_ncroft_C1R-B7-elution_pool9.raw	1	1	tr|M0R0B1|M0R0B1_HUMAN:tr|M0R090|M0R090_HUMAN:tr|M0R1X9|M0R1X9_HUMAN:tr|M0R3B5|M0R3B5_HUMAN			PEAKS DB
SPSERHVL	22.73	923.4824	8	-0.2	462.7484	21.23	4.31E5	8	F8:4368	P2NC20191010_ncroft_C1R-B7-elution_pool8.raw	1	1	tr|F5H212|F5H212_HUMAN			PEAKS DB
VM(+15.99)GDRSVL	22.72	891.4484	8	1.5	446.7321	29.21	4.6E6	3	F3:7431	P2NC20191010_ncroft_C1R-B7-elution_pool3.raw	1	1	sp|Q8N766|EMC1_HUMAN	Oxidation (M)	M2:Oxidation (M):1000.00	PEAKS DB
RPYKPIAL	22.71	956.5807	8	1.0	479.2981	33.68	5.75E7	6	F6:9219	P2NC20191010_ncroft_C1R-B7-elution_pool6.raw	2	2	tr|H0Y4T7|H0Y4T7_HUMAN:tr|E7ESY4|E7ESY4_HUMAN:sp|Q13330|MTA1_HUMAN			PEAKS DB
HPSDPLEL	22.71	906.4446	8	0.8	454.2300	54.39	8.03E6	7	F7:17208	P2NC20191010_ncroft_C1R-B7-elution_pool7.raw	1	1	tr|A0A0G2JM57|A0A0G2JM57_HUMAN:tr|A0A0G2JML1|A0A0G2JML1_HUMAN:tr|A0A0G2JM84|A0A0G2JM84_HUMAN:tr|A0A0G2JPU4|A0A0G2JPU4_HUMAN			PEAKS DB
HPSDPLEI	22.71	906.4446	8	0.8	454.2300	54.39	8.03E6	7	F7:17208	P2NC20191010_ncroft_C1R-B7-elution_pool7.raw	1	1				PEAKS DB
APRVGDEV	22.71	841.4293	8	1.7	421.7227	27.31	1.96E6	6	F6:6791	P2NC20191010_ncroft_C1R-B7-elution_pool6.raw	1	1	sp|Q5VY09|IER5_HUMAN			PEAKS DB
RPSSLPDL	22.70	883.4763	8	1.8	442.7462	46.32	6.97E6	5	F5:14070	P2NC20191010_ncroft_C1R-B7-elution_pool5.raw	1	1	tr|A0A3F2YNW7|A0A3F2YNW7_HUMAN:sp|O14497|ARI1A_HUMAN			PEAKS DB
QPRPPVTL	22.69	906.5287	8	1.7	454.2724	43.49	3.21E7	4	F4:12876	P2NC20191010_ncroft_C1R-B7-elution_pool4.raw	1	1	sp|Q96PB1|CASD1_HUMAN			PEAKS DB
HFDRSVVL	22.65	971.5189	8	-0.2	486.7666	39.18	2.18E6	6	F6:11489	P2NC20191010_ncroft_C1R-B7-elution_pool6.raw	1	1	sp|A2VDJ0|T131L_HUMAN			PEAKS DB
SPSKSPIL	22.65	827.4752	8	1.3	414.7454	31.29	1.13E6	2	F2:8123	P2NC20191010_ncroft_C1R-B7-elution_pool2.raw	2	2	tr|A0A087WVA8|A0A087WVA8_HUMAN:sp|Q8IWB9|TEX2_HUMAN			PEAKS DB
SPGPREAL	22.64	825.4344	8	2.6	413.7256	27.83	4.13E6	7	F7:6983	P2NC20191010_ncroft_C1R-B7-elution_pool7.raw	1	1	sp|P49910|ZN165_HUMAN			PEAKS DB
SLDVAAHL	22.63	824.4392	8	1.9	413.2277	55.33	2.71E5	7	F7:17587	P2NC20191010_ncroft_C1R-B7-elution_pool7.raw	1	1	tr|H0Y465|H0Y465_HUMAN:sp|P21359|NF1_HUMAN			PEAKS DB
LFEEAAKL	22.62	919.5015	8	1.4	460.7587	61.39	4.38E6	7	F7:19874	P2NC20191010_ncroft_C1R-B7-elution_pool7.raw	1	1	sp|Q8N1F7|NUP93_HUMAN:tr|H3BVG0|H3BVG0_HUMAN			PEAKS DB
APGRLGRL	22.62	838.5137	8	-0.2	420.2640	26.36	1.12E7	2	F2:6235	P2NC20191010_ncroft_C1R-B7-elution_pool2.raw	1	1	sp|P26010|ITB7_HUMAN			PEAKS DB
RPVLPLML	22.61	937.5782	8	1.8	469.7972	90.28	5.13E5	7	F7:30754	P2NC20191010_ncroft_C1R-B7-elution_pool7.raw	1	1	tr|S4R3U7|S4R3U7_HUMAN:tr|S4R3B3|S4R3B3_HUMAN:tr|H7C453|H7C453_HUMAN:tr|S4R393|S4R393_HUMAN:tr|S4R410|S4R410_HUMAN:sp|A7E2V4|ZSWM8_HUMAN			PEAKS DB
M(+15.99)FDEPVLL	22.61	978.4732	8	3.2	490.2454	105.95	5.01E7	2	F2:34839	P2NC20191010_ncroft_C1R-B7-elution_pool2.raw	3	3	sp|O75592|MYCB2_HUMAN	Oxidation (M)	M1:Oxidation (M):1000.00	PEAKS DB
VPHSGPTL	22.60	806.4286	8	0.8	404.2219	29.25	1.24E6	8	F8:7505	P2NC20191010_ncroft_C1R-B7-elution_pool8.raw	1	1	sp|Q5T7B8|KIF24_HUMAN			PEAKS DB
KPNASVAL	22.58	798.4599	8	2.0	400.2380	29.17	2.47E7	9	F9:7711	P2NC20191010_ncroft_C1R-B7-elution_pool9.raw	1	1	sp|P43686|PRS6B_HUMAN			PEAKS DB
SPSPRISL	22.56	855.4814	8	0.5	428.7482	43.27	1.21E7	4	F4:12911	P2NC20191010_ncroft_C1R-B7-elution_pool4.raw	2	2	tr|M0R2P6|M0R2P6_HUMAN:sp|Q8TBC3|SHKB1_HUMAN			PEAKS DB
VAKSWAAL	22.55	844.4807	8	1.3	423.2482	47.60	1.67E6	7	F7:14570	P2NC20191010_ncroft_C1R-B7-elution_pool7.raw	1	1	tr|J3KRA9|J3KRA9_HUMAN:sp|Q96Q15|SMG1_HUMAN			PEAKS DB
VPQGGPVL	22.55	765.4385	8	0.9	383.7269	54.63	1.85E7	2	F2:16790	P2NC20191010_ncroft_C1R-B7-elution_pool2.raw	1	1	sp|O94776|MTA2_HUMAN:tr|H0Y4T7|H0Y4T7_HUMAN:tr|E7ESY4|E7ESY4_HUMAN:sp|Q13330|MTA1_HUMAN			PEAKS DB
SPFLKEVL	22.54	931.5378	8	0.8	466.7766	71.33	1.57E7	4	F4:23427	P2NC20191010_ncroft_C1R-B7-elution_pool4.raw	1	1	sp|P50416|CPT1A_HUMAN			PEAKS DB
LPVDHISL	22.53	892.5018	8	1.0	447.2586	67.91	1.66E6	9	F9:22452	P2NC20191010_ncroft_C1R-B7-elution_pool9.raw	1	1	sp|Q15758|AAAT_HUMAN			PEAKS DB
SPAKRPRL	22.53	923.5664	8	-3.1	462.7891	19.33	1.03E7	6	F6:3583	P2NC20191010_ncroft_C1R-B7-elution_pool6.raw	1	1	sp|Q5JTH9|RRP12_HUMAN			PEAKS DB
APTPVPAL	22.52	764.4432	8	0.8	383.2292	69.10	3.45E7	4	F4:22577	P2NC20191010_ncroft_C1R-B7-elution_pool4.raw	2	2	sp|P54727|RD23B_HUMAN:tr|Q5W0S5|Q5W0S5_HUMAN			PEAKS DB
QPAPAPLL	22.52	805.4697	8	3.6	403.7436	73.96	4.74E6	7	F7:24663	P2NC20191010_ncroft_C1R-B7-elution_pool7.raw	2	2	sp|Q7Z7F0|KHDC4_HUMAN			PEAKS DB
QPSVQPPL	22.51	864.4705	8	1.2	433.2430	59.20	4.15E7	2	F2:18471	P2NC20191010_ncroft_C1R-B7-elution_pool2.raw	2	2	tr|A0A087WWY3|A0A087WWY3_HUMAN:tr|Q60FE5|Q60FE5_HUMAN:sp|P21333|FLNA_HUMAN			PEAKS DB
ELYDIMKM(+15.99)	22.51	1057.4824	8	-1.1	529.7479	68.54	3E5	5	F5:22642	P2NC20191010_ncroft_C1R-B7-elution_pool5.raw	1	1	sp|P07948|LYN_HUMAN	Oxidation (M)	M8:Oxidation (M):15.73	PEAKS DB
LPTGSRAL	22.48	813.4708	8	-1.5	407.7421	31.11	5.03E6	9	F9:8202	P2NC20191010_ncroft_C1R-B7-elution_pool9.raw	1	1	sp|O75592|MYCB2_HUMAN			PEAKS DB
RPSGSTPL	22.48	813.4344	8	0.4	407.7247	24.42	3.83E6	6	F6:5651	P2NC20191010_ncroft_C1R-B7-elution_pool6.raw	1	1	sp|Q8IVW6|ARI3B_HUMAN			PEAKS DB
PAERPLRL	22.47	950.5661	8	-0.7	476.2900	30.81	1.7E6	4	F4:8214	P2NC20191010_ncroft_C1R-B7-elution_pool4.raw	1	1	sp|Q6F5E8|CARL2_HUMAN			PEAKS DB
RPPPGPEL	22.45	861.4708	8	-1.4	431.7421	32.53	1.06E5	1	F1:8684	P2NC20191010_ncroft_C1R-B7-elution_pool1.raw	1	1	sp|Q6ZRS2|SRCAP_HUMAN			PEAKS DB
M(+15.99)PLRGKQL	22.43	957.5430	8	-0.5	479.7785	21.87	8.45E5	9	F9:4597	P2NC20191010_ncroft_C1R-B7-elution_pool9.raw	1	1	sp|Q15233|NONO_HUMAN	Oxidation (M)	M1:Oxidation (M):1000.00	PEAKS DB
RPFTLGQL	22.43	930.5287	8	0.0	466.2716	66.45	3.68E6	3	F3:21728	P2NC20191010_ncroft_C1R-B7-elution_pool3.raw	1	1	tr|G3V3B0|G3V3B0_HUMAN:tr|S4R3H4|S4R3H4_HUMAN:tr|E7EQT4|E7EQT4_HUMAN:sp|Q9UKV3|ACINU_HUMAN			PEAKS DB
MFDEPVLL	22.42	962.4783	8	0.6	482.2467	115.66	2.64E6	2	F2:38078	P2NC20191010_ncroft_C1R-B7-elution_pool2.raw	1	1	sp|O75592|MYCB2_HUMAN			PEAKS DB
PRKPVAGA	22.41	794.4762	8	-0.6	398.2451	21.81	2.8E6	5	F5:4745	P2NC20191010_ncroft_C1R-B7-elution_pool5.raw	1	1	tr|H7C3S9|H7C3S9_HUMAN:tr|E9PGT6|E9PGT6_HUMAN:sp|Q99627|CSN8_HUMAN			PEAKS DB
SPSQRVNL	22.39	899.4825	8	1.3	450.7491	28.35	3.9E5	8	F8:7140	P2NC20191010_ncroft_C1R-B7-elution_pool8.raw	1	1	sp|Q96NW4|ANR27_HUMAN			PEAKS DB
PALVSKKL	22.39	854.5589	8	-0.7	428.2864	28.53	1.23E5	2	F2:7066	P2NC20191010_ncroft_C1R-B7-elution_pool2.raw	1	1	sp|P06733|ENOA_HUMAN			PEAKS DB
SRLGKTEL	22.38	902.5185	8	-0.1	452.2665	24.72	2.16E6	9	F9:5710	P2NC20191010_ncroft_C1R-B7-elution_pool9.raw	1	1	tr|C9JG86|C9JG86_HUMAN:sp|Q9BYW2|SETD2_HUMAN:tr|H7BXT4|H7BXT4_HUMAN			PEAKS DB
TLKYYVLL	22.38	1011.6005	8	9.4	506.8123	66.39	0	5	F5:21792	P2NC20191010_ncroft_C1R-B7-elution_pool5.raw	0	0	tr|J3KSL8|J3KSL8_HUMAN:tr|J3QQJ5|J3QQJ5_HUMAN:sp|Q9Y2L5|TPPC8_HUMAN:tr|J3QSA1|J3QSA1_HUMAN			PEAKS DB
ALEKM(+15.99)IAL	22.36	903.5099	8	3.2	452.7637	47.98	2.77E6	2	F2:14284	P2NC20191010_ncroft_C1R-B7-elution_pool2.raw	1	1	sp|Q70CQ2|UBP34_HUMAN	Oxidation (M)	M5:Oxidation (M):1000.00	PEAKS DB
RPVPGSAL	22.36	795.4603	8	1.7	398.7381	30.26	1.82E7	9	F9:7866	P2NC20191010_ncroft_C1R-B7-elution_pool9.raw	2	2	sp|Q8N6R0|EFNMT_HUMAN			PEAKS DB
HPRAPFGL	22.36	893.4871	8	4.1	447.7527	41.91	6.04E5	9	F9:12323	P2NC20191010_ncroft_C1R-B7-elution_pool9.raw	1	1	sp|Q86TL0|ATG4D_HUMAN:tr|K7ERK1|K7ERK1_HUMAN			PEAKS DB
QPHGHGPL	22.36	841.4194	8	-2.8	421.7158	19.56	1.83E5	6	F6:3698	P2NC20191010_ncroft_C1R-B7-elution_pool6.raw	1	1	tr|X6R9H3|X6R9H3_HUMAN			PEAKS DB
PALRDISI	22.34	883.5127	8	1.0	442.7641	79.22	2.02E5	4	F4:26404	P2NC20191010_ncroft_C1R-B7-elution_pool4.raw	1	1	sp|P57054|PIGP_HUMAN			PEAKS DB
TPEFRNAL	22.33	946.4872	8	3.8	474.2527	45.50	1.85E6	4	F4:13777	P2NC20191010_ncroft_C1R-B7-elution_pool4.raw	1	1	sp|Q96K76|UBP47_HUMAN			PEAKS DB
SPRRSLGL	22.33	884.5192	8	0.1	443.2669	26.47	1.33E7	2	F2:6251	P2NC20191010_ncroft_C1R-B7-elution_pool2.raw	1	1	tr|A0A0A0MRJ3|A0A0A0MRJ3_HUMAN:sp|Q8NEY1|NAV1_HUMAN			PEAKS DB
PAKNPSSL	22.32	812.4392	8	-2.3	407.2260	23.01	0	5	F5:5178	P2NC20191010_ncroft_C1R-B7-elution_pool5.raw	0	0	tr|G3V529|G3V529_HUMAN:sp|Q9GZR7|DDX24_HUMAN			PEAKS DB
TLDSPAHL	22.31	852.4341	8	0.8	427.2247	40.39	3.59E6	2	F2:11517	P2NC20191010_ncroft_C1R-B7-elution_pool2.raw	1	1	sp|Q9Y236|OSGI2_HUMAN			PEAKS DB
YPLLLKVL	22.30	957.6262	8	0.6	479.8207	98.28	1.49E6	3	F3:33305	P2NC20191010_ncroft_C1R-B7-elution_pool3.raw	3	3	sp|Q6ZS81|WDFY4_HUMAN			PEAKS DB
SPNPTPVL	22.29	823.4440	8	3.2	412.7306	56.99	0	2	F2:17580	P2NC20191010_ncroft_C1R-B7-elution_pool2.raw	0	0	tr|A0A0A0MR42|A0A0A0MR42_HUMAN:tr|K7ENP4|K7ENP4_HUMAN:sp|Q8TEP8|CE192_HUMAN			PEAKS DB
RPAVSLTL	22.27	855.5178	8	-0.2	428.7661	55.91	5.24E7	8	F8:17711	P2NC20191010_ncroft_C1R-B7-elution_pool8.raw	2	2	sp|Q9UQ35|SRRM2_HUMAN			PEAKS DB
ATDGPARL	22.27	799.4188	8	1.5	400.7173	26.25	4.45E5	7	F7:6383	P2NC20191010_ncroft_C1R-B7-elution_pool7.raw	1	1	sp|O14686|KMT2D_HUMAN			PEAKS DB
YPIPKPDL	22.26	941.5222	8	0.0	471.7684	62.71	8.33E5	7	F7:20407	P2NC20191010_ncroft_C1R-B7-elution_pool7.raw	1	1	sp|A6NFI3|ZN316_HUMAN			PEAKS DB
IFDNVAKV	22.26	904.5018	8	0.6	453.2585	55.86	5.96E5	4	F4:17668	P2NC20191010_ncroft_C1R-B7-elution_pool4.raw	1	1	sp|Q15293|RCN1_HUMAN			PEAKS DB
PRFVLRAL	22.23	970.6075	8	0.7	486.3114	60.87	1.26E6	4	F4:19516	P2NC20191010_ncroft_C1R-B7-elution_pool4.raw	1	1	sp|O43242|PSMD3_HUMAN			PEAKS DB
VYDVAMKL	22.23	937.4943	8	0.7	469.7547	63.29	5.6E6	9	F9:20640	P2NC20191010_ncroft_C1R-B7-elution_pool9.raw	1	1	sp|Q96JH7|VCIP1_HUMAN			PEAKS DB
VERLISSL	22.22	915.5389	8	-0.6	458.7765	56.00	0	8	F8:17689	P2NC20191010_ncroft_C1R-B7-elution_pool8.raw	0	0	tr|G5E9D5|G5E9D5_HUMAN:sp|Q9BQ52|RNZ2_HUMAN			PEAKS DB
IPLKGSTL	22.21	827.5116	8	1.0	414.7635	38.58	3.36E7	3	F3:11122	P2NC20191010_ncroft_C1R-B7-elution_pool3.raw	2	2	sp|P08567|PLEK_HUMAN			PEAKS DB
FPTHRSVL	22.20	955.5239	8	2.1	478.7703	31.24	0	4	F4:8331	P2NC20191010_ncroft_C1R-B7-elution_pool4.raw	0	0	sp|O95365|ZBT7A_HUMAN			PEAKS DB
ELPPFSAL	22.18	872.4644	8	3.0	437.2408	106.36	1.61E5	7	F7:36122	P2NC20191010_ncroft_C1R-B7-elution_pool7.raw	1	1	sp|Q9UQ05|KCNH4_HUMAN			PEAKS DB
FPAKRPRL	22.18	983.6028	8	0.7	492.8090	25.81	2.69E6	1	F1:6092	P2NC20191010_ncroft_C1R-B7-elution_pool1.raw	1	1	sp|Q8NCD3|HJURP_HUMAN			PEAKS DB
YPNPLPVL	22.16	911.5116	8	2.2	456.7641	101.76	6.94E7	6	F6:35130	P2NC20191010_ncroft_C1R-B7-elution_pool6.raw	2	2	sp|Q96JC1|VPS39_HUMAN			PEAKS DB
RPISASVL	22.16	841.5021	8	1.2	421.7589	41.10	1.4E8	4	F4:12167	P2NC20191010_ncroft_C1R-B7-elution_pool4.raw	1	1	sp|P48201|AT5G3_HUMAN			PEAKS DB
KPSLAQSI	22.16	842.4861	8	1.0	422.2508	34.77	1.19E7	2	F2:9716	P2NC20191010_ncroft_C1R-B7-elution_pool2.raw	1	1	sp|O95985|TOP3B_HUMAN			PEAKS DB
RPLERPAL	22.16	950.5661	8	1.5	476.2910	30.13	4.41E6	2	F2:7695	P2NC20191010_ncroft_C1R-B7-elution_pool2.raw	1	1	tr|A0A0A0MQS0|A0A0A0MQS0_HUMAN:tr|F8W9L8|F8W9L8_HUMAN:sp|A8MW92|P20L1_HUMAN			PEAKS DB
SPVSKAVL	22.15	799.4803	8	1.6	400.7481	32.94	0	1	F1:8863	P2NC20191010_ncroft_C1R-B7-elution_pool1.raw	0	0	sp|Q12959|DLG1_HUMAN:tr|A0A0C4DFT3|A0A0C4DFT3_HUMAN			PEAKS DB
FTDSEIM(+15.99)V	22.15	956.4161	8	1.4	479.2160	71.28	8.17E6	8	F8:23533	P2NC20191010_ncroft_C1R-B7-elution_pool8.raw	1	1	sp|P61221|ABCE1_HUMAN	Oxidation (M)	M7:Oxidation (M):1000.00	PEAKS DB
KPRGTLQL	22.14	911.5552	8	2.2	456.7859	27.08	3.63E7	3	F3:6579	P2NC20191010_ncroft_C1R-B7-elution_pool3.raw	1	1	sp|Q9BXB4|OSB11_HUMAN			PEAKS DB
SPTFHPLL	22.12	910.4912	8	1.1	456.2534	64.50	2.13E6	3	F3:21007	P2NC20191010_ncroft_C1R-B7-elution_pool3.raw	1	1	sp|Q9HCE0|EPG5_HUMAN			PEAKS DB
PDGKRAVV	22.11	840.4817	8	0.7	421.2484	26.42	6.12E6	8	F8:6383	P2NC20191010_ncroft_C1R-B7-elution_pool8.raw	1	1	tr|C9JG97|C9JG97_HUMAN:sp|Q13685|AAMP_HUMAN:tr|C9JEH3|C9JEH3_HUMAN			PEAKS DB
KPQTTPVI	22.10	882.5175	8	1.9	442.2668	31.13	5.27E6	9	F9:8193	P2NC20191010_ncroft_C1R-B7-elution_pool9.raw	1	1	sp|Q9NQ11|AT132_HUMAN			PEAKS DB
SFDGTVKV	22.10	851.4388	8	2.8	426.7279	42.51	9.43E6	2	F2:12219	P2NC20191010_ncroft_C1R-B7-elution_pool2.raw	1	1	tr|C9JLV4|C9JLV4_HUMAN:sp|O14727|APAF_HUMAN			PEAKS DB
RPGLAM(+15.99)AL	22.10	843.4636	8	0.7	422.7394	39.22	7.36E5	9	F9:11312	P2NC20191010_ncroft_C1R-B7-elution_pool9.raw	1	1	sp|A6NHG4|DDTL_HUMAN:sp|P30046|DOPD_HUMAN:tr|J3KQ18|J3KQ18_HUMAN:tr|B5MC82|B5MC82_HUMAN	Oxidation (M)	M6:Oxidation (M):1000.00	PEAKS DB
FTLKLRSL	22.08	976.6069	8	1.1	489.3113	57.82	9.79E5	3	F3:18310	P2NC20191010_ncroft_C1R-B7-elution_pool3.raw	1	1	sp|Q9H9Y2|RPF1_HUMAN			PEAKS DB
KLDEEALL	22.06	929.5069	8	0.7	465.7610	60.46	2.09E7	8	F8:19442	P2NC20191010_ncroft_C1R-B7-elution_pool8.raw	1	1	sp|O43290|SNUT1_HUMAN			PEAKS DB
IPGARPVL	22.06	821.5123	8	-0.4	411.7632	42.26	1.79E8	4	F4:12498	P2NC20191010_ncroft_C1R-B7-elution_pool4.raw	2	2	sp|Q9Y6Q9|NCOA3_HUMAN			PEAKS DB
SPRYTIYL	22.06	1011.5389	8	2.9	506.7782	65.37	5.7E6	2	F2:20819	P2NC20191010_ncroft_C1R-B7-elution_pool2.raw	1	1	tr|E9PSE3|E9PSE3_HUMAN:sp|Q92985|IRF7_HUMAN:tr|M9RSF4|M9RSF4_HUMAN			PEAKS DB
TPRDVSGL	22.05	843.4450	8	0.0	422.7298	30.76	3.74E6	8	F8:8169	P2NC20191010_ncroft_C1R-B7-elution_pool8.raw	1	1	sp|Q9BZE4|NOG1_HUMAN			PEAKS DB
RPQPRGLL	22.05	935.5665	8	0.8	468.7909	28.34	3.54E6	3	F3:7108	P2NC20191010_ncroft_C1R-B7-elution_pool3.raw	2	2	sp|Q96CS3|FAF2_HUMAN			PEAKS DB
SPSLHAEV	22.05	838.4185	8	1.6	420.2172	31.96	2.67E5	8	F8:8580	P2NC20191010_ncroft_C1R-B7-elution_pool8.raw	1	1	sp|P46821|MAP1B_HUMAN			PEAKS DB
TPSPRGSL	22.05	813.4344	8	2.4	407.7255	25.88	4.25E7	6	F6:6199	P2NC20191010_ncroft_C1R-B7-elution_pool6.raw	2	2	sp|Q13761|RUNX3_HUMAN			PEAKS DB
KPVNRISL	22.04	925.5709	8	1.7	463.7935	27.19	2.41E8	3	F3:7351	P2NC20191010_ncroft_C1R-B7-elution_pool3.raw	1	1	sp|Q9UKK3|PARP4_HUMAN			PEAKS DB
PRPVLRAL	22.04	920.5919	8	0.4	461.3034	42.13	5.17E7	7	F7:12548	P2NC20191010_ncroft_C1R-B7-elution_pool7.raw	2	2	tr|G3V529|G3V529_HUMAN:sp|Q9GZR7|DDX24_HUMAN			PEAKS DB
SPVEREIL	22.03	941.5182	8	2.6	471.7676	43.03	5.05E6	4	F4:12832	P2NC20191010_ncroft_C1R-B7-elution_pool4.raw	1	1	sp|O95944|NCTR2_HUMAN			PEAKS DB
PSALLRPL	22.02	865.5385	8	1.9	433.7774	65.21	3.3E7	2	F2:20717	P2NC20191010_ncroft_C1R-B7-elution_pool2.raw	2	2	sp|O43677|NDUC1_HUMAN			PEAKS DB
AFDEIVAL	22.02	876.4592	8	0.9	439.2373	107.05	1.13E6	6	F6:36738	P2NC20191010_ncroft_C1R-B7-elution_pool6.raw	1	1	sp|P48444|COPD_HUMAN:tr|B0YIW6|B0YIW6_HUMAN			PEAKS DB
WVLSQVQL	22.01	971.5440	8	1.7	486.7801	108.31	1.02E6	9	F9:37102	P2NC20191010_ncroft_C1R-B7-elution_pool9.raw	1	1	sp|P01825|HV459_HUMAN:tr|A0A087WW49|A0A087WW49_HUMAN:sp|P0DP08|HVD82_HUMAN:tr|A0A075B7B6|A0A075B7B6_HUMAN:sp|A0A0C4DH41|HV461_HUMAN:sp|P06331|HV434_HUMAN			PEAKS DB
DALVFGHL	22.01	870.4599	8	3.1	436.2386	85.44	1.45E5	5	F5:28919	P2NC20191010_ncroft_C1R-B7-elution_pool5.raw	1	1	sp|O75431|MTX2_HUMAN:tr|C9JNK6|C9JNK6_HUMAN			PEAKS DB
LPSLLRTL	22.00	911.5804	8	1.4	456.7981	80.27	5.37E6	1	F1:26835	P2NC20191010_ncroft_C1R-B7-elution_pool1.raw	2	2	sp|O94915|FRYL_HUMAN			PEAKS DB
LPSILRTL	22.00	911.5804	8	1.4	456.7981	80.27	5.37E6	1	F1:26835	P2NC20191010_ncroft_C1R-B7-elution_pool1.raw	2	2	tr|A0A2R8YCY2|A0A2R8YCY2_HUMAN:sp|Q5TBA9|FRY_HUMAN:tr|A0A286YFA9|A0A286YFA9_HUMAN:tr|A0A2R8Y5V8|A0A2R8Y5V8_HUMAN:tr|A0A0C4DFX2|A0A0C4DFX2_HUMAN			PEAKS DB
FN(+.98)DTFVHV	21.98	978.4447	8	-1.9	490.2287	79.00	1.52E5	1	F1:26338	P2NC20191010_ncroft_C1R-B7-elution_pool1.raw	1	1	tr|E5RH77|E5RH77_HUMAN:tr|A0A2R8Y811|A0A2R8Y811_HUMAN:sp|P62263|RS14_HUMAN	Deamidation (NQ)	N2:Deamidation (NQ):1000.00	PEAKS DB
HFDPVIQL	21.98	967.5127	8	3.1	484.7651	81.51	1.59E7	5	F5:27396	P2NC20191010_ncroft_C1R-B7-elution_pool5.raw	1	1	sp|Q7L9L4|MOB1B_HUMAN			PEAKS DB
KPKPLSVL	21.97	880.5745	8	0.5	441.2947	33.42	2.64E6	6	F6:9177	P2NC20191010_ncroft_C1R-B7-elution_pool6.raw	1	1	sp|Q9NR09|BIRC6_HUMAN			PEAKS DB
LPAPLPGL	21.94	776.4796	8	1.8	389.2478	98.54	6.97E7	4	F4:33132	P2NC20191010_ncroft_C1R-B7-elution_pool4.raw	3	3	sp|Q8N1F7|NUP93_HUMAN:tr|H3BVG0|H3BVG0_HUMAN			PEAKS DB
PQRYPIGI	21.94	942.5287	8	4.1	472.2736	76.33	7.56E6	6	F6:25955	P2NC20191010_ncroft_C1R-B7-elution_pool6.raw	1	1	tr|A0A3F2YNW7|A0A3F2YNW7_HUMAN			PEAKS DB
YPFPVPPL	21.93	928.5058	8	1.9	465.2611	118.30	3.04E5	4	F4:39243	P2NC20191010_ncroft_C1R-B7-elution_pool4.raw	1	1	sp|O95793|STAU1_HUMAN:tr|A0A087X1A5|A0A087X1A5_HUMAN:tr|Q5JW30|Q5JW30_HUMAN			PEAKS DB
IYDIILDM(+15.99)	21.91	1010.4994	8	3.5	506.2588	104.43	9.18E5	1	F1:35467	P2NC20191010_ncroft_C1R-B7-elution_pool1.raw	1	1	tr|A0A3B3ITL0|A0A3B3ITL0_HUMAN:tr|A0A3B3IRJ9|A0A3B3IRJ9_HUMAN:sp|Q9Y2H2|SAC2_HUMAN	Oxidation (M)	M8:Oxidation (M):1000.00	PEAKS DB
AGRSRDIL	21.91	886.4984	8	0.5	444.2567	23.72	2.79E7	1	F1:5228	P2NC20191010_ncroft_C1R-B7-elution_pool1.raw	1	1	sp|Q9BTX1|NDC1_HUMAN			PEAKS DB
IPTYGHSF	21.91	920.4392	8	2.5	461.2280	46.18	2.73E6	4	F4:13950	P2NC20191010_ncroft_C1R-B7-elution_pool4.raw	1	1	sp|Q15782|CH3L2_HUMAN			PEAKS DB
TPYNTPQL	21.89	932.4603	8	3.2	467.2389	61.50	9.26E5	2	F2:19224	P2NC20191010_ncroft_C1R-B7-elution_pool2.raw	1	1	tr|C9IZ08|C9IZ08_HUMAN:sp|Q14C86|GAPD1_HUMAN			PEAKS DB
VPRPGTSL	21.87	825.4708	8	2.0	413.7435	31.52	2.58E7	8	F8:8437	P2NC20191010_ncroft_C1R-B7-elution_pool8.raw	1	1	tr|H0YJX0|H0YJX0_HUMAN:tr|A0A0C4DGH8|A0A0C4DGH8_HUMAN:tr|A0A0C4DGY3|A0A0C4DGY3_HUMAN:tr|A0A0C4DGX9|A0A0C4DGX9_HUMAN:sp|Q8TAM2|TTC8_HUMAN			PEAKS DB
FPDKEVM(+15.99)L	21.87	993.4841	8	1.5	497.7501	56.71	0	9	F9:18067	P2NC20191010_ncroft_C1R-B7-elution_pool9.raw	0	0	tr|M0R248|M0R248_HUMAN:sp|Q13011|ECH1_HUMAN	Oxidation (M)	M7:Oxidation (M):1000.00	PEAKS DB
PKLPVSSL	21.85	839.5116	8	0.2	420.7632	54.12	0	6	F6:17143	P2NC20191010_ncroft_C1R-B7-elution_pool6.raw	0	0	tr|K7EJ04|K7EJ04_HUMAN:sp|Q99856|ARI3A_HUMAN			PEAKS DB
IPNARIEL	21.85	924.5392	8	2.2	463.2779	56.36	1.74E8	7	F7:17927	P2NC20191010_ncroft_C1R-B7-elution_pool7.raw	1	1	sp|Q10570|CPSF1_HUMAN			PEAKS DB
SFDPARGL	21.83	861.4344	8	3.4	431.7260	51.79	8.3E6	6	F6:16269	P2NC20191010_ncroft_C1R-B7-elution_pool6.raw	1	1	sp|Q9UPN3|MACF1_HUMAN:tr|H3BPE1|H3BPE1_HUMAN:tr|H3BQK9|H3BQK9_HUMAN			PEAKS DB
HPTSHVSL	21.82	876.4454	8	0.6	439.2302	23.32	3.37E5	8	F8:5166	P2NC20191010_ncroft_C1R-B7-elution_pool8.raw	1	1	sp|Q9NVR0|KLH11_HUMAN			PEAKS DB
LPRPSISA	21.79	839.4865	8	3.0	420.7518	39.15	1.5E6	1	F1:11275	P2NC20191010_ncroft_C1R-B7-elution_pool1.raw	1	1	sp|Q6ISS4|LAIR2_HUMAN:tr|A0A0G2JMB1|A0A0G2JMB1_HUMAN:tr|A0A0G2JPH6|A0A0G2JPH6_HUMAN			PEAKS DB
SPKLGLLM(+15.99)	21.77	873.4993	8	1.9	437.7578	55.86	2.81E6	4	F4:17537	P2NC20191010_ncroft_C1R-B7-elution_pool4.raw	1	1	tr|Q5H909|Q5H909_HUMAN	Oxidation (M)	M8:Oxidation (M):1000.00	PEAKS DB
RPSVRSVL	21.76	912.5505	8	1.4	457.2832	31.58	6.48E7	3	F3:8421	P2NC20191010_ncroft_C1R-B7-elution_pool3.raw	1	1	tr|F6WR09|F6WR09_HUMAN:sp|Q9ULJ6|ZMIZ1_HUMAN			PEAKS DB
YPTSIASL	21.74	850.4436	8	1.8	426.2299	79.44	2.16E7	7	F7:26722	P2NC20191010_ncroft_C1R-B7-elution_pool7.raw	2	2	sp|O43684|BUB3_HUMAN			PEAKS DB
IPM(+15.99)KLAGL	21.73	857.5045	8	0.5	429.7597	50.39	1.75E7	2	F2:15162	P2NC20191010_ncroft_C1R-B7-elution_pool2.raw	2	2	sp|Q92925|SMRD2_HUMAN:tr|J3KMX2|J3KMX2_HUMAN:tr|B9EGA3|B9EGA3_HUMAN	Oxidation (M)	M3:Oxidation (M):1000.00	PEAKS DB
VWDTANTI	21.71	918.4447	8	-0.6	460.2294	71.29	2.87E6	5	F5:23558	P2NC20191010_ncroft_C1R-B7-elution_pool5.raw	1	1	sp|Q16706|MA2A1_HUMAN			PEAKS DB
VPFLRDVV	21.71	943.5491	8	-0.7	472.7815	77.14	7.55E5	5	F5:25748	P2NC20191010_ncroft_C1R-B7-elution_pool5.raw	1	1	sp|Q16222|UAP1_HUMAN			PEAKS DB
RPRATVMV	21.71	928.5276	8	0.6	465.2714	26.70	0	1	F1:6432	P2NC20191010_ncroft_C1R-B7-elution_pool1.raw	0	0	tr|A0A1B0GTB0|A0A1B0GTB0_HUMAN:tr|A0A1B0GUT7|A0A1B0GUT7_HUMAN:tr|A0A1B0GVW0|A0A1B0GVW0_HUMAN:tr|A0A1C7CYW4|A0A1C7CYW4_HUMAN:sp|O75787|RENR_HUMAN:tr|A0A1B0GTU8|A0A1B0GTU8_HUMAN			PEAKS DB
FPRAAEEL	21.71	931.4763	8	2.4	466.7465	46.73	3.05E6	4	F4:14166	P2NC20191010_ncroft_C1R-B7-elution_pool4.raw	1	1	sp|Q9UBW7|ZMYM2_HUMAN			PEAKS DB
SPDILHSL	21.70	880.4654	8	0.8	441.2403	69.73	1.48E6	1	F1:22782	P2NC20191010_ncroft_C1R-B7-elution_pool1.raw	1	1	sp|Q9NZJ4|SACS_HUMAN			PEAKS DB
RPFPGLVI	21.68	897.5436	8	3.6	449.7807	79.92	6.87E8	9	F9:27384	P2NC20191010_ncroft_C1R-B7-elution_pool9.raw	2	2	sp|P78347|GTF2I_HUMAN:tr|A0A494C1K3|A0A494C1K3_HUMAN			PEAKS DB
APALARTL	21.67	811.4916	8	1.6	406.7537	38.23	3.83E6	3	F3:11010	P2NC20191010_ncroft_C1R-B7-elution_pool3.raw	1	1	sp|Q96HA7|TONSL_HUMAN			PEAKS DB
TPAVGPPL	21.67	750.4276	8	0.9	376.2214	63.99	3.28E7	2	F2:20338	P2NC20191010_ncroft_C1R-B7-elution_pool2.raw	3	3	sp|Q16633|OBF1_HUMAN			PEAKS DB
ITDLPIKL	21.66	911.5692	8	1.6	456.7926	79.06	6.59E6	4	F4:26280	P2NC20191010_ncroft_C1R-B7-elution_pool4.raw	2	2	sp|O00232|PSD12_HUMAN			PEAKS DB
SPRFRAAL	21.65	916.5242	8	2.3	459.2704	32.00	1.44E7	4	F4:8656	P2NC20191010_ncroft_C1R-B7-elution_pool4.raw	1	1	tr|A0A087X1H5|A0A087X1H5_HUMAN:sp|Q15057|ACAP2_HUMAN			PEAKS DB
RPALMTAI	21.65	871.4949	8	0.6	436.7550	54.26	6.26E5	8	F8:17028	P2NC20191010_ncroft_C1R-B7-elution_pool8.raw	1	1	sp|Q86V20|SHLD2_HUMAN			PEAKS DB
APQPQSSL	21.64	826.4185	8	2.6	414.2176	34.33	2.35E6	5	F5:9621	P2NC20191010_ncroft_C1R-B7-elution_pool5.raw	1	1	tr|A0A0U1RRM1|A0A0U1RRM1_HUMAN:sp|Q8WXI9|P66B_HUMAN			PEAKS DB
YPWFHGTL	21.63	1019.4865	8	0.9	510.7509	82.21	8.82E6	8	F8:27782	P2NC20191010_ncroft_C1R-B7-elution_pool8.raw	1	1	sp|O14492|SH2B2_HUMAN			PEAKS DB
RPQHLSGL	21.62	906.5035	8	-0.7	454.2587	24.48	1.93E6	1	F1:5628	P2NC20191010_ncroft_C1R-B7-elution_pool1.raw	1	1	sp|O00442|RTCA_HUMAN			PEAKS DB
RPALFANL	21.61	900.5181	8	1.1	451.2668	69.28	2.72E5	5	F5:22819	P2NC20191010_ncroft_C1R-B7-elution_pool5.raw	1	1	sp|Q9BQG0|MBB1A_HUMAN			PEAKS DB
RPSLLSEF	21.60	947.5076	8	1.5	474.7618	71.48	2.36E6	6	F6:23841	P2NC20191010_ncroft_C1R-B7-elution_pool6.raw	1	1	tr|C9JE98|C9JE98_HUMAN:tr|C9J0Q5|C9J0Q5_HUMAN:tr|C9JFD3|C9JFD3_HUMAN:sp|Q9Y618|NCOR2_HUMAN:sp|O75376|NCOR1_HUMAN			PEAKS DB
IPASGLHL	21.58	806.4650	8	2.0	404.2406	52.95	1.15E6	7	F7:16721	P2NC20191010_ncroft_C1R-B7-elution_pool7.raw	1	1	sp|Q6ZUJ8|BCAP_HUMAN			PEAKS DB
RPKIGLSL	21.57	882.5651	8	2.1	442.2907	41.73	1E7	8	F8:12338	P2NC20191010_ncroft_C1R-B7-elution_pool8.raw	1	1	sp|P49756|RBM25_HUMAN			PEAKS DB
DRSQGAII	21.56	858.4559	8	0.4	430.2354	36.36	2.93E6	1	F1:10152	P2NC20191010_ncroft_C1R-B7-elution_pool1.raw	1	1	tr|E7EUU4|E7EUU4_HUMAN			PEAKS DB
LSDLHSLV	21.55	882.4811	8	1.8	442.2486	61.52	1.95E6	6	F6:20067	P2NC20191010_ncroft_C1R-B7-elution_pool6.raw	1	1	sp|Q9BXB1|LGR4_HUMAN			PEAKS DB
RPSERPSL	21.55	940.5090	8	0.3	471.2619	22.77	1.27E8	8	F8:4944	P2NC20191010_ncroft_C1R-B7-elution_pool8.raw	2	2	sp|Q86V86|PIM3_HUMAN			PEAKS DB
FYN(+.98)DTVTF	21.54	1006.4283	8	2.6	504.2228	94.74	1.04E7	1	F1:32234	P2NC20191010_ncroft_C1R-B7-elution_pool1.raw	1	1	tr|Q5SR47|Q5SR47_HUMAN:sp|P20023|CR2_HUMAN	Deamidation (NQ)	N3:Deamidation (NQ):1000.00	PEAKS DB
APEGKRSL	21.53	856.4766	8	-1.0	429.2452	26.69	4.94E5	7	F7:6538	P2NC20191010_ncroft_C1R-B7-elution_pool7.raw	1	1	sp|Q9Y6B2|EID1_HUMAN:tr|H0YN68|H0YN68_HUMAN			PEAKS DB
PEEARPAL	21.53	881.4606	8	-0.2	441.7375	36.41	3.57E5	9	F9:10312	P2NC20191010_ncroft_C1R-B7-elution_pool9.raw	1	1	sp|Q66K64|DCA15_HUMAN			PEAKS DB
TPHRPLIL	21.53	945.5759	8	3.4	473.7968	35.17	6E5	8	F8:9848	P2NC20191010_ncroft_C1R-B7-elution_pool8.raw	1	1	tr|A0A494C164|A0A494C164_HUMAN:sp|P52630|STAT2_HUMAN			PEAKS DB
RPRSWREL	21.51	1098.6046	8	1.2	550.3102	26.80	0	4	F4:6614	P2NC20191010_ncroft_C1R-B7-elution_pool4.raw	0	0	sp|P26639|SYTC_HUMAN:tr|U3KQG0|U3KQG0_HUMAN:sp|Q9BW92|SYTM_HUMAN:tr|F6S7Q7|F6S7Q7_HUMAN			PEAKS DB
VPRASLAL	21.49	825.5072	8	3.7	413.7624	46.86	1E7	6	F6:14408	P2NC20191010_ncroft_C1R-B7-elution_pool6.raw	1	1	sp|Q9BZH6|WDR11_HUMAN			PEAKS DB
IPTAKPEL	21.49	867.5065	8	1.4	434.7612	38.99	8.23E6	1	F1:11171	P2NC20191010_ncroft_C1R-B7-elution_pool1.raw	1	1	sp|P49756|RBM25_HUMAN			PEAKS DB
RPAINVGL	21.48	838.5024	8	0.6	420.2587	49.88	1.01E6	6	F6:15569	P2NC20191010_ncroft_C1R-B7-elution_pool6.raw	1	1	sp|P25705|ATPA_HUMAN			PEAKS DB
VFEVSDTM(+15.99)	21.48	942.4005	8	1.3	472.2081	57.19	1.75E6	6	F6:18395	P2NC20191010_ncroft_C1R-B7-elution_pool6.raw	1	1	tr|H7C0S8|H7C0S8_HUMAN	Oxidation (M)	M8:Oxidation (M):1000.00	PEAKS DB
APGVRAEL	21.46	811.4551	8	0.1	406.7349	33.63	1.19E7	1	F1:9134	P2NC20191010_ncroft_C1R-B7-elution_pool1.raw	1	1	sp|Q86YV0|RASL3_HUMAN			PEAKS DB
YPSGTLKL	21.46	877.4909	8	1.7	439.7535	49.79	0	6	F6:15480	P2NC20191010_ncroft_C1R-B7-elution_pool6.raw	0	0	sp|Q8WYP5|ELYS_HUMAN			PEAKS DB
AAERAVAF	21.46	833.4395	8	3.0	417.7283	34.14	2.89E5	2	F2:9166	P2NC20191010_ncroft_C1R-B7-elution_pool2.raw	1	1	sp|P10588|NR2F6_HUMAN			PEAKS DB
APNLGRSF	21.44	860.4504	8	2.5	431.2336	38.92	1.99E5	3	F3:11228	P2NC20191010_ncroft_C1R-B7-elution_pool3.raw	1	1	sp|Q96EE3|SEH1_HUMAN			PEAKS DB
APFLLNAV	21.44	843.4854	8	1.9	422.7508	104.07	2.64E5	8	F8:35416	P2NC20191010_ncroft_C1R-B7-elution_pool8.raw	1	1	sp|A6NFQ2|TCAF2_HUMAN			PEAKS DB
APTFLREL	21.43	945.5283	8	1.8	473.7723	69.84	3.24E6	4	F4:22936	P2NC20191010_ncroft_C1R-B7-elution_pool4.raw	1	1	tr|A0A1B0GTS2|A0A1B0GTS2_HUMAN:sp|Q5VST9|OBSCN_HUMAN:tr|A6NGQ3|A6NGQ3_HUMAN			PEAKS DB
PKRPLLGL	21.42	892.5858	8	0.9	447.3006	49.25	5.37E6	3	F3:15156	P2NC20191010_ncroft_C1R-B7-elution_pool3.raw	2	2	tr|G3V529|G3V529_HUMAN:sp|Q9GZR7|DDX24_HUMAN			PEAKS DB
VPFGRNEL	21.42	930.4923	8	2.2	466.2545	46.14	2.12E7	5	F5:14061	P2NC20191010_ncroft_C1R-B7-elution_pool5.raw	1	1	sp|P51826|AFF3_HUMAN			PEAKS DB
TPWQPPTV	21.41	924.4705	8	1.5	463.2432	78.63	1.12E6	6	F6:26545	P2NC20191010_ncroft_C1R-B7-elution_pool6.raw	1	1	tr|F5GZ90|F5GZ90_HUMAN:sp|Q9NZJ0|DTL_HUMAN			PEAKS DB
VPWLKREL	21.41	1039.6178	8	-0.5	520.8159	50.32	3.23E6	1	F1:15518	P2NC20191010_ncroft_C1R-B7-elution_pool1.raw	1	1	sp|Q9NS56|TOPRS_HUMAN			PEAKS DB
KPDFRNPL	21.40	985.5345	8	3.4	493.7762	39.12	1E6	5	F5:11448	P2NC20191010_ncroft_C1R-B7-elution_pool5.raw	1	1	sp|Q96EF0|MTMR8_HUMAN			PEAKS DB
SPGERATL	21.39	829.4293	8	-1.6	415.7213	24.83	0	6	F6:5826	P2NC20191010_ncroft_C1R-B7-elution_pool6.raw	0	0	tr|A0A0C4DH90|A0A0C4DH90_HUMAN:sp|A0A0C4DH55|KVD07_HUMAN			PEAKS DB
YFDHALTL	21.39	978.4811	8	2.7	490.2491	74.27	0	2	F2:24100	P2NC20191010_ncroft_C1R-B7-elution_pool2.raw	0	0	tr|E7ER68|E7ER68_HUMAN:sp|Q658Y4|F91A1_HUMAN			PEAKS DB
TFDSEVEL	21.38	938.4233	8	0.9	470.2193	82.06	2.09E6	7	F7:27729	P2NC20191010_ncroft_C1R-B7-elution_pool7.raw	1	1	sp|P11926|DCOR_HUMAN			PEAKS DB
APAQNPEL	21.38	838.4185	8	2.9	420.2177	37.22	9.93E7	6	F6:10683	P2NC20191010_ncroft_C1R-B7-elution_pool6.raw	2	2	tr|A0A024RCR6|A0A024RCR6_HUMAN:tr|A0A0G2JK23|A0A0G2JK23_HUMAN:sp|P46379|BAG6_HUMAN			PEAKS DB
APLKGKAL	21.38	796.5170	8	0.0	399.2658	21.54	5.76E5	7	F7:4540	P2NC20191010_ncroft_C1R-B7-elution_pool7.raw	1	1	sp|O15037|KHNYN_HUMAN			PEAKS DB
LPRFGIEM(+15.99)	21.36	977.5004	8	2.2	489.7586	62.12	0	5	F5:20180	P2NC20191010_ncroft_C1R-B7-elution_pool5.raw	0	0	sp|Q9H2Y7|ZN106_HUMAN:tr|H3BSS6|H3BSS6_HUMAN	Oxidation (M)	M8:Oxidation (M):1000.00	PEAKS DB
LPRKGAQL	21.36	881.5447	8	0.2	441.7797	21.67	7.91E6	7	F7:4589	P2NC20191010_ncroft_C1R-B7-elution_pool7.raw	1	1	sp|Q9NWT8|AKIP_HUMAN			PEAKS DB
SPFFREAL	21.31	965.4970	8	2.7	483.7571	66.90	8.74E6	2	F2:21508	P2NC20191010_ncroft_C1R-B7-elution_pool2.raw	1	1	sp|Q9P1Z0|ZBTB4_HUMAN			PEAKS DB
NPSELPKM(+15.99)	21.31	930.4481	8	-0.6	466.2310	25.05	5.85E5	2	F2:5630	P2NC20191010_ncroft_C1R-B7-elution_pool2.raw	1	1	sp|Q15029|U5S1_HUMAN	Oxidation (M)	M8:Oxidation (M):1000.00	PEAKS DB
VPTLRSEL	21.31	913.5233	8	0.3	457.7690	48.44	1.96E7	5	F5:14938	P2NC20191010_ncroft_C1R-B7-elution_pool5.raw	1	1	sp|Q9UPN3|MACF1_HUMAN:tr|H3BPE1|H3BPE1_HUMAN:tr|H3BQK9|H3BQK9_HUMAN:tr|E9PHM6|E9PHM6_HUMAN:tr|F6QMI7|F6QMI7_HUMAN			PEAKS DB
APTLLPEL	21.30	852.4956	8	2.1	427.2560	105.00	1.53E7	8	F8:35673	P2NC20191010_ncroft_C1R-B7-elution_pool8.raw	2	2	sp|Q9H1A4|APC1_HUMAN			PEAKS DB
YFDPQYFE	21.30	1107.4548	8	3.4	554.7366	96.36	2.95E6	1	F1:32676	P2NC20191010_ncroft_C1R-B7-elution_pool1.raw	1	1	sp|Q13347|EIF3I_HUMAN			PEAKS DB
NTDEM(+15.99)VEL	21.24	965.4012	8	4.4	483.7100	60.73	1.18E8	6	F6:19737	P2NC20191010_ncroft_C1R-B7-elution_pool6.raw	2	2	sp|P61978|HNRPK_HUMAN	Oxidation (M)	M5:Oxidation (M):1000.00	PEAKS DB
FTDNAVAF	21.24	883.4075	8	1.4	442.7117	76.66	7.8E5	7	F7:25673	P2NC20191010_ncroft_C1R-B7-elution_pool7.raw	1	1	sp|Q92889|XPF_HUMAN			PEAKS DB
TPTQGSVL	21.24	801.4232	8	1.9	401.7196	42.64	5.14E6	8	F8:12670	P2NC20191010_ncroft_C1R-B7-elution_pool8.raw	1	1	tr|F5GY55|F5GY55_HUMAN:sp|Q16531|DDB1_HUMAN			PEAKS DB
GSHSMRYF	21.23	983.4283	8	2.6	492.7227	30.04	0	5	F5:7918	P2NC20191010_ncroft_C1R-B7-elution_pool5.raw	0	0	sp|P01889|1B07_HUMAN:tr|A0A1W2PPR8|A0A1W2PPR8_HUMAN:sp|P30480|1B42_HUMAN:sp|Q29836|1B67_HUMAN:sp|Q31610|1B81_HUMAN:sp|Q31612|1B73_HUMAN:sp|P30462|1B14_HUMAN:sp|P30504|1C04_HUMAN:sp|P30486|1B48_HUMAN:tr|A0A1W2PR11|A0A1W2PR11_HUMAN:sp|P13746|1A11_HUMAN:sp|Q95604|1C17_HUMAN:sp|P30455|1A36_HUMAN:sp|P30443|1A01_HUMAN:tr|A0A0G2JIF2|A0A0G2JIF2_HUMAN:tr|A0A0G2JL56|A0A0G2JL56_HUMAN:tr|A0A1W2PRZ0|A0A1W2PRZ…			PEAKS DB
VFDGHGGI	21.23	800.3817	8	2.3	401.1990	39.19	3.44E6	1	F1:11310	P2NC20191010_ncroft_C1R-B7-elution_pool1.raw	1	1	sp|Q9H0C8|ILKAP_HUMAN			PEAKS DB
PYQLPQAL	21.22	928.5018	8	0.3	465.2583	75.29	3.04E8	5	F5:25071	P2NC20191010_ncroft_C1R-B7-elution_pool5.raw	2	2	sp|O14773|TPP1_HUMAN:tr|A0A2R8Y7U1|A0A2R8Y7U1_HUMAN			PEAKS DB
QPRPGTAL	21.21	838.4661	8	1.1	420.2408	26.55	2.2E6	6	F6:6487	P2NC20191010_ncroft_C1R-B7-elution_pool6.raw	1	1	sp|Q96HP0|DOCK6_HUMAN			PEAKS DB
VSDAPVHI	21.20	836.4392	8	2.2	419.2278	39.39	1.72E5	2	F2:11122	P2NC20191010_ncroft_C1R-B7-elution_pool2.raw	1	1	sp|O14646|CHD1_HUMAN			PEAKS DB
SGPIRPIV	21.20	837.5072	8	2.8	419.7621	38.45	8.89E3	5	F5:11186	P2NC20191010_ncroft_C1R-B7-elution_pool5.raw	1	1	sp|P26373|RL13_HUMAN			PEAKS DB
SPNNIPAL	21.19	824.4392	8	2.2	413.2278	65.54	4.18E6	4	F4:21214	P2NC20191010_ncroft_C1R-B7-elution_pool4.raw	1	1	tr|H0YCE8|H0YCE8_HUMAN:sp|Q6PD62|CTR9_HUMAN			PEAKS DB
PKQPPLAL	21.18	862.5276	8	0.0	432.2711	61.71	2.74E5	8	F8:19895	P2NC20191010_ncroft_C1R-B7-elution_pool8.raw	1	1	sp|Q96S59|RANB9_HUMAN			PEAKS DB
KPIPLPRF	21.17	966.6014	8	2.1	484.3090	51.83	1.08E8	1	F1:16031	P2NC20191010_ncroft_C1R-B7-elution_pool1.raw	2	2	sp|Q8WV28|BLNK_HUMAN			PEAKS DB
DQTRIVAL	21.16	914.5185	8	4.0	458.2684	56.38	1.7E6	5	F5:18051	P2NC20191010_ncroft_C1R-B7-elution_pool5.raw	1	1	tr|M0R299|M0R299_HUMAN:tr|M0QXL5|M0QXL5_HUMAN:sp|P22087|FBRL_HUMAN:tr|M0R0P1|M0R0P1_HUMAN:tr|M0R2Q4|M0R2Q4_HUMAN			PEAKS DB
VPRLAASL	21.16	825.5072	8	1.1	413.7613	50.80	2.12E6	6	F6:15799	P2NC20191010_ncroft_C1R-B7-elution_pool6.raw	1	1	sp|O95714|HERC2_HUMAN			PEAKS DB
FFRKKYRI	21.15	1156.6869	8	-3.1	579.3489	37.98	0	6	F6:10976	P2NC20191010_ncroft_C1R-B7-elution_pool6.raw	0	0	sp|P17342|ANPRC_HUMAN:tr|C9JK69|C9JK69_HUMAN			PEAKS DB
NTDEMVEL	21.14	949.4062	8	-0.2	475.7103	74.39	9.5E6	6	F6:24912	P2NC20191010_ncroft_C1R-B7-elution_pool6.raw	1	1	sp|P61978|HNRPK_HUMAN			PEAKS DB
LPRAGLEL	21.14	867.5178	8	2.2	434.7671	57.07	2.46E8	8	F8:18071	P2NC20191010_ncroft_C1R-B7-elution_pool8.raw	2	2	sp|Q76I76|SSH2_HUMAN:tr|F5H527|F5H527_HUMAN			PEAKS DB
QPAAQRGL	21.14	839.4613	8	0.5	420.7381	23.73	0	5	F5:5465	P2NC20191010_ncroft_C1R-B7-elution_pool5.raw	0	0	sp|Q99575|POP1_HUMAN			PEAKS DB
PSPRPLSL	21.13	865.5021	8	-1.2	433.7578	45.81	3.14E6	5	F5:14020	P2NC20191010_ncroft_C1R-B7-elution_pool5.raw	1	1	sp|Q6NUT3|MFS12_HUMAN			PEAKS DB
RPDKKKIL	21.13	996.6443	8	1.0	499.3299	20.00	4.87E5	8	F8:3849	P2NC20191010_ncroft_C1R-B7-elution_pool8.raw	1	1	sp|P29084|T2EB_HUMAN			PEAKS DB
TPSQRAAL	21.13	842.4610	8	2.4	422.2388	24.06	7.81E5	6	F6:5517	P2NC20191010_ncroft_C1R-B7-elution_pool6.raw	1	1	tr|A0A2R8Y6K9|A0A2R8Y6K9_HUMAN:tr|F2Z2Q0|F2Z2Q0_HUMAN:tr|A0A0B4J2H4|A0A0B4J2H4_HUMAN:sp|P0DPI2|GAL3A_HUMAN:sp|A0A0B4J2D5|GAL3B_HUMAN			PEAKS DB
LPAYRAQL	21.11	930.5287	8	1.9	466.2725	47.30	8.79E5	4	F4:14364	P2NC20191010_ncroft_C1R-B7-elution_pool4.raw	1	1	sp|Q9Y485|DMXL1_HUMAN:tr|F5H269|F5H269_HUMAN			PEAKS DB
RPAVLLLM(+15.99)	21.09	927.5576	8	-1.4	464.7854	64.04	0	4	F4:20692	P2NC20191010_ncroft_C1R-B7-elution_pool4.raw	0	0	sp|Q9BVK8|TM147_HUMAN:tr|A8MU21|A8MU21_HUMAN	Oxidation (M)	M8:Oxidation (M):1000.00	PEAKS DB
AVRIGSVL	21.08	813.5072	8	0.6	407.7611	51.93	1.25E7	7	F7:16312	P2NC20191010_ncroft_C1R-B7-elution_pool7.raw	1	1	tr|A0A0J9YWB6|A0A0J9YWB6_HUMAN:sp|Q9Y5B0|CTDP1_HUMAN			PEAKS DB
LPRLLPAL	21.05	891.5905	8	2.8	446.8038	87.76	3.16E7	3	F3:29520	P2NC20191010_ncroft_C1R-B7-elution_pool3.raw	2	2	sp|Q86Y56|DAAF5_HUMAN			PEAKS DB
IPAHWSDM(+15.99)	21.01	971.4171	8	3.0	486.7173	36.35	8.37E5	5	F5:10438	P2NC20191010_ncroft_C1R-B7-elution_pool5.raw	1	1	sp|Q460N5|PAR14_HUMAN	Oxidation (M)	M8:Oxidation (M):1000.00	PEAKS DB
VPRQALAV	21.00	852.5181	8	-1.0	427.2659	34.66	1.08E6	1	F1:9496	P2NC20191010_ncroft_C1R-B7-elution_pool1.raw	1	1	sp|P57737|CORO7_HUMAN:tr|A0A0A6YYL4|A0A0A6YYL4_HUMAN			PEAKS DB
APGARLAL	20.99	767.4653	8	1.7	384.7406	40.73	8.63E6	5	F5:12057	P2NC20191010_ncroft_C1R-B7-elution_pool5.raw	1	1	sp|O60307|MAST3_HUMAN			PEAKS DB
RPIGHLHL	20.99	941.5559	8	0.8	471.7856	29.37	9.12E5	6	F6:7610	P2NC20191010_ncroft_C1R-B7-elution_pool6.raw	1	1	sp|Q8IZ52|CHSS2_HUMAN			PEAKS DB
SPIIRPLL	20.98	907.5854	8	1.5	454.8007	69.58	6.81E7	4	F4:22827	P2NC20191010_ncroft_C1R-B7-elution_pool4.raw	1	1	sp|Q9ULI0|ATD2B_HUMAN			PEAKS DB
LYDTHITV	20.97	960.4916	8	-0.7	481.2528	55.10	1.18E6	5	F5:17505	P2NC20191010_ncroft_C1R-B7-elution_pool5.raw	1	1	tr|G5E9A6|G5E9A6_HUMAN:sp|P51784|UBP11_HUMAN			PEAKS DB
RPGPRSGL	20.96	838.4773	8	-1.5	420.2453	20.77	6.31E6	6	F6:4173	P2NC20191010_ncroft_C1R-B7-elution_pool6.raw	1	1	tr|A0A087X1X7|A0A087X1X7_HUMAN:tr|E9PRY8|E9PRY8_HUMAN			PEAKS DB
TPAMRRSL	20.95	930.5069	8	1.9	466.2616	23.97	3.03E5	8	F8:5445	P2NC20191010_ncroft_C1R-B7-elution_pool8.raw	1	1	tr|A0A0U1RQZ9|A0A0U1RQZ9_HUMAN:tr|F6VDE0|F6VDE0_HUMAN:sp|P51531|SMCA2_HUMAN			PEAKS DB
PRAPGPSL	20.95	793.4446	8	0.7	397.7299	29.61	1.26E8	8	F8:7651	P2NC20191010_ncroft_C1R-B7-elution_pool8.raw	1	1	tr|A0A087WVT9|A0A087WVT9_HUMAN:tr|H0Y6J0|H0Y6J0_HUMAN:sp|O00746|NDKM_HUMAN:tr|Q4TT34|Q4TT34_HUMAN:tr|F2Z2X0|F2Z2X0_HUMAN:tr|F2Z297|F2Z297_HUMAN			PEAKS DB
RPAYLVTL	20.94	931.5491	8	0.9	466.7822	65.46	8.02E7	2	F2:20852	P2NC20191010_ncroft_C1R-B7-elution_pool2.raw	2	2	tr|H0Y4E5|H0Y4E5_HUMAN:tr|H0Y4W0|H0Y4W0_HUMAN:sp|Q9UBI1|COMD3_HUMAN			PEAKS DB
PIERVKLL	20.94	966.6226	8	0.4	484.3187	46.17	1.38E5	8	F8:13942	P2NC20191010_ncroft_C1R-B7-elution_pool8.raw	1	1	sp|P05141|ADT2_HUMAN:sp|P12236|ADT3_HUMAN:sp|P12235|ADT1_HUMAN			PEAKS DB
PASKVIAL	20.93	797.5010	8	-1.5	399.7572	47.71	9.25E5	6	F6:14634	P2NC20191010_ncroft_C1R-B7-elution_pool6.raw	1	1	sp|Q00610|CLH1_HUMAN:tr|A0A087WVQ6|A0A087WVQ6_HUMAN			PEAKS DB
HWDSEVFI	20.89	1031.4712	8	7.7	516.7468	82.45	1.82E6	6	F6:28119	P2NC20191010_ncroft_C1R-B7-elution_pool6.raw	1	1	tr|F8VQX7|F8VQX7_HUMAN:sp|Q9BZF1|OSBL8_HUMAN			PEAKS DB
SPRISVTV	20.89	857.4971	8	1.5	429.7564	42.93	9.9E5	4	F4:12721	P2NC20191010_ncroft_C1R-B7-elution_pool4.raw	1	1	sp|Q9H040|SPRTN_HUMAN			PEAKS DB
GPFQRAAL	20.87	858.4711	8	-0.8	430.2425	42.29	0	4	F4:12507	P2NC20191010_ncroft_C1R-B7-elution_pool4.raw	0	0	sp|P28360|MSX1_HUMAN			PEAKS DB
YPRESNKL	20.85	1005.5243	8	-2.1	503.7684	22.58	4.87E6	6	F6:5102	P2NC20191010_ncroft_C1R-B7-elution_pool6.raw	1	1	sp|Q8IWV8|UBR2_HUMAN			PEAKS DB
SPDLRQRL	20.82	983.5512	8	3.0	492.7843	30.32	1.69E6	1	F1:7816	P2NC20191010_ncroft_C1R-B7-elution_pool1.raw	1	1	sp|Q9H4B4|PLK3_HUMAN			PEAKS DB
HPQLQGVL	20.81	890.4974	8	2.5	446.2571	46.53	6.45E6	5	F5:14197	P2NC20191010_ncroft_C1R-B7-elution_pool5.raw	1	1	tr|A0A0U1RR58|A0A0U1RR58_HUMAN			PEAKS DB
PSLPKKSL	20.80	868.5381	8	0.6	435.2766	26.69	4.24E6	8	F8:6483	P2NC20191010_ncroft_C1R-B7-elution_pool8.raw	1	1	tr|B9EGQ5|B9EGQ5_HUMAN:tr|M0QXA7|M0QXA7_HUMAN			PEAKS DB
SPGGRAEL	20.80	785.4031	8	2.4	393.7098	24.21	5.03E6	6	F6:5569	P2NC20191010_ncroft_C1R-B7-elution_pool6.raw	1	1	sp|Q969V6|MRTFA_HUMAN:tr|W0Z7M9|W0Z7M9_HUMAN:tr|A0A499FIJ6|A0A499FIJ6_HUMAN			PEAKS DB
ANPIQFTL	20.80	902.4861	8	-3.5	452.2487	97.40	2.53E5	5	F5:33340	P2NC20191010_ncroft_C1R-B7-elution_pool5.raw	1	1	sp|P23921|RIR1_HUMAN			PEAKS DB
LPRAVAGL	20.80	795.4966	8	0.7	398.7559	48.49	2.89E6	6	F6:15005	P2NC20191010_ncroft_C1R-B7-elution_pool6.raw	1	1	sp|Q8TEQ8|PIGO_HUMAN			PEAKS DB
KPASQPTI	20.79	840.4705	8	1.3	421.2430	25.04	1.04E7	6	F6:5875	P2NC20191010_ncroft_C1R-B7-elution_pool6.raw	1	1	sp|P13747|HLAE_HUMAN			PEAKS DB
SPFLRAYM	20.78	983.4899	8	2.6	492.7535	67.65	2.4E5	2	F2:21630	P2NC20191010_ncroft_C1R-B7-elution_pool2.raw	1	1	sp|Q9BSC4|NOL10_HUMAN			PEAKS DB
RGPGPLTL	20.77	809.4759	8	2.3	405.7462	49.27	9.76E8	5	F5:15285	P2NC20191010_ncroft_C1R-B7-elution_pool5.raw	1	1	sp|Q4VC44|FWCH1_HUMAN			PEAKS DB
PASRLTAL	20.77	827.4865	8	-0.2	414.7504	44.33	4.16E5	5	F5:13463	P2NC20191010_ncroft_C1R-B7-elution_pool5.raw	1	1	sp|P36894|BMR1A_HUMAN:sp|O00238|BMR1B_HUMAN			PEAKS DB
HPVVRNAL	20.76	904.5243	8	0.0	453.2694	28.14	1.62E6	3	F3:6960	P2NC20191010_ncroft_C1R-B7-elution_pool3.raw	1	1	sp|P01023|A2MG_HUMAN			PEAKS DB
IPHLAANL	20.76	847.4916	8	2.3	424.7540	57.02	9.38E5	7	F7:18245	P2NC20191010_ncroft_C1R-B7-elution_pool7.raw	1	1	sp|Q9NVX0|HAUS2_HUMAN			PEAKS DB
KPKPPTM(+15.99)L	20.75	926.5259	8	4.2	464.2722	23.85	4.17E6	3	F3:5339	P2NC20191010_ncroft_C1R-B7-elution_pool3.raw	2	2	sp|O94864|ST65G_HUMAN	Oxidation (M)	M7:Oxidation (M):1000.00	PEAKS DB
LPHEILEM(+15.99)	20.74	996.4950	8	1.0	499.2552	49.69	1.51E6	2	F2:14794	P2NC20191010_ncroft_C1R-B7-elution_pool2.raw	1	1	tr|I3L3H2|I3L3H2_HUMAN:sp|P38919|IF4A3_HUMAN	Oxidation (M)	M8:Oxidation (M):1000.00	PEAKS DB
LPRKFPSL	20.74	956.5807	8	2.7	479.2989	44.27	7.25E5	8	F8:13293	P2NC20191010_ncroft_C1R-B7-elution_pool8.raw	1	1	sp|Q14137|BOP1_HUMAN			PEAKS DB
FIDEEVLM(+15.99)	20.73	1010.4630	8	5.0	506.2413	83.75	5.43E6	3	F3:28280	P2NC20191010_ncroft_C1R-B7-elution_pool3.raw	1	1	sp|Q99967|CITE2_HUMAN:tr|A0A0A0MTM3|A0A0A0MTM3_HUMAN	Oxidation (M)	M8:Oxidation (M):1000.00	PEAKS DB
QYDHEAFL	20.72	1021.4505	8	-0.7	511.7322	54.70	3.61E6	7	F7:17366	P2NC20191010_ncroft_C1R-B7-elution_pool7.raw	1	1	sp|Q15293|RCN1_HUMAN			PEAKS DB
IPSLLPFL	20.72	898.5527	8	1.5	450.2843	140.23	1.09E5	8	F8:45832	P2NC20191010_ncroft_C1R-B7-elution_pool8.raw	1	1	sp|O75533|SF3B1_HUMAN			PEAKS DB
YPITKEAL	20.69	933.5171	8	1.9	467.7667	43.49	1.14E6	3	F3:12896	P2NC20191010_ncroft_C1R-B7-elution_pool3.raw	1	1	sp|O95402|MED26_HUMAN			PEAKS DB
RPGQHIQL	20.69	947.5301	8	0.1	474.7724	27.19	3.17E6	2	F2:6520	P2NC20191010_ncroft_C1R-B7-elution_pool2.raw	1	1	tr|E9PG22|E9PG22_HUMAN:sp|Q8IW35|CEP97_HUMAN			PEAKS DB
IPRPGEVL	20.69	879.5178	8	2.7	440.7673	49.32	1.82E6	5	F5:15298	P2NC20191010_ncroft_C1R-B7-elution_pool5.raw	1	1	sp|P61221|ABCE1_HUMAN			PEAKS DB
SPRPPLAQ	20.66	864.4817	8	2.2	433.2491	30.82	7.37E5	7	F7:8185	P2NC20191010_ncroft_C1R-B7-elution_pool7.raw	1	1	tr|A0A0D9SF58|A0A0D9SF58_HUMAN			PEAKS DB
RPEIKYVL	20.66	1016.6018	8	3.9	509.3102	44.69	6.1E6	8	F8:13442	P2NC20191010_ncroft_C1R-B7-elution_pool8.raw	1	1	sp|Q08AF3|SLFN5_HUMAN			PEAKS DB
PGRKGISL	20.65	826.5024	8	-1.7	414.2578	22.61	1.19E7	2	F2:4809	P2NC20191010_ncroft_C1R-B7-elution_pool2.raw	1	1	sp|P53999|TCP4_HUMAN			PEAKS DB
KPDSKIVL	20.64	898.5487	8	0.9	450.2820	29.40	0	3	F3:7521	P2NC20191010_ncroft_C1R-B7-elution_pool3.raw	0	0	sp|Q9NX57|RAB20_HUMAN			PEAKS DB
HPALNAIL	20.62	847.4916	8	1.8	424.7538	58.99	1.56E7	9	F9:18968	P2NC20191010_ncroft_C1R-B7-elution_pool9.raw	1	1	sp|Q9NR09|BIRC6_HUMAN:tr|A0A3B3IUB9|A0A3B3IUB9_HUMAN			PEAKS DB
IPLFHGTL	20.62	896.5120	8	1.4	449.2639	73.43	4.05E6	5	F5:24392	P2NC20191010_ncroft_C1R-B7-elution_pool5.raw	1	1	sp|O43402|EMC8_HUMAN			PEAKS DB
FERYM(+15.99)AQL	20.60	1072.5011	8	3.8	537.2599	45.04	2.63E6	7	F7:13582	P2NC20191010_ncroft_C1R-B7-elution_pool7.raw	1	1	tr|K7EJR3|K7EJR3_HUMAN:sp|P48556|PSMD8_HUMAN:tr|R4GMR5|R4GMR5_HUMAN	Oxidation (M)	M5:Oxidation (M):1000.00	PEAKS DB
KPYPGAEL	20.60	873.4596	8	0.5	437.7373	35.67	1.5E6	1	F1:9946	P2NC20191010_ncroft_C1R-B7-elution_pool1.raw	1	1	sp|O43166|SI1L1_HUMAN			PEAKS DB
LPTTGTKL	20.60	829.4909	8	3.3	415.7541	33.82	1.24E5	1	F1:9210	P2NC20191010_ncroft_C1R-B7-elution_pool1.raw	1	1	tr|K7EJR3|K7EJR3_HUMAN:sp|P48556|PSMD8_HUMAN:tr|R4GMR5|R4GMR5_HUMAN			PEAKS DB
IPTEHSVL	20.59	894.4811	8	-1.9	448.2469	40.06	6.77E5	3	F3:11660	P2NC20191010_ncroft_C1R-B7-elution_pool3.raw	1	1	tr|A0A1W2PP20|A0A1W2PP20_HUMAN:sp|Q86W11|ZSC30_HUMAN			PEAKS DB
IPELKASI	20.58	869.5222	8	1.4	435.7690	57.19	3.76E6	6	F6:18298	P2NC20191010_ncroft_C1R-B7-elution_pool6.raw	1	1	sp|P40926|MDHM_HUMAN			PEAKS DB
RPIEGRVV	20.57	924.5505	8	1.2	463.2831	24.59	2.55E5	7	F7:5757	P2NC20191010_ncroft_C1R-B7-elution_pool7.raw	1	1	tr|A0A0J9YXC7|A0A0J9YXC7_HUMAN:sp|P48059|LIMS1_HUMAN			PEAKS DB
PVKPRAAL	20.57	850.5388	8	3.8	426.2783	32.53	5.78E5	2	F2:8575	P2NC20191010_ncroft_C1R-B7-elution_pool2.raw	1	1	tr|A0A0G2JLR5|A0A0G2JLR5_HUMAN:sp|Q02833|RASF7_HUMAN:tr|A0A0G2JMW4|A0A0G2JMW4_HUMAN			PEAKS DB
RYDGM(+15.99)VGF	20.55	959.4171	8	2.7	480.7171	45.17	3.19E6	8	F8:13480	P2NC20191010_ncroft_C1R-B7-elution_pool8.raw	1	1	sp|P61978|HNRPK_HUMAN	Oxidation (M)	M5:Oxidation (M):1000.00	PEAKS DB
SFDM(+15.99)AQVF	20.54	959.4058	8	1.9	480.7111	81.76	2.45E6	8	F8:27673	P2NC20191010_ncroft_C1R-B7-elution_pool8.raw	1	1	sp|Q14106|TOB2_HUMAN	Oxidation (M)	M4:Oxidation (M):1000.00	PEAKS DB
KPSETLSL	20.54	873.4807	8	2.2	437.7486	39.88	2.62E6	4	F4:11658	P2NC20191010_ncroft_C1R-B7-elution_pool4.raw	1	1	sp|P01825|HV459_HUMAN:tr|A0A087WW49|A0A087WW49_HUMAN:sp|P0DP08|HVD82_HUMAN:tr|A0A075B7B6|A0A075B7B6_HUMAN:sp|A0A0C4DH41|HV461_HUMAN:sp|P06331|HV434_HUMAN			PEAKS DB
RPIIRSTT	20.53	942.5610	8	2.1	472.2888	21.57	0	5	F5:4604	P2NC20191010_ncroft_C1R-B7-elution_pool5.raw	0	0	sp|P61160|ARP2_HUMAN			PEAKS DB
SPITKLSV	20.53	843.5065	8	-0.4	422.7604	45.09	1.25E6	5	F5:13656	P2NC20191010_ncroft_C1R-B7-elution_pool5.raw	1	1	sp|Q8WUM0|NU133_HUMAN			PEAKS DB
GPRLAAGL	20.53	753.4497	8	3.0	377.7332	39.47	2.05E7	4	F4:11451	P2NC20191010_ncroft_C1R-B7-elution_pool4.raw	1	1	tr|G5E994|G5E994_HUMAN:sp|Q5VW38|GP107_HUMAN:tr|U3KQD2|U3KQD2_HUMAN			PEAKS DB
FPHPGFNM(+15.99)	20.48	961.4116	8	1.9	481.7140	49.40	6.26E5	9	F9:15203	P2NC20191010_ncroft_C1R-B7-elution_pool9.raw	1	1	sp|P06870|KLK1_HUMAN	Oxidation (M)	M8:Oxidation (M):1000.00	PEAKS DB
TFDEIVNI	20.48	949.4756	8	3.5	475.7468	101.30	8.23E6	3	F3:34525	P2NC20191010_ncroft_C1R-B7-elution_pool3.raw	1	1	sp|P30050|RL12_HUMAN			PEAKS DB
RPAPVRGL	20.47	864.5293	8	0.8	433.2723	25.19	1.96E6	9	F9:5865	P2NC20191010_ncroft_C1R-B7-elution_pool9.raw	1	1	sp|O60304|ZN500_HUMAN			PEAKS DB
RFDVNTPL	20.44	960.5029	8	0.7	481.2590	59.62	2.32E6	6	F6:19245	P2NC20191010_ncroft_C1R-B7-elution_pool6.raw	1	1	sp|Q96Q27|ASB2_HUMAN			PEAKS DB
RPRKTSSL	20.41	943.5563	8	-4.2	472.7834	18.42	1.44E6	4	F4:3337	P2NC20191010_ncroft_C1R-B7-elution_pool4.raw	1	1	sp|Q08999|RBL2_HUMAN			PEAKS DB
KPGIKLTL	20.41	868.5746	8	-0.5	435.2943	40.37	1.67E7	8	F8:11795	P2NC20191010_ncroft_C1R-B7-elution_pool8.raw	1	1	sp|P21796|VDAC1_HUMAN			PEAKS DB
HFDSVM(+15.99)QL	20.40	991.4433	8	2.0	496.7299	46.32	5.23E5	1	F1:13913	P2NC20191010_ncroft_C1R-B7-elution_pool1.raw	1	1	sp|Q9H8S9|MOB1A_HUMAN	Oxidation (M)	M6:Oxidation (M):1000.00	PEAKS DB
LPELLSAL	20.40	854.5113	8	-2.1	428.2620	119.15	3.93E7	8	F8:39946	P2NC20191010_ncroft_C1R-B7-elution_pool8.raw	1	1	sp|O15287|FANCG_HUMAN			PEAKS DB
PRLMITHI	20.40	979.5637	8	0.0	490.7892	48.67	1.43E6	1	F1:14834	P2NC20191010_ncroft_C1R-B7-elution_pool1.raw	1	1	sp|Q9NTJ3|SMC4_HUMAN			PEAKS DB
YPNLLNQL	20.39	973.5233	8	-2.2	487.7678	101.64	4.3E6	8	F8:34561	P2NC20191010_ncroft_C1R-B7-elution_pool8.raw	2	2	sp|P49354|FNTA_HUMAN			PEAKS DB
RPREALST	20.39	928.5090	8	-0.6	465.2615	20.11	8.24E5	4	F4:4043	P2NC20191010_ncroft_C1R-B7-elution_pool4.raw	1	1	sp|O00116|ADAS_HUMAN			PEAKS DB
SPM(+15.99)SVNAV	20.39	819.3796	8	1.8	410.6978	31.73	2.54E6	9	F9:8498	P2NC20191010_ncroft_C1R-B7-elution_pool9.raw	1	1	sp|P50991|TCPD_HUMAN	Oxidation (M)	M3:Oxidation (M):1000.00	PEAKS DB
HPMYGNIL	20.38	943.4586	8	0.9	472.7370	57.06	1.68E7	8	F8:18110	P2NC20191010_ncroft_C1R-B7-elution_pool8.raw	1	1	tr|A8MXL6|A8MXL6_HUMAN:sp|P55735|SEC13_HUMAN			PEAKS DB
IPTHQPVL	20.38	903.5178	8	0.3	452.7663	38.67	6.87E5	2	F2:10815	P2NC20191010_ncroft_C1R-B7-elution_pool2.raw	1	1	tr|H7BZ81|H7BZ81_HUMAN			PEAKS DB
APQRAPIL	20.37	864.5181	8	2.4	433.2673	35.23	1.93E5	3	F3:9817	P2NC20191010_ncroft_C1R-B7-elution_pool3.raw	1	1	sp|Q9BTD8|RBM42_HUMAN			PEAKS DB
FM(+15.99)DVSNPF	20.34	971.4058	8	2.0	486.7112	82.58	1.38E6	4	F4:27679	P2NC20191010_ncroft_C1R-B7-elution_pool4.raw	1	1	sp|Q86U86|PB1_HUMAN:tr|H0Y5B5|H0Y5B5_HUMAN:tr|E7EVG2|E7EVG2_HUMAN	Oxidation (M)	M2:Oxidation (M):1000.00	PEAKS DB
RPNFTIAM	20.31	948.4851	8	3.6	475.2515	61.26	3.02E5	9	F9:19917	P2NC20191010_ncroft_C1R-B7-elution_pool9.raw	1	1	sp|P35573|GDE_HUMAN			PEAKS DB
APSAARSL	20.28	771.4239	8	0.5	386.7194	23.92	2.27E6	5	F5:5570	P2NC20191010_ncroft_C1R-B7-elution_pool5.raw	1	1	tr|C9J0A7|C9J0A7_HUMAN:sp|Q9UQN3|CHM2B_HUMAN			PEAKS DB
PGPSRPGL	20.28	779.4290	8	1.0	390.7221	28.65	5.46E5	7	F7:7276	P2NC20191010_ncroft_C1R-B7-elution_pool7.raw	1	1	sp|Q92888|ARHG1_HUMAN:tr|M0QZR4|M0QZR4_HUMAN			PEAKS DB
KPRSIHEL	20.27	978.5610	8	0.8	490.2882	21.06	3.21E5	9	F9:4301	P2NC20191010_ncroft_C1R-B7-elution_pool9.raw	1	1	sp|P49848|TAF6_HUMAN:tr|J3KR72|J3KR72_HUMAN:tr|C9JFL8|C9JFL8_HUMAN:tr|C9JTY6|C9JTY6_HUMAN			PEAKS DB
APTYGHGL	20.26	814.3973	8	1.6	408.2066	30.39	6.75E5	9	F9:7917	P2NC20191010_ncroft_C1R-B7-elution_pool9.raw	1	1	tr|Q7Z3Z5|Q7Z3Z5_HUMAN:sp|Q93074|MED12_HUMAN			PEAKS DB
YLDSEQRL	20.25	1022.5032	8	1.9	512.2599	39.38	4.96E6	1	F1:11294	P2NC20191010_ncroft_C1R-B7-elution_pool1.raw	1	1	sp|P61221|ABCE1_HUMAN			PEAKS DB
PNSRPALL	20.25	866.4974	8	1.9	434.2568	37.70	1.07E7	4	F4:10725	P2NC20191010_ncroft_C1R-B7-elution_pool4.raw	1	1	tr|G3XAL9|G3XAL9_HUMAN:sp|P55011|S12A2_HUMAN			PEAKS DB
RPAAGFVA	20.24	787.4340	8	-1.8	394.7236	31.03	1.94E6	9	F9:8176	P2NC20191010_ncroft_C1R-B7-elution_pool9.raw	2	2	sp|O15427|MOT4_HUMAN			PEAKS DB
SPAPKATL	20.24	783.4490	8	2.2	392.7327	27.01	0	6	F6:6690	P2NC20191010_ncroft_C1R-B7-elution_pool6.raw	0	0	tr|H0YFN0|H0YFN0_HUMAN:tr|A0A0G2JIJ7|A0A0G2JIJ7_HUMAN:tr|D2IYK5|D2IYK5_HUMAN:sp|Q9Y242|TCF19_HUMAN			PEAKS DB
RPLYKNVV	20.23	987.5865	8	2.3	494.8017	30.53	3.06E5	2	F2:7814	P2NC20191010_ncroft_C1R-B7-elution_pool2.raw	1	1	sp|Q9P1U1|ARP3B_HUMAN			PEAKS DB
LPHKGNIL	20.23	890.5338	8	0.6	446.2744	28.98	8.96E6	3	F3:7333	P2NC20191010_ncroft_C1R-B7-elution_pool3.raw	1	1	sp|Q9H061|T126A_HUMAN			PEAKS DB
TPEQYQ(+.98)IL	20.23	991.4862	8	9.6	496.7551	59.97	1.71E6	3	F3:19281	P2NC20191010_ncroft_C1R-B7-elution_pool3.raw	1	1	sp|P14324|FPPS_HUMAN	Deamidation (NQ)	Q6:Deamidation (NQ):7.32	PEAKS DB
VPRSASVL	20.22	827.4865	8	0.8	414.7508	32.11	1.99E7	1	F1:8586	P2NC20191010_ncroft_C1R-B7-elution_pool1.raw	2	2	tr|G3V1J9|G3V1J9_HUMAN:tr|F5H4M7|F5H4M7_HUMAN:sp|Q9Y3Q3|TMED3_HUMAN			PEAKS DB
SPATFAGL	20.22	762.3912	8	3.6	382.2042	76.74	7.59E5	8	F8:25634	P2NC20191010_ncroft_C1R-B7-elution_pool8.raw	1	1	sp|Q8N697|S15A4_HUMAN			PEAKS DB
RPNFTIAM(+15.99)	20.22	964.4800	8	4.3	483.2494	42.38	6.13E5	9	F9:12542	P2NC20191010_ncroft_C1R-B7-elution_pool9.raw	1	1	sp|P35573|GDE_HUMAN	Oxidation (M)	M8:Oxidation (M):1000.00	PEAKS DB
PASRLLAL	20.20	839.5228	8	-4.0	420.7670	61.99	5.57E5	2	F2:19492	P2NC20191010_ncroft_C1R-B7-elution_pool2.raw	1	1	tr|H3BVG3|H3BVG3_HUMAN:tr|H3BMF2|H3BMF2_HUMAN:sp|Q96S16|JMJD8_HUMAN:tr|A0A3B3IQ16|A0A3B3IQ16_HUMAN			PEAKS DB
KPM(+15.99)TRAEL	20.18	960.5062	8	-0.8	481.2600	20.43	1.58E6	8	F8:4012	P2NC20191010_ncroft_C1R-B7-elution_pool8.raw	1	1	sp|Q9UPN3|MACF1_HUMAN:tr|H3BPE1|H3BPE1_HUMAN:tr|H3BQK9|H3BQK9_HUMAN	Oxidation (M)	M3:Oxidation (M):1000.00	PEAKS DB
PASRAPHL	20.18	847.4664	8	1.8	424.7413	24.46	6.16E5	8	F8:5616	P2NC20191010_ncroft_C1R-B7-elution_pool8.raw	1	1	sp|Q02086|SP2_HUMAN			PEAKS DB
RPRGGTLF	20.16	902.5086	8	0.2	452.2617	29.11	1.77E7	5	F5:7593	P2NC20191010_ncroft_C1R-B7-elution_pool5.raw	1	1	sp|O60318|GANP_HUMAN			PEAKS DB
HPNLGIAV	20.15	819.4603	8	0.2	410.7375	51.17	4.59E5	6	F6:16024	P2NC20191010_ncroft_C1R-B7-elution_pool6.raw	1	1	sp|Q9ULH0|KDIS_HUMAN			PEAKS DB
YFDENPYF	20.15	1093.4392	8	3.7	547.7289	100.24	2.88E6	2	F2:33217	P2NC20191010_ncroft_C1R-B7-elution_pool2.raw	1	1	tr|A0A087X027|A0A087X027_HUMAN:sp|P0DME0|SETLP_HUMAN:tr|A0A0C4DFV9|A0A0C4DFV9_HUMAN:sp|Q01105|SET_HUMAN			PEAKS DB
PGPGRKEL	20.12	852.4817	8	1.5	427.2488	20.89	3.38E7	5	F5:4387	P2NC20191010_ncroft_C1R-B7-elution_pool5.raw	1	1	sp|Q9HBH0|RHOF_HUMAN			PEAKS DB
KPIQRTIL	20.12	967.6178	8	2.9	484.8176	29.15	5.84E7	4	F4:7553	P2NC20191010_ncroft_C1R-B7-elution_pool4.raw	1	1	sp|P13639|EF2_HUMAN			PEAKS DB
RTDDLVYL	20.11	993.5131	8	2.4	497.7650	68.00	4.39E7	1	F1:22086	P2NC20191010_ncroft_C1R-B7-elution_pool1.raw	1	1	sp|Q14289|FAK2_HUMAN			PEAKS DB
KPQPKRSL	20.10	952.5818	8	-3.8	477.2964	18.42	1.28E6	4	F4:3333	P2NC20191010_ncroft_C1R-B7-elution_pool4.raw	1	1	sp|P46013|KI67_HUMAN			PEAKS DB
GPLRKSSL	20.10	856.5130	8	0.3	429.2639	23.70	3.71E5	8	F8:5320	P2NC20191010_ncroft_C1R-B7-elution_pool8.raw	1	1	tr|E7EQN5|E7EQN5_HUMAN:sp|P98171|RHG04_HUMAN:tr|A0A0B4J1X7|A0A0B4J1X7_HUMAN			PEAKS DB
QPTSLGQL	20.10	842.4498	8	2.2	422.2331	59.36	1.87E6	3	F3:18979	P2NC20191010_ncroft_C1R-B7-elution_pool3.raw	1	1	sp|Q7Z3K3|POGZ_HUMAN			PEAKS DB
PRARQPGP	20.04	877.4882	8	3.4	439.7528	20.78	1.31E6	3	F3:4124	P2NC20191010_ncroft_C1R-B7-elution_pool3.raw	1	1	sp|O43299|AP5Z1_HUMAN			PEAKS DB
RPINITSL	20.03	912.5392	8	2.1	457.2779	48.49	7.66E8	6	F6:15456	P2NC20191010_ncroft_C1R-B7-elution_pool6.raw	1	1	sp|O75925|PIAS1_HUMAN			PEAKS DB
RPNPGLRL	20.03	921.5508	8	0.8	461.7830	30.38	2.56E6	4	F4:7998	P2NC20191010_ncroft_C1R-B7-elution_pool4.raw	1	1	sp|P98161|PKD1_HUMAN			PEAKS DB
SPALKSPL	20.02	811.4803	8	3.4	406.7488	41.51	1.03E5	3	F3:12162	P2NC20191010_ncroft_C1R-B7-elution_pool3.raw	1	1	tr|A0A3B3ITZ9|A0A3B3ITZ9_HUMAN:sp|Q9Y2W1|TR150_HUMAN			PEAKS DB
VWDQASTL	20.01	918.4447	8	1.8	460.2305	69.33	1.59E7	4	F4:22570	P2NC20191010_ncroft_C1R-B7-elution_pool4.raw	1	1	sp|Q00597|FANCC_HUMAN:tr|A0A087WW44|A0A087WW44_HUMAN			PEAKS DB
SFDYPSDM(+15.99)	20.00	976.3484	8	2.2	489.1825	57.24	9.22E5	5	F5:18339	P2NC20191010_ncroft_C1R-B7-elution_pool5.raw	1	1	tr|A0A087WZ13|A0A087WZ13_HUMAN:tr|E9PAU2|E9PAU2_HUMAN	Oxidation (M)	M8:Oxidation (M):1000.00	PEAKS DB
FTDNQILL	19.99	962.5073	8	3.1	482.2624	92.77	1.37E6	2	F2:30629	P2NC20191010_ncroft_C1R-B7-elution_pool2.raw	1	1	sp|Q9NUA8|ZBT40_HUMAN:tr|F8WAI8|F8WAI8_HUMAN			PEAKS DB
RPQRGPLL	19.95	935.5665	8	0.4	468.7907	26.93	2.24E6	3	F3:6543	P2NC20191010_ncroft_C1R-B7-elution_pool3.raw	1	1	sp|O60304|ZN500_HUMAN			PEAKS DB
APRKGTVW	19.95	913.5134	8	-0.2	457.7639	24.14	0	2	F2:5389	P2NC20191010_ncroft_C1R-B7-elution_pool2.raw	0	0	sp|Q8WUA4|TF3C2_HUMAN			PEAKS DB
EYDLPALL	19.94	932.4855	8	2.9	467.2514	120.89	1.16E6	3	F3:40136	P2NC20191010_ncroft_C1R-B7-elution_pool3.raw	1	1	sp|Q9NR09|BIRC6_HUMAN:tr|A0A3B3IUB9|A0A3B3IUB9_HUMAN			PEAKS DB
YPWSHRGL	19.91	1014.5035	8	2.7	508.2604	41.63	4.03E5	7	F7:12347	P2NC20191010_ncroft_C1R-B7-elution_pool7.raw	1	1	sp|P08574|CY1_HUMAN			PEAKS DB
KPVLQRSL	19.90	939.5865	8	2.6	470.8018	27.16	6.71E5	1	F1:6583	P2NC20191010_ncroft_C1R-B7-elution_pool1.raw	1	1	sp|Q7Z333|SETX_HUMAN			PEAKS DB
ITDLYTDL	19.89	952.4753	8	0.9	477.2454	90.87	3.54E6	1	F1:30676	P2NC20191010_ncroft_C1R-B7-elution_pool1.raw	1	1	sp|Q01082|SPTB2_HUMAN:tr|A0A087WUZ3|A0A087WUZ3_HUMAN			PEAKS DB
SPSLLEAL	19.88	828.4592	8	0.4	415.2371	101.54	2.88E6	8	F8:34489	P2NC20191010_ncroft_C1R-B7-elution_pool8.raw	2	2	sp|Q9BRZ2|TRI56_HUMAN			PEAKS DB
ILDDSVEM(+15.99)	19.86	936.4110	8	5.6	469.2154	52.50	5.09E6	4	F4:16310	P2NC20191010_ncroft_C1R-B7-elution_pool4.raw	1	1	sp|P04843|RPN1_HUMAN	Oxidation (M)	M8:Oxidation (M):1000.00	PEAKS DB
YFDLTPSM(+15.99)	19.85	988.4211	8	3.4	495.2195	86.12	1.51E5	3	F3:28973	P2NC20191010_ncroft_C1R-B7-elution_pool3.raw	1	1	tr|A0A494C1V1|A0A494C1V1_HUMAN:sp|Q6ZNJ1|NBEL2_HUMAN	Oxidation (M)	M8:Oxidation (M):1000.00	PEAKS DB
FPAHSLVL	19.84	882.4963	8	1.1	442.2559	64.27	2.42E6	2	F2:20329	P2NC20191010_ncroft_C1R-B7-elution_pool2.raw	1	1	tr|A0A0C4DGF1|A0A0C4DGF1_HUMAN:sp|Q9Y2Y4|ZBT32_HUMAN			PEAKS DB
PRLPPAHL	19.82	899.5341	8	-5.6	450.7718	41.80	6.3E5	5	F5:12475	P2NC20191010_ncroft_C1R-B7-elution_pool5.raw	1	1	tr|E9PLR9|E9PLR9_HUMAN			PEAKS DB
PGQRAVLL	19.80	852.5181	8	-0.7	427.2661	40.13	5.32E5	5	F5:11819	P2NC20191010_ncroft_C1R-B7-elution_pool5.raw	1	1	sp|Q12772|SRBP2_HUMAN			PEAKS DB
APLLRVAL	19.79	851.5592	8	2.1	426.7878	71.24	1.47E7	4	F4:23397	P2NC20191010_ncroft_C1R-B7-elution_pool4.raw	1	1	tr|A0A494BZZ8|A0A494BZZ8_HUMAN:sp|Q96K49|TM87B_HUMAN			PEAKS DB
SPAVGQPL	19.79	767.4177	8	1.4	384.7167	46.99	1.57E6	8	F8:14332	P2NC20191010_ncroft_C1R-B7-elution_pool8.raw	1	1	tr|A0A2R8YD63|A0A2R8YD63_HUMAN:sp|Q92547|TOPB1_HUMAN			PEAKS DB
QPRFAPVL	19.77	926.5338	8	-0.1	464.2741	59.37	1.31E7	9	F9:19145	P2NC20191010_ncroft_C1R-B7-elution_pool9.raw	1	1	sp|Q8TED0|UTP15_HUMAN:tr|H0Y8P4|H0Y8P4_HUMAN			PEAKS DB
APARVPTL	19.76	823.4916	8	1.4	412.7536	40.07	1.95E6	3	F3:11586	P2NC20191010_ncroft_C1R-B7-elution_pool3.raw	1	1	sp|P26358|DNMT1_HUMAN			PEAKS DB
SPDGRIAV	19.76	813.4344	8	2.4	407.7255	31.70	1.24E6	8	F8:8478	P2NC20191010_ncroft_C1R-B7-elution_pool8.raw	1	1				PEAKS DB
VLDM(+15.99)HGFL	19.76	946.4583	8	0.6	474.2367	64.69	1.02E7	8	F8:21120	P2NC20191010_ncroft_C1R-B7-elution_pool8.raw	1	1	sp|P29590|PML_HUMAN	Oxidation (M)	M4:Oxidation (M):1000.00	PEAKS DB
VPTILNSL	19.74	855.5065	8	3.0	428.7618	98.26	1.32E6	7	F7:33546	P2NC20191010_ncroft_C1R-B7-elution_pool7.raw	2	2	sp|O75592|MYCB2_HUMAN			PEAKS DB
TPVKGEPL	19.74	839.4752	8	0.8	420.7452	28.90	1.83E6	7	F7:7416	P2NC20191010_ncroft_C1R-B7-elution_pool7.raw	1	1	sp|Q9P265|DIP2B_HUMAN			PEAKS DB
RPM(+15.99)AFVTL	19.73	949.5055	8	5.8	475.7628	57.26	1.45E7	5	F5:18323	P2NC20191010_ncroft_C1R-B7-elution_pool5.raw	1	1	sp|Q7Z392|TPC11_HUMAN	Oxidation (M)	M3:Oxidation (M):1000.00	PEAKS DB
QPLYRSSL	19.73	962.5185	8	0.9	482.2670	39.91	7.9E5	2	F2:11289	P2NC20191010_ncroft_C1R-B7-elution_pool2.raw	1	1	tr|E7ET89|E7ET89_HUMAN:sp|Q86UW9|DTX2_HUMAN			PEAKS DB
RPTLVSTL	19.72	885.5283	8	3.6	443.7730	48.38	5.23E6	7	F7:14897	P2NC20191010_ncroft_C1R-B7-elution_pool7.raw	1	1	sp|Q7RTP6|MICA3_HUMAN			PEAKS DB
IPSLQNSL	19.71	870.4811	8	0.9	436.2482	75.94	1.84E6	7	F7:25423	P2NC20191010_ncroft_C1R-B7-elution_pool7.raw	1	1	sp|Q96EE3|SEH1_HUMAN			PEAKS DB
RPFLGARV	19.71	914.5450	8	0.1	458.2798	33.26	5.92E6	5	F5:9210	P2NC20191010_ncroft_C1R-B7-elution_pool5.raw	1	1	sp|Q92545|TM131_HUMAN			PEAKS DB
NTDQGVYL	19.69	908.4240	8	2.7	455.2205	60.18	1.5E7	3	F3:19360	P2NC20191010_ncroft_C1R-B7-elution_pool3.raw	1	1	sp|Q13190|STX5_HUMAN:tr|E9PNU4|E9PNU4_HUMAN			PEAKS DB
KPVYRNPL	19.69	985.5709	8	2.1	493.7937	29.31	3.75E5	2	F2:7327	P2NC20191010_ncroft_C1R-B7-elution_pool2.raw	1	1	sp|Q6ZRI6|CO039_HUMAN			PEAKS DB
SPAPSKTL	19.68	799.4440	8	-0.3	400.7291	23.37	9.54E5	5	F5:5289	P2NC20191010_ncroft_C1R-B7-elution_pool5.raw	1	1	sp|P19838|NFKB1_HUMAN			PEAKS DB
PARPPPPL	19.68	843.4966	8	2.4	422.7566	50.37	3.45E5	7	F7:15738	P2NC20191010_ncroft_C1R-B7-elution_pool7.raw	1	1	tr|H7C1I7|H7C1I7_HUMAN:sp|Q5VZL5|ZMYM4_HUMAN			PEAKS DB
PARPPPPI	19.68	843.4966	8	2.4	422.7566	50.37	3.45E5	7	F7:15738	P2NC20191010_ncroft_C1R-B7-elution_pool7.raw	1	1	sp|Q8IVM0|CCD50_HUMAN			PEAKS DB
GPLRNTAL	19.68	840.4818	8	-0.1	421.2481	37.40	6.26E5	3	F3:10587	P2NC20191010_ncroft_C1R-B7-elution_pool3.raw	1	1	tr|A0A0A0MRE2|A0A0A0MRE2_HUMAN:sp|Q9NVP4|DZAN1_HUMAN			PEAKS DB
QPAPIAQL	19.67	836.4756	8	1.3	419.2456	65.08	4.9E6	4	F4:21296	P2NC20191010_ncroft_C1R-B7-elution_pool4.raw	2	2	sp|Q7Z7F0|KHDC4_HUMAN			PEAKS DB
KPSPLIVM(+15.99)	19.67	899.5150	8	2.2	450.7658	39.24	1.05E7	9	F9:11438	P2NC20191010_ncroft_C1R-B7-elution_pool9.raw	1	1	tr|C9JF50|C9JF50_HUMAN:tr|E9PLU1|E9PLU1_HUMAN:tr|E9PRK5|E9PRK5_HUMAN:sp|Q9H019|MFR1L_HUMAN	Oxidation (M)	M8:Oxidation (M):1000.00	PEAKS DB
APTARKQL	19.66	883.5239	8	-1.4	442.7686	18.89	3.97E5	4	F4:3548	P2NC20191010_ncroft_C1R-B7-elution_pool4.raw	1	1	sp|O76021|RL1D1_HUMAN			PEAKS DB
RPHSKVTL	19.64	936.5505	8	0.7	469.2828	20.83	8.05E4	9	F9:4211	P2NC20191010_ncroft_C1R-B7-elution_pool9.raw	1	1	sp|O15033|AREL1_HUMAN:tr|G3V506|G3V506_HUMAN			PEAKS DB
HNESWVLL	19.64	996.5029	8	3.2	499.2603	85.62	2.45E7	1	F1:28772	P2NC20191010_ncroft_C1R-B7-elution_pool1.raw	1	1	sp|O75882|ATRN_HUMAN			PEAKS DB
PASPRARL	19.63	866.5086	8	1.7	434.2623	29.31	3.6E6	1	F1:7417	P2NC20191010_ncroft_C1R-B7-elution_pool1.raw	1	1	sp|Q3KQU3|MA7D1_HUMAN			PEAKS DB
PSGKRALI	19.59	840.5181	8	1.2	421.2668	30.15	1.05E7	3	F3:7852	P2NC20191010_ncroft_C1R-B7-elution_pool3.raw	1	1	tr|A0A0A0MRT6|A0A0A0MRT6_HUMAN:sp|Q8IZP0|ABI1_HUMAN			PEAKS DB
APLLRWVL	19.58	966.6014	8	1.6	484.3087	98.45	7.88E6	4	F4:33191	P2NC20191010_ncroft_C1R-B7-elution_pool4.raw	1	1	sp|P09601|HMOX1_HUMAN			PEAKS DB
PAMQRKKL	19.57	970.5746	8	-9.0	486.2902	19.40	1.06E6	6	F6:3643	P2NC20191010_ncroft_C1R-B7-elution_pool6.raw	1	1	sp|Q9UG63|ABCF2_HUMAN			PEAKS DB
LPM(+15.99)KLVSL	19.55	915.5463	8	1.6	458.7812	59.92	0	6	F6:19422	P2NC20191010_ncroft_C1R-B7-elution_pool6.raw	0	0	sp|Q2M1Z3|RHG31_HUMAN	Oxidation (M)	M3:Oxidation (M):1000.00	PEAKS DB
KPDKLTIL	19.54	926.5800	8	2.0	464.2982	39.54	1.27E7	8	F8:11409	P2NC20191010_ncroft_C1R-B7-elution_pool8.raw	1	1	sp|P27540|ARNT_HUMAN			PEAKS DB
RPLPGLEL	19.53	893.5334	8	-0.4	447.7738	68.02	1.26E7	3	F3:22325	P2NC20191010_ncroft_C1R-B7-elution_pool3.raw	1	1	sp|Q86UP8|GTD2A_HUMAN:sp|Q6EKJ0|GTD2B_HUMAN:tr|A0A494C0I1|A0A494C0I1_HUMAN:tr|A0A494C1N8|A0A494C1N8_HUMAN			PEAKS DB
PARPGLAK	19.51	808.4919	8	-1.0	405.2528	20.17	0	4	F4:4049	P2NC20191010_ncroft_C1R-B7-elution_pool4.raw	0	0	sp|Q9UQQ2|SH2B3_HUMAN			PEAKS DB
PHPVSRPL	19.51	901.5134	8	2.0	451.7649	28.18	3.16E5	9	F9:7086	P2NC20191010_ncroft_C1R-B7-elution_pool9.raw	1	1	tr|Q5QPD1|Q5QPD1_HUMAN:tr|Q5QPD2|Q5QPD2_HUMAN:tr|A3KFJ1|A3KFJ1_HUMAN:tr|Q5QPD4|Q5QPD4_HUMAN:tr|A3KFJ0|A3KFJ0_HUMAN:sp|O14965|AURKA_HUMAN			PEAKS DB
PDGSRVEL	19.50	871.4399	8	2.4	436.7283	51.36	3.81E5	4	F4:15943	P2NC20191010_ncroft_C1R-B7-elution_pool4.raw	1	1	sp|Q9H568|ACTL8_HUMAN			PEAKS DB
KLDDTVYL	19.49	965.5070	8	3.1	483.7623	62.15	1.55E7	7	F7:20152	P2NC20191010_ncroft_C1R-B7-elution_pool7.raw	2	2	sp|Q9NYY8|FAKD2_HUMAN			PEAKS DB
YYDFLVEV	19.49	1046.4960	8	-1.4	524.2545	122.19	5.11E5	7	F7:40880	P2NC20191010_ncroft_C1R-B7-elution_pool7.raw	1	1	sp|P04844|RPN2_HUMAN			PEAKS DB
FTDEYQLF	19.44	1061.4706	8	5.3	531.7454	105.13	4.01E5	6	F6:36178	P2NC20191010_ncroft_C1R-B7-elution_pool6.raw	1	1				PEAKS DB
APPAPQVL	19.41	791.4541	8	-0.2	396.7343	61.76	2.99E6	3	F3:19791	P2NC20191010_ncroft_C1R-B7-elution_pool3.raw	1	1	sp|Q9P2P5|HECW2_HUMAN:tr|A0A2R8Y6F3|A0A2R8Y6F3_HUMAN:tr|A0A2R8YE75|A0A2R8YE75_HUMAN			PEAKS DB
NPHLTAVL	19.40	863.4865	8	-0.2	432.7504	51.18	5.37E6	7	F7:15953	P2NC20191010_ncroft_C1R-B7-elution_pool7.raw	1	1	sp|Q86TB9|PATL1_HUMAN			PEAKS DB
KPNLMQTL	19.40	943.5161	8	2.9	472.7667	50.26	4.13E5	8	F8:15514	P2NC20191010_ncroft_C1R-B7-elution_pool8.raw	1	1	sp|P11586|C1TC_HUMAN:tr|A0A384N5Y3|A0A384N5Y3_HUMAN:tr|A0A087WVM4|A0A087WVM4_HUMAN:sp|Q6UB35|C1TM_HUMAN:tr|B7ZM99|B7ZM99_HUMAN			PEAKS DB
AQDEAVWL	19.38	930.4447	8	1.1	466.2301	90.79	8.85E5	2	F2:29987	P2NC20191010_ncroft_C1R-B7-elution_pool2.raw	1	1	tr|A2IDA3|A2IDA3_HUMAN:sp|P29372|3MG_HUMAN			PEAKS DB
RPRVTVPL	19.37	936.5869	8	-0.2	469.3006	35.43	3.13E7	5	F5:9952	P2NC20191010_ncroft_C1R-B7-elution_pool5.raw	1	1	tr|Q5QPM0|Q5QPM0_HUMAN:tr|Q5QPM1|Q5QPM1_HUMAN:tr|Q5QPL9|Q5QPL9_HUMAN:sp|Q9UKM9|RALY_HUMAN			PEAKS DB
RPRGLPPL	19.36	904.5606	8	0.4	453.2878	34.35	8.95E5	6	F6:9606	P2NC20191010_ncroft_C1R-B7-elution_pool6.raw	1	1	tr|E9PNE4|E9PNE4_HUMAN:tr|A0A087X1J4|A0A087X1J4_HUMAN:tr|S4R339|S4R339_HUMAN:tr|J3KPW2|J3KPW2_HUMAN:tr|B4DIB9|B4DIB9_HUMAN:sp|Q2MV58|TECT1_HUMAN:tr|E9PR69|E9PR69_HUMAN:tr|S4R3M8|S4R3M8_HUMAN:tr|S4R2Y1|S4R2Y1_HUMAN:tr|E9PIB8|E9PIB8_HUMAN:tr|S4R3G2|S4R3G2_HUMAN			PEAKS DB
IPAHRLVL	19.36	917.5811	8	-0.3	459.7977	36.83	3E6	7	F7:10514	P2NC20191010_ncroft_C1R-B7-elution_pool7.raw	1	1	sp|Q96PQ7|KLHL5_HUMAN:sp|Q9C0H6|KLHL4_HUMAN			PEAKS DB
EEGKKISL	19.36	902.5073	8	0.6	452.2612	25.45	2.28E5	1	F1:5923	P2NC20191010_ncroft_C1R-B7-elution_pool1.raw	1	1	sp|Q9H8Y8|GORS2_HUMAN			PEAKS DB
VPLLKKTL	19.34	910.6215	8	2.1	456.3190	36.28	7.23E5	5	F5:10402	P2NC20191010_ncroft_C1R-B7-elution_pool5.raw	1	1	sp|Q9BXW9|FACD2_HUMAN			PEAKS DB
RPASGSPF	19.34	817.4082	8	1.8	409.7121	29.12	1.37E7	9	F9:7399	P2NC20191010_ncroft_C1R-B7-elution_pool9.raw	1	1	sp|Q96T88|UHRF1_HUMAN:tr|A0A087WVR3|A0A087WVR3_HUMAN:tr|A0A087WTW0|A0A087WTW0_HUMAN			PEAKS DB
M(+15.99)PVSGPGL	19.33	772.3789	8	2.2	387.1976	45.58	9.59E5	3	F3:13773	P2NC20191010_ncroft_C1R-B7-elution_pool3.raw	1	1	sp|Q15751|HERC1_HUMAN	Oxidation (M)	M1:Oxidation (M):1000.00	PEAKS DB
HVDEQVFL	19.33	985.4869	8	0.3	493.7509	60.99	3.62E6	9	F9:19814	P2NC20191010_ncroft_C1R-B7-elution_pool9.raw	1	1				PEAKS DB
APLLRGAV	19.32	795.4966	8	2.5	398.7566	40.75	1.52E5	4	F4:11940	P2NC20191010_ncroft_C1R-B7-elution_pool4.raw	1	1	tr|A0A2R8YGU4|A0A2R8YGU4_HUMAN:tr|X5D2U8|X5D2U8_HUMAN:tr|A0A2R8YDZ2|A0A2R8YDZ2_HUMAN			PEAKS DB
RPATPHLL	19.32	903.5290	8	0.3	452.7719	32.44	3.21E5	5	F5:8810	P2NC20191010_ncroft_C1R-B7-elution_pool5.raw	1	1	sp|Q9UPT8|ZC3H4_HUMAN			PEAKS DB
PGSARRPL	19.31	852.4929	8	-1.0	427.2533	20.57	8.12E7	5	F5:4173	P2NC20191010_ncroft_C1R-B7-elution_pool5.raw	1	1	sp|P11279|LAMP1_HUMAN			PEAKS DB
APALPPPH	19.29	798.4388	8	1.3	400.2272	35.51	4.47E6	1	F1:9826	P2NC20191010_ncroft_C1R-B7-elution_pool1.raw	1	1	tr|A0A087WWK8|A0A087WWK8_HUMAN:tr|A0A3B3IRZ4|A0A3B3IRZ4_HUMAN			PEAKS DB
RPRPGNIL	19.29	921.5508	8	1.7	461.7834	27.91	9.09E6	3	F3:6915	P2NC20191010_ncroft_C1R-B7-elution_pool3.raw	1	1	sp|Q8TEL6|TP4AP_HUMAN			PEAKS DB
YPSAFSKL	19.27	911.4752	8	1.2	456.7454	55.37	7.95E5	8	F8:17491	P2NC20191010_ncroft_C1R-B7-elution_pool8.raw	1	1	tr|G8JLP4|G8JLP4_HUMAN:sp|Q9Y4F3|MARF1_HUMAN			PEAKS DB
QPGWRGEL	19.27	941.4719	8	2.4	471.7443	44.94	2.37E6	5	F5:13695	P2NC20191010_ncroft_C1R-B7-elution_pool5.raw	1	1	sp|Q9H6A9|PCX3_HUMAN			PEAKS DB
KPSSRPSL	19.26	870.4923	8	-2.3	436.2524	20.50	3.93E6	6	F6:4052	P2NC20191010_ncroft_C1R-B7-elution_pool6.raw	1	1	sp|Q9P1W9|PIM2_HUMAN			PEAKS DB
APILKRAL	19.26	880.5858	8	1.2	441.3007	31.32	8.14E7	4	F4:8346	P2NC20191010_ncroft_C1R-B7-elution_pool4.raw	1	1	sp|Q5VSL9|STRP1_HUMAN			PEAKS DB
NPRLGDIL	19.26	896.5079	8	2.0	449.2621	63.42	1.58E7	9	F9:20678	P2NC20191010_ncroft_C1R-B7-elution_pool9.raw	1	1	sp|Q5JSP0|FGD3_HUMAN			PEAKS DB
FKPPKVAF	19.24	932.5483	8	1.7	467.2822	64.28	0	3	F3:20834	P2NC20191010_ncroft_C1R-B7-elution_pool3.raw	0	0	tr|D6RAH7|D6RAH7_HUMAN:tr|H9KV45|H9KV45_HUMAN:sp|P61077|UB2D3_HUMAN:tr|A0A0A0MQU3|A0A0A0MQU3_HUMAN:sp|P62837|UB2D2_HUMAN:tr|A0A087WY85|A0A087WY85_HUMAN			PEAKS DB
SPHPGLAV	19.24	776.4181	8	0.9	389.2167	32.97	4.9E5	1	F1:8853	P2NC20191010_ncroft_C1R-B7-elution_pool1.raw	1	1	sp|Q92793|CBP_HUMAN			PEAKS DB
IPTPLFVL	19.24	898.5527	8	1.5	450.2843	128.84	2.92E5	5	F5:42261	P2NC20191010_ncroft_C1R-B7-elution_pool5.raw	1	1	sp|O75448|MED24_HUMAN:tr|F5GY88|F5GY88_HUMAN:tr|A0A0B4J1W0|A0A0B4J1W0_HUMAN			PEAKS DB
SPRPGLGL	19.22	795.4603	8	1.3	398.7379	39.56	1.97E6	4	F4:11508	P2NC20191010_ncroft_C1R-B7-elution_pool4.raw	1	1	tr|Q5T370|Q5T370_HUMAN:sp|Q8N5I2|ARRD1_HUMAN			PEAKS DB
QGPRQVQL	19.22	924.5141	8	-2.1	463.2634	30.90	7.06E7	9	F9:8111	P2NC20191010_ncroft_C1R-B7-elution_pool9.raw	1	1	tr|Q9BTG3|Q9BTG3_HUMAN:tr|H0Y5D5|H0Y5D5_HUMAN:tr|Q5SYW2|Q5SYW2_HUMAN:sp|Q9ULV3|CIZ1_HUMAN:tr|F5H2X7|F5H2X7_HUMAN			PEAKS DB
VPFIRSGL	19.21	887.5228	8	1.6	444.7694	62.65	6.79E6	9	F9:20342	P2NC20191010_ncroft_C1R-B7-elution_pool9.raw	1	1	sp|Q9P265|DIP2B_HUMAN			PEAKS DB
RPDVRAVL	19.20	924.5505	8	0.7	463.2828	36.11	2.66E6	4	F4:10158	P2NC20191010_ncroft_C1R-B7-elution_pool4.raw	1	1	tr|A0A087X072|A0A087X072_HUMAN:sp|O94761|RECQ4_HUMAN			PEAKS DB
LPHILPLL	19.20	914.5953	8	3.9	458.3067	105.31	5.93E5	8	F8:35792	P2NC20191010_ncroft_C1R-B7-elution_pool8.raw	1	1	sp|Q92973|TNPO1_HUMAN			PEAKS DB
LPHLLPLL	19.20	914.5953	8	3.9	458.3067	105.31	5.93E5	8	F8:35792	P2NC20191010_ncroft_C1R-B7-elution_pool8.raw	1	1				PEAKS DB
SPILGPLF	19.20	842.4902	8	2.9	422.2536	120.51	0	6	F6:41092	P2NC20191010_ncroft_C1R-B7-elution_pool6.raw	0	0	sp|Q9HAV4|XPO5_HUMAN			PEAKS DB
N(+.98)IFVGENI	19.18	905.4494	8	0.5	453.7322	93.77	0	1	F1:31769	P2NC20191010_ncroft_C1R-B7-elution_pool1.raw	0	0	sp|Q99613|EIF3C_HUMAN:sp|B5ME19|EIFCL_HUMAN	Deamidation (NQ)	N1:Deamidation (NQ):14.08	PEAKS DB
FDVARISP	19.18	903.4814	8	-1.2	452.7474	57.65	8.61E5	6	F6:18604	P2NC20191010_ncroft_C1R-B7-elution_pool6.raw	1	1	sp|P24928|RPB1_HUMAN			PEAKS DB
HFDGVQDL	19.17	929.4243	8	1.4	465.7200	54.79	5.03E5	5	F5:17340	P2NC20191010_ncroft_C1R-B7-elution_pool5.raw	1	1	sp|Q6IA86|ELP2_HUMAN			PEAKS DB
FDISKKEM(+15.99)	19.16	1012.4899	8	2.7	507.2536	26.00	3.89E5	3	F3:6187	P2NC20191010_ncroft_C1R-B7-elution_pool3.raw	1	1	sp|P27348|1433T_HUMAN	Oxidation (M)	M8:Oxidation (M):1000.00	PEAKS DB
SPRPGPGL	19.13	779.4290	8	1.0	390.7221	28.02	6.41E5	7	F7:7075	P2NC20191010_ncroft_C1R-B7-elution_pool7.raw	1	1	sp|Q96RY5|CRML_HUMAN			PEAKS DB
RPELLREL	19.13	1024.6029	8	1.9	513.3097	47.33	1.77E6	1	F1:14374	P2NC20191010_ncroft_C1R-B7-elution_pool1.raw	1	1	sp|Q96NY9|MUS81_HUMAN:tr|E9PRI1|E9PRI1_HUMAN			PEAKS DB
SPTNISSL	19.11	817.4182	8	0.0	409.7164	53.51	1.69E6	1	F1:16587	P2NC20191010_ncroft_C1R-B7-elution_pool1.raw	1	1	tr|A0A0A0MTD9|A0A0A0MTD9_HUMAN:tr|E9PMT0|E9PMT0_HUMAN:tr|A0A0A0MTE6|A0A0A0MTE6_HUMAN:tr|F5H2S8|F5H2S8_HUMAN:sp|Q9Y2R2|PTN22_HUMAN:tr|A0A0B4J1S7|A0A0B4J1S7_HUMAN			PEAKS DB
SPAFHQAL	19.10	869.4395	8	1.0	435.7275	35.97	1.15E5	2	F2:9857	P2NC20191010_ncroft_C1R-B7-elution_pool2.raw	1	1	tr|A0A075B785|A0A075B785_HUMAN:sp|Q9P260|RELCH_HUMAN:tr|A0A2R8Y566|A0A2R8Y566_HUMAN			PEAKS DB
SPQPGSAL	19.06	755.3813	8	0.5	378.6981	35.98	3.31E7	6	F6:10146	P2NC20191010_ncroft_C1R-B7-elution_pool6.raw	1	1	sp|O14497|ARI1A_HUMAN			PEAKS DB
LPRKPVAG	19.06	836.5232	8	0.0	419.2689	20.80	3.87E5	4	F4:4294	P2NC20191010_ncroft_C1R-B7-elution_pool4.raw	1	1	tr|H7C3S9|H7C3S9_HUMAN:tr|E9PGT6|E9PGT6_HUMAN:sp|Q99627|CSN8_HUMAN			PEAKS DB
FPAEPLEL	19.06	914.4749	8	3.2	458.2462	101.29	4.45E6	4	F4:34076	P2NC20191010_ncroft_C1R-B7-elution_pool4.raw	2	2	sp|Q7KZ85|SPT6H_HUMAN			PEAKS DB
RPYKLQVL	19.03	1015.6178	8	-0.1	508.8161	40.34	1.03E7	7	F7:11796	P2NC20191010_ncroft_C1R-B7-elution_pool7.raw	1	1	sp|Q8NB90|AFG2H_HUMAN			PEAKS DB
RPAILHSL	19.02	905.5447	8	0.0	453.7796	36.71	3.41E6	7	F7:10372	P2NC20191010_ncroft_C1R-B7-elution_pool7.raw	1	1	sp|Q5T5C0|STXB5_HUMAN			PEAKS DB
YYDGMIQL	19.01	1001.4528	8	2.1	501.7347	99.85	4.71E5	4	F4:33635	P2NC20191010_ncroft_C1R-B7-elution_pool4.raw	1	1	sp|P11717|MPRI_HUMAN			PEAKS DB
NPRPGKVV	18.99	865.5134	8	-0.1	433.7639	20.39	2.86E5	4	F4:4125	P2NC20191010_ncroft_C1R-B7-elution_pool4.raw	1	1	sp|Q9Y4K1|CRBG1_HUMAN:tr|A0A0J9YWL0|A0A0J9YWL0_HUMAN			PEAKS DB
KPTRLNVF	18.98	973.5709	8	-1.6	487.7919	34.46	2.13E7	6	F6:9675	P2NC20191010_ncroft_C1R-B7-elution_pool6.raw	2	2	tr|M0QXS5|M0QXS5_HUMAN:tr|A0A3B3ITJ4|A0A3B3ITJ4_HUMAN:sp|P14866|HNRPL_HUMAN			PEAKS DB
LAAKGPVL	18.97	767.4905	8	3.3	384.7538	36.52	3.76E5	2	F2:10088	P2NC20191010_ncroft_C1R-B7-elution_pool2.raw	2	2	sp|P78527|PRKDC_HUMAN			PEAKS DB
PHTPSTHF	18.95	922.4297	8	2.0	462.2230	24.55	3.56E5	8	F8:5679	P2NC20191010_ncroft_C1R-B7-elution_pool8.raw	1	1	sp|Q14186|TFDP1_HUMAN			PEAKS DB
APRIALHT	18.94	877.5134	8	2.3	439.7650	29.37	6.33E4	1	F1:7461	P2NC20191010_ncroft_C1R-B7-elution_pool1.raw	1	1	sp|Q9UBD5|ORC3_HUMAN			PEAKS DB
VAKHTSAL	18.93	825.4708	8	-0.9	413.7423	21.25	0	6	F6:4397	P2NC20191010_ncroft_C1R-B7-elution_pool6.raw	0	0	sp|Q9Y490|TLN1_HUMAN			PEAKS DB
SPDPKSEL	18.91	871.4286	8	1.6	436.7223	29.41	3.09E5	6	F6:7646	P2NC20191010_ncroft_C1R-B7-elution_pool6.raw	1	1	sp|Q86Y38|XYLT1_HUMAN			PEAKS DB
IPTWLTEL	18.88	971.5328	8	2.9	486.7751	124.00	4.71E5	2	F2:40481	P2NC20191010_ncroft_C1R-B7-elution_pool2.raw	1	1	sp|Q14669|TRIPC_HUMAN			PEAKS DB
RFDGALNV	18.86	890.4610	8	0.7	446.2381	51.54	3.11E7	5	F5:16194	P2NC20191010_ncroft_C1R-B7-elution_pool5.raw	1	1	sp|Q9BQE3|TBA1C_HUMAN:sp|Q71U36|TBA1A_HUMAN:sp|P68363|TBA1B_HUMAN:tr|F5H5D3|F5H5D3_HUMAN:tr|F8VQQ4|F8VQQ4_HUMAN			PEAKS DB
SPAEKAGL	18.83	771.4126	8	1.7	386.7142	24.29	8.65E5	5	F5:5675	P2NC20191010_ncroft_C1R-B7-elution_pool5.raw	1	1	sp|O14745|NHRF1_HUMAN			PEAKS DB
IPILASAL	18.83	796.5058	8	2.6	399.2612	102.36	3.45E6	7	F7:34930	P2NC20191010_ncroft_C1R-B7-elution_pool7.raw	1	1	tr|E7EPN9|E7EPN9_HUMAN:sp|Q9Y520|PRC2C_HUMAN			PEAKS DB
QPGLKPGL	18.81	808.4807	8	0.2	405.2477	35.63	3.13E6	1	F1:9980	P2NC20191010_ncroft_C1R-B7-elution_pool1.raw	1	1	sp|Q5VW36|FOCAD_HUMAN			PEAKS DB
FTDLSSRF	18.80	971.4712	8	1.7	486.7437	58.40	6.39E5	7	F7:18713	P2NC20191010_ncroft_C1R-B7-elution_pool7.raw	1	1	sp|P13010|XRCC5_HUMAN			PEAKS DB
HPRTSITV	18.80	909.5032	8	-3.5	455.7573	25.00	2.58E7	9	F9:5863	P2NC20191010_ncroft_C1R-B7-elution_pool9.raw	1	1	sp|Q9NQT4|EXOS5_HUMAN:tr|M0R050|M0R050_HUMAN			PEAKS DB
HPQHLPSL	18.79	927.4926	8	2.1	464.7546	31.98	1.22E7	4	F4:8467	P2NC20191010_ncroft_C1R-B7-elution_pool4.raw	1	1	tr|B1AKL4|B1AKL4_HUMAN:sp|Q9NRA8|4ET_HUMAN			PEAKS DB
RPLPVSRL	18.79	936.5869	8	0.8	469.3011	32.38	2.58E6	4	F4:8782	P2NC20191010_ncroft_C1R-B7-elution_pool4.raw	1	1	tr|F5GX11|F5GX11_HUMAN:sp|P25786|PSA1_HUMAN			PEAKS DB
SPDPRTVL	18.78	883.4763	8	3.8	442.7471	46.78	1.04E6	1	F1:14109	P2NC20191010_ncroft_C1R-B7-elution_pool1.raw	1	1	sp|Q6UXM1|LRIG3_HUMAN			PEAKS DB
VPAPTNVL	18.77	809.4647	8	2.3	405.7405	66.17	1.62E6	4	F4:21507	P2NC20191010_ncroft_C1R-B7-elution_pool4.raw	1	1	tr|H0YKN5|H0YKN5_HUMAN:sp|Q9GZN2|TGIF2_HUMAN			PEAKS DB
PAALSPSL	18.77	754.4225	8	1.8	378.2192	65.84	6.1E6	4	F4:21259	P2NC20191010_ncroft_C1R-B7-elution_pool4.raw	1	1	tr|A0A2R8YFR7|A0A2R8YFR7_HUMAN:sp|Q12774|ARHG5_HUMAN:tr|A0A2R8YF49|A0A2R8YF49_HUMAN			PEAKS DB
RPLGGREL	18.76	896.5192	8	0.1	449.2669	25.00	1.7E7	9	F9:5882	P2NC20191010_ncroft_C1R-B7-elution_pool9.raw	1	1	sp|Q7Z6Z7|HUWE1_HUMAN			PEAKS DB
SPGPGHTL	18.76	764.3817	8	0.0	383.1982	24.70	2.47E5	6	F6:5785	P2NC20191010_ncroft_C1R-B7-elution_pool6.raw	1	1	sp|Q3KQU3|MA7D1_HUMAN			PEAKS DB
PTRKFAYL	18.73	994.5599	8	4.7	498.2896	29.74	1.55E5	6	F6:7763	P2NC20191010_ncroft_C1R-B7-elution_pool6.raw	1	1	sp|P40429|RL13A_HUMAN:tr|M0QYS1|M0QYS1_HUMAN:tr|Q8J015|Q8J015_HUMAN			PEAKS DB
PRSLQTGF	18.72	904.4766	8	3.6	453.2472	27.19	5.62E5	2	F2:6666	P2NC20191010_ncroft_C1R-B7-elution_pool2.raw	1	1	sp|Q9H0Z9|RBM38_HUMAN:tr|A6NG75|A6NG75_HUMAN			PEAKS DB
QRATVRAL	18.72	913.5457	8	0.8	457.7805	117.18	3.89E6	6	F6:40025	P2NC20191010_ncroft_C1R-B7-elution_pool6.raw	1	1	tr|D3YTJ2|D3YTJ2_HUMAN:sp|A8K8P3|SFI1_HUMAN			PEAKS DB
KPRPVSQL	18.72	923.5552	8	0.8	462.7853	21.97	1.68E7	7	F7:4714	P2NC20191010_ncroft_C1R-B7-elution_pool7.raw	1	1	sp|Q8IY57|YAF2_HUMAN			PEAKS DB
PSKPPM(+15.99)SL	18.72	871.4473	8	1.2	436.7314	33.28	9.18E4	4	F4:9210	P2NC20191010_ncroft_C1R-B7-elution_pool4.raw	1	1	sp|Q6AI12|ANR40_HUMAN	Oxidation (M)	M6:Oxidation (M):1000.00	PEAKS DB
RPYIIAGL	18.71	901.5385	8	3.2	451.7780	68.94	5.06E5	3	F3:22589	P2NC20191010_ncroft_C1R-B7-elution_pool3.raw	1	1	tr|I3L2Q1|I3L2Q1_HUMAN:tr|I3L1R7|I3L1R7_HUMAN:sp|Q99447|PCY2_HUMAN			PEAKS DB
YIDGRPVL	18.70	931.5127	8	2.3	466.7647	49.98	1.13E6	5	F5:15657	P2NC20191010_ncroft_C1R-B7-elution_pool5.raw	1	1	sp|Q96EZ8|MCRS1_HUMAN			PEAKS DB
RPGIHHSL	18.68	915.5038	8	0.1	458.7592	20.83	0	8	F8:4186	P2NC20191010_ncroft_C1R-B7-elution_pool8.raw	0	0	tr|Q5H909|Q5H909_HUMAN			PEAKS DB
LPTSLNAL	18.68	827.4752	8	0.0	414.7449	82.66	1.8E6	8	F8:27913	P2NC20191010_ncroft_C1R-B7-elution_pool8.raw	1	1	sp|Q9P2E3|ZNFX1_HUMAN			PEAKS DB
KPGQRKVL	18.68	924.5869	8	-2.6	463.2995	18.52	6.68E6	6	F6:3296	P2NC20191010_ncroft_C1R-B7-elution_pool6.raw	1	1	sp|P11388|TOP2A_HUMAN:sp|Q02880|TOP2B_HUMAN			PEAKS DB
RPSTFTGL	18.67	877.4658	8	-0.9	439.7398	41.76	1.7E6	5	F5:12420	P2NC20191010_ncroft_C1R-B7-elution_pool5.raw	1	1	tr|A0A2R8Y522|A0A2R8Y522_HUMAN			PEAKS DB
KPINFSVI	18.64	916.5381	8	3.1	459.2778	67.00	7.79E5	2	F2:21380	P2NC20191010_ncroft_C1R-B7-elution_pool2.raw	1	1	sp|Q9Y3T9|NOC2L_HUMAN			PEAKS DB
VPAKRVGL	18.64	838.5388	8	1.4	420.2773	23.87	0	8	F8:5395	P2NC20191010_ncroft_C1R-B7-elution_pool8.raw	0	0	sp|Q14978|NOLC1_HUMAN:tr|A0A0A0MRM9|A0A0A0MRM9_HUMAN			PEAKS DB
RPM(+15.99)KATAF	18.64	936.4851	8	-1.7	469.2490	21.25	8.36E4	1	F1:4314	P2NC20191010_ncroft_C1R-B7-elution_pool1.raw	1	1	tr|A0A0J9YW64|A0A0J9YW64_HUMAN:sp|Q5JSL3|DOC11_HUMAN:tr|A6NIW2|A6NIW2_HUMAN	Oxidation (M)	M3:Oxidation (M):1000.00	PEAKS DB
SLTKDRLL	18.63	944.5654	8	0.6	473.2903	33.46	4.69E5	5	F5:9246	P2NC20191010_ncroft_C1R-B7-elution_pool5.raw	1	1	tr|A0A1W2PQ43|A0A1W2PQ43_HUMAN:tr|E9PK09|E9PK09_HUMAN:tr|E9PQN2|E9PQN2_HUMAN:tr|E9PKI6|E9PKI6_HUMAN:tr|E9PK91|E9PK91_HUMAN:sp|Q9NYF8|BCLF1_HUMAN			PEAKS DB
VPALAKVL	18.62	809.5374	8	-1.2	405.7755	62.33	1.46E5	2	F2:19630	P2NC20191010_ncroft_C1R-B7-elution_pool2.raw	1	1	sp|Q99504|EYA3_HUMAN			PEAKS DB
KPSPLIVM	18.62	883.5201	8	3.1	442.7687	59.11	5.49E6	9	F9:18956	P2NC20191010_ncroft_C1R-B7-elution_pool9.raw	1	1	tr|C9JF50|C9JF50_HUMAN:tr|E9PLU1|E9PLU1_HUMAN:tr|E9PRK5|E9PRK5_HUMAN:sp|Q9H019|MFR1L_HUMAN			PEAKS DB
VFDHWQIL	18.61	1056.5393	8	5.2	529.2797	72.56	8.99E6	1	F1:23794	P2NC20191010_ncroft_C1R-B7-elution_pool1.raw	1	1	sp|P13639|EF2_HUMAN			PEAKS DB
RPSRSISL	18.61	914.5297	8	-0.6	458.2719	26.32	1.16E7	2	F2:6281	P2NC20191010_ncroft_C1R-B7-elution_pool2.raw	1	1	sp|Q12879|NMDE1_HUMAN			PEAKS DB
APVQPVVL	18.59	821.5010	8	2.3	411.7587	73.10	6.78E5	6	F6:24474	P2NC20191010_ncroft_C1R-B7-elution_pool6.raw	1	1	tr|A0A0G2JQ62|A0A0G2JQ62_HUMAN:sp|Q8NF37|PCAT1_HUMAN			PEAKS DB
APYPSPVL	18.59	842.4537	8	1.7	422.2349	76.15	1.45E7	6	F6:25612	P2NC20191010_ncroft_C1R-B7-elution_pool6.raw	1	1	tr|M0R3H8|M0R3H8_HUMAN:sp|Q01892|SPIB_HUMAN			PEAKS DB
VPSLLPRL	18.58	893.5698	8	1.9	447.7930	79.41	6.92E5	8	F8:26582	P2NC20191010_ncroft_C1R-B7-elution_pool8.raw	1	1	sp|Q9H7N4|SFR19_HUMAN			PEAKS DB
APVLLDAL	18.58	810.4850	8	2.5	406.2508	105.49	4.06E5	9	F9:36106	P2NC20191010_ncroft_C1R-B7-elution_pool9.raw	1	1	sp|Q92616|GCN1_HUMAN			PEAKS DB
KPM(+15.99)QM(+15.99)YVL	18.57	1040.5034	8	4.2	521.2612	37.52	5.74E5	2	F2:10447	P2NC20191010_ncroft_C1R-B7-elution_pool2.raw	1	1	sp|Q6P3S6|FBX42_HUMAN	Oxidation (M)	M3:Oxidation (M):1000.00;M5:Oxidation (M):1000.00	PEAKS DB
PAPPKAEA	18.54	779.4177	8	-3.0	390.7150	21.55	0	3	F3:4485	P2NC20191010_ncroft_C1R-B7-elution_pool3.raw	0	0	tr|K7EJV9|K7EJV9_HUMAN:tr|A8MUS3|A8MUS3_HUMAN:sp|P62750|RL23A_HUMAN:tr|K7ERT8|K7ERT8_HUMAN			PEAKS DB
RPLPRAAL	18.54	892.5606	8	1.5	447.2882	29.55	1.42E7	2	F2:7417	P2NC20191010_ncroft_C1R-B7-elution_pool2.raw	1	1	sp|P36956|SRBP1_HUMAN			PEAKS DB
SPRPSPLL	18.50	865.5021	8	3.1	433.7597	39.47	1.63E6	4	F4:11417	P2NC20191010_ncroft_C1R-B7-elution_pool4.raw	1	1	tr|A0A0A0MRJ9|A0A0A0MRJ9_HUMAN:sp|Q7Z6I6|RHG30_HUMAN			PEAKS DB
DLIHGEVL	18.50	894.4811	8	3.5	448.2494	76.83	7.63E5	8	F8:25748	P2NC20191010_ncroft_C1R-B7-elution_pool8.raw	1	1	tr|E9PC47|E9PC47_HUMAN:sp|P53667|LIMK1_HUMAN			PEAKS DB
TPDRQLTL	18.50	942.5134	8	1.1	472.2645	47.55	4.89E5	2	F2:14148	P2NC20191010_ncroft_C1R-B7-elution_pool2.raw	1	1	tr|B7ZBM3|B7ZBM3_HUMAN:sp|Q8IVH2|FOXP4_HUMAN			PEAKS DB
IPMKLAGL	18.49	841.5095	8	0.8	421.7624	66.84	6.17E6	1	F1:21704	P2NC20191010_ncroft_C1R-B7-elution_pool1.raw	2	2	sp|Q92925|SMRD2_HUMAN:tr|J3KMX2|J3KMX2_HUMAN:tr|B9EGA3|B9EGA3_HUMAN			PEAKS DB
APWLGTVL	18.48	855.4854	8	2.8	428.7512	110.71	2.71E6	3	F3:37195	P2NC20191010_ncroft_C1R-B7-elution_pool3.raw	1	1	sp|Q96GW9|SYMM_HUMAN			PEAKS DB
QFDPATLL	18.47	903.4702	8	2.1	452.7433	110.47	1.72E6	9	F9:37829	P2NC20191010_ncroft_C1R-B7-elution_pool9.raw	1	1	tr|E9PMR6|E9PMR6_HUMAN:sp|Q9NZN5|ARHGC_HUMAN			PEAKS DB
PAERKQAL	18.45	911.5188	8	1.0	456.7672	23.62	1.61E5	6	F6:5336	P2NC20191010_ncroft_C1R-B7-elution_pool6.raw	1	1	sp|O43592|XPOT_HUMAN			PEAKS DB
FDPALLEF	18.45	950.4749	8	2.8	476.2460	127.98	7.95E5	8	F8:42637	P2NC20191010_ncroft_C1R-B7-elution_pool8.raw	1	1	sp|Q96I23|PREY_HUMAN			PEAKS DB
PSRKLVAL	18.44	882.5651	8	0.2	442.2899	40.45	1.74E7	7	F7:11908	P2NC20191010_ncroft_C1R-B7-elution_pool7.raw	1	1	tr|K7ER45|K7ER45_HUMAN:tr|V9GZ55|V9GZ55_HUMAN:tr|K7ENR6|K7ENR6_HUMAN:sp|Q969U7|PSMG2_HUMAN			PEAKS DB
VFDESLNF	18.44	969.4443	8	-1.3	485.7288	99.47	6.4E6	2	F2:32851	P2NC20191010_ncroft_C1R-B7-elution_pool2.raw	1	1	tr|H0Y2V6|H0Y2V6_HUMAN:sp|Q5SW79|CE170_HUMAN			PEAKS DB
SPTARPDL	18.43	855.4450	8	1.2	428.7303	28.75	1.07E6	7	F7:7360	P2NC20191010_ncroft_C1R-B7-elution_pool7.raw	1	1	tr|F5H1D6|F5H1D6_HUMAN:sp|Q07864|DPOE1_HUMAN			PEAKS DB
VPAPTPVL	18.43	792.4745	8	2.4	397.2455	76.84	3.75E5	6	F6:25908	P2NC20191010_ncroft_C1R-B7-elution_pool6.raw	1	1	sp|Q6ZRS2|SRCAP_HUMAN			PEAKS DB
RPGLTTVL	18.43	855.5178	8	0.8	428.7665	51.02	9.59E7	7	F7:16018	P2NC20191010_ncroft_C1R-B7-elution_pool7.raw	1	1	tr|B1AK20|B1AK20_HUMAN:tr|Q5TH61|Q5TH61_HUMAN:sp|Q9NVH1|DJC11_HUMAN			PEAKS DB
LPRKPSVP	18.42	892.5494	8	3.9	447.2837	31.38	1.5E5	3	F3:8338	P2NC20191010_ncroft_C1R-B7-elution_pool3.raw	1	1	sp|Q86YV0|RASL3_HUMAN			PEAKS DB
IPAILKAL	18.41	837.5687	8	3.6	419.7932	82.87	2.88E6	3	F3:27734	P2NC20191010_ncroft_C1R-B7-elution_pool3.raw	1	1	sp|Q9UMS4|PRP19_HUMAN			PEAKS DB
APRLPLSL	18.41	865.5385	8	-0.6	433.7763	73.03	6.63E6	4	F4:24081	P2NC20191010_ncroft_C1R-B7-elution_pool4.raw	1	1	sp|P42704|LPPRC_HUMAN			PEAKS DB
LENAVTAL	18.41	829.4545	8	1.1	415.7350	65.54	8.94E5	4	F4:21179	P2NC20191010_ncroft_C1R-B7-elution_pool4.raw	1	1	sp|Q96PP9|GBP4_HUMAN			PEAKS DB
NFDPTANL	18.40	890.4134	8	0.5	446.2142	78.85	4.9E6	6	F6:26665	P2NC20191010_ncroft_C1R-B7-elution_pool6.raw	1	1	sp|O00505|IMA4_HUMAN			PEAKS DB
APKGNSVL	18.39	784.4443	8	0.3	393.2295	24.77	7.65E6	7	F7:5808	P2NC20191010_ncroft_C1R-B7-elution_pool7.raw	1	1	tr|A0A1B0GVL4|A0A1B0GVL4_HUMAN			PEAKS DB
KPILWRGL	18.39	981.6123	8	1.5	491.8141	54.32	1.66E6	4	F4:17056	P2NC20191010_ncroft_C1R-B7-elution_pool4.raw	1	1	sp|Q86XI2|CNDG2_HUMAN			PEAKS DB
SPTQAPIL	18.35	825.4596	8	1.4	413.7376	60.93	6.1E6	3	F3:19335	P2NC20191010_ncroft_C1R-B7-elution_pool3.raw	1	1	tr|J3KR82|J3KR82_HUMAN:tr|J3KR84|J3KR84_HUMAN:sp|O00444|PLK4_HUMAN			PEAKS DB
FFDTNTSV	18.34	929.4130	8	0.6	465.7141	72.66	1.81E6	4	F4:23926	P2NC20191010_ncroft_C1R-B7-elution_pool4.raw	1	1	sp|Q14008|CKAP5_HUMAN			PEAKS DB
FPRPVVAF	18.34	931.5280	8	2.8	466.7726	74.76	6.73E6	4	F4:24765	P2NC20191010_ncroft_C1R-B7-elution_pool4.raw	1	1	tr|A0A0A0MRB5|A0A0A0MRB5_HUMAN:sp|Q8WXG6|MADD_HUMAN			PEAKS DB
APVIRPII	18.33	877.5749	8	-0.7	439.7944	62.56	4.23E6	1	F1:20028	P2NC20191010_ncroft_C1R-B7-elution_pool1.raw	1	1	sp|Q9BTD8|RBM42_HUMAN			PEAKS DB
EQVKGITL	18.33	886.5123	8	2.0	444.2643	46.84	1.86E7	5	F5:14340	P2NC20191010_ncroft_C1R-B7-elution_pool5.raw	1	1	sp|P33121|ACSL1_HUMAN:tr|E7EPM6|E7EPM6_HUMAN			PEAKS DB
KPIISKVM(+15.99)	18.32	930.5572	8	3.6	466.2876	24.23	1.58E5	4	F4:5553	P2NC20191010_ncroft_C1R-B7-elution_pool4.raw	1	1	sp|Q92769|HDAC2_HUMAN	Oxidation (M)	M8:Oxidation (M):1000.00	PEAKS DB
IYDVIGEM(+15.99)	18.31	954.4368	8	2.3	478.2268	74.77	2.03E6	2	F2:24234	P2NC20191010_ncroft_C1R-B7-elution_pool2.raw	1	1	sp|Q4G0T1|SRCRM_HUMAN	Oxidation (M)	M8:Oxidation (M):1000.00	PEAKS DB
SFLRGLPA	18.31	859.4916	8	2.5	430.7542	62.54	2.3E6	9	F9:20282	P2NC20191010_ncroft_C1R-B7-elution_pool9.raw	1	1	tr|D6REW6|D6REW6_HUMAN:tr|A0A3B3IRQ7|A0A3B3IRQ7_HUMAN:sp|P30533|AMRP_HUMAN			PEAKS DB
ATDVAAFL	18.29	806.4174	8	3.5	404.2173	95.55	0	4	F4:32144	P2NC20191010_ncroft_C1R-B7-elution_pool4.raw	0	0	sp|P46531|NOTC1_HUMAN			PEAKS DB
APRM(+15.99)TGSL	18.29	847.4222	8	-1.4	424.7178	21.91	1.42E5	9	F9:4616	P2NC20191010_ncroft_C1R-B7-elution_pool9.raw	1	1	sp|Q92993|KAT5_HUMAN	Oxidation (M)	M4:Oxidation (M):1000.00	PEAKS DB
KPSHFQAL	18.28	926.4974	8	1.0	464.2564	26.28	2.24E5	2	F2:6194	P2NC20191010_ncroft_C1R-B7-elution_pool2.raw	1	1	sp|O75417|DPOLQ_HUMAN:tr|A0A087WXL3|A0A087WXL3_HUMAN			PEAKS DB
YFGKMFSI	18.28	991.4837	8	9.6	496.7539	80.88	0	3	F3:27079	P2NC20191010_ncroft_C1R-B7-elution_pool3.raw	0	0	tr|Q5SR44|Q5SR44_HUMAN:sp|P17927|CR1_HUMAN:tr|E9PDY4|E9PDY4_HUMAN			PEAKS DB
RPVILQGL	18.26	894.5651	8	2.0	448.2907	63.08	2.99E6	2	F2:19945	P2NC20191010_ncroft_C1R-B7-elution_pool2.raw	1	1	tr|H3BVG3|H3BVG3_HUMAN:tr|H3BMF2|H3BMF2_HUMAN:sp|Q96S16|JMJD8_HUMAN:tr|A0A3B3IQ16|A0A3B3IQ16_HUMAN			PEAKS DB
QTLKGPWN	18.26	942.4923	8	7.0	472.2567	124.78	3.12E4	6	F6:42402	P2NC20191010_ncroft_C1R-B7-elution_pool6.raw	1	1	tr|E9PK67|E9PK67_HUMAN:sp|Q53GL7|PAR10_HUMAN:tr|E9PNI7|E9PNI7_HUMAN			PEAKS DB
RPRPSTGL	18.24	882.5035	8	-1.3	442.2585	21.04	0	6	F6:4305	P2NC20191010_ncroft_C1R-B7-elution_pool6.raw	0	0	sp|Q9UJP4|KLH21_HUMAN			PEAKS DB
PRGRTFTL	18.22	946.5348	8	-1.6	474.2739	40.13	9.19E5	8	F8:11680	P2NC20191010_ncroft_C1R-B7-elution_pool8.raw	1	1	sp|O14908|GIPC1_HUMAN			PEAKS DB
SPSPRIEL	18.21	897.4919	8	1.5	449.7539	46.70	1.74E6	6	F6:14367	P2NC20191010_ncroft_C1R-B7-elution_pool6.raw	1	1	sp|P15848|ARSB_HUMAN			PEAKS DB
SPRAAGEL	18.20	799.4188	8	1.6	400.7173	24.68	0	6	F6:5767	P2NC20191010_ncroft_C1R-B7-elution_pool6.raw	0	0	sp|Q9NRJ4|TULP4_HUMAN			PEAKS DB
IRELSRAL	18.19	956.5767	8	2.4	479.2968	41.60	2.47E5	6	F6:12373	P2NC20191010_ncroft_C1R-B7-elution_pool6.raw	1	1	sp|Q13572|ITPK1_HUMAN:tr|G3V4M9|G3V4M9_HUMAN			PEAKS DB
DGN(+.98)HRLTL	18.18	925.4617	8	-9.7	463.7337	37.14	1E7	5	F5:10641	P2NC20191010_ncroft_C1R-B7-elution_pool5.raw	1	1	sp|Q01082|SPTB2_HUMAN:tr|A0A087WUZ3|A0A087WUZ3_HUMAN:sp|O15020|SPTN2_HUMAN:tr|C9JY79|C9JY79_HUMAN:sp|Q9H254|SPTN4_HUMAN	Deamidation (NQ)	N3:Deamidation (NQ):1000.00	PEAKS DB
RPDQGLAL	18.18	868.4766	8	4.1	435.2474	42.61	4.43E6	4	F4:12674	P2NC20191010_ncroft_C1R-B7-elution_pool4.raw	1	1	tr|G3V5X7|G3V5X7_HUMAN:sp|Q99973|TEP1_HUMAN			PEAKS DB
KMLTFLML	18.18	995.5548	8	-7.6	498.7809	63.90	2.96E5	1	F1:20565	P2NC20191010_ncroft_C1R-B7-elution_pool1.raw	1	1	tr|A0A0C4DGH5|A0A0C4DGH5_HUMAN:sp|Q86VP6|CAND1_HUMAN			PEAKS DB
KPNLTRHL	18.16	977.5770	8	-0.6	489.7955	22.47	2.63E6	9	F9:4810	P2NC20191010_ncroft_C1R-B7-elution_pool9.raw	1	1	sp|Q96BV0|ZN775_HUMAN			PEAKS DB
IPAGKPSL	18.16	781.4697	8	0.0	391.7421	32.10	2.22E6	9	F9:8637	P2NC20191010_ncroft_C1R-B7-elution_pool9.raw	1	1	sp|Q86YP4|P66A_HUMAN			PEAKS DB
SPQVTEVL	18.15	871.4651	8	1.2	436.7404	66.51	1.92E6	4	F4:21629	P2NC20191010_ncroft_C1R-B7-elution_pool4.raw	1	1	sp|Q3KQU3|MA7D1_HUMAN			PEAKS DB
SPVFLSSL	18.15	848.4644	8	3.6	425.2410	100.21	3.55E5	7	F7:34190	P2NC20191010_ncroft_C1R-B7-elution_pool7.raw	1	1	tr|F8W0N3|F8W0N3_HUMAN			PEAKS DB
RPWKGVLM(+15.99)	18.14	1001.5480	8	1.4	501.7820	34.42	2.28E6	9	F9:9472	P2NC20191010_ncroft_C1R-B7-elution_pool9.raw	1	1	sp|Q9BW62|KATL1_HUMAN	Oxidation (M)	M8:Oxidation (M):1000.00	PEAKS DB
KPTLPLRL	18.12	936.6120	8	0.2	469.3134	48.32	4.98E7	1	F1:14782	P2NC20191010_ncroft_C1R-B7-elution_pool1.raw	1	1	sp|Q8IY22|CMIP_HUMAN			PEAKS DB
ISEAFISI	18.11	878.4749	8	3.2	440.2462	110.47	2.06E5	8	F8:37441	P2NC20191010_ncroft_C1R-B7-elution_pool8.raw	1	1	sp|Q9NYU1|UGGG2_HUMAN			PEAKS DB
PQQPHPPL	18.11	912.4817	8	-0.3	457.2480	33.21	0	8	F8:9035	P2NC20191010_ncroft_C1R-B7-elution_pool8.raw	0	0	tr|A0A2R8YEA1|A0A2R8YEA1_HUMAN:sp|O15016|TRI66_HUMAN:tr|B5MCJ9|B5MCJ9_HUMAN			PEAKS DB
LPTLREAL	18.10	911.5440	8	0.6	456.7796	63.18	3.01E7	9	F9:20607	P2NC20191010_ncroft_C1R-B7-elution_pool9.raw	1	1	sp|P56589|PEX3_HUMAN			PEAKS DB
SRPLSAVV	18.06	827.4865	8	3.5	414.7520	40.30	4.84E6	3	F3:11741	P2NC20191010_ncroft_C1R-B7-elution_pool3.raw	1	1	sp|Q06055|AT5G2_HUMAN			PEAKS DB
LLSRLSSL	18.06	887.5440	8	0.0	444.7793	58.93	2.97E6	9	F9:18881	P2NC20191010_ncroft_C1R-B7-elution_pool9.raw	1	1	sp|Q96C34|RUND1_HUMAN			PEAKS DB
APSLHALL	18.04	820.4807	8	-0.1	411.2476	61.91	7.51E5	2	F2:19364	P2NC20191010_ncroft_C1R-B7-elution_pool2.raw	1	1	sp|Q8ND71|GIMA8_HUMAN			PEAKS DB
SPSKKGPL	17.95	812.4756	8	3.2	407.2464	19.22	0	2	F2:3591	P2NC20191010_ncroft_C1R-B7-elution_pool2.raw	0	0	sp|P04440|DPB1_HUMAN			PEAKS DB
RPKSNIVL	17.93	925.5709	8	1.7	463.7935	27.19	2.41E8	3	F3:6639	P2NC20191010_ncroft_C1R-B7-elution_pool3.raw	1	1	tr|E9PKH8|E9PKH8_HUMAN:sp|P11836|CD20_HUMAN			PEAKS DB
PARVALSL	17.93	825.5072	8	1.2	413.7614	62.49	4.56E6	2	F2:19702	P2NC20191010_ncroft_C1R-B7-elution_pool2.raw	1	1	tr|E9PP15|E9PP15_HUMAN			PEAKS DB
HFDSPTQF	17.93	977.4243	8	1.4	489.7201	49.66	3.99E5	4	F4:15192	P2NC20191010_ncroft_C1R-B7-elution_pool4.raw	1	1	sp|O94915|FRYL_HUMAN			PEAKS DB
WFEEASEV	17.93	995.4236	8	0.8	498.7195	83.34	2.14E6	7	F7:28161	P2NC20191010_ncroft_C1R-B7-elution_pool7.raw	1	1	sp|Q58WW2|DCAF6_HUMAN			PEAKS DB
MPSDQYEL	17.90	981.4113	8	0.4	491.7131	68.16	6.79E5	4	F4:22173	P2NC20191010_ncroft_C1R-B7-elution_pool4.raw	1	1	sp|Q8TEM1|PO210_HUMAN			PEAKS DB
RPQLFTEL	17.89	1002.5498	8	1.2	502.2828	69.01	1.11E6	4	F4:22526	P2NC20191010_ncroft_C1R-B7-elution_pool4.raw	1	1	tr|H0Y6I6|H0Y6I6_HUMAN:sp|Q96ME1|FXL18_HUMAN			PEAKS DB
ALRGALLG	17.88	769.4810	8	4.1	385.7493	42.31	2.62E7	5	F5:12641	P2NC20191010_ncroft_C1R-B7-elution_pool5.raw	1	1	tr|A0A087WWI1|A0A087WWI1_HUMAN:tr|J3QQ64|J3QQ64_HUMAN:tr|D6RHI9|D6RHI9_HUMAN:sp|O00584|RNT2_HUMAN:tr|A0A087WZM2|A0A087WZM2_HUMAN			PEAKS DB
VFDSHPVL	17.85	912.4705	8	4.1	457.2444	53.81	2.84E5	6	F6:16991	P2NC20191010_ncroft_C1R-B7-elution_pool6.raw	1	1	sp|Q9BXW9|FACD2_HUMAN			PEAKS DB
IAPTGHSL	17.84	794.4286	8	1.9	398.2224	29.08	1.75E7	7	F7:7481	P2NC20191010_ncroft_C1R-B7-elution_pool7.raw	1	1	tr|B1AMS2|B1AMS2_HUMAN:sp|Q14141|SEPT6_HUMAN:tr|D6RGI3|D6RGI3_HUMAN:sp|Q9NVA2|SEP11_HUMAN:tr|D6RER5|D6RER5_HUMAN			PEAKS DB
AAAGLQRL	17.79	798.4711	8	-0.4	400.2427	30.90	8.06E6	9	F9:8150	P2NC20191010_ncroft_C1R-B7-elution_pool9.raw	1	1	tr|H7C1I7|H7C1I7_HUMAN:sp|Q5VZL5|ZMYM4_HUMAN			PEAKS DB
AVRAAAWL	17.79	856.4919	8	-0.5	429.2530	55.93	5.58E6	1	F1:17575	P2NC20191010_ncroft_C1R-B7-elution_pool1.raw	1	1	tr|A0A1X7SBT4|A0A1X7SBT4_HUMAN:sp|Q8TBF5|PIGX_HUMAN:tr|H0Y2P9|H0Y2P9_HUMAN			PEAKS DB
IPSLRGSI	17.78	841.5021	8	1.1	421.7588	54.76	4.49E6	7	F7:17274	P2NC20191010_ncroft_C1R-B7-elution_pool7.raw	1	1	sp|O75376|NCOR1_HUMAN			PEAKS DB
PRDFDPAL	17.78	929.4606	8	0.7	465.7379	69.51	7.05E6	9	F9:22955	P2NC20191010_ncroft_C1R-B7-elution_pool9.raw	2	2	sp|Q96I23|PREY_HUMAN			PEAKS DB
KPERRPSL	17.75	981.5719	8	-3.4	491.7915	19.31	1.45E6	7	F7:3623	P2NC20191010_ncroft_C1R-B7-elution_pool7.raw	1	1	tr|G3V256|G3V256_HUMAN:tr|H0YJA2|H0YJA2_HUMAN:sp|Q6PJT7|ZC3HE_HUMAN			PEAKS DB
HTDLPVSV	17.75	866.4498	8	-0.1	434.2321	51.61	7.75E5	4	F4:15982	P2NC20191010_ncroft_C1R-B7-elution_pool4.raw	1	1	sp|Q7L5N1|CSN6_HUMAN:tr|E7EM64|E7EM64_HUMAN			PEAKS DB
RPGPRAVI	17.74	864.5293	8	0.7	433.2722	26.45	2.73E6	1	F1:6325	P2NC20191010_ncroft_C1R-B7-elution_pool1.raw	1	1	sp|Q9BXM7|PINK1_HUMAN			PEAKS DB
LPSILNQL	17.74	896.5331	8	0.5	449.2740	106.56	1.82E7	9	F9:36373	P2NC20191010_ncroft_C1R-B7-elution_pool9.raw	1	1	tr|H0Y9Y1|H0Y9Y1_HUMAN:sp|P20290|BTF3_HUMAN			PEAKS DB
YKVAYVQL	17.73	982.5487	8	1.6	492.2824	64.06	8.06E6	9	F9:20960	P2NC20191010_ncroft_C1R-B7-elution_pool9.raw	1	1	tr|H7C2P7|H7C2P7_HUMAN:sp|Q16540|RM23_HUMAN:tr|A6NJD9|A6NJD9_HUMAN:tr|A8MVT4|A8MVT4_HUMAN:tr|A8MYK1|A8MYK1_HUMAN			PEAKS DB
LLHQLVTL	17.73	935.5804	8	-0.9	468.7970	72.03	0	4	F4:23670	P2NC20191010_ncroft_C1R-B7-elution_pool4.raw	0	0	sp|P41229|KDM5C_HUMAN			PEAKS DB
LLHQLVTI	17.73	935.5804	8	-0.9	468.7970	72.03	0	4	F4:23670	P2NC20191010_ncroft_C1R-B7-elution_pool4.raw	0	0	sp|P29375|KDM5A_HUMAN:tr|A0A3B3ISE6|A0A3B3ISE6_HUMAN:tr|A0A3B3ITA8|A0A3B3ITA8_HUMAN:tr|A0A3B3ITJ7|A0A3B3ITJ7_HUMAN:tr|A0A3B3ITE7|A0A3B3ITE7_HUMAN:tr|A0A3B3IT25|A0A3B3IT25_HUMAN:tr|A0A3B3IS40|A0A3B3IS40_HUMAN:sp|Q9UGL1|KDM5B_HUMAN			PEAKS DB
TTDDGVLL	17.73	832.4178	8	1.5	417.2168	74.01	9.16E5	6	F6:24769	P2NC20191010_ncroft_C1R-B7-elution_pool6.raw	1	1	sp|Q9NR09|BIRC6_HUMAN			PEAKS DB
RPDIKLSL	17.73	940.5706	8	-0.4	471.2924	49.39	2E6	9	F9:15398	P2NC20191010_ncroft_C1R-B7-elution_pool9.raw	1	1	tr|H7BYP4|H7BYP4_HUMAN:tr|U5Y3L1|U5Y3L1_HUMAN:sp|Q9H930|SP14L_HUMAN			PEAKS DB
TFDPIAKM(+15.99)	17.73	937.4579	8	3.0	469.7376	43.46	2.81E6	9	F9:12921	P2NC20191010_ncroft_C1R-B7-elution_pool9.raw	1	1	sp|Q53T94|TAF1B_HUMAN	Oxidation (M)	M8:Oxidation (M):1000.00	PEAKS DB
TWYIDEAF	17.73	1043.4600	8	6.9	522.7408	96.11	2.25E6	9	F9:32673	P2NC20191010_ncroft_C1R-B7-elution_pool9.raw	1	1				PEAKS DB
APRTVLLL	17.73	881.5698	8	3.2	441.7936	65.37	1.64E7	5	F5:21449	P2NC20191010_ncroft_C1R-B7-elution_pool5.raw	1	1	sp|P01889|1B07_HUMAN:tr|A0A1W2PPR8|A0A1W2PPR8_HUMAN:sp|P30480|1B42_HUMAN:sp|Q29836|1B67_HUMAN:sp|Q31610|1B81_HUMAN:sp|Q31612|1B73_HUMAN:sp|P30462|1B14_HUMAN:sp|P30486|1B48_HUMAN:sp|P30498|1B78_HUMAN:sp|P30490|1B52_HUMAN:sp|P18464|1B51_HUMAN:sp|P10319|1B58_HUMAN:sp|P30685|1B35_HUMAN:sp|P30491|1B53_HUMAN			PEAKS DB
VYDPSSIA	17.71	850.4072	8	0.8	426.2112	57.40	5.74E6	8	F8:18206	P2NC20191010_ncroft_C1R-B7-elution_pool8.raw	1	1	sp|Q9P2M7|CING_HUMAN			PEAKS DB
TYDYAKTIL	50.93	1086.5597	9	1.7	544.2880	66.32	1.99E8	8	F8:21789	P2NC20191010_ncroft_C1R-B7-elution_pool8.raw	2	2	sp|P53396|ACLY_HUMAN			PEAKS DB
SPNAIFKAL	50.60	959.5439	9	2.6	480.7805	66.92	2.24E8	3	F3:21848	P2NC20191010_ncroft_C1R-B7-elution_pool3.raw	3	3	sp|P48436|SOX9_HUMAN			PEAKS DB
FFDEVVKQM	50.56	1141.5477	9	0.7	571.7816	80.23	5.4E7	9	F9:27251	P2NC20191010_ncroft_C1R-B7-elution_pool9.raw	1	1	tr|B8ZZX2|B8ZZX2_HUMAN:tr|B8ZZV9|B8ZZV9_HUMAN:sp|Q9H8M1|CQ10B_HUMAN			PEAKS DB
LPRPPPPEM	49.68	1032.5426	9	4.1	517.2807	46.49	1.07E8	2	F2:13672	P2NC20191010_ncroft_C1R-B7-elution_pool2.raw	5	5	sp|Q00325|MPCP_HUMAN			PEAKS DB
NPAKVWTDL	49.26	1042.5447	9	1.0	522.2802	61.58	1.2E8	9	F9:19983	P2NC20191010_ncroft_C1R-B7-elution_pool9.raw	2	2	sp|Q5SRE5|NU188_HUMAN			PEAKS DB
APEEHPVLL	48.73	1003.5338	9	2.8	502.7756	50.67	6.7E8	7	F7:16135	P2NC20191010_ncroft_C1R-B7-elution_pool7.raw	4	4	sp|P60709|ACTB_HUMAN:sp|P63261|ACTG_HUMAN			PEAKS DB
TPANYFHVL	48.50	1060.5342	9	1.9	531.2754	72.66	1.89E7	4	F4:23816	P2NC20191010_ncroft_C1R-B7-elution_pool4.raw	1	1	sp|Q9ULD0|OGDHL_HUMAN			PEAKS DB
APGQRVGM(+15.99)L	48.33	943.4909	9	1.5	472.7534	29.36	4.51E7	3	F3:7505	P2NC20191010_ncroft_C1R-B7-elution_pool3.raw	1	1	sp|P36956|SRBP1_HUMAN	Oxidation (M)	M8:Oxidation (M):1000.00	PEAKS DB
GPEADRHLL	47.77	1006.5195	9	1.2	504.2676	29.67	0	3	F3:7632	P2NC20191010_ncroft_C1R-B7-elution_pool3.raw	0	0	sp|A5YKK6|CNOT1_HUMAN			PEAKS DB
TPDEIDHVF	47.71	1071.4873	9	2.0	536.7520	67.12	3.12E7	8	F8:21980	P2NC20191010_ncroft_C1R-B7-elution_pool8.raw	1	1	sp|Q460N5|PAR14_HUMAN			PEAKS DB
TPRHIIVRF	47.70	1137.6770	9	0.2	380.2330	34.76	7.64E7	8	F8:9780	P2NC20191010_ncroft_C1R-B7-elution_pool8.raw	2	2	sp|Q9UN81|LORF1_HUMAN			PEAKS DB
LFDHAVSKF	47.70	1062.5498	9	3.2	532.2839	48.92	4.96E8	7	F7:15030	P2NC20191010_ncroft_C1R-B7-elution_pool7.raw	3	3	sp|O60488|ACSL4_HUMAN			PEAKS DB
HPTLLQHAL	47.60	1028.5767	9	3.9	515.2976	40.07	7.79E6	7	F7:11747	P2NC20191010_ncroft_C1R-B7-elution_pool7.raw	2	2	tr|B7Z6Q0|B7Z6Q0_HUMAN:sp|Q12980|NPRL3_HUMAN:tr|A0A087WTD0|A0A087WTD0_HUMAN:tr|B1B1F5|B1B1F5_HUMAN			PEAKS DB
RPREAEVRF	47.53	1158.6257	9	0.5	580.3204	25.00	2.46E8	3	F3:5875	P2NC20191010_ncroft_C1R-B7-elution_pool3.raw	3	3	sp|Q13438|OS9_HUMAN			PEAKS DB
TPSEPHPVL	47.51	975.5025	9	2.2	488.7596	38.78	6.91E8	2	F2:11012	P2NC20191010_ncroft_C1R-B7-elution_pool2.raw	3	3	sp|Q9Y5A9|YTHD2_HUMAN			PEAKS DB
TYDNVHQQF	46.96	1150.5043	9	2.7	576.2610	36.41	9.28E7	9	F9:10287	P2NC20191010_ncroft_C1R-B7-elution_pool9.raw	3	3	tr|D6RCP5|D6RCP5_HUMAN:sp|Q8N264|RHG24_HUMAN			PEAKS DB
APKRPPLAF	46.94	995.5916	9	0.6	498.8033	37.21	5.39E7	7	F7:10729	P2NC20191010_ncroft_C1R-B7-elution_pool7.raw	2	2	sp|P23497|SP100_HUMAN			PEAKS DB
RPALPVSYL	46.93	1014.5862	9	0.2	508.3004	70.81	3.93E8	3	F3:23338	P2NC20191010_ncroft_C1R-B7-elution_pool3.raw	4	3	sp|Q96PV6|LENG8_HUMAN			PEAKS DB
HFDLSHGSA	46.92	969.4304	9	2.4	485.7237	28.54	5.03E6	9	F9:7239	P2NC20191010_ncroft_C1R-B7-elution_pool9.raw	2	2	sp|P69905|HBA_HUMAN:tr|G3V1N2|G3V1N2_HUMAN			PEAKS DB
QPQQVRKVF	46.81	1128.6404	9	0.7	565.3279	27.38	3.28E6	1	F1:6685	P2NC20191010_ncroft_C1R-B7-elution_pool1.raw	2	2	sp|Q9ULH7|MRTFB_HUMAN			PEAKS DB
RPVPLPHSL	46.70	1014.5974	9	1.8	508.3069	37.61	1.17E7	5	F5:10812	P2NC20191010_ncroft_C1R-B7-elution_pool5.raw	1	1	tr|H0Y7H7|H0Y7H7_HUMAN:sp|Q8N1I0|DOCK4_HUMAN:tr|H0Y599|H0Y599_HUMAN			PEAKS DB
APVAPHFAL	46.67	921.5072	9	1.0	461.7614	64.84	5.7E7	2	F2:20592	P2NC20191010_ncroft_C1R-B7-elution_pool2.raw	2	2	sp|Q8WU76|SCFD2_HUMAN			PEAKS DB
SPADAHRNL	46.62	979.4835	9	1.6	490.7498	19.97	7.53E7	3	F3:3860	P2NC20191010_ncroft_C1R-B7-elution_pool3.raw	4	4	tr|A0A0G2JPB6|A0A0G2JPB6_HUMAN:tr|A0A0G2JP37|A0A0G2JP37_HUMAN:tr|A0A0G2JNC8|A0A0G2JNC8_HUMAN:tr|A0A0G2JLQ8|A0A0G2JLQ8_HUMAN:tr|A0A0G2JMG8|A0A0G2JMG8_HUMAN:tr|A0A0G2JLX3|A0A0G2JLX3_HUMAN:tr|J3KN39|J3KN39_HUMAN:sp|Q9NX02|NALP2_HUMAN:tr|A0A0G2JPQ2|A0A0G2JPQ2_HUMAN			PEAKS DB
FFDPHQSTF	46.37	1124.4927	9	3.1	563.2554	65.86	8.13E7	7	F7:21666	P2NC20191010_ncroft_C1R-B7-elution_pool7.raw	2	2	sp|Q9H6A9|PCX3_HUMAN			PEAKS DB
HPAVHAGIL	46.21	913.5134	9	2.0	457.7649	32.22	1.6E7	4	F4:8688	P2NC20191010_ncroft_C1R-B7-elution_pool4.raw	1	1	sp|P31939|PUR9_HUMAN			PEAKS DB
TPAVIRISV	46.15	954.5862	9	0.5	478.3006	63.93	9.52E7	9	F9:20836	P2NC20191010_ncroft_C1R-B7-elution_pool9.raw	1	1	sp|P51610|HCFC1_HUMAN:tr|A6NEM2|A6NEM2_HUMAN			PEAKS DB
KFDPMGKYF	46.14	1131.5422	9	0.9	566.7789	62.83	3.87E7	3	F3:20352	P2NC20191010_ncroft_C1R-B7-elution_pool3.raw	2	2	sp|Q96J01|THOC3_HUMAN			PEAKS DB
GPLPPHLAL	46.11	913.5385	9	1.6	457.7773	70.09	5.91E8	2	F2:22528	P2NC20191010_ncroft_C1R-B7-elution_pool2.raw	10	10	sp|Q08211|DHX9_HUMAN			PEAKS DB
TPAEVRQVL	46.09	1011.5713	9	1.0	506.7934	42.45	1.12E7	3	F3:12548	P2NC20191010_ncroft_C1R-B7-elution_pool3.raw	4	4	sp|Q9H9E3|COG4_HUMAN:tr|J3KNI1|J3KNI1_HUMAN:tr|A0A0A0MS45|A0A0A0MS45_HUMAN			PEAKS DB
VFDPKVFTF	46.03	1098.5750	9	2.0	550.2958	97.43	2.44E7	3	F3:32952	P2NC20191010_ncroft_C1R-B7-elution_pool3.raw	1	1	sp|Q9Y4K1|CRBG1_HUMAN:tr|A0A0J9YWL0|A0A0J9YWL0_HUMAN			PEAKS DB
VPIAGRHAV	45.99	918.5399	9	0.5	460.2775	24.43	5.99E6	7	F7:5671	P2NC20191010_ncroft_C1R-B7-elution_pool7.raw	1	1	sp|P11586|C1TC_HUMAN:tr|A0A384N5Y3|A0A384N5Y3_HUMAN			PEAKS DB
APLLRKVYL	45.91	1071.6804	9	2.3	536.8487	49.41	4.55E6	1	F1:15097	P2NC20191010_ncroft_C1R-B7-elution_pool1.raw	1	1	sp|Q5XPI4|RN123_HUMAN			PEAKS DB
VFDNSIKTF	45.85	1069.5444	9	-0.8	535.7791	63.63	1.39E8	7	F7:20740	P2NC20191010_ncroft_C1R-B7-elution_pool7.raw	1	1	sp|Q6IQ55|TTBK2_HUMAN:tr|Q8IWY7|Q8IWY7_HUMAN			PEAKS DB
VMDVQYNKF	45.79	1142.5430	9	1.2	572.2794	56.92	2.54E7	6	F6:18271	P2NC20191010_ncroft_C1R-B7-elution_pool6.raw	2	2	tr|A0A0B4J1S1|A0A0B4J1S1_HUMAN:sp|P33076|C2TA_HUMAN:tr|A0A087X2I7|A0A087X2I7_HUMAN			PEAKS DB
AYDDKIYYF	45.75	1196.5389	9	5.5	599.2800	79.64	1.62E8	3	F3:26565	P2NC20191010_ncroft_C1R-B7-elution_pool3.raw	5	5	sp|O75326|SEM7A_HUMAN			PEAKS DB
YPYPYPHTL	45.75	1149.5494	9	0.7	575.7824	63.74	9.15E7	7	F7:20826	P2NC20191010_ncroft_C1R-B7-elution_pool7.raw	3	3	tr|A6NHR2|A6NHR2_HUMAN:tr|S4R369|S4R369_HUMAN:sp|Q9BZE1|RM37_HUMAN			PEAKS DB
YLRPPNTSL	45.73	1059.5713	9	0.3	530.7931	47.63	1.07E8	3	F3:14424	P2NC20191010_ncroft_C1R-B7-elution_pool3.raw	3	3	tr|Q5JRI1|Q5JRI1_HUMAN:sp|O75494|SRS10_HUMAN			PEAKS DB
DYDPLVVKL	45.64	1060.5804	9	4.4	531.2998	93.10	4.62E8	7	F7:31692	P2NC20191010_ncroft_C1R-B7-elution_pool7.raw	4	4	sp|Q96A65|EXOC4_HUMAN			PEAKS DB
GPKHPTGPF	45.63	936.4817	9	-0.2	469.2480	25.05	2.33E6	1	F1:5808	P2NC20191010_ncroft_C1R-B7-elution_pool1.raw	1	1	sp|Q9UKJ3|GPTC8_HUMAN			PEAKS DB
SPRLPVGGF	45.63	928.5130	9	1.8	465.2646	63.81	3.25E9	8	F8:20911	P2NC20191010_ncroft_C1R-B7-elution_pool8.raw	10	10	sp|Q14669|TRIPC_HUMAN			PEAKS DB
MPSPVSPKL	45.59	954.5208	9	1.7	478.2685	50.09	2.05E7	4	F4:15426	P2NC20191010_ncroft_C1R-B7-elution_pool4.raw	1	1	sp|Q9UHB7|AFF4_HUMAN			PEAKS DB
IYDSVKVYF	45.55	1132.5804	9	3.6	567.2996	79.63	8.62E6	4	F4:26483	P2NC20191010_ncroft_C1R-B7-elution_pool4.raw	1	1	sp|Q00325|MPCP_HUMAN			PEAKS DB
FPHLVHAEL	45.51	1061.5658	9	-0.1	531.7901	54.90	7.52E7	1	F1:17117	P2NC20191010_ncroft_C1R-B7-elution_pool1.raw	1	1	sp|Q8IXI1|MIRO2_HUMAN			PEAKS DB
KPVYPGQTL	45.49	1001.5546	9	-0.6	501.7842	38.85	7.1E8	2	F2:11126	P2NC20191010_ncroft_C1R-B7-elution_pool2.raw	8	8	tr|A0A2R8YD50|A0A2R8YD50_HUMAN:sp|P51659|DHB4_HUMAN			PEAKS DB
RPKHKEVHL	45.45	1142.6672	9	-0.4	381.8962	20.00	4.25E5	8	F8:3850	P2NC20191010_ncroft_C1R-B7-elution_pool8.raw	2	2	sp|Q53EP0|FND3B_HUMAN			PEAKS DB
YFDLQTHVI	45.45	1134.5709	9	1.9	568.2938	80.44	7.49E7	3	F3:26873	P2NC20191010_ncroft_C1R-B7-elution_pool3.raw	2	2	tr|S5FZ81|S5FZ81_HUMAN:sp|Q8WUB8|PHF10_HUMAN			PEAKS DB
KPRYPPDSV	45.42	1057.5555	9	2.7	529.7865	26.08	3.12E7	7	F7:6321	P2NC20191010_ncroft_C1R-B7-elution_pool7.raw	3	3	sp|Q9H7B4|SMYD3_HUMAN:tr|B0QZ88|B0QZ88_HUMAN:tr|B0QZA0|B0QZA0_HUMAN:tr|B0QZ99|B0QZ99_HUMAN			PEAKS DB
DAFSKDHQL	45.41	1059.4985	9	2.4	530.7578	30.48	1.79E6	9	F9:7948	P2NC20191010_ncroft_C1R-B7-elution_pool9.raw	2	2	sp|Q9UJT0|TBE_HUMAN			PEAKS DB
VM(+15.99)DVQYNKF	45.41	1158.5380	9	3.0	580.2780	43.60	3.17E7	6	F6:13106	P2NC20191010_ncroft_C1R-B7-elution_pool6.raw	2	2	tr|A0A0B4J1S1|A0A0B4J1S1_HUMAN:sp|P33076|C2TA_HUMAN:tr|A0A087X2I7|A0A087X2I7_HUMAN	Oxidation (M)	M2:Oxidation (M):1000.00	PEAKS DB
QPLKAKTSL	45.38	984.5967	9	1.6	493.3065	24.53	7.14E6	7	F7:5712	P2NC20191010_ncroft_C1R-B7-elution_pool7.raw	1	1	tr|H0YCY6|H0YCY6_HUMAN:sp|Q3LXA3|TKFC_HUMAN			PEAKS DB
FFDEVVKQM(+15.99)	45.21	1157.5427	9	0.6	579.7790	61.02	1.59E8	9	F9:19913	P2NC20191010_ncroft_C1R-B7-elution_pool9.raw	7	7	tr|B8ZZX2|B8ZZX2_HUMAN:tr|B8ZZV9|B8ZZV9_HUMAN:sp|Q9H8M1|CQ10B_HUMAN	Oxidation (M)	M9:Oxidation (M):1000.00	PEAKS DB
APDQHTRLL	45.20	1049.5618	9	0.8	525.7886	28.73	1.63E7	2	F2:7077	P2NC20191010_ncroft_C1R-B7-elution_pool2.raw	1	1	sp|O15360|FANCA_HUMAN			PEAKS DB
SPANPAHIL	45.17	918.4923	9	0.4	460.2536	42.02	3.36E8	4	F4:12322	P2NC20191010_ncroft_C1R-B7-elution_pool4.raw	3	3	sp|Q9H967|WDR76_HUMAN			PEAKS DB
KPRVPPATA	45.13	935.5552	9	3.6	468.7865	20.45	7.24E6	3	F3:4250	P2NC20191010_ncroft_C1R-B7-elution_pool3.raw	3	3	sp|Q99707|METH_HUMAN			PEAKS DB
MPIEIEQKP	45.12	1083.5634	9	-0.9	542.7885	49.24	2.06E6	3	F3:15158	P2NC20191010_ncroft_C1R-B7-elution_pool3.raw	1	1	sp|Q9H6T3|RPAP3_HUMAN			PEAKS DB
YYDPM(+15.99)ISKL	45.10	1144.5474	9	1.5	573.2818	59.20	7.17E6	2	F2:18496	P2NC20191010_ncroft_C1R-B7-elution_pool2.raw	1	1	tr|H0Y5U0|H0Y5U0_HUMAN:tr|A0A1B0GU58|A0A1B0GU58_HUMAN:sp|P05165|PCCA_HUMAN	Oxidation (M)	M5:Oxidation (M):1000.00	PEAKS DB
VFDVSHNAV	45.10	986.4821	9	3.6	494.2501	46.08	5.55E7	2	F2:13654	P2NC20191010_ncroft_C1R-B7-elution_pool2.raw	1	1	sp|O95486|SC24A_HUMAN			PEAKS DB
KPKAPPPSL	45.09	933.5647	9	1.8	467.7905	23.61	3.5E8	7	F7:4971	P2NC20191010_ncroft_C1R-B7-elution_pool7.raw	7	7	sp|Q9NZZ3|CHMP5_HUMAN			PEAKS DB
HPLEGTHEL	45.06	1031.5035	9	-0.7	516.7587	26.74	4.52E7	9	F9:6540	P2NC20191010_ncroft_C1R-B7-elution_pool9.raw	1	1	tr|I3L2K5|I3L2K5_HUMAN:sp|Q8IWR0|Z3H7A_HUMAN:tr|I3L323|I3L323_HUMAN			PEAKS DB
APHLVGPHL	45.04	939.5290	9	3.4	470.7734	38.14	3.03E8	6	F6:11027	P2NC20191010_ncroft_C1R-B7-elution_pool6.raw	3	3	tr|C9JGM0|C9JGM0_HUMAN:sp|Q96GK7|FAH2A_HUMAN			PEAKS DB
SPNAEIHIL	44.95	992.5291	9	1.3	497.2725	58.98	5.13E8	9	F9:19042	P2NC20191010_ncroft_C1R-B7-elution_pool9.raw	3	3	tr|H3BRB3|H3BRB3_HUMAN:sp|Q14807|KIF22_HUMAN			PEAKS DB
VPKYWGSGL	44.95	1005.5283	9	0.3	503.7716	61.26	1.26E8	9	F9:19835	P2NC20191010_ncroft_C1R-B7-elution_pool9.raw	1	1	sp|Q99986|VRK1_HUMAN			PEAKS DB
IPISLHTSL	44.94	979.5702	9	1.7	490.7932	67.87	9.92E7	9	F9:22347	P2NC20191010_ncroft_C1R-B7-elution_pool9.raw	2	2	sp|Q5JSZ5|PRC2B_HUMAN			PEAKS DB
NPAENFRVL	44.93	1058.5509	9	1.2	530.2834	59.66	3.41E8	8	F8:19056	P2NC20191010_ncroft_C1R-B7-elution_pool8.raw	3	3	sp|P13010|XRCC5_HUMAN			PEAKS DB
RPVPPPPSL	44.87	958.5599	9	-2.6	480.2860	42.83	4.03E8	3	F3:12723	P2NC20191010_ncroft_C1R-B7-elution_pool3.raw	7	7	sp|P13051|UNG_HUMAN			PEAKS DB
NPQLPRLYL	44.79	1112.6342	9	1.7	557.3253	81.28	1.01E7	7	F7:27443	P2NC20191010_ncroft_C1R-B7-elution_pool7.raw	2	2	sp|O75165|DJC13_HUMAN			PEAKS DB
GPLHHATVL	44.78	943.5239	9	1.7	472.7701	31.81	7.2E6	3	F3:8442	P2NC20191010_ncroft_C1R-B7-elution_pool3.raw	1	1	tr|A0A087X1H5|A0A087X1H5_HUMAN:sp|Q15057|ACAP2_HUMAN			PEAKS DB
TFDPVTKVL	44.77	1018.5699	9	2.4	510.2935	71.71	2.8E8	1	F1:23438	P2NC20191010_ncroft_C1R-B7-elution_pool1.raw	2	2	sp|Q9Y2T2|AP3M1_HUMAN			PEAKS DB
SPFSFHHVL	44.76	1069.5344	9	0.8	535.7749	55.36	1.51E7	2	F2:17032	P2NC20191010_ncroft_C1R-B7-elution_pool2.raw	2	2	sp|P26010|ITB7_HUMAN			PEAKS DB
APNERPYSL	44.70	1045.5192	9	3.1	523.7685	37.49	2.84E7	2	F2:10440	P2NC20191010_ncroft_C1R-B7-elution_pool2.raw	1	1	tr|A0A087WX61|A0A087WX61_HUMAN:sp|Q01151|CD83_HUMAN			PEAKS DB
RPVTPITNF	44.67	1043.5764	9	2.7	522.7969	55.93	1.97E8	7	F7:17792	P2NC20191010_ncroft_C1R-B7-elution_pool7.raw	1	1	tr|A0A1W2PPJ9|A0A1W2PPJ9_HUMAN:sp|Q7RTN6|STRAA_HUMAN			PEAKS DB
LFDKTPVLL	44.67	1044.6219	9	1.1	523.3188	87.20	4.16E6	7	F7:29559	P2NC20191010_ncroft_C1R-B7-elution_pool7.raw	2	2	sp|Q6NSJ0|MYORG_HUMAN			PEAKS DB
APSEKFLNM	44.62	1035.5059	9	1.4	518.7609	57.11	8.05E6	7	F7:18187	P2NC20191010_ncroft_C1R-B7-elution_pool7.raw	2	2	sp|Q9H3K2|GHITM_HUMAN			PEAKS DB
HPVSGKHIL	44.60	986.5661	9	0.0	494.2903	22.62	1.7E6	1	F1:4824	P2NC20191010_ncroft_C1R-B7-elution_pool1.raw	2	2	tr|D6RAW2|D6RAW2_HUMAN:sp|Q9BW91|NUDT9_HUMAN			PEAKS DB
APVLPHTAV	44.58	903.5178	9	1.0	452.7666	42.59	3.84E8	3	F3:12617	P2NC20191010_ncroft_C1R-B7-elution_pool3.raw	4	4	sp|Q8NHM5|KDM2B_HUMAN:tr|H7C112|H7C112_HUMAN:tr|H3BPZ0|H3BPZ0_HUMAN:sp|Q6PCT2|FXL19_HUMAN:tr|H3BME1|H3BME1_HUMAN			PEAKS DB
SFDEIHQLF	44.57	1134.5345	9	3.5	568.2766	91.03	7.07E6	7	F7:30964	P2NC20191010_ncroft_C1R-B7-elution_pool7.raw	2	2	tr|G3XA83|G3XA83_HUMAN:sp|Q9UBX8|B4GT6_HUMAN			PEAKS DB
YYDVAKQLL	44.56	1111.5913	9	2.0	556.8040	75.50	2.72E8	2	F2:24518	P2NC20191010_ncroft_C1R-B7-elution_pool2.raw	4	4	sp|Q6UB99|ANR11_HUMAN			PEAKS DB
VPNWHRDLV	44.55	1134.5934	9	4.1	568.3063	44.96	2.4E8	7	F7:13592	P2NC20191010_ncroft_C1R-B7-elution_pool7.raw	11	11	tr|F5H018|F5H018_HUMAN:sp|P62826|RAN_HUMAN:tr|B5MDF5|B5MDF5_HUMAN:tr|J3KQE5|J3KQE5_HUMAN			PEAKS DB
APALRVAFL	44.53	956.5807	9	1.7	479.2984	82.20	2.97E6	9	F9:27825	P2NC20191010_ncroft_C1R-B7-elution_pool9.raw	1	1	tr|H0YDC6|H0YDC6_HUMAN:tr|B7Z2X5|B7Z2X5_HUMAN			PEAKS DB
RPDSPAHVL	44.48	990.5247	9	1.1	496.2701	28.17	1.29E8	9	F9:7119	P2NC20191010_ncroft_C1R-B7-elution_pool9.raw	2	2	sp|Q05923|DUS2_HUMAN			PEAKS DB
LPRPPPPEM(+15.99)	44.46	1048.5375	9	1.1	525.2766	32.97	3.41E8	3	F3:8811	P2NC20191010_ncroft_C1R-B7-elution_pool3.raw	14	14	sp|Q00325|MPCP_HUMAN	Oxidation (M)	M9:Oxidation (M):1000.00	PEAKS DB
KPRPIIPM(+15.99)L	44.42	1079.6525	9	5.4	540.8364	48.64	4.8E8	7	F7:14994	P2NC20191010_ncroft_C1R-B7-elution_pool7.raw	9	9	sp|O94953|KDM4B_HUMAN:tr|A0A0C4DFL8|A0A0C4DFL8_HUMAN:tr|F5GX28|F5GX28_HUMAN:tr|K7EQ54|K7EQ54_HUMAN	Oxidation (M)	M8:Oxidation (M):1000.00	PEAKS DB
APMIKKIAF	44.40	1017.6045	9	3.5	509.8113	46.26	1.06E7	9	F9:14032	P2NC20191010_ncroft_C1R-B7-elution_pool9.raw	1	1	sp|Q5UIP0|RIF1_HUMAN			PEAKS DB
RPSLPLPHF	44.39	1062.5974	9	4.7	532.3085	65.84	1.05E8	6	F6:21880	P2NC20191010_ncroft_C1R-B7-elution_pool6.raw	6	6	tr|U3KQC1|U3KQC1_HUMAN:tr|K7EIR0|K7EIR0_HUMAN:tr|A0A0A0MQU0|A0A0A0MQU0_HUMAN:sp|Q9BV38|WDR18_HUMAN			PEAKS DB
TYDAHHSAF	44.39	1047.4410	9	0.0	524.7278	25.09	1.48E6	8	F8:5868	P2NC20191010_ncroft_C1R-B7-elution_pool8.raw	1	1	sp|Q02556|IRF8_HUMAN:tr|H3BT31|H3BT31_HUMAN			PEAKS DB
FPDNQRPFL	44.32	1132.5665	9	1.7	567.2915	67.55	3.2E8	9	F9:22148	P2NC20191010_ncroft_C1R-B7-elution_pool9.raw	8	8	sp|P41161|ETV5_HUMAN			PEAKS DB
FPFWPAKAL	44.31	1075.5854	9	5.1	538.8027	99.90	3.85E6	1	F1:34007	P2NC20191010_ncroft_C1R-B7-elution_pool1.raw	1	1	tr|H7C4X9|H7C4X9_HUMAN:tr|A0A087WVZ6|A0A087WVZ6_HUMAN:tr|A0A087WV57|A0A087WV57_HUMAN:tr|A0A087WYS3|A0A087WYS3_HUMAN:sp|Q9ULU4|PKCB1_HUMAN			PEAKS DB
IFDPVKQQF	44.30	1120.5917	9	0.4	561.3033	69.45	2.6E8	9	F9:22905	P2NC20191010_ncroft_C1R-B7-elution_pool9.raw	2	2	sp|Q9P2D1|CHD7_HUMAN			PEAKS DB
APRTIFQRV	44.30	1086.6298	9	3.3	544.3240	36.17	1.49E7	7	F7:10254	P2NC20191010_ncroft_C1R-B7-elution_pool7.raw	1	1	tr|A0A1W2PQD2|A0A1W2PQD2_HUMAN:sp|Q9UBB4|ATX10_HUMAN			PEAKS DB
HPEPPKAEL	44.24	1016.5291	9	5.2	509.2744	28.53	4.4E7	8	F8:7232	P2NC20191010_ncroft_C1R-B7-elution_pool8.raw	1	1	tr|E9PPJ0|E9PPJ0_HUMAN:sp|Q13435|SF3B2_HUMAN			PEAKS DB
SPQEFIHEL	44.20	1098.5345	9	1.6	550.2755	69.57	8.33E7	1	F1:22727	P2NC20191010_ncroft_C1R-B7-elution_pool1.raw	2	2	sp|Q9NSV4|DIAP3_HUMAN			PEAKS DB
VPRKSPKYL	44.15	1086.6549	9	-0.7	544.3344	22.42	1.3E7	9	F9:4786	P2NC20191010_ncroft_C1R-B7-elution_pool9.raw	1	1	sp|Q7Z3K3|POGZ_HUMAN			PEAKS DB
IPNWARQDL	44.13	1111.5774	9	1.0	556.7965	63.81	7.63E8	8	F8:20780	P2NC20191010_ncroft_C1R-B7-elution_pool8.raw	5	5	tr|K7ERG0|K7ERG0_HUMAN:sp|Q8WX94|NALP7_HUMAN:tr|A0A0G2JMB6|A0A0G2JMB6_HUMAN:tr|A0A0G2JNK3|A0A0G2JNK3_HUMAN			PEAKS DB
SPLAKKLAV	44.13	925.5960	9	1.0	463.8058	31.14	3E6	3	F3:8194	P2NC20191010_ncroft_C1R-B7-elution_pool3.raw	1	1	tr|H0YDD4|H0YDD4_HUMAN:sp|P10515|ODP2_HUMAN			PEAKS DB
HAAAYRNAL	44.11	985.5093	9	2.0	493.7629	24.02	4.37E7	8	F8:5478	P2NC20191010_ncroft_C1R-B7-elution_pool8.raw	1	1	tr|H3BSJ9|H3BSJ9_HUMAN:tr|H3BRG4|H3BRG4_HUMAN:sp|P22695|QCR2_HUMAN:tr|H3BP04|H3BP04_HUMAN			PEAKS DB
FFDPSLLHL	44.10	1087.5702	9	4.0	544.7946	109.06	7.68E7	9	F9:38103	P2NC20191010_ncroft_C1R-B7-elution_pool9.raw	7	7	sp|Q96S52|PIGS_HUMAN			PEAKS DB
APKRPPSAF	44.09	969.5396	9	3.5	485.7787	24.82	1.79E9	9	F9:5880	P2NC20191010_ncroft_C1R-B7-elution_pool9.raw	11	11	tr|Q5T7C4|Q5T7C4_HUMAN:sp|B2RPK0|HGB1A_HUMAN:sp|P09429|HMGB1_HUMAN:tr|D6R9A6|D6R9A6_HUMAN:sp|P26583|HMGB2_HUMAN			PEAKS DB
FPHKRLQQL	44.07	1165.6720	9	0.9	583.8438	28.93	2.03E7	3	F3:7406	P2NC20191010_ncroft_C1R-B7-elution_pool3.raw	2	2	sp|O43542|XRCC3_HUMAN			PEAKS DB
LPDPIIIHL	44.06	1029.6222	9	2.7	515.8198	99.67	5.8E6	6	F6:34249	P2NC20191010_ncroft_C1R-B7-elution_pool6.raw	1	1	sp|Q7Z7G8|VP13B_HUMAN			PEAKS DB
LPNQARAQA	44.01	967.5199	9	-1.1	484.7667	21.48	1.36E6	3	F3:4443	P2NC20191010_ncroft_C1R-B7-elution_pool3.raw	1	1	sp|O95758|PTBP3_HUMAN:tr|X6R242|X6R242_HUMAN			PEAKS DB
RPKKPGQSF	43.94	1043.5875	9	-1.4	522.8003	19.26	1.43E9	3	F3:3634	P2NC20191010_ncroft_C1R-B7-elution_pool3.raw	10	10	tr|E7ET15|E7ET15_HUMAN:sp|O15042|SR140_HUMAN			PEAKS DB
TYEGKPIFL	43.93	1066.5698	9	0.7	534.2925	66.83	8.96E7	3	F3:21805	P2NC20191010_ncroft_C1R-B7-elution_pool3.raw	1	1	sp|Q9NU02|ANKE1_HUMAN			PEAKS DB
TPQRPPLYL	43.92	1083.6077	9	3.7	542.8131	58.98	4.84E6	9	F9:18940	P2NC20191010_ncroft_C1R-B7-elution_pool9.raw	1	1	sp|Q14674|ESPL1_HUMAN			PEAKS DB
KPHNPGFGM	43.89	983.4647	9	1.8	492.7405	27.19	2.87E6	2	F2:6538	P2NC20191010_ncroft_C1R-B7-elution_pool2.raw	1	1	sp|Q12906|ILF3_HUMAN			PEAKS DB
APNEKMKQV	43.82	1043.5433	9	0.1	522.7790	19.83	0	4	F4:3911	P2NC20191010_ncroft_C1R-B7-elution_pool4.raw	0	0	tr|C9J818|C9J818_HUMAN:sp|P57076|CF298_HUMAN			PEAKS DB
VFDPVQKTL	43.80	1045.5808	9	1.5	523.7985	58.14	1.74E8	6	F6:18830	P2NC20191010_ncroft_C1R-B7-elution_pool6.raw	3	3	sp|O94776|MTA2_HUMAN			PEAKS DB
VYDVRQAYV	43.79	1111.5662	9	1.0	556.7909	52.45	4.69E6	3	F3:16406	P2NC20191010_ncroft_C1R-B7-elution_pool3.raw	2	2	sp|O60287|NPA1P_HUMAN			PEAKS DB
YPEELKPVL	43.69	1086.5961	9	1.3	544.3060	67.64	1.3E8	9	F9:22407	P2NC20191010_ncroft_C1R-B7-elution_pool9.raw	1	1	sp|Q5UIP0|RIF1_HUMAN			PEAKS DB
SPRIPPSQF	43.63	1027.5450	9	2.4	514.7810	48.00	1.26E8	7	F7:14752	P2NC20191010_ncroft_C1R-B7-elution_pool7.raw	8	8	sp|Q15596|NCOA2_HUMAN			PEAKS DB
YFDKMSNEM	43.62	1163.4628	9	1.6	582.7396	50.99	6.39E6	3	F3:15840	P2NC20191010_ncroft_C1R-B7-elution_pool3.raw	1	1	tr|E9PF32|E9PF32_HUMAN			PEAKS DB
VFDAFLNM(+15.99)M(+15.99)	43.57	1118.4777	9	3.9	560.2483	99.37	5.18E7	7	F7:33908	P2NC20191010_ncroft_C1R-B7-elution_pool7.raw	5	5	sp|P42356|PI4KA_HUMAN	Oxidation (M)	M8:Oxidation (M):1000.00;M9:Oxidation (M):1000.00	PEAKS DB
LPRQVHRWL	43.47	1203.6989	9	2.6	402.2413	37.16	4.43E6	8	F8:10580	P2NC20191010_ncroft_C1R-B7-elution_pool8.raw	2	2	tr|A0A0U1RR58|A0A0U1RR58_HUMAN			PEAKS DB
RPHWDPQEV	43.43	1162.5519	9	2.2	582.2845	35.30	3.25E6	3	F3:9882	P2NC20191010_ncroft_C1R-B7-elution_pool3.raw	2	2	sp|Q9HBU6|EKI1_HUMAN			PEAKS DB
LPSLRILYM	43.43	1104.6365	9	3.0	553.3271	100.30	9.66E6	1	F1:34121	P2NC20191010_ncroft_C1R-B7-elution_pool1.raw	2	2	sp|P00403|COX2_HUMAN			PEAKS DB
IPKSAVGEL	43.43	912.5280	9	0.6	457.2716	41.01	1.43E8	3	F3:11980	P2NC20191010_ncroft_C1R-B7-elution_pool3.raw	1	1	sp|P26010|ITB7_HUMAN:sp|P05107|ITB2_HUMAN:tr|A0A494C0X7|A0A494C0X7_HUMAN:tr|D3DSM0|D3DSM0_HUMAN			PEAKS DB
VPMFRNVSL	43.41	1061.5692	9	-0.5	531.7916	71.74	2.26E7	3	F3:23673	P2NC20191010_ncroft_C1R-B7-elution_pool3.raw	2	2	sp|O14980|XPO1_HUMAN			PEAKS DB
YPHDVVNHL	43.39	1092.5353	9	2.4	547.2762	36.30	2.23E7	3	F3:10182	P2NC20191010_ncroft_C1R-B7-elution_pool3.raw	1	1	sp|Q96E40|SACA9_HUMAN			PEAKS DB
RPPPVGHSF	43.38	992.5192	9	3.0	497.2683	26.13	1.38E7	9	F9:6280	P2NC20191010_ncroft_C1R-B7-elution_pool9.raw	3	3	sp|Q8NEZ4|KMT2C_HUMAN			PEAKS DB
APNYRLKSL	43.32	1060.6029	9	1.4	531.3094	32.58	9.02E7	3	F3:8772	P2NC20191010_ncroft_C1R-B7-elution_pool3.raw	2	2	sp|Q16594|TAF9_HUMAN:tr|D6RIV9|D6RIV9_HUMAN:tr|D6RIE8|D6RIE8_HUMAN:sp|Q9HBM6|TAF9B_HUMAN			PEAKS DB
VPAKPPKGL	43.30	905.5698	9	3.2	453.7936	26.18	2.98E7	7	F7:6378	P2NC20191010_ncroft_C1R-B7-elution_pool7.raw	4	4	tr|M0R026|M0R026_HUMAN:sp|A1L0T0|ILVBL_HUMAN:tr|M0R1B5|M0R1B5_HUMAN:tr|E9PJS0|E9PJS0_HUMAN			PEAKS DB
APFKFDM(+15.99)EL	43.26	1112.5212	9	1.3	557.2686	73.30	5.51E7	2	F2:23735	P2NC20191010_ncroft_C1R-B7-elution_pool2.raw	2	2	sp|P28482|MK01_HUMAN	Oxidation (M)	M7:Oxidation (M):1000.00	PEAKS DB
RPKHFLQM(+15.99)L	43.20	1184.6488	9	0.6	593.3320	34.48	1.04E8	4	F4:9717	P2NC20191010_ncroft_C1R-B7-elution_pool4.raw	4	4	tr|K7ERG0|K7ERG0_HUMAN:sp|Q8WX94|NALP7_HUMAN:tr|A0A0G2JMB6|A0A0G2JMB6_HUMAN:tr|A0A0G2JNK3|A0A0G2JNK3_HUMAN	Oxidation (M)	M8:Oxidation (M):1000.00	PEAKS DB
KPHPPPSGL	43.19	928.5130	9	1.9	465.2646	23.60	4.29E6	7	F7:5329	P2NC20191010_ncroft_C1R-B7-elution_pool7.raw	2	2	sp|Q9Y5Z7|HCFC2_HUMAN:tr|F8VU09|F8VU09_HUMAN			PEAKS DB
NPRKYLRSV	43.19	1131.6512	9	0.1	566.8329	26.77	2.28E7	1	F1:6466	P2NC20191010_ncroft_C1R-B7-elution_pool1.raw	2	2	sp|P67809|YBOX1_HUMAN:tr|H0Y449|H0Y449_HUMAN:sp|P16989|YBOX3_HUMAN			PEAKS DB
RPRPSEDTF	43.19	1103.5359	9	3.2	552.7770	24.36	4E7	8	F8:5557	P2NC20191010_ncroft_C1R-B7-elution_pool8.raw	1	1	sp|Q8TAP8|PPR35_HUMAN			PEAKS DB
APAPKAYVL	43.16	928.5381	9	-0.5	465.2761	43.90	1.72E8	4	F4:13130	P2NC20191010_ncroft_C1R-B7-elution_pool4.raw	3	3	sp|A6NDG6|PGP_HUMAN			PEAKS DB
RPERVKPFM	43.14	1158.6332	9	1.9	580.3250	27.76	4.92E7	4	F4:6975	P2NC20191010_ncroft_C1R-B7-elution_pool4.raw	2	2	tr|J3KPG2|J3KPG2_HUMAN:tr|E9PJF7|E9PJF7_HUMAN:sp|P13693|TCTP_HUMAN:tr|Q5W0H4|Q5W0H4_HUMAN:tr|A0A0B4J2C3|A0A0B4J2C3_HUMAN			PEAKS DB
TPINKPPVL	43.14	977.5909	9	0.5	489.8030	47.13	1.87E7	4	F4:14352	P2NC20191010_ncroft_C1R-B7-elution_pool4.raw	1	1	sp|P29374|ARI4A_HUMAN:tr|H7C485|H7C485_HUMAN			PEAKS DB
QPALKTQFL	43.12	1044.5968	9	0.3	523.3058	59.17	6.31E7	8	F8:18915	P2NC20191010_ncroft_C1R-B7-elution_pool8.raw	1	1	sp|Q96L91|EP400_HUMAN			PEAKS DB
FFDAAKLM(+15.99)F	43.11	1104.5314	9	2.0	553.2740	93.22	5.21E7	1	F1:31658	P2NC20191010_ncroft_C1R-B7-elution_pool1.raw	3	3	sp|Q9P2L0|WDR35_HUMAN	Oxidation (M)	M8:Oxidation (M):1000.00	PEAKS DB
NPNLRKNVL	43.11	1066.6248	9	1.9	534.3207	28.37	5.25E8	1	F1:7141	P2NC20191010_ncroft_C1R-B7-elution_pool1.raw	2	2	sp|P23193|TCEA1_HUMAN:tr|A0A1W2PPZ5|A0A1W2PPZ5_HUMAN:tr|A0A1W2PRL9|A0A1W2PRL9_HUMAN			PEAKS DB
SPAVFRLVL	43.09	1000.6069	9	1.4	501.3115	91.53	6.65E6	7	F7:31143	P2NC20191010_ncroft_C1R-B7-elution_pool7.raw	1	1	sp|Q14526|HIC1_HUMAN			PEAKS DB
APKAPGSPW	43.07	909.4708	9	-0.4	455.7425	40.51	2.43E7	2	F2:11533	P2NC20191010_ncroft_C1R-B7-elution_pool2.raw	2	2	sp|Q9Y6Z4|KIAS1_HUMAN			PEAKS DB
IFSEKPVFV	43.07	1064.5906	9	3.5	533.3044	70.13	3.22E8	2	F2:22472	P2NC20191010_ncroft_C1R-B7-elution_pool2.raw	4	4	sp|Q92673|SORL_HUMAN			PEAKS DB
FYDQRQVLL	43.05	1180.6240	9	2.2	591.3206	68.79	1.25E8	9	F9:23015	P2NC20191010_ncroft_C1R-B7-elution_pool9.raw	2	2	sp|Q9BRB3|PIGQ_HUMAN			PEAKS DB
FYDSELFRM(+15.99)	43.05	1222.5328	9	4.4	612.2764	74.79	4.62E6	9	F9:25022	P2NC20191010_ncroft_C1R-B7-elution_pool9.raw	1	1	tr|H0Y8E6|H0Y8E6_HUMAN:sp|P49736|MCM2_HUMAN	Oxidation (M)	M9:Oxidation (M):1000.00	PEAKS DB
GPNERIGM(+15.99)V	43.03	987.4808	9	2.9	494.7491	29.68	9.99E6	2	F2:7517	P2NC20191010_ncroft_C1R-B7-elution_pool2.raw	2	2	sp|P52292|IMA1_HUMAN	Oxidation (M)	M8:Oxidation (M):1000.00	PEAKS DB
SPWKPPTYL	43.02	1087.5702	9	2.1	544.7935	70.08	5.13E7	1	F1:22913	P2NC20191010_ncroft_C1R-B7-elution_pool1.raw	2	2	sp|Q8IY47|KBTB2_HUMAN			PEAKS DB
APFLHYLSM(+15.99)	43.02	1093.5266	9	0.5	547.7709	74.72	0	2	F2:24272	P2NC20191010_ncroft_C1R-B7-elution_pool2.raw	0	0	sp|P31146|COR1A_HUMAN:tr|H3BRY3|H3BRY3_HUMAN	Oxidation (M)	M9:Oxidation (M):1000.00	PEAKS DB
RPPWPPKAL	43.01	1060.6182	9	-0.1	531.3163	45.05	2.88E7	9	F9:13433	P2NC20191010_ncroft_C1R-B7-elution_pool9.raw	4	4	tr|A0A0G2JRS5|A0A0G2JRS5_HUMAN			PEAKS DB
APSNPPAHL	43.00	902.4610	9	2.7	452.2390	28.89	8.31E7	7	F7:7461	P2NC20191010_ncroft_C1R-B7-elution_pool7.raw	3	3	sp|O15389|SIGL5_HUMAN			PEAKS DB
GPMPKPHSV	42.99	948.4851	9	1.6	475.2506	23.73	0	6	F6:5388	P2NC20191010_ncroft_C1R-B7-elution_pool6.raw	0	0	sp|Q9P0L0|VAPA_HUMAN			PEAKS DB
NPIKVDPTM(+15.99)	42.99	1029.5165	9	0.0	515.7655	34.82	1.64E6	2	F2:9488	P2NC20191010_ncroft_C1R-B7-elution_pool2.raw	1	1	sp|Q460N5|PAR14_HUMAN	Oxidation (M)	M9:Oxidation (M):1000.00	PEAKS DB
APVGVHPSL	42.99	875.4865	9	2.1	438.7514	39.85	8.5E6	2	F2:11285	P2NC20191010_ncroft_C1R-B7-elution_pool2.raw	1	1	sp|A6NFQ2|TCAF2_HUMAN			PEAKS DB
KPRPIIPML	42.98	1063.6576	9	2.0	532.8372	58.74	3.15E8	7	F7:18937	P2NC20191010_ncroft_C1R-B7-elution_pool7.raw	3	3	sp|O94953|KDM4B_HUMAN:tr|A0A0C4DFL8|A0A0C4DFL8_HUMAN:tr|F5GX28|F5GX28_HUMAN:tr|K7EQ54|K7EQ54_HUMAN			PEAKS DB
VMDSKIVQV	42.98	1017.5529	9	2.0	509.7847	49.52	2.31E7	3	F3:15256	P2NC20191010_ncroft_C1R-B7-elution_pool3.raw	2	2	sp|O15131|IMA6_HUMAN:sp|O60684|IMA7_HUMAN:sp|P52294|IMA5_HUMAN			PEAKS DB
APAEQQRLL	42.95	1024.5665	9	0.7	513.2909	34.96	3.12E6	2	F2:9521	P2NC20191010_ncroft_C1R-B7-elution_pool2.raw	2	2	sp|Q96C34|RUND1_HUMAN			PEAKS DB
APALVSKKL	42.94	925.5960	9	0.7	463.8056	28.54	4.74E6	2	F2:7058	P2NC20191010_ncroft_C1R-B7-elution_pool2.raw	1	1	sp|P06733|ENOA_HUMAN			PEAKS DB
FFDAAKLMF	42.94	1088.5365	9	2.7	545.2770	106.89	4.12E6	1	F1:36231	P2NC20191010_ncroft_C1R-B7-elution_pool1.raw	1	1	sp|Q9P2L0|WDR35_HUMAN			PEAKS DB
FFDHSTRIV	42.93	1120.5665	9	1.5	561.2914	47.81	3.19E7	6	F6:14718	P2NC20191010_ncroft_C1R-B7-elution_pool6.raw	1	1	tr|E7EQL5|E7EQL5_HUMAN:sp|Q13409|DC1I2_HUMAN			PEAKS DB
SWDEHVFEL	42.91	1160.5138	9	2.3	581.2655	95.08	7.22E7	1	F1:32361	P2NC20191010_ncroft_C1R-B7-elution_pool1.raw	2	2	sp|Q9NR09|BIRC6_HUMAN:tr|A0A3B3IUB9|A0A3B3IUB9_HUMAN			PEAKS DB
GPDNVHVAL	42.90	920.4716	9	1.0	461.2435	45.42	4.05E7	4	F4:13713	P2NC20191010_ncroft_C1R-B7-elution_pool4.raw	1	1	sp|O95347|SMC2_HUMAN			PEAKS DB
APNPIHLTV	42.89	960.5392	9	1.5	481.2776	58.66	6.77E7	8	F8:18720	P2NC20191010_ncroft_C1R-B7-elution_pool8.raw	4	4	sp|O00303|EIF3F_HUMAN			PEAKS DB
KPVAHIDQF	42.89	1053.5607	9	3.0	527.7892	31.89	1.21E6	3	F3:8491	P2NC20191010_ncroft_C1R-B7-elution_pool3.raw	1	1	sp|P50991|TCPD_HUMAN			PEAKS DB
TPQSNRPVM	42.89	1028.5073	9	0.8	515.2614	25.20	1.39E7	6	F6:5971	P2NC20191010_ncroft_C1R-B7-elution_pool6.raw	1	1	sp|P24928|RPB1_HUMAN			PEAKS DB
APEDKKEIL	42.85	1041.5706	9	1.7	521.7935	25.80	1.23E8	9	F9:6188	P2NC20191010_ncroft_C1R-B7-elution_pool9.raw	2	2	sp|P53396|ACLY_HUMAN			PEAKS DB
RPKLPDNEV	42.84	1066.5770	9	6.6	534.2993	28.08	7.44E7	8	F8:7000	P2NC20191010_ncroft_C1R-B7-elution_pool8.raw	2	2	sp|Q7Z392|TPC11_HUMAN			PEAKS DB
RPAPPPEAL	42.83	946.5236	9	0.9	474.2695	33.72	1.67E8	9	F9:9236	P2NC20191010_ncroft_C1R-B7-elution_pool9.raw	4	4	tr|B0QY95|B0QY95_HUMAN:sp|Q9NQG6|MID51_HUMAN			PEAKS DB
TYDVQKLSL	42.79	1065.5706	9	0.8	533.7930	65.40	7.93E6	7	F7:21419	P2NC20191010_ncroft_C1R-B7-elution_pool7.raw	1	1	tr|A0A0A0MTB8|A0A0A0MTB8_HUMAN:sp|Q8NI36|WDR36_HUMAN			PEAKS DB
SPHLPHNSL	42.76	1000.5090	9	1.0	501.2623	29.33	3.56E7	1	F1:7465	P2NC20191010_ncroft_C1R-B7-elution_pool1.raw	3	3	sp|Q8NEZ4|KMT2C_HUMAN			PEAKS DB
SYDSKLVWF	42.76	1143.5601	9	0.7	572.7877	93.47	2.68E7	4	F4:31373	P2NC20191010_ncroft_C1R-B7-elution_pool4.raw	1	1	sp|Q14137|BOP1_HUMAN			PEAKS DB
TFDAHLTEL	42.76	1045.5081	9	2.0	523.7623	70.74	1.07E8	9	F9:23466	P2NC20191010_ncroft_C1R-B7-elution_pool9.raw	2	2	tr|H0Y8B3|H0Y8B3_HUMAN:sp|Q96HN2|SAHH3_HUMAN			PEAKS DB
APRPPPKPM	42.74	989.5480	9	3.2	495.7829	22.46	2.2E9	4	F4:4937	P2NC20191010_ncroft_C1R-B7-elution_pool4.raw	9	9	sp|P62854|RS26_HUMAN			PEAKS DB
LPFKYPAVL	42.69	1046.6165	9	2.9	524.3170	85.99	5.48E7	8	F8:29182	P2NC20191010_ncroft_C1R-B7-elution_pool8.raw	1	1	sp|P57060|RWD2B_HUMAN			PEAKS DB
YPYEHSYGL	42.69	1127.4923	9	-0.1	564.7534	57.37	1.35E7	6	F6:18407	P2NC20191010_ncroft_C1R-B7-elution_pool6.raw	1	1	sp|Q8NHH9|ATLA2_HUMAN			PEAKS DB
SPNGHRPQL	42.67	1004.5151	9	1.1	503.2654	21.21	2.41E8	7	F7:4479	P2NC20191010_ncroft_C1R-B7-elution_pool7.raw	3	3	tr|A0A087WYF6|A0A087WYF6_HUMAN:tr|F8W7U3|F8W7U3_HUMAN:tr|E7ESD2|E7ESD2_HUMAN:sp|Q641Q2|WAC2A_HUMAN			PEAKS DB
NYDEHISNF	42.67	1137.4727	9	3.6	569.7457	50.29	3.95E7	3	F3:15537	P2NC20191010_ncroft_C1R-B7-elution_pool3.raw	2	2	tr|A0A0C4DGY0|A0A0C4DGY0_HUMAN:sp|Q7Z624|CMKMT_HUMAN			PEAKS DB
APTGHTLRL	42.62	964.5454	9	1.7	483.2808	28.93	1.14E7	4	F4:7450	P2NC20191010_ncroft_C1R-B7-elution_pool4.raw	1	1	tr|A0A087WXS7|A0A087WXS7_HUMAN:sp|O43681|ASNA_HUMAN:tr|K7ERW9|K7ERW9_HUMAN			PEAKS DB
APSEKFLNM(+15.99)	42.60	1051.5009	9	0.8	526.7581	39.51	1.85E7	7	F7:11459	P2NC20191010_ncroft_C1R-B7-elution_pool7.raw	2	2	sp|Q9H3K2|GHITM_HUMAN	Oxidation (M)	M9:Oxidation (M):1000.00	PEAKS DB
APYSRPKQL	42.60	1058.5873	9	3.3	530.3027	24.59	7.01E8	7	F7:5764	P2NC20191010_ncroft_C1R-B7-elution_pool7.raw	4	4	sp|Q86V81|THOC4_HUMAN:tr|E9PB61|E9PB61_HUMAN			PEAKS DB
TPAFRPVSL	42.60	986.5549	9	4.4	494.2869	60.66	2.8E7	9	F9:19974	P2NC20191010_ncroft_C1R-B7-elution_pool9.raw	2	2	sp|Q7RTP6|MICA3_HUMAN			PEAKS DB
SPKQIGEHL	42.59	1007.5400	9	1.4	504.7780	25.39	2.99E7	9	F9:5943	P2NC20191010_ncroft_C1R-B7-elution_pool9.raw	2	2	sp|Q96AG3|S2546_HUMAN			PEAKS DB
FYDVQFKEL	42.57	1187.5862	9	-0.1	594.8003	81.64	1.02E7	4	F4:27339	P2NC20191010_ncroft_C1R-B7-elution_pool4.raw	1	1	sp|O94762|RECQ5_HUMAN			PEAKS DB
RPLFPGSTV	42.57	972.5392	9	0.4	487.2771	56.83	4.61E7	7	F7:18027	P2NC20191010_ncroft_C1R-B7-elution_pool7.raw	2	2	tr|F5H6Z0|F5H6Z0_HUMAN:sp|Q00537|CDK17_HUMAN:tr|H0YAZ9|H0YAZ9_HUMAN:tr|A0A087WZU2|A0A087WZU2_HUMAN:sp|Q00536|CDK16_HUMAN			PEAKS DB
SPSHNLKSL	42.51	981.5243	9	0.6	491.7697	23.73	2.38E7	9	F9:5307	P2NC20191010_ncroft_C1R-B7-elution_pool9.raw	2	2	sp|Q9BZH6|WDR11_HUMAN			PEAKS DB
YYDPHQATF	42.49	1140.4875	9	5.4	571.2542	49.43	2.3E6	2	F2:14918	P2NC20191010_ncroft_C1R-B7-elution_pool2.raw	1	1	sp|Q96RV3|PCX1_HUMAN			PEAKS DB
RIHVPWTKL	42.48	1148.6819	9	0.0	383.9012	49.25	5.4E6	3	F3:15136	P2NC20191010_ncroft_C1R-B7-elution_pool3.raw	1	1	sp|Q7Z7G8|VP13B_HUMAN			PEAKS DB
FPM(+15.99)EIRQYL	42.47	1211.6008	9	1.7	606.8087	77.19	1.42E8	9	F9:25972	P2NC20191010_ncroft_C1R-B7-elution_pool9.raw	3	3	sp|P42224|STAT1_HUMAN	Oxidation (M)	M3:Oxidation (M):1000.00	PEAKS DB
FPAAPAPKM	42.46	928.4840	9	1.2	465.2498	48.05	1.23E7	3	F3:14700	P2NC20191010_ncroft_C1R-B7-elution_pool3.raw	2	2	sp|A0AV96|RBM47_HUMAN			PEAKS DB
YPNPKPEVL	42.46	1055.5651	9	1.4	528.7905	47.22	1.9E7	3	F3:14317	P2NC20191010_ncroft_C1R-B7-elution_pool3.raw	1	1	tr|E9PQC4|E9PQC4_HUMAN:sp|Q9BZD4|NUF2_HUMAN			PEAKS DB
TPKMPGQSV	42.45	943.4797	9	2.0	472.7481	30.87	1.65E7	7	F7:8199	P2NC20191010_ncroft_C1R-B7-elution_pool7.raw	2	2	sp|Q8WYP5|ELYS_HUMAN			PEAKS DB
FWEQKPLLI	42.44	1172.6593	9	0.6	587.3373	89.66	1.95E6	2	F2:29575	P2NC20191010_ncroft_C1R-B7-elution_pool2.raw	2	2	sp|Q8IUF8|RIOX2_HUMAN			PEAKS DB
HFDQM(+15.99)FQRF	42.40	1270.5553	9	2.0	424.5266	46.35	1.54E7	3	F3:14109	P2NC20191010_ncroft_C1R-B7-elution_pool3.raw	2	2	sp|Q92562|FIG4_HUMAN	Oxidation (M)	M5:Oxidation (M):1000.00	PEAKS DB
SPVAHRVAL	42.37	948.5505	9	0.9	475.2830	27.33	1.14E7	1	F1:6660	P2NC20191010_ncroft_C1R-B7-elution_pool1.raw	1	1	sp|Q8TEZ7|PAQR8_HUMAN			PEAKS DB
WPHPPGPFL	42.34	1046.5337	9	1.5	524.2749	88.10	8.84E7	1	F1:29769	P2NC20191010_ncroft_C1R-B7-elution_pool1.raw	3	3	sp|Q9P1W8|SIRPG_HUMAN			PEAKS DB
VPRPPQTSL	42.34	993.5607	9	0.7	497.7879	38.84	2.75E8	9	F9:11155	P2NC20191010_ncroft_C1R-B7-elution_pool9.raw	3	3	tr|B9EGQ5|B9EGQ5_HUMAN:tr|M0QXA7|M0QXA7_HUMAN			PEAKS DB
SPQKQHPLL	42.34	1046.5873	9	0.1	524.3010	24.62	0	2	F2:5571	P2NC20191010_ncroft_C1R-B7-elution_pool2.raw	0	0	sp|Q96II8|LRCH3_HUMAN			PEAKS DB
APASPFRQL	42.33	985.5345	9	0.3	493.7747	50.01	3.66E8	7	F7:15444	P2NC20191010_ncroft_C1R-B7-elution_pool7.raw	2	2	sp|Q07021|C1QBP_HUMAN			PEAKS DB
APAELKSPF	42.31	958.5123	9	2.0	480.2644	57.10	4.84E7	7	F7:18135	P2NC20191010_ncroft_C1R-B7-elution_pool7.raw	2	2	sp|Q9UP83|COG5_HUMAN			PEAKS DB
LPRRPLPPA	42.31	1015.6290	9	1.9	508.8228	29.27	1.1E7	9	F9:7715	P2NC20191010_ncroft_C1R-B7-elution_pool9.raw	1	1	sp|P04818|TYSY_HUMAN			PEAKS DB
LPDNVHYVF	42.31	1102.5447	9	1.0	552.2802	73.16	2.28E7	2	F2:23648	P2NC20191010_ncroft_C1R-B7-elution_pool2.raw	1	1	sp|P42285|MTREX_HUMAN			PEAKS DB
IPWEVKASI	42.30	1041.5858	9	2.9	521.8017	74.02	6.6E6	2	F2:23994	P2NC20191010_ncroft_C1R-B7-elution_pool2.raw	2	2	tr|K7EK91|K7EK91_HUMAN:sp|Q9UFH2|DYH17_HUMAN			PEAKS DB
LLNNFYPRE	42.30	1164.5928	9	1.8	583.3047	62.39	0	7	F7:20272	P2NC20191010_ncroft_C1R-B7-elution_pool7.raw	0	0	sp|P01834|IGKC_HUMAN			PEAKS DB
VYDTNPAKF	42.27	1053.5131	9	0.9	527.7643	43.61	1.06E8	2	F2:12658	P2NC20191010_ncroft_C1R-B7-elution_pool2.raw	1	1	sp|Q9NZD2|GLTP_HUMAN			PEAKS DB
TWDERFSAL	42.27	1123.5298	9	5.6	562.7753	76.82	8.15E6	2	F2:25023	P2NC20191010_ncroft_C1R-B7-elution_pool2.raw	1	1	sp|Q01082|SPTB2_HUMAN:tr|A0A087WUZ3|A0A087WUZ3_HUMAN			PEAKS DB
APASWWNHM	42.26	1098.4706	9	1.1	550.2432	70.35	1.09E7	3	F3:23194	P2NC20191010_ncroft_C1R-B7-elution_pool3.raw	2	2	tr|A0A0A0MR51|A0A0A0MR51_HUMAN			PEAKS DB
APALPGPQF	42.26	896.4756	9	1.2	449.2456	82.70	1.05E8	7	F7:28050	P2NC20191010_ncroft_C1R-B7-elution_pool7.raw	2	2	sp|Q16633|OBF1_HUMAN			PEAKS DB
SPQFHKVTV	42.20	1041.5607	9	0.4	521.7878	29.02	1.03E6	1	F1:7327	P2NC20191010_ncroft_C1R-B7-elution_pool1.raw	1	1	tr|K7ERW0|K7ERW0_HUMAN:sp|Q9BWQ6|YIPF2_HUMAN			PEAKS DB
FPDNQRPAL	42.18	1056.5352	9	2.2	529.2760	45.29	9.27E7	2	F2:13423	P2NC20191010_ncroft_C1R-B7-elution_pool2.raw	3	3	tr|B7Z5F4|B7Z5F4_HUMAN:sp|P43268|ETV4_HUMAN			PEAKS DB
SPASRAPHL	42.17	934.4984	9	2.1	468.2574	24.45	1.11E7	8	F8:5634	P2NC20191010_ncroft_C1R-B7-elution_pool8.raw	1	1	sp|Q02086|SP2_HUMAN			PEAKS DB
TFDASRTTF	42.15	1044.4875	9	3.8	523.2531	48.43	2.28E8	3	F3:14790	P2NC20191010_ncroft_C1R-B7-elution_pool3.raw	1	1	tr|G3V3Z8|G3V3Z8_HUMAN:sp|P49757|NUMB_HUMAN			PEAKS DB
TFDFVHNVM(+15.99)	42.15	1124.4961	9	1.5	563.2562	68.82	6.46E7	4	F4:22483	P2NC20191010_ncroft_C1R-B7-elution_pool4.raw	2	2	tr|E5RIK9|E5RIK9_HUMAN:sp|Q96E29|MTEF3_HUMAN	Oxidation (M)	M9:Oxidation (M):1000.00	PEAKS DB
LPASPAHQL	42.14	932.5079	9	1.7	467.2620	35.29	4.36E7	9	F9:9818	P2NC20191010_ncroft_C1R-B7-elution_pool9.raw	1	1	sp|Q8TEK3|DOT1L_HUMAN			PEAKS DB
YPTISLHAL	42.13	1013.5546	9	3.6	507.7864	76.87	5.36E7	4	F4:25573	P2NC20191010_ncroft_C1R-B7-elution_pool4.raw	3	3	tr|E9PMI6|E9PMI6_HUMAN:tr|J3KN38|J3KN38_HUMAN:sp|P54105|ICLN_HUMAN			PEAKS DB
APNAKRKYL	42.12	1059.6189	9	-0.9	530.8162	20.58	8.12E5	8	F8:4074	P2NC20191010_ncroft_C1R-B7-elution_pool8.raw	1	1	sp|Q9HCE5|MET14_HUMAN:tr|A0A0D9SFW0|A0A0D9SFW0_HUMAN:tr|D6RD73|D6RD73_HUMAN			PEAKS DB
SPGLHVQHM(+15.99)	42.11	1020.4811	9	-1.0	511.2473	21.90	2.68E6	1	F1:4495	P2NC20191010_ncroft_C1R-B7-elution_pool1.raw	1	1	sp|Q16204|CCDC6_HUMAN	Oxidation (M)	M9:Oxidation (M):1000.00	PEAKS DB
SFDAHLTEL	42.10	1031.4923	9	3.4	516.7552	70.38	2.69E8	9	F9:23314	P2NC20191010_ncroft_C1R-B7-elution_pool9.raw	1	1	sp|O43865|SAHH2_HUMAN			PEAKS DB
RPQIHGYDL	42.10	1097.5618	9	2.8	549.7897	37.53	2.22E7	4	F4:10813	P2NC20191010_ncroft_C1R-B7-elution_pool4.raw	1	1	sp|Q6IA86|ELP2_HUMAN			PEAKS DB
TPEEVRLPL	42.09	1052.5865	9	3.0	527.3021	68.80	6.82E7	1	F1:22391	P2NC20191010_ncroft_C1R-B7-elution_pool1.raw	1	1	tr|F8VU39|F8VU39_HUMAN:sp|Q9UIF9|BAZ2A_HUMAN			PEAKS DB
FWDDAVKEV	42.07	1107.5237	9	3.2	554.7709	74.09	4.52E7	8	F8:24693	P2NC20191010_ncroft_C1R-B7-elution_pool8.raw	1	1	sp|Q6Y7W6|GGYF2_HUMAN:tr|I1E4Y6|I1E4Y6_HUMAN			PEAKS DB
APNSRPALL	42.07	937.5345	9	2.7	469.7758	37.67	1.41E8	4	F4:10855	P2NC20191010_ncroft_C1R-B7-elution_pool4.raw	2	2	tr|G3XAL9|G3XAL9_HUMAN:sp|P55011|S12A2_HUMAN			PEAKS DB
VPNQKRLTL	42.05	1067.6451	9	2.0	534.8309	28.86	6.02E8	3	F3:7303	P2NC20191010_ncroft_C1R-B7-elution_pool3.raw	2	2	sp|O60488|ACSL4_HUMAN			PEAKS DB
RPRDKQMEL	42.05	1171.6132	9	-0.8	586.8134	22.32	1.63E7	9	F9:4782	P2NC20191010_ncroft_C1R-B7-elution_pool9.raw	1	1	tr|E9PI87|E9PI87_HUMAN:sp|Q9BUP3|HTAI2_HUMAN			PEAKS DB
FPHLPGKTF	42.04	1042.5599	9	2.7	522.2886	52.85	4.91E7	9	F9:16642	P2NC20191010_ncroft_C1R-B7-elution_pool9.raw	1	1	sp|Q96JH7|VCIP1_HUMAN			PEAKS DB
LPGKPTSPH	42.04	932.5079	9	2.9	467.2626	20.34	1.53E6	3	F3:4024	P2NC20191010_ncroft_C1R-B7-elution_pool3.raw	1	1	tr|D6R9U3|D6R9U3_HUMAN:sp|Q96QK8|SIM14_HUMAN			PEAKS DB
HFDLNLRQF	42.04	1188.6040	9	3.4	595.3113	71.73	1.07E7	6	F6:23965	P2NC20191010_ncroft_C1R-B7-elution_pool6.raw	4	4	sp|O15213|WDR46_HUMAN			PEAKS DB
FPNKPPLTF	42.03	1059.5753	9	3.3	530.7967	72.73	2.6E7	2	F2:23529	P2NC20191010_ncroft_C1R-B7-elution_pool2.raw	2	2	sp|Q86U86|PB1_HUMAN:tr|H0Y5B5|H0Y5B5_HUMAN:tr|E7EVG2|E7EVG2_HUMAN			PEAKS DB
SPDTKKIAL	42.03	971.5651	9	1.8	486.7907	28.39	9.02E7	2	F2:7013	P2NC20191010_ncroft_C1R-B7-elution_pool2.raw	2	2	sp|Q86TI0|TBCD1_HUMAN:tr|C9JIE2|C9JIE2_HUMAN			PEAKS DB
GPNQWRDQL	42.03	1112.5363	9	1.7	557.2764	46.55	9.71E5	4	F4:14094	P2NC20191010_ncroft_C1R-B7-elution_pool4.raw	1	1	sp|O75923|DYSF_HUMAN			PEAKS DB
FAYDGKDYI	42.01	1090.4971	9	-0.1	546.2557	68.95	6.73E7	8	F8:22703	P2NC20191010_ncroft_C1R-B7-elution_pool8.raw	3	3	sp|Q29836|1B67_HUMAN:sp|Q31612|1B73_HUMAN:sp|P30462|1B14_HUMAN:sp|P30504|1C04_HUMAN:sp|Q29865|1C18_HUMAN:sp|P30505|1C08_HUMAN:sp|Q95604|1C17_HUMAN			PEAKS DB
FAYDGKDYL	42.01	1090.4971	9	-0.1	546.2557	68.95	6.73E7	8	F8:22703	P2NC20191010_ncroft_C1R-B7-elution_pool8.raw	3	3	sp|P13747|HLAE_HUMAN			PEAKS DB
RPKHVVVKF	42.00	1108.6869	9	1.5	555.3516	25.42	3.16E6	4	F4:6053	P2NC20191010_ncroft_C1R-B7-elution_pool4.raw	1	1	tr|A0A1B0GV68|A0A1B0GV68_HUMAN:sp|Q9Y4F1|FARP1_HUMAN:tr|C9JME2|C9JME2_HUMAN			PEAKS DB
LPSHATHSL	42.00	961.4981	9	-0.7	481.7560	23.74	5.26E5	7	F7:5401	P2NC20191010_ncroft_C1R-B7-elution_pool7.raw	1	1	sp|P51587|BRCA2_HUMAN			PEAKS DB
APRPLQPYL	41.99	1053.5970	9	1.4	527.8065	57.87	6.97E7	8	F8:18387	P2NC20191010_ncroft_C1R-B7-elution_pool8.raw	2	2	tr|E7EPM7|E7EPM7_HUMAN:tr|E2QRG7|E2QRG7_HUMAN:sp|Q96H96|COQ2_HUMAN:tr|A0A1D8H0A6|A0A1D8H0A6_HUMAN			PEAKS DB
LPRKHIQGL	41.98	1060.6505	9	0.1	531.3326	25.33	3.58E7	1	F1:5898	P2NC20191010_ncroft_C1R-B7-elution_pool1.raw	2	2	sp|P41214|EIF2D_HUMAN			PEAKS DB
LPKSPNPSF	41.98	985.5233	9	-0.6	493.7686	42.97	1.88E7	2	F2:12448	P2NC20191010_ncroft_C1R-B7-elution_pool2.raw	1	1	sp|Q7Z478|DHX29_HUMAN:tr|A0A087WYN9|A0A087WYN9_HUMAN			PEAKS DB
VYDLLKNHL	41.91	1113.6182	9	2.4	557.8177	57.75	8.34E6	1	F1:18175	P2NC20191010_ncroft_C1R-B7-elution_pool1.raw	1	1	sp|Q99549|MPP8_HUMAN			PEAKS DB
SFDVADRMF	41.91	1086.4803	9	3.6	544.2494	81.47	4.55E6	3	F3:27323	P2NC20191010_ncroft_C1R-B7-elution_pool3.raw	1	1	sp|Q6ZS81|WDFY4_HUMAN			PEAKS DB
SPNVGHLVL	41.87	934.5236	9	0.4	468.2693	57.07	3.15E7	9	F9:18131	P2NC20191010_ncroft_C1R-B7-elution_pool9.raw	2	2	sp|Q8N2Y8|RUSC2_HUMAN			PEAKS DB
RPKDWYKTM(+15.99)	41.86	1239.6071	9	2.4	414.2106	23.64	3.2E6	3	F3:5243	P2NC20191010_ncroft_C1R-B7-elution_pool3.raw	2	2	sp|O94875|SRBS2_HUMAN:tr|H7BXR3|H7BXR3_HUMAN	Oxidation (M)	M9:Oxidation (M):1000.00	PEAKS DB
APAPSTVHF	41.86	925.4658	9	0.8	463.7405	42.67	6.44E7	3	F3:12636	P2NC20191010_ncroft_C1R-B7-elution_pool3.raw	2	2	sp|Q13118|KLF10_HUMAN			PEAKS DB
RPEEGRPVV	41.85	1037.5618	9	1.5	519.7889	23.21	1.14E8	6	F6:5135	P2NC20191010_ncroft_C1R-B7-elution_pool6.raw	2	2	tr|E7EVA0|E7EVA0_HUMAN			PEAKS DB
YPQDLPRPL	41.84	1097.5869	9	1.8	549.8017	64.12	1.92E7	7	F7:21087	P2NC20191010_ncroft_C1R-B7-elution_pool7.raw	1	1	sp|O43734|CIKS_HUMAN			PEAKS DB
APHLSKVSM(+15.99)	41.84	984.5062	9	-1.0	493.2599	21.38	3.19E6	1	F1:4362	P2NC20191010_ncroft_C1R-B7-elution_pool1.raw	2	2	sp|Q8N392|RHG18_HUMAN	Oxidation (M)	M9:Oxidation (M):1000.00	PEAKS DB
VFPKEPVEL	41.81	1056.5854	9	2.4	529.3013	65.83	4.33E8	9	F9:21659	P2NC20191010_ncroft_C1R-B7-elution_pool9.raw	3	3	sp|P20036|DPA1_HUMAN			PEAKS DB
APFQGRVLI	41.80	999.5865	9	1.1	500.8011	64.62	1.1E7	2	F2:20525	P2NC20191010_ncroft_C1R-B7-elution_pool2.raw	2	2	sp|Q15393|SF3B3_HUMAN			PEAKS DB
VWDTKEVQM	41.78	1134.5380	9	0.9	568.2768	55.75	1.06E7	5	F5:17744	P2NC20191010_ncroft_C1R-B7-elution_pool5.raw	1	1	sp|Q9BZH6|WDR11_HUMAN			PEAKS DB
APSLTRPFL	41.76	1000.5706	9	2.5	501.2938	69.59	8.49E6	2	F2:22355	P2NC20191010_ncroft_C1R-B7-elution_pool2.raw	2	2	tr|D3YTJ2|D3YTJ2_HUMAN:sp|A8K8P3|SFI1_HUMAN			PEAKS DB
SPARAPM(+15.99)GL	41.74	914.4644	9	0.6	458.2397	28.99	4.26E7	4	F4:7469	P2NC20191010_ncroft_C1R-B7-elution_pool4.raw	2	2	sp|Q96Q27|ASB2_HUMAN	Oxidation (M)	M7:Oxidation (M):1000.00	PEAKS DB
HPRIITEGF	41.74	1068.5715	9	0.9	535.2935	43.60	1.3E7	7	F7:13070	P2NC20191010_ncroft_C1R-B7-elution_pool7.raw	1	1	sp|P40227|TCPZ_HUMAN			PEAKS DB
YPAVQKTTL	41.74	1019.5651	9	-0.4	510.7896	38.82	1.02E7	1	F1:11173	P2NC20191010_ncroft_C1R-B7-elution_pool1.raw	1	1	sp|Q14974|IMB1_HUMAN			PEAKS DB
LPAPKWTEL	41.73	1053.5858	9	1.1	527.8008	73.90	3.44E8	3	F3:24385	P2NC20191010_ncroft_C1R-B7-elution_pool3.raw	3	3	sp|P52333|JAK3_HUMAN			PEAKS DB
VPRPGKAAF	41.70	941.5446	9	0.7	471.7799	27.38	4.18E7	1	F1:6762	P2NC20191010_ncroft_C1R-B7-elution_pool1.raw	2	2	sp|O94953|KDM4B_HUMAN:tr|A0A0C4DFL8|A0A0C4DFL8_HUMAN:tr|F5GX28|F5GX28_HUMAN:tr|K7EQ54|K7EQ54_HUMAN			PEAKS DB
LANEVKVLL	41.69	997.6171	9	-1.9	499.8149	68.54	8.38E6	2	F2:21961	P2NC20191010_ncroft_C1R-B7-elution_pool2.raw	1	1	sp|P35579|MYH9_HUMAN			PEAKS DB
IPRPWSSGL	41.69	1011.5501	9	2.0	506.7833	63.78	5.28E7	9	F9:20806	P2NC20191010_ncroft_C1R-B7-elution_pool9.raw	1	1	tr|H3BMF3|H3BMF3_HUMAN			PEAKS DB
RPHKPGLYL	41.69	1079.6239	9	0.7	540.8196	29.91	1.95E7	7	F7:7841	P2NC20191010_ncroft_C1R-B7-elution_pool7.raw	2	2	sp|Q5SRI9|MANEA_HUMAN			PEAKS DB
HFDQMFQRF	41.69	1254.5604	9	-0.4	628.2872	64.53	4.54E6	3	F3:20911	P2NC20191010_ncroft_C1R-B7-elution_pool3.raw	2	2	sp|Q92562|FIG4_HUMAN			PEAKS DB
TM(+15.99)DLAGRKV	41.68	1005.5277	9	-1.2	503.7705	22.37	1.68E6	1	F1:4731	P2NC20191010_ncroft_C1R-B7-elution_pool1.raw	1	1	sp|Q9UGQ3|GTR6_HUMAN	Oxidation (M)	M2:Oxidation (M):1000.00	PEAKS DB
TFNTPAM(+15.99)YV	41.66	1058.4742	9	3.6	530.2463	74.56	8.84E6	9	F9:25046	P2NC20191010_ncroft_C1R-B7-elution_pool9.raw	2	2	sp|P60709|ACTB_HUMAN:sp|P63261|ACTG_HUMAN	Oxidation (M)	M7:Oxidation (M):1000.00	PEAKS DB
YPWTGHSTL	41.65	1060.4978	9	0.1	531.2562	58.85	1.31E7	8	F8:18814	P2NC20191010_ncroft_C1R-B7-elution_pool8.raw	1	1	tr|A0A0A0MSE1|A0A0A0MSE1_HUMAN:sp|Q15303|ERBB4_HUMAN			PEAKS DB
VPAKKITAA	41.64	897.5647	9	0.1	449.7897	19.91	1.08E8	4	F4:3910	P2NC20191010_ncroft_C1R-B7-elution_pool4.raw	4	4	sp|P50914|RL14_HUMAN			PEAKS DB
NVDDPTGNF	41.64	977.4090	9	0.8	489.7122	60.14	7.82E6	9	F9:19439	P2NC20191010_ncroft_C1R-B7-elution_pool9.raw	1	1	sp|Q12907|LMAN2_HUMAN			PEAKS DB
RPRDDLDRL	41.63	1154.6156	9	0.8	578.3156	27.71	1.81E7	3	F3:6866	P2NC20191010_ncroft_C1R-B7-elution_pool3.raw	4	4	sp|Q14142|TRI14_HUMAN			PEAKS DB
VPM(+15.99)FRNVSL	41.63	1077.5641	9	0.0	539.7893	61.63	2.06E8	3	F3:19997	P2NC20191010_ncroft_C1R-B7-elution_pool3.raw	8	8	sp|O14980|XPO1_HUMAN	Oxidation (M)	M3:Oxidation (M):1000.00	PEAKS DB
YYDDYRVQL	41.60	1233.5665	9	1.0	617.7911	70.63	3.48E7	8	F8:23379	P2NC20191010_ncroft_C1R-B7-elution_pool8.raw	2	2	tr|A0A0A0MTQ1|A0A0A0MTQ1_HUMAN:sp|Q96GE4|CEP95_HUMAN			PEAKS DB
SVKWPNSVM	41.60	1046.5219	9	0.4	524.2684	60.09	5.23E6	8	F8:19308	P2NC20191010_ncroft_C1R-B7-elution_pool8.raw	1	1	tr|A0A0A0MSU2|A0A0A0MSU2_HUMAN:sp|Q6PJG2|EMSA1_HUMAN:tr|A0A1C7CYX1|A0A1C7CYX1_HUMAN			PEAKS DB
HPKFVGKTL	41.60	1025.6022	9	2.6	513.8097	26.78	1.7E7	2	F2:6429	P2NC20191010_ncroft_C1R-B7-elution_pool2.raw	1	1	tr|F5H345|F5H345_HUMAN:tr|A0A3B3IRR1|A0A3B3IRR1_HUMAN:tr|A0A3F2YNY7|A0A3F2YNY7_HUMAN:sp|P08397|HEM3_HUMAN:tr|A0A3B3IU56|A0A3B3IU56_HUMAN:tr|F5GY90|F5GY90_HUMAN:tr|A0A1W2PNU5|A0A1W2PNU5_HUMAN:tr|F5H226|F5H226_HUMAN:tr|A0A3B3IU34|A0A3B3IU34_HUMAN:tr|F5H0P4|F5H0P4_HUMAN			PEAKS DB
VPDAKIRIF	41.59	1057.6284	9	2.6	529.8229	56.55	4.69E7	1	F1:17932	P2NC20191010_ncroft_C1R-B7-elution_pool1.raw	2	2	sp|P27635|RL10_HUMAN			PEAKS DB
SFDLAKVLL	41.58	1004.5906	9	2.6	503.3039	107.56	5.56E7	3	F3:36229	P2NC20191010_ncroft_C1R-B7-elution_pool3.raw	3	3	sp|Q29RF7|PDS5A_HUMAN			PEAKS DB
SPM(+15.99)SQRPVL	41.58	1029.5277	9	1.6	515.7720	29.57	8.92E6	3	F3:7589	P2NC20191010_ncroft_C1R-B7-elution_pool3.raw	1	1	sp|Q9NSV4|DIAP3_HUMAN	Oxidation (M)	M3:Oxidation (M):1000.00	PEAKS DB
NPDDVFREF	41.57	1137.5090	9	0.9	569.7623	82.39	4.72E7	3	F3:27600	P2NC20191010_ncroft_C1R-B7-elution_pool3.raw	3	3	sp|O75190|DNJB6_HUMAN:tr|A0A0J9YX62|A0A0J9YX62_HUMAN:tr|C9J2C4|C9J2C4_HUMAN			PEAKS DB
LPQYHPTQL	41.57	1095.5713	9	0.3	548.7931	50.33	3.7E6	4	F4:15472	P2NC20191010_ncroft_C1R-B7-elution_pool4.raw	1	1	sp|Q8TDJ6|DMXL2_HUMAN			PEAKS DB
FFEVFDNSM(+15.99)	41.55	1150.4641	9	0.1	576.2394	106.73	1.4E7	9	F9:36757	P2NC20191010_ncroft_C1R-B7-elution_pool9.raw	2	2	tr|F2Z2U4|F2Z2U4_HUMAN:sp|Q9Y4A5|TRRAP_HUMAN	Oxidation (M)	M9:Oxidation (M):1000.00	PEAKS DB
MFDIVGTHL	41.55	1031.5110	9	4.7	516.7652	89.18	1.16E7	7	F7:30274	P2NC20191010_ncroft_C1R-B7-elution_pool7.raw	2	2	tr|V9GY27|V9GY27_HUMAN:sp|O75618|DEDD_HUMAN:tr|B1AQP5|B1AQP5_HUMAN			PEAKS DB
APGIRSWSL	41.54	985.5345	9	1.3	493.7751	66.06	2.34E7	2	F2:21029	P2NC20191010_ncroft_C1R-B7-elution_pool2.raw	1	1	tr|J3KTI1|J3KTI1_HUMAN:tr|J3QRG5|J3QRG5_HUMAN:sp|Q9BQA9|CYBC1_HUMAN:tr|J3KSJ5|J3KSJ5_HUMAN:tr|J3QKZ6|J3QKZ6_HUMAN:tr|J3KSB6|J3KSB6_HUMAN:tr|J3KS78|J3KS78_HUMAN:tr|J3QS53|J3QS53_HUMAN:tr|J3QRZ2|J3QRZ2_HUMAN:tr|J3QLB7|J3QLB7_HUMAN:tr|J3QKS6|J3QKS6_HUMAN			PEAKS DB
IPAYKLETL	41.54	1046.6012	9	2.9	524.3094	66.14	1.3E8	9	F9:21719	P2NC20191010_ncroft_C1R-B7-elution_pool9.raw	2	2	sp|P04035|HMDH_HUMAN			PEAKS DB
RPKEKRVTL	41.53	1125.6982	9	-1.1	376.2396	20.25	5.63E6	8	F8:3946	P2NC20191010_ncroft_C1R-B7-elution_pool8.raw	4	4	sp|Q9BZI7|REN3B_HUMAN			PEAKS DB
YYDGKVMKL	41.52	1115.5685	9	2.4	558.7928	41.16	6.01E7	5	F5:12222	P2NC20191010_ncroft_C1R-B7-elution_pool5.raw	1	1	sp|P11387|TOP1_HUMAN			PEAKS DB
TPLYKKKEL	41.52	1118.6699	9	0.1	560.3423	23.37	2.01E6	8	F8:5200	P2NC20191010_ncroft_C1R-B7-elution_pool8.raw	1	1	sp|P35555|FBN1_HUMAN			PEAKS DB
HYDEQQNFF	41.52	1226.4993	9	1.8	614.2580	60.93	9.64E7	7	F7:19704	P2NC20191010_ncroft_C1R-B7-elution_pool7.raw	1	1	sp|Q9NWT6|HIF1N_HUMAN			PEAKS DB
SPASRSISL	41.51	916.4977	9	4.3	459.2581	35.44	4.25E8	3	F3:9988	P2NC20191010_ncroft_C1R-B7-elution_pool3.raw	7	7	sp|P32970|CD70_HUMAN			PEAKS DB
GPAVHLKAM(+15.99)	41.51	938.5007	9	1.0	470.2581	23.24	4.92E5	2	F2:5063	P2NC20191010_ncroft_C1R-B7-elution_pool2.raw	1	1	sp|Q9Y2X0|MED16_HUMAN	Oxidation (M)	M9:Oxidation (M):1000.00	PEAKS DB
LPSKPYSTL	41.50	1004.5542	9	0.6	503.2847	42.50	4.01E7	3	F3:12575	P2NC20191010_ncroft_C1R-B7-elution_pool3.raw	2	2	sp|Q08AE8|SPIR1_HUMAN			PEAKS DB
TWEAQPVKV	41.48	1056.5604	9	3.7	529.2894	49.63	1.15E7	4	F4:15262	P2NC20191010_ncroft_C1R-B7-elution_pool4.raw	2	2	tr|F5H4R1|F5H4R1_HUMAN:sp|Q9Y6R4|M3K4_HUMAN:tr|J3KNB8|J3KNB8_HUMAN:tr|F5H538|F5H538_HUMAN			PEAKS DB
SPM(+15.99)ALFLKM(+15.99)	41.48	1068.5348	9	2.3	535.2759	58.08	2.2E6	2	F2:17993	P2NC20191010_ncroft_C1R-B7-elution_pool2.raw	1	1	sp|P23458|JAK1_HUMAN	Oxidation (M)	M3:Oxidation (M):1000.00;M9:Oxidation (M):1000.00	PEAKS DB
FPQYPDKEL	41.47	1135.5549	9	0.3	568.7849	57.83	4.79E7	6	F6:18555	P2NC20191010_ncroft_C1R-B7-elution_pool6.raw	2	2	sp|A5YKK6|CNOT1_HUMAN			PEAKS DB
VPRIQPQSL	41.45	1036.6029	9	1.4	519.3094	47.12	1.08E8	3	F3:14335	P2NC20191010_ncroft_C1R-B7-elution_pool3.raw	2	2	sp|Q9NVR5|KTU_HUMAN			PEAKS DB
APKRPPSGF	41.43	955.5239	9	1.4	478.7699	23.84	6.03E7	8	F8:5329	P2NC20191010_ncroft_C1R-B7-elution_pool8.raw	3	3	tr|E9PES6|E9PES6_HUMAN:tr|E7ES08|E7ES08_HUMAN:tr|E7EQU1|E7EQU1_HUMAN:sp|O15347|HMGB3_HUMAN			PEAKS DB
KPAGPPGIL	41.42	848.5120	9	2.8	425.2645	42.64	1.23E8	5	F5:12717	P2NC20191010_ncroft_C1R-B7-elution_pool5.raw	2	2	sp|P35579|MYH9_HUMAN			PEAKS DB
QPQFQRQGL	41.42	1100.5726	9	0.6	551.2939	35.66	3.71E7	9	F9:10072	P2NC20191010_ncroft_C1R-B7-elution_pool9.raw	2	2	tr|Q7Z3Z5|Q7Z3Z5_HUMAN:sp|Q93074|MED12_HUMAN			PEAKS DB
GPRNAQRVL	41.41	1009.5781	9	1.2	505.7969	21.73	5.86E5	7	F7:4626	P2NC20191010_ncroft_C1R-B7-elution_pool7.raw	1	1	sp|Q8IWA4|MFN1_HUMAN			PEAKS DB
RPIRQILYL	41.41	1170.7236	9	0.7	391.2488	58.41	5.65E7	5	F5:18749	P2NC20191010_ncroft_C1R-B7-elution_pool5.raw	3	3	tr|A0A087WVB9|A0A087WVB9_HUMAN:tr|K7ERF1|K7ERF1_HUMAN:sp|Q9UBQ5|EIF3K_HUMAN			PEAKS DB
SPQAPTHFL	41.41	996.5029	9	3.5	499.2604	50.56	6.04E8	7	F7:15772	P2NC20191010_ncroft_C1R-B7-elution_pool7.raw	2	2	tr|D6REP8|D6REP8_HUMAN:tr|D6RE99|D6RE99_HUMAN:tr|D6RD60|D6RD60_HUMAN:sp|P49773|HINT1_HUMAN			PEAKS DB
YPKFKYAVL	41.41	1127.6378	9	0.2	564.8263	59.05	7.33E6	3	F3:18822	P2NC20191010_ncroft_C1R-B7-elution_pool3.raw	2	2	tr|H0YKT4|H0YKT4_HUMAN:tr|H0YNA5|H0YNA5_HUMAN:sp|P67812|SC11A_HUMAN			PEAKS DB
IFDVHVHEV	41.40	1093.5557	9	1.7	547.7860	50.56	1.42E7	7	F7:15763	P2NC20191010_ncroft_C1R-B7-elution_pool7.raw	1	1	sp|O15031|PLXB2_HUMAN			PEAKS DB
FPNAIEHTL	41.40	1040.5291	9	1.6	521.2726	60.61	8.96E7	8	F8:19441	P2NC20191010_ncroft_C1R-B7-elution_pool8.raw	2	2	sp|P22314|UBA1_HUMAN			PEAKS DB
NYDEM(+15.99)KDFL	41.37	1189.4961	9	3.1	595.7571	56.61	6.17E7	3	F3:17928	P2NC20191010_ncroft_C1R-B7-elution_pool3.raw	4	4	sp|P51826|AFF3_HUMAN	Oxidation (M)	M5:Oxidation (M):1000.00	PEAKS DB
NYDEM(+15.99)KDFI	41.37	1189.4961	9	3.1	595.7571	56.61	6.17E7	3	F3:17928	P2NC20191010_ncroft_C1R-B7-elution_pool3.raw	4	4	sp|Q9UHB7|AFF4_HUMAN	Oxidation (M)	M5:Oxidation (M):1000.00	PEAKS DB
LPEDFKAAL	41.36	1002.5386	9	1.9	502.2775	68.52	1.79E7	8	F8:22557	P2NC20191010_ncroft_C1R-B7-elution_pool8.raw	2	2	sp|Q5H9U9|DDX6L_HUMAN			PEAKS DB
LYDVVDVKY	41.35	1112.5753	9	2.4	557.2963	73.06	1.35E7	8	F8:24322	P2NC20191010_ncroft_C1R-B7-elution_pool8.raw	1	1	sp|Q9NXN4|GDAP2_HUMAN			PEAKS DB
YFDEKELEL	41.35	1184.5601	9	3.6	593.2894	79.79	6.68E7	2	F2:26199	P2NC20191010_ncroft_C1R-B7-elution_pool2.raw	1	1	sp|O00308|WWP2_HUMAN			PEAKS DB
SFEEKPVYI	41.35	1110.5597	9	1.5	556.2880	59.73	9.59E7	7	F7:19310	P2NC20191010_ncroft_C1R-B7-elution_pool7.raw	2	2	sp|Q8N3C0|ASCC3_HUMAN			PEAKS DB
SPMADRSMM	41.32	1024.4141	9	2.0	513.2153	35.78	5.31E6	9	F9:10097	P2NC20191010_ncroft_C1R-B7-elution_pool9.raw	1	1	sp|P18583|SON_HUMAN			PEAKS DB
TPASAGHVW	41.31	924.4454	9	1.2	463.2305	34.93	1.64E7	2	F2:9527	P2NC20191010_ncroft_C1R-B7-elution_pool2.raw	1	1	sp|P48436|SOX9_HUMAN			PEAKS DB
GPDHNRSFI	41.30	1041.4991	9	0.9	521.7573	28.10	7.35E6	3	F3:6992	P2NC20191010_ncroft_C1R-B7-elution_pool3.raw	2	2	sp|Q08211|DHX9_HUMAN			PEAKS DB
APSLKQFSL	41.30	989.5546	9	-2.3	495.7834	68.14	9.1E7	2	F2:21822	P2NC20191010_ncroft_C1R-B7-elution_pool2.raw	1	1	sp|Q9UGJ1|GCP4_HUMAN:tr|H3BPU4|H3BPU4_HUMAN			PEAKS DB
TPLARIVAF	41.30	986.5912	9	0.5	494.3032	79.48	1.3E7	7	F7:26712	P2NC20191010_ncroft_C1R-B7-elution_pool7.raw	1	1	sp|P24752|THIL_HUMAN			PEAKS DB
NPSYIRAIL	41.29	1045.5920	9	1.7	523.8042	69.03	2.17E7	3	F3:22662	P2NC20191010_ncroft_C1R-B7-elution_pool3.raw	1	1	sp|Q99614|TTC1_HUMAN:tr|H0YB37|H0YB37_HUMAN			PEAKS DB
IPDHFRPPL	41.28	1090.5923	9	-2.9	546.3018	53.13	5.14E7	8	F8:16617	P2NC20191010_ncroft_C1R-B7-elution_pool8.raw	3	3	tr|J3KNZ9|J3KNZ9_HUMAN			PEAKS DB
GPLYKNGSL	41.28	947.5076	9	0.2	474.7612	37.62	1.56E7	2	F2:10487	P2NC20191010_ncroft_C1R-B7-elution_pool2.raw	1	1	sp|P49792|RBP2_HUMAN:tr|A0A286YES2|A0A286YES2_HUMAN:tr|F8VYC4|F8VYC4_HUMAN:tr|A0A1W2PNU4|A0A1W2PNU4_HUMAN:sp|P0DJD1|RGPD2_HUMAN			PEAKS DB
APQRVRVTL	41.26	1038.6298	9	2.2	520.3233	30.74	8E8	3	F3:8089	P2NC20191010_ncroft_C1R-B7-elution_pool3.raw	2	2	sp|P26010|ITB7_HUMAN			PEAKS DB
YFDKMSNEM(+15.99)	41.25	1179.4576	9	2.9	590.7378	35.77	3.82E6	3	F3:10006	P2NC20191010_ncroft_C1R-B7-elution_pool3.raw	1	1	tr|E9PF32|E9PF32_HUMAN	Oxidation (M)	M9:Oxidation (M):93.66	PEAKS DB
GPSKTSRVL	41.25	943.5450	9	0.7	472.7801	20.65	3E7	7	F7:4154	P2NC20191010_ncroft_C1R-B7-elution_pool7.raw	2	2	sp|Q16548|B2LA1_HUMAN			PEAKS DB
LPAQPSHPH	41.17	982.4984	9	0.8	492.2569	20.11	5.01E5	3	F3:3936	P2NC20191010_ncroft_C1R-B7-elution_pool3.raw	1	1	sp|Q53GT1|KLH22_HUMAN:tr|C9JLE9|C9JLE9_HUMAN			PEAKS DB
SYDLAIKAI	41.15	992.5542	9	1.2	497.2850	72.25	1.67E7	9	F9:24001	P2NC20191010_ncroft_C1R-B7-elution_pool9.raw	2	2	sp|Q14318|FKBP8_HUMAN:tr|M0R2K9|M0R2K9_HUMAN			PEAKS DB
YPALHQKTL	41.15	1069.5920	9	6.8	535.8069	30.86	7.08E6	1	F1:8055	P2NC20191010_ncroft_C1R-B7-elution_pool1.raw	1	1	tr|H0YAU4|H0YAU4_HUMAN:tr|H0YBE8|H0YBE8_HUMAN:tr|H3BLZ3|H3BLZ3_HUMAN:sp|Q8IX03|KIBRA_HUMAN			PEAKS DB
VPAKRKLEM(+15.99)	41.15	1086.6219	9	1.4	544.3190	18.57	5.2E5	8	F8:3334	P2NC20191010_ncroft_C1R-B7-elution_pool8.raw	1	1	sp|Q9NY61|AATF_HUMAN	Oxidation (M)	M9:Oxidation (M):1000.00	PEAKS DB
YPWSQRVSF	41.13	1168.5665	9	2.6	585.2921	76.37	1.39E7	3	F3:25462	P2NC20191010_ncroft_C1R-B7-elution_pool3.raw	2	2	tr|E9PC47|E9PC47_HUMAN:sp|P53667|LIMK1_HUMAN			PEAKS DB
SPLRPQNYL	41.12	1086.5822	9	-0.7	544.2980	53.52	3.61E7	6	F6:16911	P2NC20191010_ncroft_C1R-B7-elution_pool6.raw	1	1	sp|P06748|NPM_HUMAN			PEAKS DB
GVRPPAPSL	41.12	892.5130	9	2.4	447.2648	41.85	8.54E8	2	F2:12145	P2NC20191010_ncroft_C1R-B7-elution_pool2.raw	2	2	sp|Q92673|SORL_HUMAN			PEAKS DB
FFNYKVVLL	41.12	1141.6536	9	1.8	571.8351	100.31	5.94E5	9	F9:34309	P2NC20191010_ncroft_C1R-B7-elution_pool9.raw	1	1	sp|Q8WU10|PYRD1_HUMAN			PEAKS DB
APAPIHNQF	41.11	993.5032	9	2.5	497.7601	35.69	2.91E8	1	F1:9910	P2NC20191010_ncroft_C1R-B7-elution_pool1.raw	3	3	sp|Q15011|HERP1_HUMAN			PEAKS DB
TPILKPVSL	41.10	966.6113	9	1.7	484.3138	64.97	1.83E7	9	F9:21282	P2NC20191010_ncroft_C1R-B7-elution_pool9.raw	1	1	tr|A0A3B3ITI3|A0A3B3ITI3_HUMAN:sp|Q92794|KAT6A_HUMAN:tr|A0A3F2YNX6|A0A3F2YNX6_HUMAN			PEAKS DB
SPKIASHQF	41.09	1013.5294	9	0.3	507.7722	26.31	5.57E7	9	F9:6316	P2NC20191010_ncroft_C1R-B7-elution_pool9.raw	1	1	sp|Q9Y6Q9|NCOA3_HUMAN			PEAKS DB
YPGQPHPAL	41.06	978.4923	9	2.8	490.2548	38.63	3.43E8	1	F1:11106	P2NC20191010_ncroft_C1R-B7-elution_pool1.raw	2	2	sp|Q14469|HES1_HUMAN			PEAKS DB
VPRPQPWAL	41.06	1062.5974	9	0.3	532.3062	64.68	3.42E7	1	F1:20841	P2NC20191010_ncroft_C1R-B7-elution_pool1.raw	2	2	tr|M0R0A9|M0R0A9_HUMAN:sp|P55899|FCGRN_HUMAN:tr|M0QYN9|M0QYN9_HUMAN			PEAKS DB
YPVEHPDKF	41.05	1130.5396	9	2.9	566.2787	33.23	9.85E5	1	F1:8952	P2NC20191010_ncroft_C1R-B7-elution_pool1.raw	2	2	sp|P55072|TERA_HUMAN			PEAKS DB
NPLHKQQSL	41.04	1063.5774	9	-0.3	532.7958	21.92	3.06E6	7	F7:4700	P2NC20191010_ncroft_C1R-B7-elution_pool7.raw	1	1	sp|Q9NU19|TB22B_HUMAN			PEAKS DB
YPFFRGVTI	41.03	1098.5862	9	4.1	550.3026	89.08	9.26E7	3	F3:29975	P2NC20191010_ncroft_C1R-B7-elution_pool3.raw	4	4	sp|O75794|CD123_HUMAN:tr|X6RKY7|X6RKY7_HUMAN:tr|X6RA30|X6RA30_HUMAN			PEAKS DB
FPKVSTKSL	41.03	1005.5858	9	2.6	503.8015	36.24	5.16E6	4	F4:10272	P2NC20191010_ncroft_C1R-B7-elution_pool4.raw	1	1	sp|Q96AQ1|CC74A_HUMAN:sp|Q96LY2|CC74B_HUMAN			PEAKS DB
SINAQRNAL	41.02	985.5305	9	2.6	493.7738	27.93	2.11E8	7	F7:7148	P2NC20191010_ncroft_C1R-B7-elution_pool7.raw	2	2	sp|Q14669|TRIPC_HUMAN			PEAKS DB
SWDGRYALV	41.01	1065.5243	9	1.7	533.7703	71.30	8E7	9	F9:23786	P2NC20191010_ncroft_C1R-B7-elution_pool9.raw	2	2	sp|Q01581|HMCS1_HUMAN			PEAKS DB
LPKQPPLML	41.01	1035.6150	9	-0.1	518.8147	70.62	2.75E7	3	F3:23242	P2NC20191010_ncroft_C1R-B7-elution_pool3.raw	3	3	tr|A0A0D9SEU5|A0A0D9SEU5_HUMAN:sp|Q6VN20|RBP10_HUMAN:tr|R4GMX8|R4GMX8_HUMAN			PEAKS DB
APGLIKTSF	41.00	932.5331	9	-0.4	467.2736	59.11	2.4E7	8	F8:18931	P2NC20191010_ncroft_C1R-B7-elution_pool8.raw	2	2	sp|Q9BTZ2|DHRS4_HUMAN:sp|P0CG22|DR4L1_HUMAN			PEAKS DB
SPEPYHPTL	40.99	1039.4974	9	0.3	520.7562	43.94	1.57E7	3	F3:13082	P2NC20191010_ncroft_C1R-B7-elution_pool3.raw	1	1	sp|Q6ZUX7|LHPL2_HUMAN			PEAKS DB
YPAAKRVKL	40.98	1044.6443	9	2.5	523.3307	25.97	1.71E8	1	F1:6151	P2NC20191010_ncroft_C1R-B7-elution_pool1.raw	4	4	tr|A0A494C098|A0A494C098_HUMAN:tr|H0YBT0|H0YBT0_HUMAN:tr|A0A087WVR4|A0A087WVR4_HUMAN:tr|A0A087WUS5|A0A087WUS5_HUMAN:tr|A0A494C1T8|A0A494C1T8_HUMAN:sp|P01106|MYC_HUMAN			PEAKS DB
SPSM(+15.99)HHPKL	40.98	1048.5123	9	-1.5	525.2626	19.23	1.63E6	8	F8:3567	P2NC20191010_ncroft_C1R-B7-elution_pool8.raw	1	1	tr|Q5TDE4|Q5TDE4_HUMAN	Oxidation (M)	M4:Oxidation (M):1000.00	PEAKS DB
GPPPPGPIL	40.95	843.4854	9	1.6	422.7507	71.55	2.04E8	8	F8:23608	P2NC20191010_ncroft_C1R-B7-elution_pool8.raw	6	6	sp|Q71SY5|MED25_HUMAN:tr|M0QZQ2|M0QZQ2_HUMAN			PEAKS DB
RPYYPRKAL	40.95	1162.6610	9	2.3	388.5618	25.40	7.2E7	9	F9:5987	P2NC20191010_ncroft_C1R-B7-elution_pool9.raw	5	5	tr|A0A087WZI3|A0A087WZI3_HUMAN:sp|Q6NTF7|ABC3H_HUMAN			PEAKS DB
AVRLIM(+15.99)DSL	40.94	1032.5637	9	1.5	517.2899	59.81	8.02E6	6	F6:19404	P2NC20191010_ncroft_C1R-B7-elution_pool6.raw	2	2	sp|O95140|MFN2_HUMAN	Oxidation (M)	M6:Oxidation (M):1000.00	PEAKS DB
GPMNLRAAF	40.94	975.4960	9	1.4	488.7559	64.59	3.64E7	1	F1:20794	P2NC20191010_ncroft_C1R-B7-elution_pool1.raw	2	2	sp|Q53S58|TM177_HUMAN			PEAKS DB
YFDPKQTDV	40.92	1111.5186	9	3.2	556.7683	45.14	7.19E6	1	F1:13514	P2NC20191010_ncroft_C1R-B7-elution_pool1.raw	1	1	sp|Q14204|DYHC1_HUMAN			PEAKS DB
WAM(+15.99)DLRPEL	40.92	1145.5540	9	3.4	573.7862	71.99	3.32E6	8	F8:23906	P2NC20191010_ncroft_C1R-B7-elution_pool8.raw	2	2	sp|Q92508|PIEZ1_HUMAN	Oxidation (M)	M3:Oxidation (M):1000.00	PEAKS DB
KFDDIRIYF	40.91	1215.6288	9	1.6	608.8226	84.26	3.63E7	1	F1:28308	P2NC20191010_ncroft_C1R-B7-elution_pool1.raw	2	2	sp|Q9P2E3|ZNFX1_HUMAN			PEAKS DB
SPAHPKQTL	40.90	977.5294	9	0.3	489.7721	19.45	2.48E7	5	F5:3752	P2NC20191010_ncroft_C1R-B7-elution_pool5.raw	2	2	sp|Q9UIF8|BAZ2B_HUMAN			PEAKS DB
APNFKATAV	40.90	917.4970	9	1.2	459.7563	36.18	2.83E6	1	F1:10065	P2NC20191010_ncroft_C1R-B7-elution_pool1.raw	1	1	sp|Q06830|PRDX1_HUMAN			PEAKS DB
TYDYGGFTM(+15.99)	40.89	1069.4062	9	1.0	535.7109	72.19	4.96E7	9	F9:24016	P2NC20191010_ncroft_C1R-B7-elution_pool9.raw	2	2	sp|P61978|HNRPK_HUMAN	Oxidation (M)	M9:Oxidation (M):1000.00	PEAKS DB
SPEERVRAL	40.89	1055.5723	9	2.9	528.7949	28.54	1.39E7	9	F9:7264	P2NC20191010_ncroft_C1R-B7-elution_pool9.raw	1	1	sp|Q96FJ0|STALP_HUMAN			PEAKS DB
FPRLPPASV	40.88	982.5599	9	1.7	492.2881	64.69	4.64E7	7	F7:21122	P2NC20191010_ncroft_C1R-B7-elution_pool7.raw	5	5	sp|Q6ZRI6|CO039_HUMAN			PEAKS DB
LFDDIDHNM	40.84	1118.4702	9	2.5	560.2438	72.77	3.26E7	7	F7:24198	P2NC20191010_ncroft_C1R-B7-elution_pool7.raw	1	1	sp|O60502|OGA_HUMAN			PEAKS DB
TPKM(+15.99)PGQSV	40.84	959.4746	9	0.8	480.7450	20.87	7.36E6	7	F7:4282	P2NC20191010_ncroft_C1R-B7-elution_pool7.raw	1	1	sp|Q8WYP5|ELYS_HUMAN	Oxidation (M)	M4:Oxidation (M):1000.00	PEAKS DB
LPAFKRKTL	40.80	1072.6757	9	1.1	537.3457	29.38	2.53E7	4	F4:7617	P2NC20191010_ncroft_C1R-B7-elution_pool4.raw	2	2	tr|Q5JS72|Q5JS72_HUMAN:tr|Q5JS79|Q5JS79_HUMAN:sp|Q00013|EM55_HUMAN:tr|A0A2U3TZN6|A0A2U3TZN6_HUMAN:tr|A0A2U3TZM4|A0A2U3TZM4_HUMAN:tr|A0A2R8Y6F8|A0A2R8Y6F8_HUMAN:tr|A0A2R8YFN5|A0A2R8YFN5_HUMAN:tr|A0A2U3TZM1|A0A2U3TZM1_HUMAN:tr|A0A2R8YE77|A0A2R8YE77_HUMAN:sp|O14936|CSKP_HUMAN:tr|A0A2R8YEK3|A0A2R8YEK3_HUMAN:tr|C9J9J4|C9J9J4_HUMAN:tr|A8MTH1|A8MTH1_HUMAN:tr|A0A2R8Y3B3|A0A2R8Y3B3_HUMAN			PEAKS DB
APFLSRTLL	40.79	1016.6018	9	1.4	509.3089	78.10	1.95E7	7	F7:26230	P2NC20191010_ncroft_C1R-B7-elution_pool7.raw	1	1	tr|E9PEM5|E9PEM5_HUMAN:tr|A0A494C1L5|A0A494C1L5_HUMAN:sp|P50851|LRBA_HUMAN:tr|Q5T321|Q5T321_HUMAN:tr|A0A0D9SF28|A0A0D9SF28_HUMAN:sp|Q8NFP9|NBEA_HUMAN:tr|F5GXV7|F5GXV7_HUMAN			PEAKS DB
VM(+15.99)APRTLIL	40.78	1028.6052	9	2.5	515.3112	63.53	1.32E9	4	F4:20902	P2NC20191010_ncroft_C1R-B7-elution_pool4.raw	7	7	sp|P30504|1C04_HUMAN:sp|P30505|1C08_HUMAN:tr|A0A1W2PR11|A0A1W2PR11_HUMAN:tr|A0A1W2PRZ0|A0A1W2PRZ0_HUMAN:tr|A0A140T9W2|A0A140T9W2_HUMAN:sp|P04222|1C03_HUMAN:tr|A0A140T9U0|A0A140T9U0_HUMAN:tr|A0A140T9M0|A0A140T9M0_HUMAN	Oxidation (M)	M2:Oxidation (M):1000.00	PEAKS DB
VM(+15.99)APRTLLL	40.78	1028.6052	9	2.5	515.3112	63.53	1.32E9	4	F4:20902	P2NC20191010_ncroft_C1R-B7-elution_pool4.raw	7	7	sp|P13746|1A11_HUMAN:sp|P30455|1A36_HUMAN:sp|P30443|1A01_HUMAN:tr|A0A0G2JIF2|A0A0G2JIF2_HUMAN:tr|A0A0G2JL56|A0A0G2JL56_HUMAN:tr|A0A140T975|A0A140T975_HUMAN:tr|Q9GJ45|Q9GJ45_HUMAN:tr|A0A1W2PS39|A0A1W2PS39_HUMAN:sp|P30459|1A74_HUMAN:sp|P10314|1A32_HUMAN	Oxidation (M)	M2:Oxidation (M):1000.00	PEAKS DB
GPHEAFSKL	40.78	984.5028	9	1.3	493.2593	30.04	9.38E6	3	F3:7779	P2NC20191010_ncroft_C1R-B7-elution_pool3.raw	1	1	sp|Q9NX65|ZSC32_HUMAN:sp|Q63HK3|ZKSC2_HUMAN			PEAKS DB
SPALAAM(+15.99)EL	40.78	917.4528	9	1.5	459.7344	63.99	8.81E6	2	F2:20264	P2NC20191010_ncroft_C1R-B7-elution_pool2.raw	1	1	sp|O75643|U520_HUMAN	Oxidation (M)	M7:Oxidation (M):1000.00	PEAKS DB
RPQPVKSEL	40.78	1052.5978	9	3.9	527.3082	24.49	0	7	F7:5711	P2NC20191010_ncroft_C1R-B7-elution_pool7.raw	0	0	tr|H0YKE4|H0YKE4_HUMAN:sp|Q8WYK2|JDP2_HUMAN			PEAKS DB
GPNVTKITL	40.77	941.5546	9	0.4	471.7847	51.17	3.5E7	6	F6:15997	P2NC20191010_ncroft_C1R-B7-elution_pool6.raw	1	1	sp|Q8WU90|ZC3HF_HUMAN			PEAKS DB
NPQERTLTL	40.76	1070.5720	9	4.2	536.2955	42.64	2.4E8	4	F4:12638	P2NC20191010_ncroft_C1R-B7-elution_pool4.raw	2	2	sp|P08238|HS90B_HUMAN			PEAKS DB
FPM(+15.99)LPKQPM(+15.99)	40.73	1119.5457	9	-0.7	560.7797	54.99	1.65E7	9	F9:17229	P2NC20191010_ncroft_C1R-B7-elution_pool9.raw	2	2	sp|Q9Y6Q9|NCOA3_HUMAN	Oxidation (M)	M3:Oxidation (M):1000.00;M9:Oxidation (M):1000.00	PEAKS DB
APAKKKMKL	40.72	1013.6419	9	-0.1	507.8282	18.81	1.16E5	7	F7:3425	P2NC20191010_ncroft_C1R-B7-elution_pool7.raw	1	1	tr|M0R271|M0R271_HUMAN:sp|O75182|SIN3B_HUMAN			PEAKS DB
APRQPGLM(+15.99)A	40.72	955.4909	9	4.0	478.7546	30.13	3.76E9	9	F9:7841	P2NC20191010_ncroft_C1R-B7-elution_pool9.raw	17	17	sp|Q5T1J5|CHCH9_HUMAN:sp|Q9Y6H1|CHCH2_HUMAN	Oxidation (M)	M8:Oxidation (M):1000.00	PEAKS DB
TFDDVAVHF	40.72	1049.4818	9	1.6	525.7490	80.35	1.81E7	2	F2:26324	P2NC20191010_ncroft_C1R-B7-elution_pool2.raw	1	1	sp|Q9ULD5|ZN777_HUMAN			PEAKS DB
KPVKPHSSF	40.72	1025.5658	9	-3.6	513.7883	19.04	1.24E8	6	F6:3464	P2NC20191010_ncroft_C1R-B7-elution_pool6.raw	3	3	tr|E7EPN9|E7EPN9_HUMAN:sp|Q9Y520|PRC2C_HUMAN			PEAKS DB
APAPAAHVA	40.71	803.4290	9	-0.3	402.7216	21.99	8.16E7	3	F3:4683	P2NC20191010_ncroft_C1R-B7-elution_pool3.raw	2	2	sp|P16989|YBOX3_HUMAN			PEAKS DB
VPHKIITHL	40.69	1056.6444	9	0.2	529.3296	30.10	1.88E7	4	F4:7880	P2NC20191010_ncroft_C1R-B7-elution_pool4.raw	1	1	tr|A0A0C4DFQ1|A0A0C4DFQ1_HUMAN:sp|Q13505|MTX1_HUMAN			PEAKS DB
SPMSQRPVL	40.68	1013.5328	9	2.8	507.7751	39.77	4.01E6	3	F3:11475	P2NC20191010_ncroft_C1R-B7-elution_pool3.raw	1	1	sp|Q9NSV4|DIAP3_HUMAN			PEAKS DB
KFDDSLVHI	40.67	1072.5553	9	0.5	537.2852	60.15	3.9E6	1	F1:19174	P2NC20191010_ncroft_C1R-B7-elution_pool1.raw	1	1	sp|Q5THJ4|VP13D_HUMAN			PEAKS DB
APSKPFPQF	40.67	1017.5283	9	-0.6	509.7711	57.29	1.59E7	8	F8:18205	P2NC20191010_ncroft_C1R-B7-elution_pool8.raw	1	1	tr|A0A2R8Y6Z0|A0A2R8Y6Z0_HUMAN:sp|O15034|RIMB2_HUMAN			PEAKS DB
RPAEWPGYL	40.67	1087.5450	9	2.9	544.7814	69.39	1.46E7	2	F2:22245	P2NC20191010_ncroft_C1R-B7-elution_pool2.raw	3	3	tr|J3QQZ9|J3QQZ9_HUMAN:sp|Q9NVS9|PNPO_HUMAN			PEAKS DB
YYDKHFTEF	40.66	1248.5450	9	4.5	625.2826	48.72	9.65E6	7	F7:15037	P2NC20191010_ncroft_C1R-B7-elution_pool7.raw	2	2	sp|P38606|VATA_HUMAN			PEAKS DB
FPNIPGKSL	40.65	971.5439	9	3.1	486.7807	60.54	1.92E9	7	F7:19527	P2NC20191010_ncroft_C1R-B7-elution_pool7.raw	4	4	sp|O15121|DEGS1_HUMAN:tr|E7EMA0|E7EMA0_HUMAN			PEAKS DB
APFSKVLTF	40.65	1008.5644	9	1.7	505.2903	81.59	3.32E7	8	F8:27499	P2NC20191010_ncroft_C1R-B7-elution_pool8.raw	3	3	tr|A0A087WTS8|A0A087WTS8_HUMAN:tr|A0A087WYC1|A0A087WYC1_HUMAN:sp|P34932|HSP74_HUMAN:tr|A0A0A0MSM0|A0A0A0MSM0_HUMAN:sp|Q92598|HS105_HUMAN			PEAKS DB
APFSKVITF	40.65	1008.5644	9	1.7	505.2903	81.59	3.32E7	8	F8:27499	P2NC20191010_ncroft_C1R-B7-elution_pool8.raw	3	3	tr|D6RJ96|D6RJ96_HUMAN:tr|E9PDE8|E9PDE8_HUMAN:sp|O95757|HS74L_HUMAN			PEAKS DB
AIRNAMGSL	40.65	931.4909	9	4.1	466.7546	40.40	1.75E7	4	F4:11839	P2NC20191010_ncroft_C1R-B7-elution_pool4.raw	2	2	sp|P55036|PSMD4_HUMAN:tr|Q5VWC4|Q5VWC4_HUMAN			PEAKS DB
YFDPANGKF	40.65	1057.4868	9	2.4	529.7520	63.38	9.76E9	7	F7:20805	P2NC20191010_ncroft_C1R-B7-elution_pool7.raw	11	11	sp|P13639|EF2_HUMAN			PEAKS DB
TPAPPTHAL	40.64	903.4814	9	2.1	452.7489	33.99	2.66E8	8	F8:9335	P2NC20191010_ncroft_C1R-B7-elution_pool8.raw	3	3	sp|Q5SXM2|SNPC4_HUMAN			PEAKS DB
NVRPVPLEL	40.59	1035.6077	9	2.0	518.8121	65.86	2.6E8	1	F1:21282	P2NC20191010_ncroft_C1R-B7-elution_pool1.raw	2	2	sp|O75643|U520_HUMAN			PEAKS DB
VFDAFLNM(+15.99)M	40.58	1102.4828	9	1.9	552.2497	116.20	2.16E6	4	F4:38501	P2NC20191010_ncroft_C1R-B7-elution_pool4.raw	1	1	sp|P42356|PI4KA_HUMAN	Oxidation (M)	M8:Oxidation (M):0.00	PEAKS DB
LPASVHPQL	40.58	960.5392	9	0.7	481.2772	46.51	1.77E8	4	F4:14105	P2NC20191010_ncroft_C1R-B7-elution_pool4.raw	1	1	sp|Q9H0K1|SIK2_HUMAN			PEAKS DB
FFDEKLNSL	40.58	1111.5549	9	1.0	556.7853	75.78	7.83E7	1	F1:25130	P2NC20191010_ncroft_C1R-B7-elution_pool1.raw	1	1	sp|P30153|2AAA_HUMAN:sp|P30154|2AAB_HUMAN			PEAKS DB
HAKKPGLAA	40.57	891.5290	9	-2.2	446.7708	18.67	1.89E6	4	F4:3438	P2NC20191010_ncroft_C1R-B7-elution_pool4.raw	2	2	sp|Q9Y4K4|M4K5_HUMAN			PEAKS DB
YPVEIHEYL	40.56	1161.5706	9	2.0	581.7937	75.12	3.28E7	1	F1:24862	P2NC20191010_ncroft_C1R-B7-elution_pool1.raw	1	1	sp|Q13901|C1D_HUMAN:tr|J3KPZ4|J3KPZ4_HUMAN			PEAKS DB
YPTVASVPH	40.55	969.4919	9	4.3	485.7553	46.12	9.15E5	1	F1:13945	P2NC20191010_ncroft_C1R-B7-elution_pool1.raw	1	1	tr|F8VW21|F8VW21_HUMAN:tr|F8VU65|F8VU65_HUMAN:tr|F8VWS0|F8VWS0_HUMAN:sp|Q8NHW5|RLA0L_HUMAN:sp|P05388|RLA0_HUMAN			PEAKS DB
IPFSNPRVL	40.54	1041.5970	9	2.3	521.8070	64.89	1.85E9	9	F9:21485	P2NC20191010_ncroft_C1R-B7-elution_pool9.raw	7	7	tr|A0A0G2JPB6|A0A0G2JPB6_HUMAN:tr|A0A0G2JP37|A0A0G2JP37_HUMAN:tr|A0A0G2JNC8|A0A0G2JNC8_HUMAN:tr|A0A0G2JLQ8|A0A0G2JLQ8_HUMAN:tr|A0A0G2JMG8|A0A0G2JMG8_HUMAN:tr|A0A0G2JLX3|A0A0G2JLX3_HUMAN:tr|J3KN39|J3KN39_HUMAN:sp|Q9NX02|NALP2_HUMAN:tr|A0A0G2JPQ2|A0A0G2JPQ2_HUMAN			PEAKS DB
NYDEMKDFL	40.54	1173.5012	9	1.2	587.7586	82.42	2.66E7	3	F3:27619	P2NC20191010_ncroft_C1R-B7-elution_pool3.raw	2	2	sp|P51826|AFF3_HUMAN			PEAKS DB
NYDEMKDFI	40.54	1173.5012	9	1.2	587.7586	82.42	2.66E7	3	F3:27619	P2NC20191010_ncroft_C1R-B7-elution_pool3.raw	2	2	sp|Q9UHB7|AFF4_HUMAN			PEAKS DB
KYDLAIKDL	40.54	1077.6069	9	0.8	539.8112	56.20	1.84E7	9	F9:17895	P2NC20191010_ncroft_C1R-B7-elution_pool9.raw	1	1	sp|P19878|NCF2_HUMAN			PEAKS DB
LTRPGSSSL	40.54	916.4978	9	1.0	459.2567	29.62	1.18E8	7	F7:7714	P2NC20191010_ncroft_C1R-B7-elution_pool7.raw	2	2	tr|A0A087WZ32|A0A087WZ32_HUMAN:tr|A8K727|A8K727_HUMAN:sp|Q9HB19|PKHA2_HUMAN			PEAKS DB
APSRPPPGL	40.54	890.4974	9	1.4	446.2566	30.93	1.64E7	8	F8:8096	P2NC20191010_ncroft_C1R-B7-elution_pool8.raw	1	1	sp|Q8NDV7|TNR6A_HUMAN			PEAKS DB
NPAGFRELL	40.54	1015.5450	9	1.8	508.7807	66.58	2.05E6	2	F2:21235	P2NC20191010_ncroft_C1R-B7-elution_pool2.raw	2	2	tr|C9JAU6|C9JAU6_HUMAN			PEAKS DB
IPAKPPVSF	40.52	954.5538	9	1.3	478.2848	57.55	3.21E8	6	F6:18531	P2NC20191010_ncroft_C1R-B7-elution_pool6.raw	3	3	sp|Q6PKC3|TXD11_HUMAN			PEAKS DB
APAGRKVGL	40.51	867.5290	9	-1.9	434.7709	21.47	1.17E9	8	F8:5029	P2NC20191010_ncroft_C1R-B7-elution_pool8.raw	4	4	tr|E9PKU4|E9PKU4_HUMAN:sp|P62917|RL8_HUMAN:tr|E9PP36|E9PP36_HUMAN			PEAKS DB
NPRIPYTEL	40.51	1101.5818	9	3.1	551.7999	63.29	5.69E8	8	F8:20536	P2NC20191010_ncroft_C1R-B7-elution_pool8.raw	3	3	sp|Q92830|KAT2A_HUMAN			PEAKS DB
FPKIPPHSL	40.50	1034.5913	9	0.0	518.3029	47.71	6.45E7	6	F6:14696	P2NC20191010_ncroft_C1R-B7-elution_pool6.raw	4	4	sp|P42356|PI4KA_HUMAN			PEAKS DB
TPM(+15.99)FREYSL	40.50	1158.5380	9	0.0	580.2762	59.89	3.62E7	1	F1:19250	P2NC20191010_ncroft_C1R-B7-elution_pool1.raw	2	2	sp|P34897|GLYM_HUMAN	Oxidation (M)	M3:Oxidation (M):1000.00	PEAKS DB
TPADIRSFL	40.49	1018.5447	9	4.5	510.2819	81.41	6.29E6	3	F3:27287	P2NC20191010_ncroft_C1R-B7-elution_pool3.raw	1	1	sp|Q9NZJ4|SACS_HUMAN			PEAKS DB
NAAERRGPL	40.49	982.5308	9	1.3	492.2733	20.96	1.39E9	7	F7:4277	P2NC20191010_ncroft_C1R-B7-elution_pool7.raw	7	7	sp|P01903|DRA_HUMAN:tr|A0A0G2JMH6|A0A0G2JMH6_HUMAN			PEAKS DB
LPRIPPEAL	40.48	1004.6018	9	1.1	503.3087	68.48	1.15E7	8	F8:22375	P2NC20191010_ncroft_C1R-B7-elution_pool8.raw	3	3	sp|O75808|CAN15_HUMAN:tr|A0A1B0GVE3|A0A1B0GVE3_HUMAN			PEAKS DB
TYDLMSSAY	40.46	1049.4375	9	2.0	525.7271	84.78	7.71E6	7	F7:28754	P2NC20191010_ncroft_C1R-B7-elution_pool7.raw	1	1	sp|Q99541|PLIN2_HUMAN			PEAKS DB
LPKISPSSL	40.46	940.5593	9	1.0	471.2874	59.68	5.09E7	7	F7:19324	P2NC20191010_ncroft_C1R-B7-elution_pool7.raw	2	2	sp|Q9Y4E8|UBP15_HUMAN			PEAKS DB
GPLFRNSQL	40.45	1030.5559	9	0.8	516.2856	52.03	1.96E8	7	F7:16556	P2NC20191010_ncroft_C1R-B7-elution_pool7.raw	2	2	tr|M0QYH7|M0QYH7_HUMAN:tr|M0QYQ4|M0QYQ4_HUMAN:tr|A0A0C4DGR2|A0A0C4DGR2_HUMAN:tr|M0QY25|M0QY25_HUMAN:sp|Q86YD1|PTOV1_HUMAN			PEAKS DB
RPAPPREEI	40.45	1063.5774	9	0.6	532.7963	25.34	3.67E7	8	F8:5951	P2NC20191010_ncroft_C1R-B7-elution_pool8.raw	2	2	sp|Q9BX40|LS14B_HUMAN			PEAKS DB
SPRPGGPYL	40.44	942.4922	9	2.0	472.2543	38.41	4.78E7	3	F3:10996	P2NC20191010_ncroft_C1R-B7-elution_pool3.raw	1	1	sp|Q92585|MAML1_HUMAN			PEAKS DB
FYDTKVTVM(+15.99)	40.43	1118.5317	9	3.5	560.2751	46.56	5.33E6	6	F6:14302	P2NC20191010_ncroft_C1R-B7-elution_pool6.raw	1	1	sp|Q9Y4D8|HECD4_HUMAN:tr|F8VWT9|F8VWT9_HUMAN:tr|J3KPF0|J3KPF0_HUMAN	Oxidation (M)	M9:Oxidation (M):1000.00	PEAKS DB
KPYFPPRIL	40.42	1129.6648	9	2.1	377.5630	57.45	2.15E8	3	F3:18440	P2NC20191010_ncroft_C1R-B7-elution_pool3.raw	39	38	sp|Q92508|PIEZ1_HUMAN			PEAKS DB
APYPVIKEL	40.42	1028.5906	9	1.0	515.3031	65.60	7.81E7	9	F9:21495	P2NC20191010_ncroft_C1R-B7-elution_pool9.raw	2	2	tr|E7EN73|E7EN73_HUMAN:sp|Q8IZA0|K319L_HUMAN			PEAKS DB
SPSGLHSKL	40.41	924.5029	9	1.8	463.2595	23.27	6.97E7	8	F8:5136	P2NC20191010_ncroft_C1R-B7-elution_pool8.raw	1	1	tr|A0A0C4DH01|A0A0C4DH01_HUMAN:sp|Q9NVU0|RPC5_HUMAN			PEAKS DB
APALPAWPH	40.40	958.5024	9	2.1	480.2595	71.31	1.42E7	9	F9:23700	P2NC20191010_ncroft_C1R-B7-elution_pool9.raw	3	3	sp|Q96P11|NSUN5_HUMAN			PEAKS DB
YFDSGDYNM(+15.99)	40.39	1126.3914	9	0.7	564.2034	57.87	6.92E7	4	F4:18434	P2NC20191010_ncroft_C1R-B7-elution_pool4.raw	1	1	tr|H3BQ52|H3BQ52_HUMAN:sp|P56211|ARP19_HUMAN:tr|H3BMD8|H3BMD8_HUMAN	Oxidation (M)	M9:Oxidation (M):1000.00	PEAKS DB
RPHYSLRTL	40.35	1141.6356	9	0.5	381.5527	31.00	2.65E6	5	F5:8292	P2NC20191010_ncroft_C1R-B7-elution_pool5.raw	1	1	sp|Q9NU22|MDN1_HUMAN			PEAKS DB
YFDEPVELR	40.33	1166.5608	9	1.5	584.2886	66.13	2.67E7	7	F7:21755	P2NC20191010_ncroft_C1R-B7-elution_pool7.raw	3	3	sp|Q9NP61|ARFG3_HUMAN			PEAKS DB
RPFERTITM	40.32	1149.5964	9	0.8	575.8060	38.39	4.06E7	5	F5:11178	P2NC20191010_ncroft_C1R-B7-elution_pool5.raw	2	2	tr|G5EA09|G5EA09_HUMAN:tr|B4DHN5|B4DHN5_HUMAN:tr|E9PBU7|E9PBU7_HUMAN:sp|O00560|SDCB1_HUMAN			PEAKS DB
FPSNFIKEL	40.32	1093.5808	9	0.3	547.7979	83.96	2.68E7	8	F8:28414	P2NC20191010_ncroft_C1R-B7-elution_pool8.raw	3	3	tr|Q5JPT2|Q5JPT2_HUMAN:sp|Q96B97|SH3K1_HUMAN			PEAKS DB
TYDPETQEF	40.32	1128.4611	9	1.6	565.2387	65.61	9.82E7	2	F2:20938	P2NC20191010_ncroft_C1R-B7-elution_pool2.raw	1	1	sp|Q15067|ACOX1_HUMAN			PEAKS DB
APAERQIDL	40.31	1011.5349	9	-0.2	506.7746	38.99	1.08E8	2	F2:11004	P2NC20191010_ncroft_C1R-B7-elution_pool2.raw	2	2	sp|Q29RF7|PDS5A_HUMAN			PEAKS DB
RIRAPIMRM(+15.99)	40.30	1158.6478	9	2.3	387.2241	27.64	1.99E7	7	F7:6980	P2NC20191010_ncroft_C1R-B7-elution_pool7.raw	1	1	sp|Q8TEM1|PO210_HUMAN	Oxidation (M)	M9:Oxidation (M):30.83	PEAKS DB
SPSGHTKLL	40.29	938.5185	9	-0.6	470.2662	24.26	3.31E6	1	F1:5485	P2NC20191010_ncroft_C1R-B7-elution_pool1.raw	1	1	sp|P32322|P5CR1_HUMAN			PEAKS DB
NFDKIRVWL	40.29	1189.6608	9	4.1	595.8401	79.64	1.82E6	3	F3:26653	P2NC20191010_ncroft_C1R-B7-elution_pool3.raw	2	2	sp|Q9NZ08|ERAP1_HUMAN			PEAKS DB
KVRKPGIAM(+15.99)	40.28	1014.6008	9	-0.6	508.3073	18.97	5.87E7	9	F9:3509	P2NC20191010_ncroft_C1R-B7-elution_pool9.raw	2	2	sp|Q96LZ7|RMD2_HUMAN:tr|F8WFC3|F8WFC3_HUMAN:tr|C9JUD5|C9JUD5_HUMAN	Oxidation (M)	M9:Oxidation (M):1000.00	PEAKS DB
PNQKRLTLL	40.28	1081.6608	9	2.5	541.8390	40.35	1.72E7	9	F9:11737	P2NC20191010_ncroft_C1R-B7-elution_pool9.raw	2	2	sp|O60488|ACSL4_HUMAN			PEAKS DB
M(+15.99)TDPIRILV	40.27	1072.5951	9	0.7	537.3052	77.21	1.91E7	1	F1:25663	P2NC20191010_ncroft_C1R-B7-elution_pool1.raw	1	1	tr|I3L3H2|I3L3H2_HUMAN:sp|P38919|IF4A3_HUMAN	Oxidation (M)	M1:Oxidation (M):1000.00	PEAKS DB
VFDEWVSKL	40.26	1121.5757	9	3.1	561.7969	93.60	5.39E6	8	F8:31864	P2NC20191010_ncroft_C1R-B7-elution_pool8.raw	1	1	sp|Q9H4L5|OSBL3_HUMAN			PEAKS DB
APGQRVGML	40.20	927.4960	9	2.7	464.7565	37.28	0	3	F3:10583	P2NC20191010_ncroft_C1R-B7-elution_pool3.raw	0	0	sp|P36956|SRBP1_HUMAN			PEAKS DB
APRKPDWDL	40.20	1096.5665	9	3.1	549.2922	39.00	3.76E8	7	F7:11399	P2NC20191010_ncroft_C1R-B7-elution_pool7.raw	3	3	sp|Q8WUD4|CCD12_HUMAN:tr|J3KR35|J3KR35_HUMAN			PEAKS DB
RPHVVGAKW	40.20	1048.5930	9	1.3	525.3044	27.29	8.84E5	3	F3:6706	P2NC20191010_ncroft_C1R-B7-elution_pool3.raw	1	1	tr|A0A2R8YD63|A0A2R8YD63_HUMAN:sp|Q92547|TOPB1_HUMAN			PEAKS DB
LYDPVISKL	40.19	1046.6012	9	2.1	524.3090	73.03	1.21E9	3	F3:24248	P2NC20191010_ncroft_C1R-B7-elution_pool3.raw	9	9	sp|Q96EZ8|MCRS1_HUMAN			PEAKS DB
EPRPPHGEL	40.19	1030.5195	9	3.5	516.2689	25.46	1.9E9	8	F8:6111	P2NC20191010_ncroft_C1R-B7-elution_pool8.raw	6	6	sp|P04818|TYSY_HUMAN			PEAKS DB
IPKLPAVSF	40.18	970.5851	9	2.6	486.3011	83.05	1.32E8	6	F6:28075	P2NC20191010_ncroft_C1R-B7-elution_pool6.raw	3	3	sp|O96009|NAPSA_HUMAN			PEAKS DB
VPQRPYM(+15.99)TL	40.18	1119.5747	9	-0.6	560.7943	38.53	1.65E7	7	F7:11177	P2NC20191010_ncroft_C1R-B7-elution_pool7.raw	1	1	sp|P28288|ABCD3_HUMAN	Oxidation (M)	M7:Oxidation (M):1000.00	PEAKS DB
FPM(+15.99)ELRQFL	40.18	1195.6060	9	1.3	598.8110	90.30	7.6E7	9	F9:30823	P2NC20191010_ncroft_C1R-B7-elution_pool9.raw	5	5	sp|P40763|STAT3_HUMAN	Oxidation (M)	M3:Oxidation (M):1000.00	PEAKS DB
SPHGPGPHL	40.17	897.4457	9	1.7	449.7309	23.79	7.43E6	8	F8:5346	P2NC20191010_ncroft_C1R-B7-elution_pool8.raw	1	1	sp|Q9HCM7|FBSL_HUMAN			PEAKS DB
VFDKTLAEL	40.17	1034.5648	9	2.6	518.2910	72.61	1.3E9	1	F1:23969	P2NC20191010_ncroft_C1R-B7-elution_pool1.raw	3	3	sp|Q6VMQ6|MCAF1_HUMAN			PEAKS DB
RPKHVGTGL	40.16	963.5614	9	0.5	482.7882	20.15	1.25E7	7	F7:3965	P2NC20191010_ncroft_C1R-B7-elution_pool7.raw	2	2	tr|H3BPF4|H3BPF4_HUMAN			PEAKS DB
APLQHRHVL	40.16	1069.6145	9	0.3	535.8147	24.37	5.85E7	1	F1:5484	P2NC20191010_ncroft_C1R-B7-elution_pool1.raw	1	1	sp|Q504T8|MIDN_HUMAN			PEAKS DB
YIDTRTVFL	40.13	1126.6023	9	0.3	564.3086	80.63	6.31E6	4	F4:26973	P2NC20191010_ncroft_C1R-B7-elution_pool4.raw	1	1	sp|Q9Y6Q1|CAN6_HUMAN			PEAKS DB
APHLVKGAM	40.13	922.5059	9	3.0	462.2616	27.67	8.6E5	9	F9:6867	P2NC20191010_ncroft_C1R-B7-elution_pool9.raw	1	1	tr|A0A2R8Y603|A0A2R8Y603_HUMAN:tr|B1AXG1|B1AXG1_HUMAN:tr|B4DG22|B4DG22_HUMAN:tr|B7ZB17|B7ZB17_HUMAN:sp|P51812|KS6A3_HUMAN			PEAKS DB
TPNEERNVM	40.12	1088.4921	9	1.8	545.2543	26.33	5.8E6	6	F6:6386	P2NC20191010_ncroft_C1R-B7-elution_pool6.raw	1	1	sp|P35606|COPB2_HUMAN			PEAKS DB
QASDHRPVL	40.12	1021.5305	9	-1.6	511.7717	24.04	2.77E6	9	F9:5436	P2NC20191010_ncroft_C1R-B7-elution_pool9.raw	2	2	tr|A0A1W2PR85|A0A1W2PR85_HUMAN:sp|O15056|SYNJ2_HUMAN			PEAKS DB
IPRNPPPTL	40.12	1003.5814	9	4.1	502.8000	38.55	1.51E7	1	F1:10983	P2NC20191010_ncroft_C1R-B7-elution_pool1.raw	4	4	tr|F5H2J1|F5H2J1_HUMAN:sp|Q8WXR4|MYO3B_HUMAN:tr|H7C1M9|H7C1M9_HUMAN			PEAKS DB
TFDVSPKAV	40.08	962.5073	9	-0.7	482.2606	48.42	8.01E7	3	F3:14878	P2NC20191010_ncroft_C1R-B7-elution_pool3.raw	2	2	sp|P20702|ITAX_HUMAN:tr|H3BN02|H3BN02_HUMAN			PEAKS DB
KPHNPGFGM(+15.99)	40.08	999.4596	9	0.3	500.7372	21.16	2.63E7	2	F2:4259	P2NC20191010_ncroft_C1R-B7-elution_pool2.raw	3	3	sp|Q12906|ILF3_HUMAN	Oxidation (M)	M9:Oxidation (M):1000.00	PEAKS DB
RPDSRFASL	40.07	1047.5461	9	1.7	524.7812	34.15	7.55E7	4	F4:9618	P2NC20191010_ncroft_C1R-B7-elution_pool4.raw	2	2	tr|J3KRR7|J3KRR7_HUMAN:sp|Q9NQC7|CYLD_HUMAN			PEAKS DB
AYDPQTNEW	40.06	1122.4618	9	2.4	562.2395	65.29	1.97E7	3	F3:21220	P2NC20191010_ncroft_C1R-B7-elution_pool3.raw	2	2	sp|Q96PQ7|KLHL5_HUMAN			PEAKS DB
RPAPPPPTV	40.06	930.5287	9	0.9	466.2720	29.96	4.13E6	6	F6:7807	P2NC20191010_ncroft_C1R-B7-elution_pool6.raw	1	1	sp|Q13444|ADA15_HUMAN			PEAKS DB
TPINKRPVL	40.06	1036.6393	9	1.6	519.3278	28.87	6.6E6	2	F2:7182	P2NC20191010_ncroft_C1R-B7-elution_pool2.raw	1	1	tr|X6RCR8|X6RCR8_HUMAN:sp|Q4LE39|ARI4B_HUMAN			PEAKS DB
QPMDTRQYL	40.05	1150.5441	9	0.9	576.2798	49.65	2.81E6	3	F3:15294	P2NC20191010_ncroft_C1R-B7-elution_pool3.raw	1	1	sp|A5PLN9|TPC13_HUMAN			PEAKS DB
SPNYDHVVL	40.05	1042.5083	9	4.0	522.2635	52.51	1.21E8	6	F6:16474	P2NC20191010_ncroft_C1R-B7-elution_pool6.raw	1	1	sp|Q13347|EIF3I_HUMAN			PEAKS DB
HPRYFGPNL	40.04	1099.5563	9	1.1	550.7860	42.65	1.86E7	7	F7:12627	P2NC20191010_ncroft_C1R-B7-elution_pool7.raw	1	1	sp|P62487|RPB7_HUMAN			PEAKS DB
APRPPPKPM(+15.99)	40.04	1005.5429	9	-1.3	503.7781	18.90	1.28E9	9	F9:3488	P2NC20191010_ncroft_C1R-B7-elution_pool9.raw	8	8	sp|P62854|RS26_HUMAN	Oxidation (M)	M9:Oxidation (M):1000.00	PEAKS DB
QPAPTPLKM(+15.99)	40.02	997.5266	9	0.6	499.7709	28.29	1.53E7	3	F3:7104	P2NC20191010_ncroft_C1R-B7-elution_pool3.raw	4	4	sp|P36956|SRBP1_HUMAN	Oxidation (M)	M9:Oxidation (M):1000.00	PEAKS DB
VPHFPTPSI	40.02	993.5283	9	2.1	497.7725	70.08	1.42E7	1	F1:22980	P2NC20191010_ncroft_C1R-B7-elution_pool1.raw	1	1	tr|A0A3F2YNX0|A0A3F2YNX0_HUMAN:tr|A0A3F2YNZ0|A0A3F2YNZ0_HUMAN:tr|F1T0I1|F1T0I1_HUMAN:sp|O15027|SC16A_HUMAN			PEAKS DB
VFDEAIRAV	40.01	1018.5447	9	3.0	510.2812	65.14	3.56E8	6	F6:21445	P2NC20191010_ncroft_C1R-B7-elution_pool6.raw	4	4	tr|J3QLK0|J3QLK0_HUMAN:sp|P60763|RAC3_HUMAN:tr|B1AH77|B1AH77_HUMAN:tr|B1AH80|B1AH80_HUMAN:sp|P15153|RAC2_HUMAN			PEAKS DB
KPM(+15.99)NEYRSV	40.01	1138.5441	9	-0.2	380.5219	20.18	3.14E6	7	F7:3980	P2NC20191010_ncroft_C1R-B7-elution_pool7.raw	2	2	sp|Q92608|DOCK2_HUMAN	Oxidation (M)	M3:Oxidation (M):1000.00	PEAKS DB
TFDNEIVMM(+15.99)	40.01	1114.4675	9	1.5	558.2419	80.78	2.55E7	3	F3:26993	P2NC20191010_ncroft_C1R-B7-elution_pool3.raw	4	4	sp|O60307|MAST3_HUMAN	Oxidation (M)	M9:Oxidation (M):11.06	PEAKS DB
NYDAALRKI	40.01	1062.5822	9	1.8	532.2993	37.19	1.34E7	4	F4:10577	P2NC20191010_ncroft_C1R-B7-elution_pool4.raw	1	1	sp|Q969X6|UTP4_HUMAN:tr|H3BSH7|H3BSH7_HUMAN:tr|A0A0J9YWM9|A0A0J9YWM9_HUMAN			PEAKS DB
LPVRLATAM(+15.99)	40.00	986.5583	9	1.7	494.2873	46.14	1.83E6	8	F8:13938	P2NC20191010_ncroft_C1R-B7-elution_pool8.raw	1	1	sp|Q96AD5|PLPL2_HUMAN	Oxidation (M)	M9:Oxidation (M):1000.00	PEAKS DB
RPPEPHTQV	40.00	1059.5461	9	4.7	530.7828	21.41	4.43E5	4	F4:4499	P2NC20191010_ncroft_C1R-B7-elution_pool4.raw	1	1	sp|Q96T58|MINT_HUMAN			PEAKS DB
MPKVKTIEL	39.99	1057.6205	9	3.9	529.8196	45.50	2.64E6	8	F8:13709	P2NC20191010_ncroft_C1R-B7-elution_pool8.raw	1	1	tr|D6RGW0|D6RGW0_HUMAN:sp|Q6P179|ERAP2_HUMAN			PEAKS DB
APRPPVSAA	39.99	864.4817	9	4.9	433.2502	25.30	1.04E8	4	F4:6466	P2NC20191010_ncroft_C1R-B7-elution_pool4.raw	3	3	sp|Q8TF74|WIPF2_HUMAN			PEAKS DB
APAERPLRL	39.98	1021.6032	9	0.4	511.8091	30.76	1.84E8	4	F4:8189	P2NC20191010_ncroft_C1R-B7-elution_pool4.raw	1	1	sp|Q6F5E8|CARL2_HUMAN			PEAKS DB
YSAPVIHVL	39.97	997.5596	9	0.4	499.7873	70.14	8.71E5	2	F2:22582	P2NC20191010_ncroft_C1R-B7-elution_pool2.raw	1	1	sp|Q99707|METH_HUMAN			PEAKS DB
VWDLHNQTL	39.95	1124.5614	9	0.7	563.2884	67.04	1.06E7	8	F8:22040	P2NC20191010_ncroft_C1R-B7-elution_pool8.raw	1	1	tr|F5H7D6|F5H7D6_HUMAN:tr|H0YNT2|H0YNT2_HUMAN:sp|Q04726|TLE3_HUMAN:tr|A0A0D9SES8|A0A0D9SES8_HUMAN:tr|H0YKT5|H0YKT5_HUMAN:tr|H0YKN8|H0YKN8_HUMAN:tr|H0YL70|H0YL70_HUMAN:tr|H0YNI7|H0YNI7_HUMAN:sp|Q04727|TLE4_HUMAN			PEAKS DB
YPSDLRRHV	39.93	1141.5992	9	0.4	571.8071	24.85	4.97E6	8	F8:5733	P2NC20191010_ncroft_C1R-B7-elution_pool8.raw	2	2	sp|Q96H86|ZN764_HUMAN			PEAKS DB
APLLRGAVF	39.90	942.5651	9	0.4	472.2900	69.49	5.57E6	3	F3:22708	P2NC20191010_ncroft_C1R-B7-elution_pool3.raw	1	1	tr|A0A2R8YGU4|A0A2R8YGU4_HUMAN:tr|X5D2U8|X5D2U8_HUMAN:tr|A0A2R8YDZ2|A0A2R8YDZ2_HUMAN			PEAKS DB
[truncated: 15,174 more rows]
