# Supplementary material for: Thermostability profiling of MHC-bound peptides: a new dimension in immunopeptidomics and aid for immunotherapy design
Source: Nat Commun. 2020 Dec 9;11:6305. doi: 10.1038/s41467-020-20166-4 (PMC7726561; doi:10.1038/s41467-020-20166-4)
Supplement: Supplementary file 6 — Supplementary Data 3 [file 41467_2020_20166_MOESM6_ESM.xlsx]

## Sheet: A0201
Ligand	Tm	Transformed Tm	Predicted binding affinity (NetMHCpan-4.0)
SIFKAWAV	55.7736	0.80932	3.499
SLGKVFGV	62.8903	0.94983	2.234
VMGKIFAV	59.9813	0.8924	1.415
VLGRVNLV	45.8829	0.61406	10.599
GLHNVVYGI	60.8437	0.90942	0.436
HLDEAIHVL	51.8915	0.73268	0.141
ILDEHVQRV	55.2538	0.79906	0.031
YGLPVVVKL	51.8134	0.73114	7.902
ILYSKTEHL	50.8563	0.71224	0.163
FLWKEPATM	52.9394	0.75337	0.191
TLLGHEFVL	60.4205	0.90107	0.246
NMYGKVVTV	58.1044	0.85534	0.092
VLKVFLENV	55.1596	0.7972	0.99
KLNPQQFEV	61.6989	0.92631	0.066
TLAQRVKEV	61.7524	0.92736	2.771
GLHGWAFTL	57.0163	0.83386	0.135
VLWDRTFSL	65.2842	0.99709	0.01
GIMKKAYEL	59.4333	0.88158	0.994
ALAPAPPQV	62.1047	0.93432	0.121
FGPPIPKGV	54.0707	0.7757	15.931
ALESFLKQV	58.8924	0.8709	1.725
GLWEEAYRV	65.1862	0.99515	0.01
ALFQRPPLI	63.3818	0.95953	0.691
FLDDVVHSL	58.7706	0.86849	0.006
FVADGIFKA	41.0824	0.51928	0.067
FLADIVQKL	60.2092	0.89689	0.01
TLDEKIEKV	57.7533	0.84841	0.192
FVYTETVHV	47.1853	0.63977	0.132
YLVVKIEKV	55.2794	0.79957	0.124
VTTDIQVKV	47.2707	0.64146	4.799
GMYIFLHTV	60.2532	0.89776	0.11
YLEPYLKEV	63.1179	0.95432	0.175
NMVDIIHSV	57.2128	0.83774	0.017
FTAEFLEKV	60.0833	0.89441	0.083
AMWEHPITA	61.3956	0.92032	0.046
VLIDYQRNV	60.119	0.89511	0.247
KIADFGWSV	62.1754	0.93571	0.011
NLYPFVKTV	59.3105	0.87915	0.353
GLKGRVFEV	61.3181	0.91879	0.659
YLGRLAHEV	57.586	0.84511	0.055
FVMETFVHL	56.9724	0.83299	0.031
ALLERGYSL	60.355	0.89977	0.096
NLFNRYPAL	58.4459	0.86208	0.623
SVDSKPPVI	48.3088	0.66195	11.018
ILQEREYRL	58.6909	0.86692	0.52
YLLPAIVHI	65.3159	0.99771	0.017
ALMDEVVKA	59.6177	0.88522	0.075
SLSEKQYFL	62.7216	0.9465	0.066
FLDPRPLTV	63.1505	0.95496	0.023
NLMEQPIKV	55.379	0.80154	0.101
ALNELLQHV	59.9686	0.89214	0.042
KLLPYIVGV	63.2375	0.95668	0.008
KLQELNYNL	60.1044	0.89483	0.075
TLSDLRVYL	64.7336	0.98622	0.178
HLFETISQA	54.8637	0.79136	0.555
KLLDVVHPA	62.3098	0.93837	0.019
ALATLIHQV	63.2937	0.95779	0.048
YLNVQVKEL	55.6655	0.80719	0.807
WLAEKLPTL	62.0278	0.9328	0.009
ILFGHENRV	57.6282	0.84594	0.158
SVYSRVIQV	57.0971	0.83545	0.601
VLDDKLYVV	61.2964	0.91836	0.025
RLTPKLMEV	56.5704	0.82506	0.146
MLNEHDFEV	57.7646	0.84863	0.007
QLIDKVWQL	64.5537	0.98266	0.017
VQIEEVRQV	55.2283	0.79856	2.233
TLDDKKVYL	55.6026	0.80595	0.595
ILGPKPQGV	59.8855	0.8905	0.735
YLGNINPQM	59.7341	0.88752	0.259
SLDERPVAV	61.1608	0.91568	0.175
VLSSRLAFA	58.949	0.87202	0.871
TVADKIHSV	55.6746	0.80737	0.437
SVYPNGHFV	52.9823	0.75422	0.499
YQYPVIIHL	58.4879	0.86291	0.266
ALDEVFTKV	56.4666	0.82301	0.067
TTFDKEFLL	54.4139	0.78248	1.765
ALNGHVEMV	54.2447	0.77914	0.182
VLNNVVIHL	60.2578	0.89785	0.271
QLAQFVHEV	62.2515	0.93721	0.052
QMISRIEYI	58.6081	0.86528	0.335
TLTSKLYSL	55.2356	0.7987	0.621
SLAARAIAV	57.9375	0.85205	0.415
SLWFKPEEL	55.0162	0.79437	0.329
ALLDRIVSV	64.2054	0.97579	0.009
SLNHLLNYV	59.4239	0.88139	0.044
FLFNTENKL	54.7368	0.78886	0.305
FLYDDNQRV	57.5063	0.84353	0.01
TLFDYEVRL	62.7391	0.94684	0.06
FAPPQPVAA	54.714	0.7884	8.606
QLMPLPVKV	53.2294	0.7591	0.119
NLLTHIENV	60.4583	0.90181	0.17
YVTDVLYRV	62.4818	0.94176	0.073
HLAIKLEQV	59.473	0.88236	0.714
MLFGHPLLV	57.931	0.85192	0.008
SLIGHLQTL	58.3242	0.85968	0.096
FLQEKSPAV	60.6712	0.90601	0.009
YLSEKVLAA	57.845	0.85022	0.049
SLFGNIKGA	57.2227	0.83793	0.97
FLQPELVKL	59.0919	0.87484	0.108
IAPPVPLKA	53.0263	0.75509	14.659
KIVDFSYSV	61.7209	0.92674	0.02
KILPTLEAV	60.6333	0.90527	0.234
KLQEFLQTL	60.3076	0.89884	0.092
ALSDHHIYL	63.1765	0.95548	0.054
ALDHMVEYV	53.1851	0.75822	0.057
SLDQPTQTV	51.8612	0.73208	1.067
KLFDTQQFL	60.0679	0.89411	0.077
TLADLVHHV	62.2063	0.93632	0.013
YQLGELVKV	55.895	0.81172	0.074
KMDEVLYSI	58.9539	0.87211	0.009
FISEIIHQL	58.1586	0.85641	0.015
FIFSDTHEL	54.3753	0.78172	0.021
VLWNKTVTA	42.7795	0.55279	0.28
FLDEEVKLI	44.491	0.58658	0.151
LMISRTPEV	57.4306	0.84204	0.032
FLDEKTHEL	56.8383	0.83034	0.006
TLWYRPPEL	57.1172	0.83585	0.394
FLIRESETL	56.2371	0.81848	0.144
VIDGHIYAV	59.7044	0.88693	0.087
TLNDREYQL	58.377	0.86072	0.689
YLSSLQPRL	61.3828	0.92006	0.134
TLSERLWGL	61.7549	0.92741	0.099
TLLKDAAKV	53.6101	0.76661	1.077
FMLTQPHSV	59.0392	0.8738	0.009
VLHELTFQA	60.4025	0.90071	0.291
LLLAAPAQA	52.4652	0.74401	1.107
YQLELRTTL	54.6954	0.78804	0.937
SLAQYNPKL	61.121	0.91489	0.372
TLLVVVPKL	54.8548	0.79118	0.758
FQTEVGKQL	47.5714	0.64739	5.309
YLSGIAHFL	61.9973	0.9322	0.008
ATDPTIHTV	47.1488	0.63905	1.652
RLYHITDQV	56.9393	0.83234	0.184
FQHTGIYSV	56.5689	0.82503	0.089
GLADKVYFL	65.4317	1	0.009
SLYSQVHQI	60.2279	0.89726	0.139
SLYHIYVAL	55.6981	0.80783	0.43
SLSQHNDFL	56.1068	0.8159	1.509
SLYDWNVKL	50.3074	0.70141	0.045
GVLDTLTKV	59.8148	0.88911	0.59
NLFRAPIYL	49.8776	0.69292	0.164
FQDEINWRL	50.9372	0.71384	0.065
ALITRIFGV	63.6026	0.96389	0.01
KLIDYIYTA	63.0487	0.95295	0.006
QMISRIEYV	59.7114	0.88707	0.056
KIIDFIYTA	58.0369	0.85401	0.036
GLIDRQVTV	60.8011	0.90858	0.13
QLSDVAEKL	56.0736	0.81525	1.498
GLTEALHFV	64.6213	0.984	0.013
YLTAFTKNL	60.7886	0.90833	0.529
FLFEPVVKA	61.4603	0.92159	0.047
HLTDITLKV	57.8212	0.84975	0.265
ILQDRLNQV	56.8465	0.83051	0.174
FLWPKEVEL	64.5919	0.98342	0.012
TLQDIVYKL	56.6331	0.82629	0.145
QQIGKVVQV	53.4484	0.76342	1.013
LLAETHYQL	57.2355	0.83819	0.048
TVIAKVNNV	45.4017	0.60456	1.769
ATYVFLHTV	56.8058	0.8297	0.43
ALNEQIARL	58.2951	0.8591	0.255
VLFGVETHV	60.4394	0.90144	0.166
SLDTQPKKV	40.3736	0.50529	5.636
YLGDVSERV	59.1459	0.8759	0.041
LADETLLKV	55.1671	0.79735	4.351
ILTDITKGV	60.8713	0.90997	0.299
HLIEPLANA	58.428	0.86173	0.284
GLVDKLQAL	55.5885	0.80567	0.24
QLVDIIEKV	58.035	0.85397	0.157
WLEENVHEV	58.1695	0.85663	0.044
SLHDAIMIV	54.447	0.78313	0.165
NVIERLQEA	57.1569	0.83663	3.225
KVLGIVVGV	61.0181	0.91286	0.123
KILEDVVGV	61.2681	0.9178	0.039
LMVDHVTEV	58.7479	0.86804	0.012
YMLDLQKQL	55.2931	0.79984	0.168
YLLDQHILI	64.5196	0.98199	0.014
YLPYPIHQV	57.7346	0.84804	0.054
VLEDPVHAV	48.5484	0.66668	0.536
QLQDFDWQV	59.454	0.88198	0.066
NLLPKLHIV	61.2107	0.91667	0.213
SLLNQPKAV	58.7323	0.86774	1.498
RMLPHAPGV	60.2961	0.89861	0.05
ALMPVLNQV	58.7028	0.86715	0.017
YLSKIIPAL	63.7672	0.96714	0.016
IQVTKVTQV	53.6684	0.76776	2.544
AIVDKVPSV	61.4879	0.92214	0.092
TLWPEVQKL	55.3465	0.80089	0.49
YLADIFTKL	62.8944	0.94991	0.009
VLAPHLTRA	53.029	0.75514	0.527
ALTDFVRSV	56.9889	0.83332	0.164
SQWEDIHVV	58.3434	0.86006	0.077
ALNIATHVL	54.0169	0.77464	2.318
QLYNQIIKL	56.0726	0.81523	0.473
KLDQVIIHV	60.4816	0.90227	0.145
HLAFQIYEA	55.3832	0.80162	0.335
FQTDLIYNL	40.1056	0.5	0.191
SLLQTLYKV	63.6054	0.96394	0.046
SLVQRVETI	52.3103	0.74095	2.172
YLPPATQVV	60.2555	0.89781	0.286
LMGPVVHEV	46.3849	0.62397	0.052
ILSKTETNV	50.8862	0.71283	1.184
FMLPDPQNI	53.547	0.76537	0.089
FLYDTHQNL	56.6535	0.8267	0.06
FLPQKIIYL	53.3468	0.76141	0.028
RLLENMTEV	60.0046	0.89286	0.01
YLGPHIASV	61.8532	0.92935	0.008
SLDDHVVAV	60.195	0.89661	0.019
KLHGVNINV	60.0268	0.89329	0.257
ILDKKVEKV	61.0821	0.91413	0.427
KVFSAFITV	56.9015	0.83159	0.192
QLNDVAHLV	54.3826	0.78186	0.2
GLDALKVTV	53.9298	0.77292	0.662
LILDPIFKV	50.4266	0.70376	0.133
FLLPKVQSI	62.9654	0.95131	0.021
ALADGVQKV	62.9637	0.95128	0.07
RQIEYYFSV	61.2514	0.91747	0.009
VLFELSKTV	44.3683	0.58416	0.298
TLVDFPLHL	58.2313	0.85785	0.118
ALSALTARL	55.7269	0.8084	0.582
KLVGEFLEV	45.6964	0.61038	0.042
KLVELPYTV	61.07	0.91389	0.013
SILEHQIQV	56.874	0.83105	0.287
FLMDFIHQV	62.2502	0.93719	0.003
SLQDEIQRV	60.8773	0.91009	0.237
TLFPVRLLV	55.8065	0.80997	0.273
NQFPGFKEV	55.1799	0.7976	2.409
HLLEEPIYL	63.0438	0.95286	0.047
FLQPGGYHV	58.8539	0.87014	0.022
VLPVPPLSV	50.2583	0.70044	1.572
RLAVYIDKV	56.4441	0.82256	0.203
FLDITNPKA	58.3242	0.85968	0.757
MLDDRAYLV	61.4829	0.92204	0.018
FVDGLTFKV	54.2296	0.77884	0.092
LLVDVEPKV	55.4999	0.80392	0.181
SLNEYQPKL	59.3674	0.88028	0.197
VLVDRTIYI	61.6322	0.92499	0.096
FLPPAQVTV	57.7062	0.84748	0.086
FLEPVNPRL	55.3208	0.80038	0.138
FLKNELDNV	59.7431	0.88769	0.128
KMWEEAISL	59.1603	0.87619	0.031
NMVAKVDEV	55.0539	0.79512	0.686
ALDEYNMKI	59.1925	0.87682	0.148
NLMKSAFVV	51.4339	0.72365	0.117
SLADIAQKL	56.6665	0.82695	0.32
LLNDHIYVV	62.4262	0.94066	0.01
ALVQDLAKA	64.581	0.9832	1.091
QLLEKVPTL	61.7316	0.92695	0.075
FLNKEITSV	59.5607	0.88409	0.013
AQFEHTILL	58.0783	0.85483	0.181
VLADALKSI	58.884	0.87073	0.583
YMAELIERL	59.0571	0.87415	0.009
KLDEAFEFV	57.6308	0.84599	0.014
YLQDYTDRV	55.8503	0.81084	0.023
ALNEKLVNL	57.8582	0.85048	0.138
VLGPKIEAV	55.475	0.80343	0.193
YQTEIGQTL	52.0477	0.73577	1.405
VLDEEIAKA	40.6905	0.51155	0.701
NVPDVYTQI	47.9444	0.65476	6.982
YLMEVTHDL	65.172	0.99487	0.006
TLSEVTNQL	58.0512	0.85429	0.3
HLSIINEYL	62.435	0.94084	0.495
SLTGHISTV	58.1822	0.85688	0.357
FLIPIYHQV	62.7427	0.94691	0.008
TLYEAVREV	61.6087	0.92452	0.109
KIIEYSVYL	59.5308	0.8835	0.022
FLVTVIHTL	61.0425	0.91335	0.038
NLVEKTPAL	54.9118	0.79231	0.338
AMLAVLHTV	62.9057	0.95013	0.012
VVWGTVIRV	58.5021	0.86319	0.722
ALLQQVHSA	58.1784	0.8568	0.576
ILTEAIKAA	59.3426	0.87979	1.761
SLHEFLVNL	61.4817	0.92202	0.071
TLFPKDVQL	57.1103	0.83571	0.429
YLYPDITRL	63.2917	0.95775	0.025
LLQDKQFEL	58.9222	0.87149	0.128
RLIQESPTL	60.3992	0.90065	0.456
ALLGKIEKV	58.1005	0.85526	0.065
YLPEDFIRV	61.3982	0.92037	0.009
SLIKQIPRI	56.5432	0.82452	0.215
KILEETLYV	59.8654	0.89011	0.043
KLGSVPVTV	59.131	0.87561	0.27
YLLTESSKL	55.1652	0.79731	0.366
ALIEDEHNL	45.1899	0.60038	0.189
LLSDVRFVL	54.8345	0.79079	0.198
GLDRLNVTV	59.4691	0.88228	0.513
LLIDDEYKV	54.8959	0.792	0.04
FILPKEIAV	58.7166	0.86743	0.12
NQMPTQPQV	52.2268	0.7393	1.735
YLDFTNPKV	62.7071	0.94621	0.05
QLYEFDIKV	58.1091	0.85543	0.049
SIAPRMMSV	48.0858	0.65755	0.318
SLAQYLINA	56.6681	0.82699	0.148
LLQEVEHQL	57.827	0.84986	0.184
FLSQRETLL	61.2369	0.91718	0.454
KLFDAPLSI	61.5919	0.92419	0.046
LLDGNPFRV	56.648	0.82659	0.083
TTFPRPVTV	55.3815	0.80158	2.706
IQHSEFEEV	52.099	0.73678	3.617
SLADLYFRA	63.0827	0.95362	0.1
ALLDGRLQV	60.7483	0.90754	0.169
VIWGKVTRA	54.3492	0.7812	2.155
ILDQKINEV	59.9659	0.89209	0.118
TLADVLYHV	63.4808	0.96148	0.007
YLDENYERI	52.2254	0.73927	0.043
NLHEGDIIL	48.3335	0.66244	2.072
TQILSVPKV	54.0605	0.7755	1.742
SQWDSPMRV	58.961	0.87225	0.3
ALNSKNPQL	59.8122	0.88906	1.474
ILMGVLKEV	60.3243	0.89917	0.032
HLDVQPAAL	49.2375	0.68029	2.171
NLDFNPPHV	50.059	0.6965	0.81
LLDPSVFHV	61.7794	0.92789	0.018
FLKDLVASV	63.2702	0.95733	0.052
VINDLTYHV	59.9322	0.89143	0.176
AMLTVLHEI	61.5649	0.92366	0.052
YISEENFRV	57.8031	0.84939	0.057
TVMGKIFAV	61.7995	0.92829	0.015
VMLDVPIRL	55.9212	0.81224	0.121
ALAEALKEV	62.0267	0.93278	0.051
SLIRSVVAL	60.5745	0.90411	0.384
ILDAGGHNV	55.9089	0.812	0.178
RLMNDMTAV	58.8575	0.87021	0.012
SLLSHVEQL	61.3313	0.91905	0.137
ALDDSRFQI	57.2404	0.83828	0.554
TLDEYTTRV	52.2314	0.73939	0.091
NIIELVHQV	57.0775	0.83507	0.236
ILDEAIYKV	61.352	0.91946	0.009
YIQDVYWNV	55.6202	0.8063	0.028
SLLDGHFVL	40.1192	0.50027	0.046
ILLDNDHYA	50.4185	0.7036	0.123
AATEIVERV	53.1743	0.75801	6.929
GLNEEIARV	63.9907	0.97155	0.152
SMGQLPHTV	41.4366	0.52628	0.753
ALGPGVPHI	58.0483	0.85423	0.218
RLIEESVTV	61.2711	0.91786	0.036
ILYPKTLFL	61.7769	0.92785	0.041
KTLEGEFSV	57.741	0.84817	0.261
SVITQVFHV	58.6911	0.86692	0.18
YLSPDLSKV	61.8675	0.92963	0.041
KLIPQLPTL	61.4499	0.92139	0.046
RIIDVVYNA	57.723	0.84781	0.462
VLLGKVYVV	63.3999	0.95989	0.041
VLADQEVRL	58.3753	0.86069	0.383
KQYGNEVFL	55.6618	0.80712	1.235
KMDPIISRV	55.3476	0.80091	0.115
VLTKEDFRL	59.8334	0.88948	1.665
ALSEKLARL	58.7007	0.86711	0.389
HLLNESPML	60.1976	0.89666	0.458
HIIENIVAV	59.6294	0.88545	0.086
RLIPTLVSI	47.4093	0.64419	0.206
EVISKLYAV	45.4224	0.60497	1.175
TLDITPHTV	56.6732	0.82708	0.791
ALKPDLVNV	59.1171	0.87533	0.254
ALDKATVLL	58.046	0.85419	0.564
SLEQRLNEV	57.8417	0.85015	2.284
KLFNEFIQL	57.8118	0.84956	0.071
YLDPAQRGV	62.7584	0.94722	0.229
FILANEHNV	40.7645	0.51301	0.15
VLGELVPRL	55.5794	0.80549	0.175
FLFQEPRSI	61.2014	0.91648	0.632
VLGTSNFKV	58.0352	0.85397	0.548
KLNATNIEL	51.5303	0.72555	0.575
TLYPGRVIL	57.9602	0.85249	1.689
WVDETLSSV	60.6589	0.90577	0.352
RLYQGINQL	55.8608	0.81105	0.332
GLLSIFTKV	59.4997	0.88289	0.105
GLFPTSHSV	58.9346	0.87173	0.105
ILQDEQYLM	54.8882	0.79185	0.465
AIQEQITRV	47.8796	0.65348	1.276
RVSDINFTL	60.1434	0.8956	0.58
LQVEEVHQL	53.158	0.75769	1.683
TLSQAIVKV	54.0774	0.77584	0.558
RLFDDVPQV	64.7067	0.98569	0.009
GTIGLIHAV	55.4744	0.80342	0.377
YLVEGRFSV	63.5421	0.96269	0.007
KLSEIPLTL	58.5378	0.8639	0.109
GLIDGRLTI	54.0154	0.77461	0.62
TLLTFFHEL	57.3691	0.84082	0.087
SVMGNIIHV	47.4886	0.64576	0.1
FLHPEPFSI	61.0873	0.91423	0.026
VLQGKLAEV	53.5105	0.76465	0.21
VLYENALKL	59.3271	0.87948	0.328
GLHFVVPSV	62.364	0.93944	0.23
FLSNDTVQL	57.4094	0.84162	0.047
SLMDLQERL	57.5537	0.84447	0.108
SLAGSLRSV	59.6953	0.88675	0.255
TLLTDPPTA	59.51	0.88309	1.562
SLPELVHAV	60.5068	0.90277	0.024
WLKQEVPEV	59.8761	0.89032	0.43
RTIEYLEEV	59.7434	0.8877	0.101
ALSSSSIRV	44.3116	0.58304	0.784
KVIDYVPGI	58.7732	0.86854	0.048
YLNHLEPPV	62.1656	0.93552	0.016
QLVPALAKV	58.0161	0.8536	0.383
RLSPVSPAL	61.1962	0.91638	0.254
FLLENSSKV	51.6982	0.72887	0.009
LLDRFLATV	64.1667	0.97503	0.081
ALSEKIVSV	56.9358	0.83227	0.022
ILPERFLAV	60.7503	0.90758	0.078
VLKEIVERV	57.3254	0.83996	0.683
NLAEKLIGV	62.2915	0.938	0.043
FLRNINEYL	62.3259	0.93868	0.153
YLINEIDRI	61.8136	0.92857	0.101
NLAENISRV	59.1248	0.87549	0.268
SLDAKEIYL	50.4867	0.70495	0.373
KILPDLNTV	56.8248	0.83008	0.187
RLLEVPVML	58.7574	0.86823	0.091
ALLDKLYAL	64.9466	0.99042	0.009
KVIDEIYRV	54.5456	0.78508	0.045
GLDPTQFRV	57.2738	0.83894	0.215
ILIRPLVSV	61.4149	0.9207	0.106
VIAEILRGV	58.7836	0.86875	0.363
FLEKLLPPV	60.0052	0.89287	0.011
RLQDELVTL	63.0674	0.95332	0.227
TIPEAFRGV	46.2772	0.62184	3.566
SILSEVQQA	53.2663	0.75982	5.202
ILTESEIKL	55.2041	0.79808	0.665
NLDPAVHEV	55.2888	0.79975	0.122
GLSPEIHTL	44.8916	0.59449	0.334
KQVEEIFNL	62.8109	0.94826	0.333
SLLTHIPTA	59.5151	0.88319	0.108
TLLTKPVEI	55.3102	0.80018	0.905
FLLEKGYEV	63.1894	0.95573	0.004
ALLGILQHV	63.3215	0.95834	0.025
TLWVDPYEV	56.6662	0.82695	0.026
LQLDKEFQL	58.7935	0.86895	1.463
LLSDTVQHL	56.5036	0.82374	0.243
SLMSHAIEL	60.701	0.9066	0.061
VLYPHPPLA	60.2236	0.89718	0.2
SLYEMVSRV	59.6606	0.88606	0.073
NLLPHAINL	57.8018	0.84937	0.58
ALLGDLTKA	57.5468	0.84433	0.427
FLVEHVLTL	51.9522	0.73388	0.008
YVFPGVTRL	57.6398	0.84617	0.293
FLSDSSVRI	47.31	0.64223	0.048
SMLDDLRNV	60.8944	0.91042	0.059
ALADIVWRA	63.0258	0.9525	0.026
YQIAEQFRV	61.2829	0.91809	0.097
TVMDEIHTV	57.5709	0.84481	0.084
TLAGDVHIV	55.9465	0.81274	0.346
FLHDNMVEI	60.5687	0.90399	0.013
FLLGKEVSL	63.7842	0.96747	0.061
SISAGIPKV	57.3802	0.84104	0.652
YLPPGFLSA	51.694	0.72878	0.166
LLDEEISRV	56.3053	0.81982	0.107
YVPETVYRV	53.141	0.75735	0.115
VLAHTILGV	60.8562	0.90967	0.103
QLLETLNQL	41.4367	0.52628	0.319
SLTSKIPAL	55.64	0.80669	0.519
KVLERVNAV	55.0399	0.79484	0.263
SQTFVNPHV	57.8407	0.85014	2.824
GLEEYLEKV	59.5915	0.8847	0.324
NLMDIKIGL	56.7487	0.82858	0.157
VLQEKVPEI	58.3601	0.86039	0.157
SLFGGSVKL	61.2245	0.91694	0.134
QLSPRLLEV	59.3704	0.88033	0.453
TLAETLVNL	55.3058	0.80009	0.125
ALLDQLHTL	62.4733	0.94159	0.02
LLSESNERL	54.2844	0.77992	0.567
ALLGRIPSA	57.6096	0.84557	0.123
ALSGLAVRL	57.0092	0.83372	0.915
RLPEAIEEV	57.8883	0.85107	0.062
MLANDIARL	55.9895	0.81359	0.155
TLLESIRQA	47.4323	0.64465	1.099
HLAELIAEL	62.411	0.94036	0.055
SLENKILAV	63.9061	0.96988	1.059
KISTITPQI	47.0544	0.63719	1.634
KLSAEKVEI	54.8695	0.79148	2.408
HILDFSPSL	57.047	0.83446	0.471
ALERLLPQV	59.2005	0.87698	0.686
LIDVKPLGV	47.2804	0.64165	2.547
YLKDLIEEV	62.7852	0.94775	0.045
ALRDVSEEL	59.164	0.87626	1.434
QLTNVILHL	58.6709	0.86653	0.706
KLPEKWESV	59.9233	0.89125	0.289
FQVDEIYTV	55.9527	0.81286	0.015
KLSDLQTQL	54.0692	0.77568	0.259
ALAAALAHI	61.1041	0.91456	0.126
SMSADVPLV	61.32	0.91882	0.103
ALIEKLVEL	64.3759	0.97916	0.013
LLFPESIRV	58.7731	0.86854	0.047
ELFSSPPAV	59.6781	0.88641	1.079
SLQEEIAKL	53.3504	0.76148	0.368
ILDDSPKEI	46.6462	0.62913	1.644
KLFEDELTL	56.0751	0.81528	0.101
FILPHISTA	55.7163	0.80819	0.176
RLDIIETNV	61.2018	0.91649	0.792
FVLPELPSV	59.5162	0.88321	0.021
SLLESVQKL	57.6064	0.84551	0.16
GLLTEIRAV	62.5637	0.94338	0.372
NLLEIAPHL	52.0579	0.73597	0.113
RLFDEPQLA	57.8576	0.85047	0.399
VLQYVVPEV	59.716	0.88716	0.141
HLFDAFVSV	63.0709	0.95339	0.012
QLQGYLRSV	57.7276	0.8479	0.971
SLIRNLEQL	51.245	0.71992	0.424
FLSSVIQNL	58.3111	0.85942	0.045
FIDDANYSV	60.2203	0.89711	0.015
SLADVHIEV	63.0632	0.95324	0.015
WLDETLAQV	59.2535	0.87803	0.016
LLDPNIYRT	43.5572	0.56814	0.872
ALFPERITV	61.6306	0.92496	0.219
NLAEVVERV	61.0931	0.91434	0.101
QLLSEITRV	59.2528	0.87801	0.241
VLDSVDVRL	52.871	0.75202	0.511
KLQDQIFNL	55.9785	0.81337	0.044
RLQEFIDEV	62.7196	0.94646	0.034
SLLTSPPKA	50.6077	0.70734	1.973
QLLTAIVKL	53.4178	0.76282	0.752
ALANGVSRI	55.8192	0.81023	1.282
TMADQIVTV	57.999	0.85326	0.018
SIHDVTFQV	57.4465	0.84235	0.181
LLEKQQIYL	42.3633	0.54457	1.512
AMNDILAQV	62.1719	0.93564	0.021
SLLRVGWSV	59.557	0.88402	0.041
GLLENIPRV	64.7745	0.98702	0.009
LLLDQLTKA	57.6332	0.84604	0.27
FLDHIIASV	61.3612	0.91964	0.007
FTQDSNYLL	49.122	0.67801	0.907
LLTDYILKV	58.7876	0.86883	0.044
RIIDTVAQV	60.6143	0.90489	0.327
WLAETTHAL	53.9177	0.77268	0.01
VVDAVVTQV	54.4614	0.78342	1.743
LLLPGPSAA	45.1578	0.59974	1.097
FIINGIEKV	58.7972	0.86902	0.04
FLYSDEVQI	54.1028	0.77634	0.089
TTLEQPPSV	50.3382	0.70202	2.647
VLLDHLSLA	56.8614	0.8308	0.158
ILAQEIVKA	55.0632	0.7953	0.763
QLAPVFQRV	54.3133	0.78049	0.28
GLADITQQL	58.2908	0.85902	0.115
GLKNGVPAV	56.0455	0.81469	0.861
NIIPRFVQV	56.5678	0.825	0.955
QLGPDNPNV	40.1056	0.5	1.127
NLVPMIIHL	51.2704	0.72042	0.381
ALLPQNHKL	54.9932	0.79392	0.552
SLLDIIEKV	63.1446	0.95485	0.021
GLLDLPFRV	61.4094	0.92059	0.01
KLDSPRVTV	54.1121	0.77652	1.093
KIGSIIFQV	56.8081	0.82975	0.141
KLGEIVTTI	57.2385	0.83825	0.165
SLEEFVHSL	47.5836	0.64763	0.158
LLFDQNDKV	58.6263	0.86564	0.128
SLFPGQVVI	52.2526	0.73981	0.419
QLLAILPEA	59.1304	0.8756	0.201
GLAKLIADV	60.927	0.91107	0.415
YIAEEYSRL	49.5032	0.68553	0.766
TLTSNIPEI	57.3785	0.84101	0.68
VLMKDVQEI	44.7812	0.59231	0.174
SLDDTELRL	60.1784	0.89629	0.818
LLKDSIVQL	47.9481	0.65483	0.755
QLPNFAFSV	55.2835	0.79965	0.115
SLNGLEVHL	56.6095	0.82583	0.549
HLIDDLLAA	41.142	0.52046	0.146
HLDESLVLL	49.0113	0.67582	0.151
VLSEENFKV	58.4485	0.86213	0.076
SLIAGVIRV	60.1024	0.89479	0.048
IVIGVLHQL	42.9547	0.55625	0.904
FQDPVPLTV	55.1527	0.79707	0.325
ILSGVIRSV	56.5754	0.82515	0.357
FVIRNIVEA	52.0542	0.73589	0.471
NIVERLKEV	59.4753	0.88241	3.338
GLLENIRQL	58.9074	0.87119	0.361
FLSELTQQL	59.5249	0.88338	0.01
FLANIGTSV	62.2437	0.93706	0.026
FILDFYEKV	41.8301	0.53405	0.044
GLIEKNIEL	61.3533	0.91948	0.095
ALLDGRVQL	61.3373	0.91917	0.353
ALDRDNFEL	47.7638	0.65119	0.471
KLTENLVAL	58.9913	0.87285	0.121
GVLPNIQAV	55.6849	0.80757	0.784
VILDPVHSV	58.3053	0.85931	0.311
QLQDTLIHL	57.1785	0.83706	0.549
ALLSGLREA	62.5566	0.94324	0.624
ALLEMDARL	57.9203	0.85171	0.214
NIVEKLREV	57.8508	0.85033	2.141
VVVDPIQSV	50.5759	0.70671	1.776
SMLEDVQRA	54.816	0.79042	0.392
TLIGLSIKV	56.6949	0.82751	0.209
ALLDSAHLL	61.0872	0.91423	0.113
RVLDINPQV	56.9586	0.83272	0.417
RLQEEINEV	55.2851	0.79968	0.074
IMLEALERV	59.647	0.8858	0.021
IIIPEIQKV	51.0196	0.71547	0.694
SLFPGKLEV	60.3701	0.90007	0.072
ALSSVIKEL	62.4269	0.94068	1.243
SLLPFLKAV	61.8824	0.92993	0.072
SLSDTVEKL	55.2384	0.79876	0.615
RLWGEPVNL	63.2127	0.95619	0.175
AMNISVPQV	58.0821	0.8549	0.486
ALAPGVRAV	60.1856	0.89643	0.309
RLLEYTPTA	61.1419	0.91531	0.037
SLLENIAKA	60.597	0.90455	0.16
KQTDLEITV	57.4761	0.84294	1.506
LLDGFPRTV	49.2485	0.6805	0.667
TLLSNIQGV	62.3225	0.93862	0.115
VLLESEQFL	56.6554	0.82673	0.215
LLPSVRQEV	51.5818	0.72657	2.123
TLSTVISKV	58.2959	0.85912	0.5
LLIKQVVEV	62.0247	0.93274	0.047
GLLKDIREL	54.0256	0.77482	1.04
NLLKLIAEV	59.6837	0.88652	0.132
FISERVEVV	57.6154	0.84569	0.226
RLSDQVLFV	62.4331	0.9408	0.039
VLIPKLPQL	60.1898	0.89651	0.103
VIIPKNWSL	54.7192	0.78851	0.824
ILLEKEAEL	52.5898	0.74647	0.154
VLTGLSIRL	57.086	0.83523	0.784
RLGGIPVGV	55.9318	0.81245	0.384
ILLKALTNL	40.1056	0.5	0.354
ILAPVVKEI	59.5635	0.88415	0.522
SLLENLEKI	63.2968	0.95785	0.1
SLIDGYYRL	61.3098	0.91862	0.01
VILPTVHEV	60.8762	0.91006	0.286
AALPNVYEV	62.9106	0.95023	0.839
ALAPGLPTA	63.0969	0.9539	0.106
QLSEVFIQL	55.1694	0.7974	0.183
VLFQGKIGL	55.8293	0.81043	0.647
ALVVQVAEA	56.4161	0.82201	1.887
ELMEQVPHI	48.8777	0.67318	0.349
SILEDPPSI	59.4136	0.88119	0.752
ALYVAVVNV	57.3729	0.8409	0.369
LLGPRLVLA	49.0024	0.67564	0.905
RLDEAFDFV	56.9964	0.83347	0.038
VIINQIYEA	58.0201	0.85368	0.64
HLLSDELLL	56.84	0.83038	0.503
SVLVSPPAV	56.4805	0.82328	2.04
GMDRYLIYV	60.9132	0.91079	0.039
HIADVSHFI	55.3077	0.80013	0.373
AVLPFSPAL	58.9642	0.87232	0.888
NMLPQIFRV	58.4133	0.86144	0.024
NLYEEWTQV	59.8745	0.89029	0.117
QLVEQVEQI	43.6853	0.57067	0.987
RLAAFYSQV	54.887	0.79182	0.12
RLLDGAFKL	49.9474	0.6943	0.033
FLETNVPLL	49.8595	0.69257	0.109
RVISELQEA	40.6777	0.51129	3.525
ELAKETFGV	51.8753	0.73236	1.062
NIIPYITNV	51.3915	0.72281	0.199
RLIEETISI	58.0743	0.85475	0.059
LLRDGIELV	57.8465	0.85025	0.505
RVIGTLEEV	57.5524	0.84444	0.393
TLLGNIHAV	59.4992	0.88288	0.014
RLINQVLEL	57.2177	0.83783	0.166
ILAPTVQEL	51.5781	0.7265	0.181
NLLESVQRL	49.5384	0.68623	0.473
RLFSSIVTV	63.7742	0.96728	0.067
FVNEIISRI	59.8118	0.88905	0.618
RVADVIAQV	60.2462	0.89762	0.189
LLIPGLATA	61.0219	0.91294	0.12
KLLSVLAQV	57.9739	0.85276	0.031
ALASHILTA	57.7576	0.84849	0.296
RLWNETVEL	63.6901	0.96562	0.101
ILLPRPPQV	64.27	0.97707	0.08
FMQHDVQEL	41.5885	0.52928	0.089
RLTDYVAFL	63.4189	0.96026	0.03
LLHDGIPVV	62.1965	0.93613	0.073
FLNNQEYVL	57.7965	0.84926	0.085
ILLDQTVRV	61.4906	0.92219	0.022
RLLDSEIKI	57.7599	0.84854	0.453
TVLPFVSTV	55.6756	0.80739	0.571
LTDQTLIYL	52.5677	0.74603	3.395
KVLGALLFV	58.6578	0.86627	0.092
KLGEILANL	57.0761	0.83504	0.124
FMTTNVPNV	59.5952	0.88477	0.023
LLDVTPLSL	53.1103	0.75674	0.837
AMIELVERL	53.9823	0.77396	0.082
SLKEIVINV	56.6637	0.8269	0.249
RLNEAAVTV	57.9871	0.85302	0.15
LMDHTIPEV	60.3053	0.89879	0.042
KLGDFGLLV	60.4146	0.90095	0.099
SLLGGVLRV	55.7231	0.80833	0.044
IMDDKSLNI	44.8999	0.59465	0.397
KILVSLIEV	57.309	0.83964	0.293
SLQTRLIFL	50.6296	0.70777	0.858
TLHSIIISL	56.6636	0.8269	0.641
YLASTIQQL	40.1057	0.5	0.065
RLPEIYIQL	58.6944	0.86699	0.204
ALLAELEKI	62.1041	0.93431	0.372
ALNPADITV	58.6916	0.86693	0.318
SLLDPVPEV	62.5351	0.94281	0.01
ALRETVVEV	52.0564	0.73594	0.644
LLYDQPLQV	63.2788	0.9575	0.023
SLNTGIITV	55.1155	0.79633	0.118
QLLPSIPQL	53.6834	0.76806	0.201
KQVSDLISV	54.31	0.78043	0.267
ILISKLLGA	58.947	0.87198	0.24
LLSAEPVPA	59.2959	0.87886	1.383
LLIENVASL	56.8128	0.82984	0.054
KLLEPVLLL	59.371	0.88035	0.085
ILEENIPVL	51.5861	0.72665	0.31
KLLWTTSRV	60.0956	0.89465	0.374
VIAEQLAKL	40.1056	0.5	1.429
SLDDLLTNV	54.8878	0.79184	0.052
ILGIQPPSV	56.9207	0.83197	0.499
VLQDIQVML	53.5341	0.76511	0.18
SLPDIKVYL	59.8868	0.89053	0.303
IQDFEMPTV	50.9472	0.71404	0.97
SLQSTILGV	58.4192	0.86156	0.261
ALMYESEKV	51.7143	0.72918	0.339
GLQEYVEAV	64.2377	0.97643	0.033
NLIPILKTV	55.9841	0.81348	0.368
VLQDTVEQL	60.4473	0.90159	0.553
SMMDPNHFL	56.0316	0.81442	0.017
TLSDVVVGL	62.0457	0.93315	0.083
ALPPVLTTV	60.3622	0.89992	0.125
VLADQVWTL	59.0397	0.87381	0.01
MTDPIRILV	41.8559	0.53456	1.185
ILDQKVALL	41.7171	0.53181	0.398
YPSEFATYL	56.5021	0.82371	7.303
KLDDYVYYV	63.3065	0.95804	0.004
VFDDVQKTL	57.4812	0.84304	11.953
IIRENSISL	58.5234	0.86361	6.712
KADSVVVLL	57.9188	0.85168	4.857
FIDKHIAEL	59.3952	0.88082	0.101
VLYPHEPTAV	61.6137	0.92462	0.511
VLMQDSRLYL	57.9971	0.85322	0.463
KLYDIDVAKV	56.1621	0.81699	0.138
VLFEKEVNEV	59.8069	0.88895	0.173
SLDPHAQVAV	48.9387	0.67439	0.852
KLFPDTPLAL	47.6493	0.64893	0.301
KVFDPVPVGV	57.5855	0.8451	0.564
SLQEEKLIYV	59.5365	0.88361	0.147
SLDSQKFVTV	48.0373	0.65659	0.87
LLFEGEKITI	55.7759	0.80937	0.438
KLMNVDPDSV	53.7875	0.77011	0.188
SLFPHNPQFI	58.7776	0.86863	0.385
FMDPQKMPYL	52.8871	0.75234	0.053
FIFEKKLAQA	49.5635	0.68672	0.387
GLDPNKPPEL	60.981	0.91213	3.043
YLDEDTIYHL	45.1614	0.59981	0.02
FLAEEGFYKF	44.0055	0.57699	1.176
FLAEDPKVTL	59.0355	0.87372	0.198
FLLGHEIAHA	44.5677	0.58809	0.163
RLQEDPPAGV	60.913	0.91079	1.26
ALEEADKMFL	46.225	0.62081	2.165
TLAEIAKVEL	57.9367	0.85203	0.795
KLLEPVPVSV	61.624	0.92483	0.107
RLQEDPPVGV	61.2741	0.91792	1.262
GLYEFPLNKV	61.6806	0.92594	0.097
ALAKPPVVSV	62.1986	0.93617	0.645
YLDIKGLLDV	56.0093	0.81398	0.199
YLMEGSYNKV	58.0342	0.85396	0.007
ALSDLALHFL	52.6428	0.74751	0.212
GVIDGHIYAV	61.6768	0.92587	0.267
STYEGKPIFL	56.8003	0.8296	3.14
VMFRTPLASV	55.0038	0.79413	0.488
SLHPDLIYNV	61.9628	0.93152	0.139
YLWPRGSPAL	41.3451	0.52447	0.076
IIADMDKWTV	54.6089	0.78633	0.478
QVFPGLLERV	60.7722	0.90801	1.091
KMLEIDPQKV	56.1175	0.81611	0.329
KIFDEILVNA	57.2655	0.83878	1.194
FLLGPRLVLA	58.5909	0.86495	0.2
FLDPNNIPKA	61.2903	0.91824	0.427
FIIEKQPPQV	57.6917	0.84719	0.154
FLIGPKLYEA	60.8184	0.90892	0.016
FLIEEQKIVV	53.5884	0.76618	0.183
SLLPEGPPAI	57.7602	0.84855	0.551
LLYQGPHNTL	59.8056	0.88893	1.449
VMFGGKQVVV	57.5402	0.8442	0.693
YLLQEPPRTV	62.1702	0.93561	0.345
RLPDDDPTAV	55.4044	0.80204	1.886
YLKDGPYITA	60.2979	0.89865	1.412
VLQDKDLFSV	60.1394	0.89552	0.152
TLFPGKVHSL	55.751	0.80888	0.711
GLDVDGIYRV	54.819	0.79048	0.194
VLLKARLVPA	59.7005	0.88685	0.841
ALVDQRELYL	59.1113	0.87522	0.974
ALVDHLNVGV	63.043	0.95284	0.095
GLADLERAQA	50.1631	0.69856	4.123
ALPDQGIAKA	50.6914	0.70899	3.659
VLDTLTKVLV	46.2682	0.62166	0.758
FLFGEEPSKL	53.0729	0.75601	0.323
YLDGHLITTV	59.821	0.88923	0.076
SIYPLHDVFV	49.5374	0.68621	0.646
SLLEKQQIYL	60.4686	0.90202	0.289
ALFPAPLAQI	62.6741	0.94556	0.643
RLYPWGVVEV	63.6628	0.96508	0.113
GLDIEGVKTV	53.6362	0.76713	1.3
GLIDVKPLGV	60.6825	0.90624	0.235
AMFDHIPVGV	55.3078	0.80013	0.024
AMPALAPPEV	53.7812	0.76999	1.141
TLTEEGVIKV	57.1997	0.83748	1.465
KLLEIDIDGV	57.9727	0.85274	0.086
SLLSGRISTL	49.1133	0.67783	1.315
TLAEIAKAEL	53.1349	0.75723	1.1
FGYPFRLNEA	53.5691	0.7658	6.136
QLEEEGITFV	46.1182	0.6187	2.692
ILEEKGLSQV	59.0585	0.87418	1.61
FLPQGFPDSV	45.808	0.61258	0.16
ALIDGKNFSA	53.4632	0.76371	0.802
RLAQEGIYTL	53.3969	0.7624	0.237
ILFPDIIARA	55.6547	0.80698	0.487
SLADLQNDEV	61.6103	0.92456	0.723
GLDIDGIYRV	57.4897	0.8432	0.08
FLLPHPGLQV	62.819	0.94842	0.067
LLAEDDELHL	44.1755	0.58035	1.105
AVIDVGINRV	54.2008	0.77827	2.143
YILEGEPGKV	54.4993	0.78417	0.476
ILDSRGNPTV	59.438	0.88167	0.876
YLITGNLEKL	56.514	0.82394	0.284
VLYGPKIDRA	50.014	0.69562	3.479
GLDDIKDLKV	60.6876	0.90634	1.479
KLADISINYV	62.5085	0.94229	0.022
FLADRFVEGV	61.3789	0.91999	0.014
SLVAVELEKV	57.5268	0.84394	0.733
ALAEIAKAEL	59.0609	0.87423	0.722
FLVDGPRVQL	57.0578	0.83468	0.282
LLPELRDWGV	59.1271	0.87553	0.455
ALLDVTPKAV	60.5815	0.90424	0.104
TLLEDGTFKV	59.5342	0.88357	0.106
GLPRFGIEMV	60.1167	0.89507	2.292
KLLDEAIQAV	61.9774	0.9318	0.094
ILLDNDHYAM	50.1594	0.69849	0.692
ILNEFPGHGL	57.4986	0.84338	0.711
LLLPFKIIEA	55.8076	0.81	0.384
QLHAGSLVSV	59.2554	0.87806	0.607
VLLEPFIHQV	55.8552	0.81094	0.089
LLPSEGIVHL	41.3038	0.52365	0.471
SLLDGVVEKL	55.4514	0.80296	0.193
KLLEVNGVAL	57.1983	0.83745	0.322
FIYHGEVPQA	58.5279	0.8637	0.71
VLFEGRTVQL	57.2807	0.83908	0.294
ALLELVPWRA	57.9641	0.85257	0.244
VLYPASPHGV	62.3005	0.93818	0.356
GLLETTVQKV	53.6976	0.76834	0.405
FVMEGEPPKL	55.5439	0.80479	0.354
ALWEDEGVRA	52.4632	0.74397	1.482
KLADFGLARL	58.2975	0.85915	0.283
VLYGGLLEHL	61.3899	0.92021	0.328
FLNPDEVHAI	59.8757	0.89031	0.194
KLQEVGQVSV	52.26	0.73996	0.479
LLDPSTPVHI	50.0496	0.69632	1.289
GLFSNDIPHV	62.4383	0.9409	0.153
KLGDFPYVSI	56.0015	0.81382	0.479
FLQEEPGQLL	57.5052	0.84351	0.811
YLPEDFIRVG	46.777	0.63171	1.132
FLTEMELDRV	58.3921	0.86102	0.154
FLDITNPKAV	40.6891	0.51152	0.311
FLLDGFPRTV	62.7604	0.94726	0.01
ALLKIEGVYA	59.3631	0.88019	2.265
ALSKEGIVAL	59.5449	0.88378	0.79
KLVEFDFLGA	59.6713	0.88628	0.343
YLTNEGIQYL	62.9837	0.95167	0.053
SVTSEGIKAV	46.0237	0.61684	9.413
GLLDNPELRV	56.3369	0.82045	0.699
GLSTEGIYRV	60.8506	0.90956	0.429
AMAHVAGFTV	45.3185	0.60292	0.233
VLIGEFLEKV	46.0711	0.61777	0.179
KLLDPEDISV	59.4765	0.88243	0.224
YLSDIPLHDA	58.1829	0.85689	0.49
RLYPEGLAQL	56.8954	0.83147	0.493
KLLEEQGIFL	63.3936	0.95976	0.288
VLYEKDIQLF	48.3119	0.66201	3.738
RLSEFIPAVF	63.7004	0.96582	0.409
FMFDEKLVTV	58.4999	0.86315	0.009
FLLPIKTVGV	62.9907	0.95181	0.026
KLWDIINVNI	64.1617	0.97493	0.176
YIYDKDMEII	57.2403	0.83828	0.869
TLWEIAKAEV	63.7681	0.96716	0.256
HLINVEGVGV	59.6613	0.88608	0.868
ALFPGDVDRL	54.3078	0.78039	0.896
KLLEESIANL	48.0567	0.65697	0.353
VLSSDGVWRV	56.2779	0.81928	0.33
KLYNPENIYL	58.5347	0.86384	0.323
AALDFKLAAA	46.4245	0.62475	3.353
ILSKDGVLYV	59.8334	0.88948	0.081
RLFNDPVAMV	58.0114	0.8535	0.347
GILGIQPPSV	60.5073	0.90278	1.089
ALWVSQPPEI	59.2171	0.87731	0.779
KLLDIPGLEV	61.3167	0.91876	0.113
GLWRGEEVTL	50.697	0.7091	1.008
IIMLEALERV	46.5793	0.62781	0.329
YLLDYPNNLL	57.353	0.84051	0.085
YQWDDPDPRL	48.933	0.67427	1.744
SLFPGKLEVV	61.8417	0.92912	0.266
SLFAGGMLRV	57.1524	0.83655	0.119
RLIDLPGTEL	55.578	0.80546	1.013
ILYPKTLFLL	61.9393	0.93105	0.214
LLYDGKLSSA	59.3664	0.88026	0.398
RLLGYQGIAV	60.2293	0.89729	0.189
YQLEAEFVGV	58.7364	0.86782	0.141
SLLPTEQPRL	58.0629	0.85452	2.225
FLRGPALELV	59.9701	0.89218	0.252
RVFSDIIYTV	54.8287	0.79067	0.369
KLKPGDLVGV	44.3557	0.58391	0.667
RLDELGGVYL	59.4817	0.88253	0.626
RIADGLPVAV	40.9689	0.51704	0.401
VLLEQPTWQL	54.2553	0.77935	0.174
ALYPGQLVQL	58.3907	0.86099	0.488
KIFTEDLPEV	61.5023	0.92242	0.137
VVIPGKVEEV	54.7555	0.78922	3.423
AILETAPKEV	58.0497	0.85426	1.519
TLITDGMRSV	54.2672	0.77958	0.846
ILEEGKEILV	46.2816	0.62193	1.702
FLLLPGPSAA	47.0376	0.63685	0.778
VLFGREVSPA	53.9902	0.77412	1.068
ILPSYIPVRV	57.088	0.83527	0.353
VLLGEVNIRL	55.1704	0.79742	0.683
RLSELGITQA	59.1929	0.87683	2.327
KMFESFIESV	58.7786	0.86865	0.029
RMISEELVAA	53.2345	0.7592	0.47
GLDPSGARLV	56.0935	0.81564	2.695
KLIDGQVIQL	58.2781	0.85877	0.22
FLIEGTISRA	61.1145	0.91477	0.108
ILSGIGVSQV	57.3777	0.84099	0.783
VLQTNDLTSV	55.7357	0.80858	1.077
YLFSEALNAA	60.8062	0.90868	0.077
RLNEESGALL	51.0428	0.71593	2.527
ALLDQALSNA	57.1617	0.83673	0.938
ALLKDSIVQL	40.9277	0.51623	0.477
KIGDFGLATV	59.2943	0.87883	0.478
IQDDMQTLYV	43.358	0.56421	1.366
MLYPEVIQQV	54.4176	0.78255	0.135
LLLDVPTAAV	55.9443	0.8127	0.125
VILEGELERA	56.6949	0.82751	7.324
TQLGPPYHIL	51.3288	0.72157	7.473
SLFGSPPTSV	56.9825	0.83319	0.411
GLIGVGLINV	61.6793	0.92592	0.141
TIFAGTLITA	52.0974	0.73675	1.944
ILLDSGLEKA	46.7086	0.63036	1.122
YAAPGGLIGV	59.4247	0.88141	1.281
FLQEGDLISA	59.0812	0.87463	0.156
YLDQGTQIFL	55.516	0.80424	0.169
KLDFANNVQL	50.3242	0.70174	1.313
FLSDGTIISV	57.4828	0.84307	0.022
SLLGGDVVSV	62.6649	0.94538	0.155
YVFENTVATV	59.7938	0.88869	0.185
SLPDFGISYV	57.2614	0.8387	0.116
RPLYGVIAAL	40.1056	0.5	1.307
YLSEDVFQHAV	54.7923	0.78995	0.045
TLLAAEFLKQV	62.3007	0.93819	0.763
VLMTQQPRPVL	48.8466	0.67257	5.005
RVLPPSALQSV	63.361	0.95912	4.131
AALEEADKMFL	53.2735	0.75997	11.303
SSVEVRSDWEV	42.6464	0.55016	9.205
FLTDSNNIKEV	60.5797	0.90421	1.044
KMDDPDYWRTV	59.9729	0.89223	1.867
LLYQEGAKMAV	58.2744	0.8587	1.514
FAIDPHLLLSV	58.7829	0.86874	1.698
GLADASLLKKV	62.5245	0.9426	1.32
KLLEPSSPQFV	50.608	0.70734	0.662
SLLKEPQKVQL	55.5425	0.80476	5.027
NQIEDNDDFQL	42.0241	0.53788	10.468
RLGEAEGLMKV	56.4012	0.82172	0.689
GLWGPEEEPHL	61.7793	0.92789	1.151
VLFENTDSVHL	58.4984	0.86312	0.795
FLMKNSDLYGA	58.4422	0.86201	0.042
FLDESRSTQYM	60.7494	0.90756	0.536
SLADDSVLERL	56.9768	0.83308	1.49
KLDDLTQDLTV	60.6337	0.90527	0.792
KLLDLSDSTSV	58.9066	0.87118	0.352
KLLDISELDMV	56.8976	0.83151	0.3
LLDPNVKSIFV	62.2041	0.93628	0.74
YLPDIIKDQKA	55.3937	0.80182	2.708
GLVDEKALAQA	57.9674	0.85264	2.298
TIAEVGKWLQA	57.2893	0.83925	15.16
WLIEDGKVVTV	58.3252	0.8597	0.199
LLYDLADQLHA	59.92	0.89119	1.147
FLASESLIKQI	63.2071	0.95608	1.623
ILLEHGADPNL	51.3646	0.72228	1.455
GVAESIHLWEV	60.5372	0.90337	0.416
QQLDSKFLEQV	54.3198	0.78062	4.306
FLLEQEKTQAL	59.0161	0.87334	0.271
ILDDTAKNLRV	44.7077	0.59086	2.647
RLAEVGQYEQV	56.282	0.81936	0.948
STFDHPELVKL	46.4494	0.62524	7.75
LLIDDKGTIKL	60.9121	0.91077	0.976
ALFPHLLQPVL	62.0252	0.93275	0.602
GLADNTVIAKV	62.3237	0.93864	0.915
HLLGEGAFAQV	58.8014	0.8691	1.339
YLYESGETEKL	52.6035	0.74674	0.379
GLTSTDLLFHL	60.92	0.91093	0.638
IMAQLPQEQKA	56.2623	0.81897	11.504
GLLAGDRLVEV	63.5891	0.96362	0.25
ALNEEAGRLLL	62.0642	0.93352	4.752
SLYDQAEKLVS	58.7104	0.8673	6.547
SLVDTPKQIQL	47.8635	0.65316	3.184
RQLEEEGITFV	60.1061	0.89486	1.06
SVAEGRALMSV	56.8124	0.82983	1.494
VILESDPQQVV	40.1256	0.50039	7.103
ILAEEPIYIRV	58.106	0.85537	0.319
ILENPPEEMKL	52.1425	0.73764	9.627
AISEVIGKITA	58.6012	0.86515	6.609
ILLDDQFQPKL	59.1088	0.87517	0.486
RLAEALPKQSV	41.8148	0.53374	0.193
TLLDPNEKYLL	61.26	0.91764	1.573
KVLEVTEEFGV	62.5865	0.94383	0.721
TLIDLPGITKV	54.3175	0.78058	0.64
GLLQINDKIAL	41.7063	0.5316	2.476
KMLSGVGGFVL	50.329	0.70184	0.615
ILDAGGHNVTI	54.5	0.78418	3.021
VLLPDERTISL	52.0315	0.73545	1.492
QLAEDIEALKV	58.8882	0.87081	2.251
KIFEMGPVFTL	52.7065	0.74877	0.73
FAYDGKDYIAL	46.3471	0.62322	5.114
SLFSEETPVVL	49.1376	0.67831	1.862
YLISQVEGHQV	58.6993	0.86709	0.229
NIFPNPEATFV	55.7893	0.80964	3.658
ALLAGSEYLKL	63.4118	0.96012	1.83
KLYQEVEIASV	61.0137	0.91278	1.254
YLHDQNPDAAL	59.0115	0.87325	1.484
ALADLQEAVKL	58.8316	0.8697	2.188
KLLDPSTPVHI	49.7493	0.69039	1.368
FLPETRIMTSV	58.4186	0.86154	0.192
IVLPAGALHQV	61.9133	0.93054	2.92
VMQDPEFLQSV	59.572	0.88431	0.937
FLIGDEAATHL	47.4071	0.64415	0.361
GQSELASRLTL	54.9607	0.79328	9.751
SQLDISDPYKV	55.3599	0.80116	2.552
ALADKELLPSV	63.4334	0.96055	0.124
VLLSEQGDVKL	52.6269	0.7472	3.273
KLADDVDLEQV	57.3775	0.84099	0.731
GLYDSQNPPTV	59.7224	0.88728	0.648
VLLSDSNLHDA	49.9858	0.69506	6.865
ALAEMPDSAAA	52.5689	0.74606	3.38
SQLDISEPYKV	53.9828	0.77397	2.47
LLLPDQPPYHL	44.107	0.579	1.073
TLIDLPGITRV	56.916	0.83188	0.639
GLDPQGDRSFL	57.0158	0.83385	7.611
RLWDLTTGTTT	56.4373	0.82243	2.442
TMAKESSIIGV	58.7693	0.86847	1.053
SLAGDVALQQL	55.9945	0.81369	3.052
SLLNPPETLNL	54.9448	0.79296	1.924
ILGGPGTVQGV	57.489	0.84319	3.95
ILLTEPGQVKL	53.9294	0.77292	2.5
KLLNDEDQVVV	53.5802	0.76602	1.187
GLLDLPFRVGV	57.5922	0.84523	0.184
VLAENPDIFAV	58.6934	0.86697	0.109
SLAGGLDDMKA	45.1228	0.59905	3.798
KLLDTMVDTFL	59.0749	0.8745	0.285
ILAELPEDFKA	63.2393	0.95672	1.674
RLMNETTAVAL	55.2046	0.79809	1.089
LQLDPAQIYRV	55.5923	0.80575	2.77
TIAEGLTLAQV	55.5843	0.80559	2.503
GLWEIENNPTV	60.729	0.90716	0.234
ILINDAGEVRL	56.0814	0.8154	2.728
ALLGKLDAINV	59.8239	0.88929	0.568
YQLEIPENFTT	58.276	0.85873	4.37
KLDPATSAVTV	57.2518	0.83851	1.259
GLIEDHFDVTV	61.583	0.92402	0.27
IILEEGKEILV	52.1598	0.73798	3.319
FLPPEHTIVYI	56.019	0.81417	0.486
ALLEPEFILKA	48.4423	0.66459	1.511
SLIDDNNEINL	47.2299	0.64065	1.527
RLFDEPQLASL	58.5056	0.86326	0.752
SLLPGNLVEKV	60.2435	0.89757	1.076
ALLDIQSSGRA	53.0169	0.7549	4.494
KLYGPEGLELV	56.0348	0.81448	0.229
ILLPEPSIRSV	60.3126	0.89894	1.712
ILLDERGQIKL	57.0319	0.83417	1.27
TLIRSDAVALV	57.6368	0.84611	0.865
VLYEDSLSSQV	50.4307	0.70384	0.563
VLLEEGEAQRL	51.811	0.73109	4.493
RLLPPGAVVAV	62.8597	0.94922	0.521
ALADFAELLRA	61.9499	0.93126	1.199
GLWPGAGTIRL	61.054	0.91357	0.724
TLADTAVAAQV	60.6718	0.90603	1.598
FLPDPSALQNL	55.0249	0.79454	1.34
AMSNLVPPVEL	53.6935	0.76826	1.95
SLLEVNEESTV	59.5608	0.88409	0.754
FLMENGSITSI	58.1626	0.85649	0.023
GLLRDEALAEV	64.4572	0.98076	0.158
KIIDEDGLLNL	43.9918	0.57672	3.012
FLAELPGSLSL	49.2918	0.68136	0.138
KVLEPSETLVV	56.0105	0.814	4.205
LLAILPEAARA	60.0474	0.8937	6.797
ALAAPDIVPAL	59.7522	0.88787	0.61
ALILEPSLYTV	56.1926	0.8176	0.266
KMDDPTVNWSI	58.8203	0.86947	1.047
KLLETELLQEI	60.181	0.89634	0.614
VLIDTPGQIEV	58.5635	0.86441	0.469
SLSTAAGAAEL	60.9127	0.91078	5.917
VLMNQPPQIAP	44.3002	0.58281	14.482
FLADPSAFVAA	58.8033	0.86914	0.26
RLMEPIYLVEI	56.2987	0.81969	0.115
ILANDGVLLAA	59.5659	0.88419	1.465
SLMDPNKFLLL	55.1418	0.79685	0.504
FLLPKVQSIQL	61.4676	0.92174	0.35
RILDIDIPMSV	57.0356	0.83424	0.668
GLYSLSSVVTV	55.2752	0.79949	0.777
AMFESSQNVLL	56.1335	0.81643	0.676
VIIKGLEEITV	47.0641	0.63738	3.739
KLMDPGSLPPL	57.2983	0.83943	0.105
AVYEHPSILSL	57.5747	0.84488	3.583
YMIGSEVGNYL	47.9645	0.65515	0.217
AIVGAVRLLSV	58.332	0.85983	2.193
VMFEDGVLMRL	52.2887	0.74052	0.715
NLLDDRGMTAL	52.2555	0.73987	2.703
VLIDVGTGYYV	55.99	0.8136	0.247
RLQETEGMVAV	55.596	0.80582	0.981
TVLTQEAIITV	49.9062	0.69349	2.921
RPFLAEAPTAL	48.0268	0.65638	1.977
