# Supplementary material for: Thermostability profiling of MHC-bound peptides: a new dimension in immunopeptidomics and aid for immunotherapy design
Source: Nat Commun. 2020 Dec 9;11:6305. doi: 10.1038/s41467-020-20166-4 (PMC7726561; doi:10.1038/s41467-020-20166-4)
Supplement: Supplementary file 7 — Supplementary Data 4 [file 41467_2020_20166_MOESM7_ESM.xlsx]

## Sheet: B0702
Ligand	Tm	Transformed Tm	Predicted binding affinity (NetMHCpan-4.0)
HPRAPVLL	59.5403	0.85965	0.094
APEEHPVL	56.1103	0.79617	1.36
HPFPGPGL	56.1754	0.79738	0.601
SPVVRVAV	57.0783	0.81409	0.247
VPNWHRDL	55.1822	0.779	0.551
VPNVHGAL	57.3788	0.81965	0.095
SPGPRPVL	59.5874	0.86052	0.181
APVQRPKL	58.591	0.84208	0.469
PAWPHRGL	52.1826	0.72349	2.699
FPRFSPVL	62.533	0.91503	0.065
FPRFGGSL	62.7744	0.91949	0.013
FPHPLPSL	61.5774	0.89734	0.262
TPFKGGTL	52.1822	0.72348	0.267
RPVPWNAL	58.762	0.84524	0.03
QPVPRSVL	51.0325	0.70221	0.232
IPRITIEM	62.3762	0.91213	0.185
VPRPPSLL	61.1955	0.89028	0.123
GSISRIYL	41.3609	0.52323	20.371
SPGLLPHL	60.968	0.88607	1.681
RPTLLWSL	63.4127	0.93131	0.146
PAEPKLAF	55.5112	0.78509	3.197
RPQQIPVL	59.5461	0.85975	0.115
YPRTGGTL	55.5624	0.78603	0.013
TPSPRLAL	60.0054	0.86825	0.064
HPNVLPVL	58.7989	0.84593	0.46
LPNIHPEL	59.0671	0.85089	0.479
SPFLKGFL	62.5939	0.91615	0.489
PRVPTHTL	62.5802	0.9159	0.478
HPELTPLL	59.6584	0.86183	1.986
KPFLGIGL	62.0517	0.90612	0.483
SPLKGLSL	57.7229	0.82601	0.119
SPRWGGIM	61.0278	0.88717	0.037
RPRPPITL	62.7268	0.91861	0.012
SPRQTLEL	57.7527	0.82657	0.036
LPELKSTL	60.7498	0.88203	0.793
SPDIKQEL	57.6249	0.8242	1.233
PNIPGKSL	61.1365	0.88918	2.095
SPGLKSVL	59.4334	0.85767	0.3
PYPRPIHL	60.3087	0.87387	4.911
APYGRITL	59.7325	0.8632	0.052
SPAPRTAL	57.4411	0.8208	0.011
SPVSRIGL	53.9627	0.75643	0.223
VPRPGTAL	59.0917	0.85134	0.011
RPVLWVGV	60.8147	0.88323	1.162
RPRPPTLL	62.911	0.92202	0.014
APFPRGEL	61.479	0.89552	0.072
RPQLPQVL	60.7473	0.88198	0.152
RPLTKNAL	59.9997	0.86815	0.048
PAEGRVAL	56.7803	0.80857	0.718
IPNLRDSL	61.3971	0.89401	0.292
APRAPSAL	53.3539	0.74517	0.009
APAPRPSL	58.1299	0.83355	0.029
APRPSIPV	61.8266	0.90196	0.068
SPGRLAVL	58.8431	0.84674	0.337
SPHPGLLL	61.033	0.88727	0.248
FPRPGGLL	62.191	0.9087	0.029
RPSLLPLH	61.4868	0.89567	6.836
SPFFRALL	62.5526	0.91539	0.218
QPLLREVL	61.2191	0.89071	0.854
APRPGALL	60.7824	0.88263	0.029
SPAPKQEL	54.9606	0.7749	0.304
KPYIRTSL	61.1752	0.8899	0.026
SPRGAGYL	54.1735	0.76033	0.049
RPVLPLML	60.0393	0.86888	0.38
QPSVQPPL	54.3309	0.76325	1.006
RPAVSLTL	60.5069	0.87753	0.051
IPLKGSTL	45.9615	0.60837	0.272
IPGARPVL	60.1681	0.87126	0.361
KPVNRISL	57.3136	0.81844	0.082
RPFPGLVI	62.968	0.92308	0.236
TPAVGPPL	63.571	0.93424	0.202
VPTLRSEL	62.8711	0.92128	0.192
KPIPLPRF	53.2135	0.74257	1.843
LPRAGLEL	62.2525	0.90984	0.034
LPRLLPAL	60.8471	0.88383	0.055
SPIIRPLL	61.8235	0.9019	0.285
RPAYLVTL	60.127	0.8705	0.064
RGPGPLTL	58.8217	0.84635	16.218
KPIQRTIL	58.4165	0.83885	0.119
RPINITSL	60.6559	0.88029	0.066
APLLRVAL	62.963	0.92299	0.057
HNESWVLL	45.4945	0.59972	44.273
APILKRAL	60.7609	0.88223	0.102
IPMKLAGL	60.2848	0.87342	0.276
PAERKQAL	61.2357	0.89102	2.893
FDPALLEF	42.6014	0.54618	39.989
RPGLTTVL	59.3129	0.85544	0.104
KMLTFLML	61.6892	0.89941	20.64
PQQPHPPL	47.3798	0.63461	1.552
PARVALSL	63.3725	0.93056	1.544
LPSILNQL	59.2894	0.855	0.972
APRTVLLL	48.2646	0.65099	0.14
SPNAIFKAL	62.4185	0.91291	0.01
RPALPVSYL	63.5716	0.93425	0.013
APVAPHFAL	62.1048	0.9071	0.011
TPAVIRISV	60.2283	0.87238	0.073
YPYPYPHTL	60.8783	0.88441	0.051
YLRPPNTSL	60.0714	0.86947	0.049
SPRLPVGGF	62.1832	0.90856	0.045
FPHLVHAEL	59.473	0.8584	0.039
KPVYPGQTL	59.9853	0.86788	0.019
SPANPAHIL	66.2854	0.98447	0.048
APHLVGPHL	60.2835	0.8734	0.115
VPKYWGSGL	60.2645	0.87305	0.035
IPISLHTSL	61.2849	0.89193	0.023
NPAENFRVL	56.1121	0.79621	0.174
RPVTPITNF	59.3689	0.85647	0.239
APVLPHTAV	59.3235	0.85563	0.042
VPNWHRDLV	58.2833	0.83638	0.255
RPDSPAHVL	58.6981	0.84406	0.088
RPSLPLPHF	62.3892	0.91237	0.254
IPNWARQDL	61.9599	0.90442	0.023
HAAAYRNAL	58.9401	0.84854	0.102
APKRPPSAF	62.6452	0.9171	0.019
LPSLRILYM	61.3755	0.89361	0.341
IPKSAVGEL	58.2892	0.83649	0.028
APNYRLKSL	62.0913	0.90685	0.013
TPINKPPVL	55.9681	0.79354	0.225
NPNLRKNVL	57.4465	0.8209	0.125
APSNPPAHL	53.0294	0.73916	0.216
KPRPIIPML	60.668	0.88052	0.017
LPFKYPAVL	61.5406	0.89666	0.114
APYSRPKQL	61.5336	0.89653	0.074
TPKMPGQSV	56.1439	0.79679	0.07
WPHPPGPFL	62.2762	0.91027	0.095
APASPFRQL	59.7917	0.8643	0.014
APAELKSPF	60.7313	0.88169	0.017
APALPGPQF	64.7789	0.95659	0.129
LPASPAHQL	60.6782	0.8807	0.074
YPTISLHAL	59.8381	0.86516	0.035
RPQIHGYDL	59.9293	0.86685	0.011
TPEEVRLPL	62.1205	0.90739	0.05
VPNQKRLTL	61.2058	0.89047	0.009
APRPLQPYL	60.8821	0.88448	0.018
YPQDLPRPL	60.7008	0.88112	0.068
LPAPKWTEL	62.8496	0.92089	0.017
IPRPWSSGL	61.1532	0.88949	0.01
APGIRSWSL	62.054	0.90616	0.108
IPAYKLETL	63.0437	0.92448	0.135
SPASRSISL	60.9695	0.88609	0.008
LPSKPYSTL	59.2418	0.85412	0.016
VPRIQPQSL	60.4105	0.87575	0.014
KPAGPPGIL	59.609	0.86092	0.03
QPQFQRQGL	60.4244	0.87601	0.152
RPIRQILYL	56.3396	0.80042	0.066
SPMADRSMM	59.496	0.85883	0.01
IPDHFRPPL	60.3599	0.87481	0.069
APQRVRVTL	56.7937	0.80882	0.008
GVRPPAPSL	58.7082	0.84425	0.145
YPFFRGVTI	61.8455	0.9023	0.11
SINAQRNAL	54.2099	0.76101	0.334
YPAAKRVKL	58.2492	0.83575	0.01
GPMNLRAAF	62.0764	0.90658	0.009
FPRLPPASV	61.7369	0.9003	0.018
FPNIPGKSL	62.0381	0.90587	0.015
AIRNAMGSL	55.7351	0.78923	0.131
NVRPVPLEL	60.2171	0.87217	0.624
IPFSNPRVL	61.4188	0.89441	0.176
LTRPGSSSL	57.3565	0.81923	0.087
IPAKPPVSF	62.0106	0.90536	0.125
APAGRKVGL	61.1561	0.88955	0.032
NPRIPYTEL	61.3756	0.89361	0.014
TPADIRSFL	61.7861	0.90121	0.05
GPLFRNSQL	59.8588	0.86554	0.084
RPFERTITM	56.5147	0.80366	0.014
APAERQIDL	60.1054	0.8701	0.11
APRKPDWDL	60.3653	0.87491	0.084
EPRPPHGEL	55.7489	0.78948	0.062
IPKLPAVSF	63.0549	0.92469	0.148
MPKVKTIEL	56.4007	0.80155	0.019
LPHNRLVSL	60.5602	0.87852	0.013
APFLRNVEL	64.2613	0.94701	0.061
SPFHRNLFL	60.0784	0.8696	0.111
LVMAPRTVL	60.0017	0.86818	0.065
LPAPKWAEL	59.8384	0.86516	0.017
SPSSKYVKL	56.3275	0.80019	0.106
SPYQNIKIL	61.1733	0.88987	0.17
QLRLPTDTL	60.4858	0.87714	1.073
SPVFRLETL	62.6309	0.91684	0.108
LPWASTHSL	58.1419	0.83377	0.017
SPFFERSGL	62.6974	0.91807	0.045
FPIHVQTSL	60.9002	0.88481	0.073
SPYLRPLTL	63.4941	0.93281	0.028
TPRVPDNSL	60.6722	0.88059	0.014
LVRPVFGEL	65.9634	0.97851	0.314
SPWLHAPSL	54.7976	0.77188	0.019
TPWQPPTVL	61.9953	0.90508	0.122
YPLLKNISM	62.5749	0.9158	0.095
APAPRPSLL	60.0607	0.86928	0.023
IPAKLHNSL	55.5388	0.7856	0.009
WVRPDLGEL	60.3898	0.87537	0.47
APMGIRLSP	60.3181	0.87404	0.301
GPREAFRQL	61.4705	0.89537	0.017
VPASFRLQM	62.1707	0.90832	0.016
APFLRQEFI	62.9881	0.92345	0.944
VPRPVLRAL	60.9507	0.88575	0.007
GPALGRSFL	62.1129	0.90725	0.022
SPISHFLDL	63.1333	0.92614	0.048
IPQRPYMSL	58.9146	0.84807	0.016
VPYLRDLGL	63.0739	0.92504	0.19
KPSPIYGGL	53.7076	0.75171	0.067
APRPAGSYL	61.8328	0.90207	0.007
TPIQGTSEL	59.8047	0.86454	0.055
APSPVIPRL	61.444	0.89487	0.248
IPMTGKPSL	61.2926	0.89207	0.012
LPNVGKSSL	54.1157	0.75926	0.01
MPHVPITTL	61.3355	0.89287	0.027
YPEPRVLTL	60.0419	0.86893	0.1
LPRQPPMSL	66.0929	0.98091	0.007
YPKRPLLGL	61.3327	0.89282	0.026
TPRPTAAEL	58.9818	0.84931	0.009
TPQGFRSTL	60.0216	0.86855	0.009
LPDFERESL	61.6701	0.89906	0.372
VPRPPSNPP	56.4402	0.80228	0.367
TPRLPQRNL	56.9075	0.81093	0.04
NPEKRYNVL	56.3327	0.80029	0.386
FPVLPGSHL	61.9254	0.90378	0.147
TPISRLVAL	61.8424	0.90225	0.019
LPAWPHRGL	60.2615	0.87299	0.027
LPKNNPPTI	55.5317	0.78547	0.372
RPFTRHQSF	52.9669	0.738	0.023
SPDLVRVQL	60.6708	0.88057	0.107
RPTDKPLRL	57.9255	0.82976	0.181
RPDYRNITF	61.7405	0.90036	0.096
SPQPRLIYL	62.7347	0.91876	0.061
SPGWVRLAL	63.0384	0.92438	0.007
LPRPVPQNL	61.4066	0.89418	0.062
SPYPGLRLI	61.8075	0.9016	0.223
NPDIMRQTL	51.8793	0.71788	0.16
APRLPITGL	63.6462	0.93563	0.012
TPDPQRVPL	48.1962	0.64972	0.068
VVRIITSEL	58.6455	0.84309	0.248
NPEINKAVL	46.1374	0.61162	0.419
IPANWKTEL	60.1905	0.87168	0.032
LPKKNGLYL	58.7876	0.84572	0.054
APKPKWTQL	57.4188	0.82039	0.022
RPSPPVQSV	56.9441	0.8116	0.055
RPWSETIKL	55.4933	0.78475	0.123
APSRNGMVL	56.6991	0.80707	0.014
HPAGPRTVF	59.1144	0.85177	0.013
GPQIPRAAL	59.7012	0.86262	0.008
IPYKPNYSL	60.2555	0.87288	0.043
TPSSSRLEL	57.8365	0.82812	0.012
HPAAKMIVM	56.3646	0.80088	0.049
MPSQFRDIL	63.4072	0.9312	0.032
LPRLTPPVL	62.0925	0.90688	0.012
SPHSPFYQL	60.7852	0.88268	0.039
FPIEVRHYL	59.5831	0.86044	0.088
SPLTKSISL	60.6288	0.87979	0.033
HPSDRPLML	56.139	0.7967	0.281
FPQHTIASL	58.7472	0.84497	0.03
TPSERITSL	57.3254	0.81866	0.065
NPFLRQELL	61.487	0.89567	0.836
NPSKKYNIL	59.8127	0.86469	0.322
VPRLPGETL	64.0917	0.94387	0.01
HPREPALGP	55.3245	0.78163	1.422
LPDVPRIFL	59.251	0.85429	0.297
SPAFSTRVL	60.3119	0.87393	0.009
LPQLTGPVL	63.1073	0.92566	0.035
NPHEPWNRL	56.7692	0.80837	0.545
HPYRAFPVL	51.5992	0.71269	0.025
SPGPEKMAL	59.1347	0.85214	0.056
FPELPKSAL	61.1394	0.88924	0.035
APINFTSRL	60.9005	0.88482	0.109
KPRVTPVEV	55.9371	0.79297	0.043
QPRYPVNSV	59.7947	0.86435	0.043
SPSWRLTGF	60.8923	0.88467	0.099
SPAPPLLHV	60.7527	0.88208	0.345
RPYEPINSI	59.7733	0.86396	0.084
RPAANPIQF	60.6454	0.8801	0.114
SPFNDRFPL	62.1983	0.90883	0.015
SPHIPYKLL	60.2564	0.8729	0.153
QPLARPNTL	59.1915	0.85319	0.118
TPNDRFILL	60.4171	0.87587	0.274
VPEEARPAL	58.382	0.83821	0.052
IPKPLNPAL	59.4825	0.85858	0.015
TPRSPPLGL	62.2961	0.91064	0.028
QPAPTPLKM	56.8017	0.80897	0.401
SPLPSPSAM	63.8207	0.93886	0.039
VPVPPNVAF	63.3127	0.92946	0.246
KPHIGLTEL	60.6516	0.88021	0.016
APPRPGSSF	56.0187	0.79448	0.173
YPPNPWREI	59.3107	0.8554	0.765
IPRYIVSQL	63.26	0.92848	0.014
LPQANRDTL	61.3565	0.89326	0.047
IPSSHPVSL	56.1907	0.79766	0.039
KPGDFIHTL	55.5869	0.78649	0.24
IPELHRPVV	59.5317	0.85949	0.164
VPRVPTHTL	62.6278	0.91678	0.008
KPASFMTSI	59.7255	0.86307	0.03
NPHGARLSL	57.6279	0.82426	0.01
HPFLQRQQL	53.5044	0.74795	0.045
APDVGRMGI	58.1887	0.83463	0.188
LPRKPSVPW	59.4692	0.85833	0.185
AAYLRALSL	62.3091	0.91088	0.628
RPWSNSRGL	50.5697	0.69364	0.017
SPRITFPSL	62.2625	0.91002	0.007
SPQGRVMTI	56.9013	0.81081	0.071
LPSLSAHEL	57.3362	0.81886	0.125
LPKQPPLAL	63.4543	0.93208	0.011
QLRLPGQQL	52.5202	0.72974	0.752
GPRSSLRVL	58.8624	0.8471	0.009
SPHDISNVL	60.0583	0.86923	0.086
SPAPQPPVL	63.3263	0.92971	0.089
APWSREAVL	62.1791	0.90848	0.03
QPASFAIRL	54.0023	0.75716	0.402
APELLRALL	62.944	0.92263	0.059
APKPRLNQL	53.2443	0.74314	0.029
NPNGRFVVV	61.6005	0.89777	0.297
SPTYRALLL	61.9725	0.90466	0.096
TARPPGYEF	57.3626	0.81935	0.617
NPNMRLSQL	59.5398	0.85964	0.096
APDSQRLKL	58.9655	0.84901	0.105
QPVAGRPSL	55.7716	0.7899	0.018
TPHARIIEL	59.8986	0.86628	0.047
NVRPPNTAL	56.757	0.80814	0.04
SPFLLGRAL	61.6665	0.89899	0.011
RPQKPSLEF	61.8371	0.90215	0.038
SPNLRLLDL	63.3622	0.93037	0.084
NPASPPLSL	62.2435	0.90967	0.104
LPRTAISEL	61.9503	0.90425	0.008
RPKYQFLSL	58.0941	0.83288	0.007
HPRSPTPTL	58.1699	0.83429	0.006
GPRLPWTRL	57.9494	0.83021	0.032
VPVGPHLSL	60.81	0.88314	0.026
SPNSKVNTL	58.1314	0.83357	0.043
SPGQRAVLL	59.2417	0.85412	0.186
MPSSRLWSL	60.8708	0.88427	0.034
LPRGVLEGL	62.847	0.92084	0.082
IIREPLTEL	51.0371	0.70229	0.36
EPAFPHTDL	58.6121	0.84247	0.45
HPRDPNLLL	60.9843	0.88637	0.028
SPIQKPQGL	56.5047	0.80347	0.238
YPNGFRDVL	64.2249	0.94634	0.026
SPRVQFQSL	61.6635	0.89894	0.008
RPSGPSKAL	61.3546	0.89322	0.008
GPIYPGHGM	59.2	0.85335	0.198
TPMGPGRTV	54.3809	0.76417	0.041
WPHDTIGSL	62.0972	0.90696	0.075
YPNERFELL	63.1461	0.92637	0.286
TPRSPQPEL	54.8922	0.77363	0.012
KIRNFVVVF	60.9454	0.88565	2.072
RPLGTRLGF	53.6492	0.75063	0.033
NPYSRLMAL	61.2566	0.89141	0.015
VWDPRVSVL	53.2107	0.74251	10.263
RPTLEGREL	56.1434	0.79678	0.034
NPKNPGLWL	60.9709	0.88612	0.197
VPTAKFQEL	55.4239	0.78347	0.105
LPAEQRDFL	61.4841	0.89562	0.309
DPMKARVVL	49.2895	0.66995	0.191
RPYSQVNVL	59.8359	0.86512	0.014
RPSQFPHSL	56.385	0.80126	0.011
NPREWTPEI	57.8047	0.82753	0.233
FPMGDRLYI	63.0302	0.92423	0.092
SPHTPSTHF	45.9835	0.60877	0.245
APSPRPLSL	61.3796	0.89368	0.013
GPAIERMGL	61.0759	0.88806	0.091
VPEVTKPSL	57.5922	0.8236	0.149
WPNARISVM	64.039	0.9429	0.02
IPYGERITL	61.3745	0.89359	0.042
NPRFGGKEL	56.2284	0.79836	0.014
LPRAFLQSL	62.4487	0.91347	0.009
SPVLRNFTF	41.7148	0.52978	0.186
RPRPPVLSV	65.4642	0.96927	0.007
SPRPPAEGF	55.8125	0.79066	0.115
YPGAERNLL	60.7887	0.88275	0.154
SPSFPRPSL	61.3509	0.89315	0.008
AVILRALSL	61.085	0.88823	1.307
KPYSPLASL	56.8218	0.80934	0.01
IPRGPASQF	56.9062	0.8109	0.039
APRAVFPSI	62.0033	0.90523	0.01
RVRDINEAF	59.1129	0.85174	0.479
LPKDQGITL	61.7152	0.89989	0.082
LPSTRLGTL	61.0602	0.88777	0.026
SPALPGLKL	62.0668	0.9064	0.042
KPGMKLTEL	46.6948	0.62193	0.069
WVDEERASL	54.3558	0.76371	1.764
SPKLPVSSL	62.6072	0.9164	0.009
SPIYISRII	58.8059	0.84606	0.214
QPIGHPDAL	55.2295	0.77987	0.302
SPTSLKITL	57.9847	0.83086	0.049
RPLPGALGV	59.0333	0.85026	0.185
YIDEGRLVL	51.6203	0.71308	1.151
SPRFPAQYL	62.5753	0.91581	0.014
SPLNRAGLL	59.818	0.86478	0.064
QPRFAPVLI	61.0634	0.88783	0.196
SPTKLDVTL	54.8982	0.77374	0.226
QPNPLPLRL	61.1676	0.88976	0.411
SPATWRLGL	63.1671	0.92676	0.01
SPLVSRLTL	61.3843	0.89377	0.01
KPYQGNPTF	57.4534	0.82103	0.1
RPIPQWIRM	52.0319	0.7207	0.093
FPRHIEPEL	52.1102	0.72215	0.039
WPASQRDVL	60.9257	0.88528	0.049
RPFEDQTSL	57.7822	0.82711	0.097
RPTLPVKSL	59.992	0.86801	0.015
LIRPVSASF	60.9761	0.88622	0.37
LPSQKTASL	57.6749	0.82513	0.013
FPQMGRFTL	57.4296	0.82059	0.009
SPQKVTLYL	62.1016	0.90704	0.067
SPRKLPTSL	58.0528	0.83212	0.006
TPAPRPLLL	61.5178	0.89624	0.109
LPLAHVLEL	62.0245	0.90562	0.075
LPRPVPLVA	61.5132	0.89616	0.136
FPQVGRTAL	62.0636	0.90634	0.007
FPSEPNRLL	57.6035	0.82381	0.269
NPRPTAQDL	54.4891	0.76617	0.098
RPLLKAITA	60.5871	0.87902	0.241
FPHVQTDVL	62.6286	0.9168	0.259
IPAGERPTI	59.8697	0.86574	0.144
GPTQPPLSL	61.4595	0.89516	0.181
LPKTGTVSL	58.3095	0.83687	0.011
KPSLPFTSL	62.4523	0.91353	0.009
TPYNYPVPV	62.3543	0.91172	0.292
IPLSGRNPL	62.1137	0.90727	0.009
RPIYPVEEL	58.8043	0.84603	0.093
RPKLPEDPL	59.1767	0.85292	0.025
GPLPRAAAL	59.132	0.85209	0.018
KPQSFQVIL	61.0515	0.88761	0.08
NPKRQTLVF	53.7068	0.7517	0.316
WPKDVGIVA	61.3072	0.89234	0.57
HPINPRVAL	58.9194	0.84816	0.008
QPKLPMRTL	57.0168	0.81295	0.068
LPADFGRLV	56.6406	0.80599	0.658
SPHSAAYVL	55.3981	0.78299	0.034
LPYSIRVLL	60.425	0.87602	0.083
RPKAQPTTL	57.962	0.83044	0.008
IPYPRPIHL	61.1496	0.88943	0.207
KPILSTRSL	59.8813	0.86596	0.009
LPAPKGPAL	57.8877	0.82907	0.009
LVRDVVSSL	62.303	0.91077	0.224
SPILPITEF	62.0828	0.9067	0.284
TPSAGKAML	53.5364	0.74854	0.086
SPAEWGQRL	55.5519	0.78584	0.153
LPDIKVLTL	56.7272	0.80759	0.382
MPRGPTLGH	57.2579	0.81741	1.155
QVRLPLGTL	60.7126	0.88134	0.287
RPAQVSQPF	60.222	0.87226	0.011
LPRLPVPAV	62.7457	0.91896	0.023
EPRFVLRAL	59.3699	0.85649	0.059
KPVIPAAAL	61.106	0.88862	0.013
KPVSLGQAL	60.4515	0.87651	0.01
YPADKISIL	57.3685	0.81946	0.11
APYAASRLL	58.2127	0.83508	0.044
IPGGLRAAT	57.836	0.82811	0.379
FPAFPRAQV	62.3398	0.91145	0.041
NPRATFSEF	59.627	0.86125	0.019
KPYAHILSV	55.5404	0.78563	0.036
SPIGRDGKL	55.8296	0.79098	0.133
QPMDIHVEL	60.7906	0.88278	0.099
TPRIPSRLL	57.6426	0.82453	0.016
AVRLITSSL	61.6938	0.8995	0.066
TPAPVPTSL	63.1875	0.92714	0.061
YPHQVPLVL	64.4237	0.95002	0.069
KPRSLQTGF	58.5484	0.84129	0.032
TPKNTSVSL	55.9585	0.79336	0.026
APRPYASSL	60.988	0.88644	0.005
NPDAALRAL	54.5029	0.76643	0.198
HPISNNNSL	41.598	0.52762	0.096
LPHVPLGVI	62.2051	0.90896	0.142
VPLPRLLEV	61.7694	0.9009	0.249
LPRNEADEL	56.7878	0.80871	0.195
QPITPGPSI	58.7791	0.84556	0.227
SPRWGGIMV	62.3424	0.9115	0.018
APYQFLTAF	59.8787	0.86591	0.104
IPFWRNTAV	62.3448	0.91154	0.068
LPQKAGGFL	60.2516	0.87281	0.043
TPARKEISL	57.1134	0.81474	0.088
QPEWLRAEV	59.1968	0.85329	0.198
IFSEVPVQL	42.0919	0.53676	18.909
VPFERPAVI	61.2207	0.89074	0.385
KPASVFVQL	61.5395	0.89664	0.033
HPLSNPAEL	56.9762	0.8122	0.182
QPHLSRQDL	56.1565	0.79703	0.095
GPLPRTVEL	59.8657	0.86567	0.071
SPALGLRGL	55.055	0.77664	0.044
VPSEPKLSL	61.1139	0.88877	0.045
TPSSRPASL	56.015	0.79441	0.038
VPQGSKLEL	57.7234	0.82602	0.041
RPVHPALPF	61.875	0.90285	0.027
FPHLREEIL	51.6465	0.71357	0.421
APIDRVGQT	62.9253	0.92229	1.128
TARPQSSAL	58.0165	0.83145	0.053
APRTVALTA	57.7428	0.82638	0.068
TPESGRGAF	53.676	0.75112	0.098
QPRLFTMDL	60.1832	0.87154	0.034
LPRTPSYSI	62.0864	0.90676	0.013
LPSWGRAEL	62.8481	0.92086	0.008
FPEALRLAL	62.7168	0.91843	0.01
TPHLRNLAV	59.9891	0.86795	0.059
FPKNIFAEL	62.7809	0.91962	0.047
VPRERVDHL	54.6807	0.76972	0.148
QPRNPLEEL	58.3569	0.83775	0.047
LPQPPRDVL	58.5916	0.84209	0.027
SPQAPTLQV	63.1399	0.92626	0.167
HPRYLIPEL	57.3549	0.81921	0.009
TPQMPTQAM	59.6709	0.86206	0.032
IPNERTMQL	60.9245	0.88526	0.054
HPDQAQAIL	53.4465	0.74688	0.26
NPTQVGTAL	57.1038	0.81456	0.074
APRVLQQTL	61.194	0.89025	0.009
TPHYVTQVI	59.7002	0.8626	0.213
NPMVTGTSV	56.3214	0.80008	0.064
VPQVKASAL	58.9714	0.84912	0.013
TPSRKGLVL	59.0025	0.84969	0.029
APRVPVQAL	66.5798	0.98992	0.007
MPQKERESI	60.6471	0.88013	0.112
SPRLSQTFL	60.5091	0.87757	0.013
RPNPGFSML	60.3549	0.87472	0.009
LPQLPLAAL	59.0406	0.8504	0.015
SPELIRVQL	58.4641	0.83973	0.08
SPWADNTAL	62.0882	0.9068	0.057
IPRLIVSQL	62.5164	0.91472	0.028
RPNGVITGL	60.0817	0.86967	0.035
RPAPHPLFL	60.2673	0.8731	0.013
APHDYGLIL	61.9871	0.90493	0.082
RPIASGPVV	58.0916	0.83284	0.03
VARPLSTAL	59.6018	0.86078	0.058
HPAAFPLPV	57.7242	0.82604	0.083
IARNLTQQL	57.3837	0.81974	0.491
VPRAILVDL	62.4273	0.91307	0.043
LPYKAGLSL	61.0217	0.88706	0.01
SPKLGGIGF	55.4665	0.78426	0.124
APREDPVLL	63.0246	0.92412	0.134
SPYQGGVFF	60.2856	0.87344	0.222
RPMPDIDTL	60.3895	0.87536	0.154
VPRETAIQF	61.0421	0.88744	0.127
IPDVKGAVL	58.6873	0.84386	0.129
KPIQRTILM	59.4253	0.85752	0.046
SPTKAVPAL	50.8959	0.69968	0.029
APAPAAQRL	56.9387	0.8115	0.11
GPAPVGRFF	61.4903	0.89573	0.322
MPKLRVLEL	57.1496	0.81541	0.026
QPATPGLGM	57.0257	0.81311	0.189
RVREITENL	57.0447	0.81346	0.419
IPLKPSNEL	59.1063	0.85161	0.081
MPRPPETFL	61.1502	0.88944	0.019
APKPGGLSL	61.6822	0.89928	0.007
IPREVSETL	61.8772	0.90289	0.042
KPMEGWIAV	60.7438	0.88192	0.015
LPSSGRSSL	57.8634	0.82861	0.007
NVRIATTAL	59.9841	0.86786	0.073
IPRPEVQAL	54.1306	0.75954	0.014
RPFHGWTSL	56.4956	0.8033	0.007
APKSQIVML	61.8663	0.90269	0.123
LPSVPSTHL	57.8393	0.82817	0.187
LPEAERNLL	60.6731	0.88061	0.33
SPITGRSKL	61.266	0.89158	0.011
SPSQPWQRL	58.3958	0.83847	0.113
KPMKSVLVV	56.2314	0.79841	0.029
RPREVTVSL	59.7586	0.86369	0.005
YPRLSIPNL	60.5158	0.8777	0.027
WPYGNRQEI	59.3111	0.85541	0.066
QPHLVNIQF	41.6056	0.52776	0.912
QPNLKLLAM	62.9458	0.92267	0.104
MVASKRKEL	58.6661	0.84347	0.402
YPGSDRIML	59.5022	0.85894	0.179
IPQPTPASL	62.2117	0.90908	0.04
IPLLGKSSL	61.8888	0.90311	0.021
KPGPPQLSV	57.7468	0.82646	0.18
SPRPPLISV	61.9954	0.90508	0.011
KPYLPSRAL	60.5091	0.87758	0.008
APRGPGAEL	61.5281	0.89643	0.006
SPRPVVVET	54.9544	0.77478	0.262
TPRTNNIEL	58.1701	0.83429	0.019
RPAVIGDVL	59.3254	0.85567	0.018
IPTSARSML	59.9483	0.8672	0.018
RPLTSPESL	54.1718	0.7603	0.112
SPANLPAVL	62.5934	0.91614	0.029
TPAVGRLEV	60.5772	0.87883	0.057
APAPPKAEA	62.9867	0.92342	0.14
MPFRGYAVL	60.2808	0.87335	0.019
SPPLPFLSL	61.7618	0.90076	0.129
FPSPIRLEF	61.8533	0.90245	0.048
RPQLKGVVL	61.1403	0.88925	0.008
RPGWLTVSL	59.1923	0.85321	0.009
APLPERNSL	56.0915	0.79583	0.017
APRWVLSQV	62.4311	0.91314	0.026
LPSKPSSTL	58.0508	0.83208	0.013
SPLQAPTPL	62.8795	0.92144	0.019
SPAKPVLIF	60.0795	0.86962	0.131
SPKSPTAAL	60.0708	0.86946	0.006
RPAPLSAEL	61.2242	0.89081	0.008
MPARWLTHL	55.0117	0.77584	0.052
RPDDVPLSL	59.9941	0.86804	0.269
LPKATILDL	61.5832	0.89745	0.104
QPRDFGDSL	56.9285	0.81131	0.06
QPSFPTPQL	62.052	0.90613	0.191
ITAPPSRVL	58.3906	0.83837	1.106
RPGPVLPAV	60.127	0.8705	0.079
RPFNSWEAL	61.5318	0.8965	0.018
RPAPLVQQL	58.2929	0.83656	0.02
APIAKVGVL	62.1217	0.90742	0.029
IPRVPSLSV	64.9731	0.96018	0.014
SPQSPGDAL	58.906	0.84791	0.03
IPAAPVPSL	61.9516	0.90427	0.036
MPALRSINL	61.1924	0.89022	0.031
APRELGLGL	62.518	0.91475	0.009
APRLQSEVA	55.9474	0.79316	0.165
YPRSILTSL	63.7852	0.9382	0.007
SPVKSTTSI	59.1417	0.85227	0.04
GVRPFGVSL	57.3726	0.81953	0.215
KVRGISEVL	60.5309	0.87798	0.281
VPRPPSLLA	60.1061	0.87012	0.114
LPRIQSTAL	64.1631	0.94519	0.006
TPKKTTPIL	54.5853	0.76795	0.044
HPNSNLLDL	58.6945	0.844	0.187
SPAPDPRAL	58.6961	0.84402	0.075
APREHPFVL	61.0394	0.88739	0.009
HPRTSITVV	55.6839	0.78828	0.016
KPSAEFITL	62.5943	0.91616	0.087
LPQYRLISI	61.3143	0.89247	0.092
HPVVSSVPL	57.8045	0.82753	0.042
MPKKDARTL	58.4282	0.83907	0.039
GPHVPFTVF	62.254	0.90986	0.185
IPQPPILQL	60.1046	0.87009	0.162
EPRPGAGSL	53.3036	0.74423	0.058
YPRLGGFVM	62.6748	0.91765	0.009
GPRNVLLFL	55.0684	0.77689	0.112
LPRSEVTFL	62.128	0.90753	0.085
LPALPTQAL	64.4049	0.94967	0.014
RPKDPNNLL	59.0815	0.85116	0.031
RPYPQVQML	60.9092	0.88498	0.085
RPRPPITLL	61.8802	0.90295	0.006
LPAPSWRAL	62.9048	0.92191	0.008
RPQGGQDIL	57.8816	0.82895	0.118
NVKKVSLEL	44.305	0.57771	1.417
IAQPVRSFL	40.1057	0.5	1.012
YPRFLSSPT	61.0436	0.88746	0.027
IPHHAPVLL	45.7789	0.60499	0.218
APSPPLRAL	62.321	0.9111	0.009
IPKSAIRVI	60.1471	0.87088	0.133
APRPGLLSL	64.3773	0.94916	0.006
VPRNYDPAL	57.2894	0.81799	0.014
APGPGRKEL	63.236	0.92804	0.023
SPRSVLEEM	54.7111	0.77028	0.027
APRDAYWIA	58.8334	0.84657	0.4
QPQQPGFFL	61.0508	0.8876	0.323
AVRKPAISL	60.6997	0.8811	0.062
RPQPVLPLL	59.8354	0.86511	0.049
LPSGFRKFL	60.3636	0.87488	0.085
RPLYKNIVL	60.6624	0.88041	0.013
RPTGGVGAV	54.3116	0.76289	0.025
SPRGFPLGL	63.1944	0.92727	0.019
IPALRDISI	62.6466	0.91713	0.196
KPINFSVIL	60.9744	0.88618	0.122
RPKPIITSV	59.6186	0.8611	0.016
QPILRFLQL	60.8426	0.88375	0.181
KPLGPTAAF	61.1357	0.88917	0.034
YPKGAGEML	59.3132	0.85544	0.112
APAVPALRL	62.7402	0.91886	0.123
VPQPSGRTL	56.9229	0.81121	0.018
RPKTPPVVI	59.6384	0.86146	0.034
YPEILRSNL	57.2772	0.81777	0.057
SPGPSRPGL	56.1101	0.79617	0.038
GPHIASVTL	59.327	0.8557	0.101
LPHSATVTL	60.7027	0.88116	0.039
QPASFAVSL	62.8131	0.92021	0.097
RPSSHPLIF	61.8574	0.90253	0.074
RPWTVMESL	59.5531	0.85988	0.073
QPAPAWTTF	62.1063	0.90713	0.196
LPQPVPLSV	62.6221	0.91668	0.314
FPRITSQYL	62.2567	0.90991	0.017
APRPTIINA	56.6584	0.80631	0.192
AVRQSVVVL	58.8937	0.84768	0.209
RPYSFFTKL	59.3208	0.85558	0.038
LPHAVSSLL	62.3503	0.91165	0.064
IPRRGEIGL	57.5835	0.82344	0.032
SPSLPSRTL	59.376	0.85661	0.019
TPGPAGSRL	53.1418	0.74124	0.172
IVDSARSIL	57.8291	0.82798	1.291
MPRGVVVTL	61.3035	0.89228	0.01
RPSQNLLQL	61.2576	0.89143	0.027
MPQGNPLLL	62.6024	0.91631	0.163
VIRELSRAL	45.2876	0.59589	0.105
APALRPLVI	60.1249	0.87047	0.1
RPQPQTLQL	56.6273	0.80574	0.011
KPYQTMLVL	61.564	0.8971	0.032
TPSPARPAL	62.4945	0.91431	0.009
QPTVRITEL	59.3157	0.85549	0.17
FIRVSGSEL	61.3636	0.89339	0.099
RPQTGLSFL	61.67	0.89906	0.014
AARAVTGVL	60.7381	0.88181	0.061
HPRVGDLIL	58.4644	0.83974	0.015
TPFPFRTGL	61.3341	0.89284	0.073
IPASNRLLL	61.8221	0.90187	0.021
QPSIPRMFL	61.2065	0.89048	0.082
SPRVTVAQL	59.5367	0.85958	0.01
RPQASALEL	59.4645	0.85824	0.01
KPRSPVVEL	61.2578	0.89143	0.007
VPNAGRGLV	58.4755	0.83994	0.086
YPLPSARAL	59.4897	0.85871	0.018
EPRHGGLTL	55.8315	0.79101	0.039
VIAPVRAVL	59.2212	0.85374	0.295
LPGISREAL	41.3261	0.52259	0.032
LPKVGLIAF	62.7199	0.91849	0.215
LPRREGYEF	54.9314	0.77436	0.097
APAQPQPQL	60.7695	0.88239	0.067
LPAGSRVEL	60.2154	0.87214	0.01
TVRAVIATL	60.1396	0.87074	0.38
RPRAPIIAV	61.433	0.89467	0.006
SPRDPVLTL	64.444	0.95039	0.012
APLGGRQGF	60.1716	0.87133	0.133
VPYGTPLSV	62.5791	0.91588	0.275
RPAAIPIEI	62.5022	0.91446	0.103
TPMPPISSV	62.9972	0.92362	0.064
RPAQTTVLI	52.8916	0.73661	0.076
LPEENYQVL	61.934	0.90394	0.674
RPITDSPVL	59.6246	0.86121	0.081
VPMPLPTVL	62.5932	0.91614	0.029
GPREAVSGL	57.3907	0.81987	0.032
AVEPGRPPL	59.3238	0.85564	0.451
KPKETVPTL	54.3074	0.76281	0.034
QPRIFGGVL	62.5731	0.91577	0.009
GPHSPILSL	58.6642	0.84343	0.051
TPRATLITF	62.2385	0.90958	0.034
FPRPVTVEP	57.0809	0.81413	0.775
APLPAQAVF	63.1791	0.92698	0.175
KPSSFTTSF	50.9257	0.70023	0.044
VPQESRFNL	57.1198	0.81485	0.07
RPAGLSPTL	59.5913	0.86059	0.01
LPWPARPAL	61.7626	0.90077	0.009
APTPARPVL	59.7457	0.86345	0.01
HPNEGALVL	57.4385	0.82075	0.116
TPRRPAGLL	62.0314	0.90575	0.011
LPRGGLTSI	60.6706	0.88056	0.009
RPYGVGLLI	58.9898	0.84946	0.125
RPISDFLTL	63.2399	0.92811	0.039
LPDGKRAVV	60.6842	0.88081	0.122
LPRSTVINI	59.8681	0.86571	0.136
SPQGQFVVL	60.8716	0.88428	0.033
ILRTAGTAL	56.3989	0.80151	0.099
APIGLKAVV	62.1401	0.90776	0.119
TPLGTRSGL	55.6263	0.78722	0.027
APARASVIL	58.4515	0.8395	0.025
SPRAPVQVI	59.3298	0.85575	0.014
SPNSSILWL	61.6722	0.8991	0.216
GPTWHNLAL	62.0731	0.90652	0.019
APKNVTSMI	61.1562	0.88955	0.129
RPAPAAPLL	61.1272	0.88901	0.026
LPSRKLVAL	61.5692	0.89719	0.017
KPWLRALQL	59.7111	0.86281	0.028
VPRSASVLL	60.0555	0.86918	0.013
LPTSPGPAL	40.571	0.50861	0.026
IPRPDGIEW	58.435	0.83919	0.889
APQPAQVAL	58.8583	0.84702	0.014
KPRPSVEPA	62.6218	0.91667	0.072
SPNSQALIL	61.7257	0.90009	0.108
MPYNYPVLL	60.7031	0.88116	0.189
YPQGQAPPL	59.457	0.8581	0.065
APRVLSFSL	62.0354	0.90582	0.007
RPAPALAPA	55.5267	0.78537	0.016
LPSPFLRAL	60.7266	0.8816	0.023
RPILTIITL	62.2937	0.9106	0.101
KPVSVAISL	61.8097	0.90164	0.059
GPRAVFVLL	62.3511	0.91166	0.106
LPDGRIIKV	58.9131	0.84804	1.414
GPRPAAIAV	58.8091	0.84612	0.015
LPRGLAGAL	63.0338	0.92429	0.006
YPRTLDVVL	60.0907	0.86983	0.015
SPRGAGWLF	63.5575	0.93399	0.125
GPHISYPPL	62.1618	0.90816	0.065
KPMPSLPQL	44.9463	0.58958	0.018
KASLRELAL	55.0014	0.77565	0.828
APRRGPALL	62.085	0.90674	0.008
TPLSSTVTL	62.2078	0.90901	0.12
TPRKPVLSV	61.6125	0.89799	0.02
SPQDFGLVL	60.7287	0.88164	0.074
RPSGAVVTL	58.079	0.8326	0.022
LLRLPSSVL	59.8077	0.86459	0.207
KPINSVLQL	60.9897	0.88647	0.104
HPNGNITEL	55.2726	0.78067	0.107
SPSLPNISL	64.3601	0.94884	0.038
RVQKIRPSI	56.7405	0.80783	0.341
KPNHTLVLL	59.2234	0.85378	0.081
QPRDPSSTL	43.4748	0.56235	0.011
RPAGPQLFL	61.6751	0.89915	0.037
GPASSLTAL	56.5763	0.8048	0.016
RPTDVAISF	58.3321	0.83729	0.199
RPHAFQVIL	60.2275	0.87236	0.019
QPRDIGLQI	61.3165	0.89251	0.126
RPYHTIIEI	56.7266	0.80758	0.116
NPRSVTLLI	60.8209	0.88334	0.147
APRPLPQLL	62.4892	0.91422	0.022
APSPLQPAL	62.7602	0.91923	0.029
RPEEGFVEL	54.5418	0.76715	0.102
APRDLVISI	62.9936	0.92355	0.059
SPQGPGALF	62.5007	0.91443	0.112
TPRIQGLTV	60.3614	0.87484	0.032
APGPPGRSM	58.4153	0.83883	0.019
EPRTVVSGL	49.3545	0.67115	0.298
KPKFILSVL	62.6518	0.91723	0.01
LPGLRDLVL	61.6913	0.89945	0.252
IPRNTVVPT	57.1215	0.81488	0.175
YPRQQLLTL	62.5619	0.91556	0.008
SPLHLAAEL	50.183	0.68649	0.07
LPRPPMLLA	62.3158	0.91101	0.164
RPSSTITYL	55.3913	0.78287	0.032
FPRNNISYL	59.8385	0.86516	0.018
APLPDGRSL	58.4134	0.83879	0.063
APAQLPLVL	63.339	0.92994	0.042
IPRSITVLV	62.4078	0.91271	0.171
FPRSVVEFL	61.9964	0.9051	0.154
GPLGSTIPM	61.6329	0.89837	0.093
RPAFFAERL	59.619	0.8611	0.14
LPRFFGTAV	45.6604	0.60279	0.01
IPSIRNGIL	62.7747	0.9195	0.05
TPSPIIQQL	60.1146	0.87027	0.342
SVRPAVLQV	57.7614	0.82673	1.072
APLPGRAIL	63.321	0.92961	0.009
APRTLLQVL	62.9605	0.92294	0.009
QPAPAPLLF	59.8876	0.86607	0.658
GPRTAALGL	61.3428	0.893	0.028
SPRGAGYLF	63.0351	0.92432	0.036
RPALPALLV	62.3801	0.9122	0.169
IPEVSRAVI	61.2328	0.89097	0.098
YPRPLLIAF	62.0008	0.90518	0.017
YPHEPTAVF	63.7868	0.93823	0.087
MPRHFATKL	58.3363	0.83737	0.009
RPDGFLLVL	61.1426	0.8893	0.156
IPSGKRALI	61.5649	0.89711	0.115
KPQTKLLIL	60.8001	0.88296	0.059
APQWPIIAF	65.6201	0.97216	0.111
SPASFLRSL	40.5949	0.50905	0.01
RPALPGLAR	62.5403	0.91516	1.482
QPRPPVTLI	60.6772	0.88069	0.111
LPRTVTQLV	45.5566	0.60087	0.155
KPRLETIEL	60.3111	0.87391	0.009
LPKPPGRGV	59.2342	0.85398	0.177
RPTEGVQAL	54.3108	0.76287	0.027
RPAPVAVAA	53.4075	0.74616	0.053
RPRPGNILL	60.0026	0.8682	0.006
LPTLPRGLF	60.6208	0.87964	0.145
GPRALTEEL	60.9421	0.88559	0.027
SPRLSLLYL	63.365	0.93042	0.017
IPTKKSQVF	58.9213	0.84819	0.362
QPARPGLLL	58.2578	0.83591	0.08
QPMPLKASL	60.6998	0.8811	0.011
SPVGRTLRV	52.7674	0.73431	0.238
IPDLKVGTL	46.5861	0.61992	0.269
SLNSLRSSL	58.4924	0.84026	0.552
RPHFSIIAI	57.8017	0.82747	0.013
APKPEPVPV	54.2251	0.76129	0.194
YLRDTLLAL	53.622	0.75013	0.361
SPRPVALAL	63.1153	0.9258	0.006
APAPKPEAA	62.5988	0.91625	0.485
RPKVPVLQL	61.5547	0.89692	0.012
SPRPAPLLL	62.2608	0.90999	0.012
LPRAPGQAP	57.0848	0.81421	0.278
FIRNRTLQL	61.4599	0.89517	0.178
LPRVTELAL	62.0797	0.90664	0.008
RPSAAGINL	57.0653	0.81385	0.015
NPRTKALVL	57.3011	0.81821	0.033
RPRNVPVIT	48.2522	0.65076	0.156
RPFADVLSL	61.8342	0.9021	0.052
HPMPRVNEI	55.6127	0.78697	0.042
RPPEVILEL	62.1502	0.90794	0.3
IPNSPFTVM	40.1056	0.5	0.049
SPRNEVEAL	58.124	0.83344	0.025
RPAGVGVVV	56.3777	0.80112	0.028
SPRSGYFAL	61.7963	0.90139	0.006
QPKLPITVL	60.7946	0.88286	0.077
QPRLSSILF	61.4553	0.89508	0.168
VPADLRISI	62.9445	0.92264	0.049
SPRTSLTVV	57.1202	0.81486	0.012
RPKALTQVL	60.9705	0.88611	0.006
RPAGALVAL	59.8885	0.86609	0.007
QPRNLLLAL	61.1615	0.88965	0.008
YPRMQVTVF	61.9291	0.90385	0.028
APPGVRGAL	55.6177	0.78706	0.021
RPSTSTAVF	58.3725	0.83803	0.018
LARPVGTSL	60.8163	0.88326	0.045
FPRSQISVL	62.0551	0.90618	0.008
IPIGGGTSV	41.553	0.52678	0.101
VPNATIRNVL	59.3587	0.85629	0.02
APPEYHRKAV	50.9532	0.70074	0.348
APPVRPQNSL	55.2423	0.78011	0.161
SPYFQRPLAL	60.8358	0.88362	0.01
APAQARPTVF	58.1812	0.8345	0.032
KPQPHSGSVL	55.98	0.79376	0.009
TPADARIQIL	61.0825	0.88819	0.151
VPNQKRLTLL	62.4236	0.913	0.069
VPASQKLRQL	59.7064	0.86272	0.253
YPFKPPKVAF	58.5473	0.84127	0.1
KPAPPFNVTV	61.6827	0.89929	0.235
APDSQRLKLL	60.1409	0.87076	0.352
LPKSPPYTAF	63.4753	0.93246	0.163
TPQSILRSTL	57.5958	0.82366	0.02
APINKAGSFL	61.8348	0.90211	0.087
IPQKQREITL	59.0985	0.85147	0.081
RPKPPSATSI	58.2502	0.83577	0.017
SPANTRYLFL	62.0138	0.90542	0.062
RPDDKRILEF	52.6926	0.73293	0.38
SPNQSLRLGL	60.9563	0.88585	0.049
KPRNVQILNM	54.7521	0.77104	0.08
MPYDSNRVVL	55.9925	0.79399	0.026
AANPNRFITL	61.0856	0.88824	1.565
APIDRVGQTI	53.3419	0.74494	0.398
MPSEQIRNQL	56.7861	0.80868	0.05
HPRKGFPGSL	45.0452	0.59141	0.009
LPKIPSNATL	59.9532	0.86729	0.042
SPYPTKTQTM	53.9624	0.75643	0.095
APWSGRFYSL	61.1272	0.88901	0.018
APIIRVGGAL	59.8569	0.8655	0.014
YPSDHRITTF	59.7609	0.86373	0.147
VPNQKELTEL	57.9794	0.83076	0.316
VPPQNPRPSL	54.503	0.76643	0.063
SPFGSSFRTF	58.1463	0.83385	0.246
APFQGDQRSL	57.9067	0.82942	0.107
SPDKIPWSAL	55.6596	0.78783	0.018
RPPSFTPHTL	58.7375	0.84479	0.095
MPYSNGRPAL	58.2346	0.83548	0.008
IPRDPSQQEL	58.485	0.84012	0.063
YPAPGLKTFL	60.3005	0.87371	0.133
APSQQRLVVV	61.3857	0.8938	0.192
KPKDPLKISL	60.1606	0.87112	0.051
KPRDVTNFTV	56.5274	0.80389	0.103
APSSPRPALP	60.1794	0.87147	0.117
APSAARELSL	62.868	0.92123	0.01
LPHEVDKSEL	44.775	0.58641	0.25
IVDGNHRLTL	58.444	0.83936	2.765
SPVSYLRVSM	61.5152	0.89619	0.017
GPFPGKFNEV	55.04	0.77637	1.061
QPREPQVYTL	57.9363	0.82996	0.105
VPKPPSIEEF	62.3306	0.91128	0.418
LPSASHFSQL	60.358	0.87478	0.089
SPYPRVKVDF	61.5929	0.89763	0.31
KPRNVVFVDM	59.3523	0.85617	0.053
SPNGTIRNIL	60.5227	0.87783	0.029
LPRGSIPRSL	62.3345	0.91135	0.012
LPASWRPVTL	60.2789	0.87331	0.03
SPWTGRFYSL	56.7125	0.80732	0.019
RPRPDPSPEI	51.7401	0.7153	0.015
APFDREPFTL	57.5368	0.82257	0.446
RPSDEVIREL	55.2718	0.78066	0.18
APRTPHFDVI	60.6019	0.87929	0.071
HPYGLGPPSL	55.191	0.77916	0.065
LPSDLRTISL	62.6696	0.91756	0.044
TPFGGRLLVL	62.5234	0.91485	0.055
SPASRSISLL	57.0969	0.81443	0.036
MPSASRVILL	62.7024	0.91816	0.034
AVDPNRAVPL	60.4624	0.87671	2.233
LPSGQRAGFL	60.2365	0.87253	0.222
APYRDLPASL	63.459	0.93216	0.03
LPRRPNDIYV	60.6774	0.88069	0.397
APKRPPSAFF	61.9577	0.90438	0.073
SPSNTRYLFL	63.1684	0.92679	0.101
TPAAVRELVL	60.8406	0.88371	0.032
AARPVPWNAL	59.19	0.85316	0.21
APSEYRYTLL	64.264	0.94706	0.079
APSTPRITTF	60.9186	0.88515	0.095
TPAPSRTASF	51.125	0.70392	0.038
VPRSLEPPVL	56.9815	0.81229	0.062
HPFPGPGLAI	60.5065	0.87753	0.113
SPDTAIRSGL	56.6696	0.80652	0.074
NPRDPPSWSV	55.5406	0.78563	0.422
RPIGIGVQGL	58.6728	0.84359	0.116
SPTSVRQMAL	57.9639	0.83047	0.01
RPPYYTPNQL	58.6037	0.84231	0.124
MPSLKHIVEL	59.8575	0.86552	0.109
KPDSDRFVFL	54.1841	0.76053	0.364
SPRSVGPFAL	62.7898	0.91978	0.007
APSGGRLLSA	60.1117	0.87022	0.264
MPRQPSATRL	54.7415	0.77084	0.007
IPAKVVREVL	52.5929	0.73108	0.098
IPAKPPVSFF	62.0365	0.90584	0.456
APKSPSSEWL	51.8654	0.71762	0.04
LPRSINTDTL	58.4967	0.84033	0.016
KPRTVFSDYL	58.2582	0.83592	0.036
LPSPSPRISL	60.5635	0.87858	0.016
TPRPVTEPLL	61.262	0.89151	0.038
APRWGNPRAL	59.2479	0.85424	0.007
HPRVPSLTTV	58.8141	0.84621	0.036
APRKGTVWSL	61.4646	0.89526	0.008
RPADKRSFIP	61.8403	0.90221	0.914
APAGGSPRML	50.0275	0.68361	0.222
SPTPRIKAEL	46.2151	0.61306	0.094
RPYPSPGAVL	60.3559	0.87474	0.009
APRPFPEVSL	63.5384	0.93363	0.013
VPRQPTVTSV	58.6022	0.84229	0.042
YPARYRPTAL	58.1754	0.83439	0.007
FPSSVRIHLL	54.323	0.7631	0.113
RPYTNKVITL	58.1124	0.83322	0.064
APRALLQDVL	61.9451	0.90415	0.017
YPRISVNNVL	60.6945	0.88101	0.012
YPRVPVGGEL	57.4483	0.82093	0.008
SPSPVLRLVL	59.6178	0.86108	0.013
GPRAPGPSLL	61.9497	0.90423	0.01
APSGGKVTVL	59.8366	0.86513	0.077
RPWDPAVGVL	59.4915	0.85874	0.047
RPQAPATVGL	58.1807	0.83449	0.015
NPRLNILDTL	51.2046	0.70539	0.181
LPRVGVGTSF	60.928	0.88533	0.027
SPRMPVGDFF	59.9437	0.86711	0.128
KPKTPSLTVF	61.7195	0.89997	0.106
TPRSGEGTVL	55.4233	0.78346	0.009
KPSESIYSAL	59.5282	0.85942	0.02
QPDQTRIVAL	61.0981	0.88847	0.139
GPKPGGGPGL	55.0364	0.7763	0.04
KPRDVSSVEL	59.7669	0.86384	0.009
IPWTPPGTAL	61.5914	0.8976	0.045
RPSPWRPLVL	57.1117	0.8147	0.009
RPKLPEDPLL	60.6019	0.87929	0.131
RPVAPSGTAL	58.9394	0.84853	0.007
APIGSRGPQL	58.5876	0.84202	0.013
SPNTAGLRSL	53.9059	0.75538	0.028
APAGLPRETL	58.1153	0.83328	0.053
HPREPLPPIQ	51.2973	0.70711	0.478
SPSPERSLLL	60.7542	0.88211	0.122
APRKGSFSAL	61.0637	0.88784	0.006
APAQTPAPAL	56.8904	0.81061	0.034
KPRVTPVEVM	55.7937	0.79031	0.027
KPAASPLTSL	61.2232	0.89079	0.015
RPAEVGGMQL	59.0644	0.85084	0.016
TPLLMQALPM	50.6966	0.69599	0.238
SPFSSRSPSL	45.3934	0.59785	0.009
RVREIIINAV	56.9883	0.81242	1.759
LPKSHLEPSL	50.1836	0.6865	0.138
FPHPVNQVTF	59.4632	0.85822	0.445
NPRDLPLMAL	58.4139	0.8388	0.029
LPRGMQPTEF	60.8435	0.88376	0.115
YPMPELGRAL	61.6909	0.89944	0.009
SPFQSSPLSL	61.4753	0.89545	0.076
RPQRATSNVF	58.1944	0.83474	0.009
GPRPGSPSAL	56.7137	0.80734	0.008
KPINVRVTTM	55.9623	0.79343	0.032
KPHLPSVTYL	60.759	0.8822	0.083
APVGNQPPVL	58.6276	0.84276	0.326
IPRPVDGVEV	60.2886	0.87349	0.164
KPSESNVTIL	58.319	0.83705	0.228
RPADVIFATV	59.0317	0.85023	0.227
QPYAFTTKSL	57.6276	0.82425	0.113
VPRLPGETLI	63.0969	0.92546	0.169
NPRNFSDNQL	53.048	0.7395	0.211
TIASQRLTPL	59.5178	0.85923	1.657
GAAVRIGSVL	59.4187	0.8574	2.28
LPSKEHVDVI	44.7692	0.5863	1.273
RPYSPSQYAL	56.0159	0.79443	0.009
KPFDQTTISL	61.268	0.89162	0.094
LPRAVGTQTL	58.3689	0.83797	0.009
APYERRAMEL	54.1848	0.76054	0.033
SPRISPATTL	60.5377	0.8781	0.009
SPYPQELTTL	60.0722	0.86949	0.169
RPAAPGQTPL	59.0185	0.84999	0.006
KPFGYGYPTL	59.9987	0.86813	0.068
LPSTLRTLEL	61.4375	0.89475	0.05
APIQGNREEL	56.3068	0.79981	0.133
KPPVGTWLGL	55.665	0.78793	0.339
SPAGNSPAPL	56.6954	0.807	0.059
LPRPWSVPPL	60.0502	0.86908	0.009
APRIALHTAL	60.6244	0.87971	0.006
RPALPSTQQL	57.6119	0.82396	0.03
QPFFQKRSEL	60.0157	0.86844	0.106
HPIEGSTTVF	51.776	0.71596	0.325
KPLSGLLNAL	61.5564	0.89695	0.042
KPNDSRALQL	59.1091	0.85167	0.049
HPRPPIPLSL	57.112	0.81471	0.009
WPKDVGIVAL	63.1089	0.92568	0.117
SPYPWPLNHI	61.0768	0.88808	0.906
APHPVYYPAL	61.6187	0.89811	0.061
HPRIASGLGL	59.2248	0.85381	0.01
RPSQNNTIGL	53.9958	0.75704	0.091
GPRPITQSEL	60.8666	0.88419	0.015
FPHATSQTLL	60.5095	0.87758	0.168
HPRGGVIQSV	50.3939	0.69039	0.091
KPYGPMSVGL	57.3749	0.81957	0.058
IPYTGPFNLL	60.6944	0.881	0.494
TPRVPDNSLL	55.2379	0.78003	0.071
SPRDPENFPF	63.1547	0.92653	0.08
QPAVPLARAF	54.1337	0.7596	0.362
IPRNPDGGPL	54.7413	0.77084	0.008
QPRLMEPIYL	57.4111	0.82025	0.315
SPRSPSTTYL	58.8315	0.84653	0.008
RPASPSLQLL	62.2111	0.90907	0.041
SPLPVGQNSL	62.5463	0.91527	0.081
RPAIVQNITF	60.2986	0.87368	0.214
LPFRGSGTAI	57.9855	0.83087	0.011
RPFFPLTATL	49.6017	0.67573	0.019
LPRGSSPSVL	59.5178	0.85923	0.009
IPRSILMTTF	60.2188	0.8722	0.123
APRAALVFAL	63.1524	0.92649	0.008
LPRAGGPLGL	60.5558	0.87844	0.013
LPRAVNTQAL	60.4109	0.87576	0.007
APPVLKRPIL	51.4772	0.71044	0.21
APGPPGRSML	60.0256	0.86863	0.069
SPRDITTIKL	60.0256	0.86863	0.031
RPPTLQPPTL	52.0887	0.72175	0.309
SPRSYQDFFE	46.4135	0.61673	3.588
HPHAVNEIAL	57.5483	0.82278	0.087
TPQQGAQTSL	40.5496	0.50822	0.122
QPIPFPKEAL	60.7187	0.88145	0.411
WPRAGAPGAL	59.2494	0.85426	0.007
RPAGPVAVGI	43.2954	0.55903	0.118
HPRSPNVLSV	57.5683	0.82315	0.036
RPAPLPAAVV	55.8788	0.79189	0.067
APAPTVRLGL	61.5208	0.8963	0.031
RPDPAGHLTL	56.0012	0.79415	0.078
LPRGEKPNPL	51.3427	0.70795	0.032
RPSSQYIVAL	58.5068	0.84052	0.025
SPRSPISPEL	59.5487	0.8598	0.007
APRTVSVQTL	59.8023	0.86449	0.014
RPAAGFVAGL	57.047	0.81351	0.01
KPMEGNFEEI	58.0796	0.83262	0.514
APRSVAVSSI	59.3682	0.85646	0.023
APKPSSRPSL	54.4845	0.76609	0.013
APRPLQAGPA	47.3174	0.63346	0.09
LSRPPSPLSL	62.2763	0.91028	0.931
VPDAHKDHAL	67.1248	1	0.191
IPRGVNVSAL	62.4791	0.91403	0.008
APTPIQALTL	60.5308	0.87798	0.196
EPAPASVTAL	56.5524	0.80435	0.499
RPASGSPFQL	52.5563	0.7304	0.06
APRTVALTAL	62.8609	0.9211	0.007
SPRPNHSYIF	57.6455	0.82458	0.041
SPLVSRLTLY	41.1164	0.5187	0.279
FPRVTTVSEL	58.943	0.84859	0.01
HPRTSITVVL	58.0099	0.83133	0.01
KPAQFATTVL	60.0523	0.86912	0.014
RPSTPHTITL	59.313	0.85544	0.01
SPPTPIRSVL	60.648	0.88014	0.013
GPNGGIVTSL	62.811	0.92017	0.241
QPRTPSPLVL	60.1536	0.871	0.027
APAAFGLVSF	63.7053	0.93672	0.148
MPQSGTGVSV	49.4846	0.67356	0.143
SPHPGLLLDL	57.175	0.81587	0.226
MPPSGPRGTL	53.5532	0.74885	0.014
LPNGRDTPAL	59.1815	0.85301	0.083
KPNPNQIISV	57.5359	0.82255	0.494
RPRLTSNEKL	56.6519	0.80619	0.007
RPGLGMTSVF	61.4251	0.89452	0.064
RPADSMLNVL	62.0406	0.90592	0.025
VPAARSILAL	62.6733	0.91762	0.024
RPTGSVSSTL	53.4436	0.74682	0.018
NPRQINWTVL	60.1056	0.87011	0.043
VPRAAFLSPL	63.5981	0.93474	0.007
VPRGPIPSEL	61.9702	0.90461	0.014
LPSNARGPIL	56.5776	0.80482	0.015
QPRGSQAWVL	57.2438	0.81715	0.042
NPRNTEAVTL	56.7601	0.8082	0.109
QPRDALGDSL	52.082	0.72163	0.039
RPASPPVVKL	58.9588	0.84889	0.064
APRAGQPLQL	59.4314	0.85763	0.019
FPRFGGSLAL	57.6027	0.82379	0.006
GPRFSPITPL	61.5025	0.89596	0.01
SPRDSPAVSL	58.9297	0.84835	0.009
RPGPAAPIAL	59.5348	0.85955	0.067
YPLPAVKVSM	59.8047	0.86454	0.161
RPRGFAYVQF	50.085	0.68467	0.041
SPSPAQAQTL	61.0541	0.88766	0.124
RPSLNIATVL	60.843	0.88375	0.029
APAPPTTTTI	61.0022	0.8867	0.204
SPRENILVSL	62.2515	0.90982	0.016
IPRSITVLVE	61.2345	0.891	1.409
IPRPGEVLGL	61.5504	0.89684	0.097
SPRTLNLSQL	59.5477	0.85978	0.01
APSGSLAVPL	63.4825	0.9326	0.057
TPRSTVGVAV	55.9719	0.79361	0.037
RPYAAGGKKL	57.7735	0.82695	0.021
APRGTGIVSA	57.4209	0.82043	0.08
GPRSPSVIFM	62.2246	0.90932	0.088
SPRLLGAAAL	59.7801	0.86408	0.007
APRFSSAVGL	61.7122	0.89984	0.008
HPRSPTPTLP	57.9725	0.83063	0.085
QPLAPSGLTL	62.7196	0.91848	0.125
SPRSTFLLAF	62.0803	0.90665	0.015
QPMNVMTQSF	57.4376	0.82073	0.296
SPRPALPALL	60.2369	0.87254	0.009
QPHVNGRLAM	51.471	0.71032	0.048
RPYMDAVVSL	59.6393	0.86148	0.03
APFTGSSLEL	60.0445	0.86898	0.121
SPRKDGLVSL	61.0863	0.88826	0.009
RPTSTIWVSM	59.9113	0.86651	0.033
RPSVPAALPL	61.6648	0.89896	0.013
RPFSQGIVIL	48.6662	0.65842	0.065
LPRENQVVEL	59.4988	0.85888	0.09
QPQGPPWLAL	60.0502	0.86908	0.131
RPRALEISAF	40.1056	0.5	0.008
APRDAYWIAM	63.5138	0.93318	0.011
VPRSASVLLL	61.9058	0.90342	0.057
VPRGSTLPLL	62.732	0.91871	0.009
GPRTAALGLL	60.5541	0.87841	0.09
APRPPSLAVP	59.1105	0.85169	0.13
SPLPSRTGSL	50.0703	0.6844	0.009
TPRSYVGVTL	62.8881	0.9216	0.015
SPDSNRVTGI	56.1188	0.79633	0.491
EPRSGEQVPL	55.2052	0.77942	0.289
SPRSSTVHIL	56.7648	0.80828	0.011
RPNGTKVAVL	60.1373	0.87069	0.011
EPRYALTTTL	57.8225	0.82786	0.113
SPRSSDLVKL	57.6339	0.82437	0.029
SPREMVAQFL	59.0761	0.85106	0.067
MGPQKALETI	56.5391	0.80411	1.116
APRAPPGPAGL	58.2165	0.83515	0.028
YPNFAGPHAAL	57.9312	0.82987	0.051
GPDEAKIKALL	59.9942	0.86805	1.401
AASKERSGVSL	62.5761	0.91582	6.023
APRPLQAGPAM	60.1053	0.8701	0.01
NPRQPLPASGL	58.3306	0.83726	0.163
HPIQVQPGRIL	57.16	0.8156	0.445
TPSLVKSTSQL	61.8445	0.90229	0.521
SPNNPFSRVAL	58.8303	0.84651	0.03
SPMSDVVSREL	62.0938	0.9069	0.142
APSDLRTIQTF	62.8203	0.92034	0.48
APRPDRLVNRL	57.3432	0.81899	0.036
LPDLQRSKQAL	60.2988	0.87368	0.309
APTQEKIFAVL	61.1964	0.89029	0.523
VPRASVPDGFL	62.3299	0.91127	0.326
APRPASGPIRP	57.3312	0.81877	0.914
APDKHHITPLL	43.6644	0.56586	0.686
APSAAKLLVQL	62.1344	0.90765	0.549
VPDTSRIYVAL	63.3	0.92922	0.446
RPIAPAPPSTL	59.6935	0.86248	0.082
GPGLSRTGVEL	55.7424	0.78936	0.95
VPSWSKVNQGL	61.1896	0.89017	1.311
APEVAKSWAAL	61.9501	0.90424	0.092
SPYLPRGDPVL	59.7637	0.86378	0.066
HPYPPGPGVAL	55.3861	0.78277	0.084
TPDTGRILSKL	60.5654	0.87862	1.49
SPYGSDRLVQL	58.4958	0.84032	0.496
SPRAPVSPLKF	59.4817	0.85856	0.032
APRAPRALAAA	56.8601	0.81005	0.076
FPRAPSTSDSV	57.1045	0.81457	0.11
SPDLGKNLQTL	60.1123	0.87023	1.286
VPYHGEVPVSL	59.6422	0.86153	0.533
SPTDPFNRQTL	58.2349	0.83549	0.356
MPDVGRSMQQL	61.3314	0.89279	0.405
QPIDNVSRNLL	59.3151	0.85548	0.9
IPRTPLSPSPM	59.5418	0.85967	0.031
VPHPNWPNHTL	58.1508	0.83393	0.472
KPYTPVSGSLL	58.264	0.83603	0.237
RPAANPIQFTL	59.8121	0.86468	0.245
APASAAWRSVL	63.0855	0.92525	0.015
VPQLTRPGSFL	60.8582	0.88404	0.404
KPVNPSPLSQL	58.8664	0.84717	0.461
QPMASFARDLL	61.3783	0.89366	0.472
IPRVVQEGDVL	63.0148	0.92394	0.296
SPMMPRITSVF	60.1055	0.87011	0.04
YPMDLGGRNFL	61.4645	0.89525	0.145
RPYAPINANAI	59.2135	0.8536	0.19
MPDSLRSGEYL	59.7065	0.86272	0.474
RPSGLHGDVSL	57.6805	0.82523	0.067
RPDDRSQGAII	50.0791	0.68456	0.1
LPRKAGVFSDL	56.3018	0.79972	0.095
SPSPLRAGVDI	61.7693	0.90089	0.839
APSGTRVVQVL	41.3566	0.52315	0.095
LPSGDRVAVSV	60.9592	0.8859	1.169
LPADHPKGRLL	40.1057	0.5	0.63
FPRSPGQPSSL	59.7013	0.86262	0.008
QPSPARAPAEL	58.4111	0.83875	0.135
SPNQKLLAVSL	59.9845	0.86787	0.345
IPQGGRGAIQF	60.2998	0.8737	0.248
SPFLPGFSQSL	52.297	0.72561	0.288
VPRPPSLLATL	62.8929	0.92169	0.036
SPSPINSSQAL	54.2713	0.76214	0.157
RPFGSISRIYL	54.1726	0.76032	0.142
DPMPAAKRYPL	54.2129	0.76106	0.343
SPVDPGARQAL	56.7399	0.80782	0.069
SPRLLEVTNTI	61.0188	0.88701	0.29
HPQWYPARQSL	57.7654	0.8268	0.042
NPRDPPSWSVL	58.6328	0.84285	0.118
APRQPGLMAQM	61.9441	0.90413	0.038
LPMGALPQGPM	56.5876	0.80501	0.074
IPDASKLQFIL	62.1894	0.90867	1.614
SPRPGAPPAAI	58.1224	0.83341	0.038
TPMPKDVRQSL	44.5015	0.58135	0.065
SPQLGRAVQLL	62.566	0.91564	0.096
APNLGRSFHIL	61.5225	0.89633	0.148
APSPASFQRSL	59.8673	0.8657	0.208
IPDEAKALSLL	63.26	0.92848	0.875
SPRTPVSPVKF	59.3227	0.85562	0.066
SPAEPSVYATL	62.8478	0.92085	0.308
LPRTIFPTSTI	62.7612	0.91925	0.152
HPRDPNLLLSV	61.8257	0.90194	0.249
SPDPLRPLEFL	61.6823	0.89929	1.299
MPSFSKIGGIL	62.162	0.90816	0.215
SPAVERLISSL	63.3205	0.9296	0.119
VPDDDRSLINL	56.7828	0.80862	3.753
KPNANRIALDF	61.0742	0.88803	0.281
APFEPLASGIL	60.7294	0.88165	0.432
LPQPNRTSSVL	52.8322	0.73551	0.093
RPLEMIEPRTL	53.5416	0.74864	0.37
VPALPKSLISL	64.3745	0.9491	0.208
SPYPGLRLISL	62.1031	0.90707	0.157
VPNAGRGLVRL	61.4571	0.89512	0.323
GPRPGSPSALL	61.3874	0.89383	0.089
RPKPSSSPVIF	60.615	0.87953	0.079
KPNEFASQINL	61.5689	0.89719	0.99
SPRGFPLGLSA	62.2629	0.91003	0.172
RPRPGNILLQL	55.6095	0.7869	0.018
QPRSPGPDYSL	57.6973	0.82554	0.057
APREGISQEAL	59.389	0.85685	0.025
APRFISPASQL	61.1074	0.88865	0.02
QPSSFRSVIGL	61.7785	0.90107	0.225
YPRAQLEVSAL	61.4958	0.89583	0.016
TPRDLAVPAAL	60.4374	0.87625	0.052
KPRDVSSVELL	60.7286	0.88164	0.029
APRQVLDLEDL	60.9412	0.88557	0.64
SPSKENIASVL	60.1634	0.87118	0.344
RPIAAGDISTF	56.6176	0.80556	0.191
APTPPGLRNSL	59.6178	0.86108	0.082
VPMEIKPGISL	61.609	0.89793	0.104
APRPPQDLIGL	62.1958	0.90879	0.177
RPIESPGGSVL	45.3023	0.59617	0.033
KPLYTAEPVTL	58.5036	0.84046	0.666
RPFADLLGTAF	59.9511	0.86725	0.158
KPYPIAEVEQL	42.7151	0.54829	1.379
IPSGIRSLEEL	61.6398	0.8985	0.177
RPISVIGGVSL	62.2886	0.91051	0.072
MPFPNIRSAEL	58.1867	0.8346	0.228
GPRPVLGGSFL	62.9334	0.92244	0.122
KPAGPPGILAL	62.2919	0.91057	0.116
APSSRWGGTSL	52.9392	0.73749	0.009
VPRLNSSPLAL	49.1005	0.66645	0.029
QPAAQRGLVLL	61.3492	0.89312	0.698
HPISSEELLSL	58.6502	0.84317	0.394
APRNSAELTVI	60.9841	0.88636	0.175
AALPFVRQAGL	42.3327	0.54121	1.392
KPRTPFTTAQL	45.6198	0.60204	0.025
APILRARLLPL	47.3346	0.63378	0.046
LPHGGEGWQQL	58.4126	0.83878	0.975
LPRGFGSLPAL	60.9557	0.88584	0.011
APRELGLGLGL	62.5089	0.91458	0.119
QPRGPLGLTDL	50.3787	0.69011	0.256
SPTLPAARSSL	56.8605	0.81006	0.037
GPRSAQVAQSL	40.4047	0.50553	0.083
APKAPAATSIL	62.0241	0.90561	0.108
LPRSIGNLTQL	62.1543	0.90802	0.062
APRLQSEVAEL	61.8729	0.90281	0.098
KPRQQQDLVAF	53.4609	0.74714	0.228
FPIPAAEVDRL	62.2075	0.909	2.229
MPRNGTGVLIL	59.441	0.85781	0.014
SPRALTQPLGL	61.242	0.89114	0.015
RPPNYSGTIAL	58.423	0.83897	0.045
APRTVALTALL	62.8108	0.92017	0.081
APRWVLSQVQL	61.6399	0.8985	0.086
APRWLEEEAAL	62.7113	0.91833	0.037
IPIALSGRDIL	57.8215	0.82784	0.642
APRTVLLLLSA	62.2903	0.91054	0.679
YPRGGSSEIAF	56.0799	0.79561	0.049
MPRTGNGPMSV	50.2596	0.6879	0.107
TPRGGVGSVAL	59.2758	0.85475	0.028
LPRVADILTQL	61.7326	0.90022	0.211
SPRPALPALLV	59.3822	0.85672	0.146
SPRAGQLLEVL	60.0424	0.86894	0.052
TPRSTVGVAVL	59.4952	0.85881	0.068
APRLASILTSA	62.4354	0.91322	0.211
SPRLSQTFLQL	61.012	0.88688	0.085
IPRGADNLVAI	61.8054	0.90156	0.197
RPTGGVGAVAL	50.3076	0.68879	0.121
TPRGAGSYTIM	50.1698	0.68624	0.094
VPYKVPAGVSL	62.116	0.90731	0.25
TPRSTVGVVAL	59.28	0.85483	0.035
TPRNPNSAILL	59.2514	0.8543	0.028
GPRAPSPTKPL	57.7286	0.82612	0.041
				​
