# Supplementary material for: Thermostability profiling of MHC-bound peptides: a new dimension in immunopeptidomics and aid for immunotherapy design
Source: Nat Commun. 2020 Dec 9;11:6305. doi: 10.1038/s41467-020-20166-4 (PMC7726561; doi:10.1038/s41467-020-20166-4)
Supplement: Supplementary file 8 — Supplementary Data 5 [file 41467_2020_20166_MOESM8_ESM.xlsx]

## Sheet: C0401
Ligand	Tm (A0201 data)	Tm (B0702 data)
FYEPQKGSIYL	60.5161	62.055
IYDEVVKL	54.3183	51.568
MPDDLLTTL	53.1469	63.4112
FFDSQGQVLL	51.0317	53.6504
VFDPIGHF	59.3148	58.7612
VFHVQQTEM	53.8133	54.5089
MLDPLEVHL	47.2345	52.5234
LFDKSINEF	56.2664	57.1981
LYDPVISKL	56.8845	57.3034
FFEVSPVSF	49.8536	46.5654
VFDEAIRAV	61.2203	61.5122
AHDVDPIEL	45.7076	46.8538
MFDKDVVML	48.8725	54.5888
SFDTGFTSF	48.0708	46.0769
AWDKEPVLV	57.7625	57.6432
FWDPSVNLF	53.7195	52.4073
TFDSTIHF	55.8776	57.9895
IYDVQHANL	50.7282	52.9792
VFDPVTKL	48.2756	48.5761
VYDPSLKTLL	52.3374	52.4295
VFDKTLAEL	58.8925	59.1137
AFDLSQVLF	56.0705	56.5083
FFEEFGKL	44.3414	46.5327
TFDVSILTI	44.9022	47.1714
YFDDLKGEM	57.8599	59.4133
RFDESMQVF	55.8727	58.5403
IFDQSGTYL	53.3923	56.3666
VFDVTAPNTF	56.128	61.1145
QYDEAVAQF	56.6537	59.2172
IFDRVLTEL	51.2759	54.6729
VFDTAIAHL	58.9619	58.7121
NFDDIKNGL	52.0814	50.3558
NFDNILNSF	56.7579	58.6545
IFDGNVAHI	59.7242	58.9994
TFDLTVVSY	53.4783	61.7688
VLDDKDYFL	56.9959	42.3729
LYDLVTEKM	56.1656	60.6581
NYDEHISNF	44.8298	48.8516
FLDLTEQEF	59.8219	60.5775
SWDIVVQRV	46.9052	49.0285
FLPEAPAEL	54.0557	55.9289
GGSFDVADRMF	53.0648	53.2055
SFDAHLTEL	52.9733	52.8796
LYDEAIRHF	56.4544	59.9537
YFPELIANF	45.6066	45.2661
FWDGKIVLV	62.5134	60.7479
TFDVSPKAV	41.9414	48.129
TYDYAKTIL	49.0149	46.9219
DFDMTLSRF	52.7581	54.4664
SYDLANRDF	58.2895	57.7499
HFDLSVIEL	57.1139	60.5134
SFEEKPVYI	56.8206	55.5304
FFDTNTSVL	55.4922	59.3613
LFDDKAVEI	57.1663	57.1765
FFDPSLLHL	55.4473	55.8217
RFEDSPSYV	54.4132	52.2707
VFDEAIRAVL	60.1802	58.8051
SFDEIHQLF	47.7555	51.9754
IYDEAISSF	58.8633	62.6838
SFDETVTHF	58.6502	59.8089
AFDASRTSF	52.443	52.8403
AFDLTEQRY	55.8946	56.4214
RFDSDVGEF	54.9104	54.508
FNDTFVHV	49.2529	48.484
VYDLLKTNL	58.9641	58.3408
VADPYVVIM	53.3659	54.591
SYDHVELTF	51.3378	51.9198
SFDSTVRL	52.9437	54.6269
NYDEALRLL	53.9691	53.0465
SFDVSQKF	48.9734	49.6618
FTDEESRVF	48.1066	46.66
IFDSKVTEI	55.406	54.7949
ILDPHVVLL	54.7545	57.5688
VYDIAAKF	56.9385	57.553
FYPPDPAQL	49.5194	51.5443
AYDDKIYYF	56.1088	55.7051
VWDVIGRSL	53.4673	51.9066
NYDFGPIHM	54.2402	55.8098
HFDDFVTNL	58.6923	57.9863
KADGVPVYL	56.468	57.1246
TFDASRTTF	53.3509	53.5155
QLDPLVVEL	49.998	46.9485
AFDVHLNAF	55.5015	55.8579
IWEPLAVKL	47.2759	47.1973
AFDEAIAEL	58.4085	62.6621
LYDVPANSM	51.1219	57.5851
TFDPVTKVL	51.3513	51.5349
KFDDGAVFL	60.9015	60.4064
SYMEVPTYL	54.8486	60.9589
IYDKFIAQL	52.5181	54.5348
IWDVSVNSV	50.7774	58.688
KYDPNVYSI	50.6468	55.2062
TFDVAPSRL	52.334	52.4188
FFDEESYSL	45.0444	43.6828
HWDPQEVTL	58.8934	57.7195
YYEEQHPEL	48.5999	47.0031
TFDDIVHSF	54.1838	55.2587
FYDPDVGNF	50.9227	51.2038
IYDSVKVYF	56.8116	57.0188
HFDPEVYL	54.598	53.1648
VTDPRVVDL	53.832	52.6528
NPDDVFREF	61.1568	62.7203
VWDLFPEADKV	54.4677	52.4276
AWDIAIATM	50.8937	49.5958
FYDVQFKEL	53.1076	52.5436
VLDDKLVFV	61.7669	48.917
TYEGKPIFL	52.8932	51.4687
IFSEKPVFV	60.0466	56.9663
QFDNYGEEF	50.7654	55.4951
VFDEAVRV	52.3561	50.5639
FYDERIVVV	63.9266	62.3226
IWDETPLYF	50.7592	51.7584
LWDSAVSHF	55.0508	55.572
FWDDAVKEV	46.6368	48.3397
YFDPANGKF	57.6044	57.5471
LFHPSNVEM	46.0137	46.3999
VFDVLDGEEM	53.4077	60.9418
VIDEPVRL	50.0063	50.3338
FFDEVVKQM	58.7987	60.4852
IYDPNLAFL	58.9183	55.9931
SFDDTNEKF	49.7654	48.1874
TFDVAPSRLDF	60.1442	62.16
HYDEQQNFF	53.5069	53.314
TFDPMTRQI	54.1324	57.0133
HYDPATEEF	60.195	58.245
SYDPTIENTF	54.8697	58.0524
KFDPVGEIL	55.8685	54.8793
AWEERETIL	57.8474	56.2785
LFDLGGQYL	48.7827	44.4558
SFDLLPREF	54.719	55.9256
SFDPSRTF	53.6863	52.8
SFDSALQSV	56.4141	60.7464
FYDLYGGEKF	48.8487	48.5302
LFDDIDHNM	52.5756	53.6567
TYDLQESNV	57.5384	55.4887
VFPKEPVEL	52.4071	52.2403
