# Supplementary material for: Thermostability profiling of MHC-bound peptides: a new dimension in immunopeptidomics and aid for immunotherapy design
Source: Nat Commun. 2020 Dec 9;11:6305. doi: 10.1038/s41467-020-20166-4 (PMC7726561; doi:10.1038/s41467-020-20166-4)
Supplement: Supplementary file 9 — Supplementary Data 6 [file 41467_2020_20166_MOESM9_ESM.xlsx]

## Sheet: Neoepitopes
Neoepitopes
FLDEFMEGV
VVMSWAPPV
LLLDDLLVSI
SLADEAEVYL
VLHDDLLEA
GIVEGLITTV
SLFEGIDIYT
FIASNGVKLV
ILNAMIAKI
GLFGDIYLAI
ILDKVLVHL
ACDPHSGHFV
FMPDFDLHL
TLWCSPIKV
VLLGVKLFGV
ALIHHNTYL
VLENFTIFLV
SVLENFTIFL
ILTGLNYEV
ALYGFVPVL
FLSDHLYLV
HIAKSLFEV
FLLDEAIGL
VLAKKLKFV
LLHTELERFL
TLLSQVNKV

## Sheet: Cancer negatives (IEDB)
Negatives (cancer)
FLAARLWRA
ALYAANNTRV
LMWYELSKI
FLLVIGACV
YCCIRVFLA
ELSDSLGPV
GMVDGSVLV
LTLGEFLKL
GLADVFAEL
FLNWQNLLNV
RMATKPPVI
GLITVLFLL
LLNGWRWRL
LVIGACVYC
NMSQAEYLV
YMLAHVTGL
RLWRATPLG
SMTSPSPVT
VLGDEVLSL
VLFLLVIGA

## Sheet: All negatives (IEDB)
Negatives (cancer, viral and autoimmune)
FLHCIVFNV
HLAVIGALL
KHFLRNQPL
KLTGDENFT
RVSRPTTVV
KVPRNQDWL
YLAEADLSY
RSFVYVWKT
VQMPTAEST
ATGMTPAEV
LADTNSLAV
VLFLLVIGA
YLTLAKHTI
PEWTEAQRL
PLGPQFPFT
YMVPFIPLY
MVGAVLTAL
SMAGNWAKV
VLLPSLFLLL
LVLMAVVLA
LLWSFQTSA
CQLVLHQIL
VTLDIVQGI
VVLSGTTAA
VQGIESAEI
AQVTTTEWV
PLLDGTATL
FLAARLWRA
LVIGACVYC
VLYRYGSFS
VMGTTLAEM
PIGENSPLL
LHLAVIGAL
SLTQYESGS
GMTPEKVPV
VLGGPVSGL
TLRLVKRQV
DQVPFSVSV
PLIVGILLV
SQSSMHNAL
CQNILLSNA
STGMTPEKV
ANFSFRNTL
QLPEEKQPL
AQVVLQAAI
LLVLMAVVL
LTLGEFLKL
WLRLPRIFC
YCCIRVFLA
SQKRSFVYV
SAFTITDQV
SPLLSGQQV
LLAGLVSLL
LLALLSCLTI
TEVISTAPV
PLDCVLYRY
IVGILLVLM
GMVDGSVLV
PVVPNAPPA
ALLAGLVSL
CLNVSLADT
KVLPDGQVI
VTAQVVLQA
RLWRATPLG
GQHPTNPNL
LISRALVVT
LNFPGSQKV
ALVVTHTYL
GILLVLMAV
ITGSLGPLL
GMTPAEVSI
LLNGWRWRL
VLQAAIPLT
RQVPLDCVL
VLPSPACQL
LLHLAVIGA
SGYLAEADL
SLTIQMESPV
ASFFSSWQI
KVSNDGPTL
QVPLIVGIL
AEPSGTTSV
AGLGQVPLI
YMLAHVTGL
RIWSWLLGA
MLGTHTMEV
RLFLLRWEQ
LPDGQVIWV
LLGAAMVGA
QPLTFALQL
VLSGTTAAQ
LTSCGSSPV
NAPPAYEKL
VGAVLTALL
RLPRIFCSC
ALMDKSLHV
RLVKRQVPL
KTWGQYWQV
NIYDLFVWM
EGDAFELTV
FLLVIGACV
VLTDFKTWL
RLMKQDFSV
LLLIGCWYC
NCTERRLLV
YCLLWSFQT
FLLRWEQEI
LMAVVLASL
YLEPGPVTA
YLQDSDPDS
HMWNFISGI
VLGDEVLSL
RMATKPPVI
YLVAYQATV
NILLSNAPL
QLYPEWTEA
GTHTMEVTV
ELSDSLGPV
ILLVLMAVV
MLLAVLYCL
SIMSTESIT
NMSQAEYLV
GLITVLFLL
ALQTGITLV
PLQEVYPEA
SLHVGTQCA
FAHEAPAFL
VISTAPVQM
GQVIWVNNT
SITGSLGP
KQDFSVPQL
VLLLIGCWY
SLIYRRRLM
LLGLWGLTGL
MTPAEVSIV
IFLLHHAFV
AVIGALLAV
FLNTEPSQL
VLVGGVLAA
FANYNFTLL
SVQVPTTEV
RYGSFSVTL
SWLLGAAMV
DLGYDYSYL
LPWHRLFLL
AVVSTQLIM
SLGPLLDGT
VLTALLAGL
ALHIYMNGT
EKDKFFAYL
LTGDENFTI
SMTSPSPVT
RVLTGWGLN
FLNWQNLLNV
VSLADTNSL
ALYAANNTRV
GQVPLIVGI
VDSIFEQWL
LPHSSSHWL
ILTVILGVL
GILTVILGV
LLAVGATKV
GTLISRALV
EIWRDIDFA
ALYDVVSTL
GLADVFAEL
QLHDPSGYL
SANDPIFLL
NLLSPASFF
TLISRALVV
ADVEFCLSL
VLYCLLWSF
TVILGVLLL
CLLPKMDSV
DINIYDLFV
LIVGILLVL
VVLQAAIPL
VILGVLLLI
FQDYIKSYL
FLPWHRLFL
LLIGCWYCR
SMVGNWAKV
VIWVNNTII
VLMAVVLAS
GTYCLNVSL
GMAELMAGL
DLVLKRCLL
WSWLLGAAM
GLSIGTGRA
GLGQVPLIV
LLAVLYCLL
SQVWGGQPV
KFFAYLTLA
SIGTGRAML
LMWYELSKI
GQVPTTEVV
GIGILTVIL
VLKRCLLHL
SLADTNSLA
