# Supplementary material for: Thermostability profiling of MHC-bound peptides: a new dimension in immunopeptidomics and aid for immunotherapy design
Source: Nat Commun. 2020 Dec 9;11:6305. doi: 10.1038/s41467-020-20166-4 (PMC7726561; doi:10.1038/s41467-020-20166-4)
Supplement: Supplementary file 11 — Source Data [file 41467_2020_20166_MOESM11_ESM.xlsx]

## Sheet: Suppl Fig 3a
Raw values for area under the chromatographic peak are provided for HLA-A*02:01 data
Temperature	37			40			43			46			50			53			56			60			63			66			70			73
Peptide	Replicate 1	Replicate 2	Replicate 3	Replicate 1	Replicate 2	Replicate 3	Replicate 1	Replicate 2	Replicate 3	Replicate 1	Replicate 2	Replicate 3	Replicate 1	Replicate 2	Replicate 3	Replicate 1	Replicate 2	Replicate 3	Replicate 1	Replicate 2	Replicate 3	Replicate 1	Replicate 2	Replicate 3	Replicate 1	Replicate 2	Replicate 3	Replicate 1	Replicate 2	Replicate 3	Replicate 1	Replicate 2	Replicate 3	Replicate 1	Replicate 2	Replicate 3
TLIDLPGITKV	4.54426e+08	5.86625e+08	2.44177e+08	4.53066e+08	6.48883e+08	2.3439e+08	3.86876e+08	4.88744e+08	2.52857e+08	2.97937e+08	3.75951e+08	1.70413e+08	3.64221e+08	2.4719e+08	3.54224e+08	2.86923e+08	5.39098e+08	2.70434e+08	1.80281e+08	2.73993e+08	2.38543e+08	1.11483e+08	1.19068e+08	5.51822e+07	0	0	9.55724e+06	0	0	1.04807e+06	0	0	1.30631e+06	0	0	92674.6
FLLGPRLVLA	1.09652e+08	1.93255e+08	1.72356e+08	1.81696e+08	2.74426e+08	1.79161e+08	1.45728e+08	1.68975e+08	1.29926e+08	1.47454e+08	1.68141e+08	6.81949e+07	1.77978e+08	0	2.05062e+08	1.35041e+08	2.18639e+08	1.47534e+08	9.97197e+07	1.39712e+08	1.52067e+08	8.23686e+07	7.23269e+07	7.05672e+07	2.09009e+07	2.55573e+07	4.8292e+07	0	2.4531e+06	672961	0	0	907198	0	0	4.92932e+06
LLLPGPSAA	1.88364e+07	2.66438e+07	4.83669e+06	1.82922e+07	2.13362e+07	1.15407e+07	1.52769e+07	2.15641e+07	9.26917e+06	9.92909e+06	0	6.73816e+06	0	0	467332	0	0	787156	0	0	903566	0	0	845678	0	0	1.12442e+06	0	0	677884	0	0	1.28963e+06	0	0	926914
SLIGHLQTL	3.65125e+08	3.75899e+08	1.91383e+08	2.2847e+08	3.48696e+08	2.49413e+08	2.40671e+08	2.80696e+08	1.28843e+08	2.18744e+08	2.59467e+08	1.53184e+08	2.0133e+08	3.51208e+08	2.92847e+08	1.72893e+08	3.79685e+08	2.08371e+08	1.52308e+08	2.18045e+08	2.95071e+08	1.35005e+08	2.72412e+08	1.64198e+08	8.84023e+07	1.16937e+08	1.35594e+08	0	0	5.28511e+06	0	0	1.91061e+06	0	0	1.93995e+06
KLLEPVLLL	3.03868e+09	4.57745e+09	3.64431e+09	3.76451e+09	6.15679e+09	3.70817e+09	3.65791e+09	4.9171e+09	2.54294e+09	3.00736e+09	3.95168e+09	1.42704e+09	4.19236e+09	4.66034e+09	4.26278e+09	3.37151e+09	4.92313e+09	3.44679e+09	2.0681e+09	3.67668e+09	2.85868e+09	2.08395e+09	1.78799e+09	1.41947e+09	5.38371e+08	5.72503e+08	9.07694e+08	2.84426e+07	9.51281e+07	3.28387e+07	0	2.45414e+07	102662	0	2.31564e+07	1.82935e+07
IMDDKSLNI	2.04896e+07	3.40186e+07	1.20594e+07	1.51781e+07	2.42763e+07	3.22808e+06	1.40533e+07	1.49591e+07	7.05056e+06	6.54565e+06	9.37451e+06	1.01229e+06	0	0	1.71247e+06	0	0	1.46065e+06	0	0	2.53278e+06	0	0	2.31244e+06	0	0	271975	0	0	384731	0	0	65886.9	0	0	1.27571e+06
YLPEDFIRV	3.68876e+09	5.0751e+09	2.92478e+09	4.11253e+09	6.18999e+09	3.00353e+09	3.84175e+09	4.80591e+09	2.4468e+09	3.34841e+09	4.65075e+09	1.78372e+09	4.41982e+09	4.34611e+09	4.04064e+09	3.63833e+09	5.16138e+09	3.75125e+09	2.47876e+09	4.30511e+09	3.57341e+09	2.53242e+09	2.67824e+09	2.2641e+09	1.21492e+09	1.33913e+09	1.93292e+09	1.73901e+08	4.03823e+08	3.78021e+08	0	2.33761e+07	109187	0	2.76542e+07	2.66557e+07
TLYPGRVIL	4.17618e+07	4.51297e+07	3.27473e+07	2.85543e+07	4.24898e+07	3.90563e+07	4.00706e+07	4.33015e+07	3.84249e+07	3.80337e+07	3.4531e+07	3.18309e+07	2.62354e+07	0	3.18816e+07	2.57729e+07	5.27545e+07	4.46356e+07	2.59787e+07	2.68891e+07	2.24947e+07	1.75213e+07	2.44933e+07	9.36304e+06	0	0	1.35739e+07	0	0	3.24355e+06	0	0	3.4618e+06	0	0	4.49793e+06
SVDSKPPVI	2.9179e+07	2.63637e+07	8.95183e+06	2.59006e+07	2.26497e+07	8.19702e+06	2.16673e+07	1.97426e+07	7.78537e+06	2.30361e+07	1.94055e+07	9.75006e+06	0	1.12627e+07	5.93864e+06	1.26101e+07	6.60853e+06	4.22094e+06	0	0	5.52277e+06	0	0	4.57055e+06	0	0	4.19742e+06	0	0	206081	0	0	255526	0	0	436696
LLFPESIRV	1.4951e+08	2.05181e+08	1.11508e+08	1.75162e+08	2.6649e+08	1.40998e+08	1.73907e+08	2.05549e+08	1.10012e+08	1.32069e+08	1.80104e+08	7.89914e+07	1.65273e+08	1.36859e+08	1.55326e+08	1.48845e+08	2.26912e+08	1.30635e+08	9.2554e+07	1.53722e+08	1.34491e+08	7.39716e+07	8.44598e+07	5.54467e+07	0	0	3.13517e+07	0	0	4.29768e+06	0	0	9.9431e+06	0	0	1.14193e+07
TLFPVRLLV	2.79756e+07	4.7973e+07	5.59103e+07	4.26319e+07	7.0225e+07	6.49911e+07	6.08865e+07	4.68598e+07	3.45929e+07	4.58481e+07	4.64461e+07	1.61214e+07	6.99871e+07	8.04171e+06	6.33707e+07	4.54238e+07	3.67001e+07	3.98446e+07	1.94677e+07	3.60101e+07	3.04985e+07	1.69629e+07	0	5.28089e+06	0	0	8.05875e+06	0	0	539545	0	0	2.96796e+06	0	0	39400.5
GLTSTDLLFHL	7.29726e+07	1.13383e+08	9.35348e+07	1.22528e+08	1.46841e+08	9.78884e+07	1.03344e+08	1.11258e+08	6.50774e+07	9.77499e+07	1.28275e+08	4.43282e+07	1.34062e+08	2.15383e+07	1.35607e+08	1.02703e+08	1.09954e+08	1.07583e+08	7.27196e+07	1.2001e+08	6.52848e+07	7.77329e+07	6.61524e+07	7.09063e+07	4.07554e+07	4.57322e+07	5.81765e+07	0	0	1.56178e+07	0	0	2.59503e+06	0	0	2.02583e+06

## Sheet: Suppl Fig 3b
Raw values for area under the chromatographic peak are provided for HLA-B*07:02 data
Temperature	37			40			43			46			50			53			56			60			63			66			70			73
Peptide	Replicate 1	Replicate 2	Replicate 3	Replicate 1	Replicate 2	Replicate 3	Replicate 1	Replicate 2	Replicate 3	Replicate 1	Replicate 2	Replicate 3	Replicate 1	Replicate 2	Replicate 3	Replicate 1	Replicate 2	Replicate 3	Replicate 1	Replicate 2	Replicate 3	Replicate 1	Replicate 2	Replicate 3	Replicate 1	Replicate 2	Replicate 3	Replicate 1	Replicate 2	Replicate 3	Replicate 1	Replicate 2	Replicate 3	Replicate 1	Replicate 2	Replicate 3
SPSLPSRTL	1.36989e+08	1.14625e+08	1.69219e+08	2.02303e+08	1.83574e+08	1.62932e+08	1.28122e+08	1.18985e+08	1.6464e+08	1.17793e+08	1.42483e+08	1.85181e+08	1.18611e+08	1.269e+08	1.30932e+08	1.45124e+08	1.83663e+08	9.66624e+07	1.59857e+08	1.12008e+08	1.24295e+08	1.58963e+08	8.58377e+07	6.92972e+07	4.61223e+07	2.86869e+07	4.87707e+07	0	0	5.0475e+06	0	0	2.51595e+06	0	0	2.51255e+06
APSRNGMVL	3.55374e+08	4.03096e+08	3.51117e+08	5.12237e+08	2.75737e+08	4.67121e+08	3.92637e+08	3.48904e+08	2.87422e+08	2.24509e+08	2.57685e+08	3.70641e+08	3.80705e+08	2.52052e+08	2.56047e+08	3.0013e+08	3.4171e+08	2.08318e+08	2.69237e+08	2.04849e+08	2.76186e+08	4.07196e+08	1.88397e+08	1.62531e+08	1.51107e+08	6.35977e+07	1.60508e+08	1.35223e+07	8.24325e+06	1.1097e+07	0	0	13396.7	0	0	161048
APFQGDQRSL	5.06419e+07	3.68407e+07	5.55345e+07	7.43453e+07	6.60565e+07	6.02495e+07	5.77943e+07	7.14206e+07	4.81852e+07	3.08034e+07	4.18026e+07	5.19755e+07	5.14297e+07	4.58927e+07	5.33619e+07	5.00098e+07	5.79525e+07	2.83733e+07	4.3575e+07	3.71523e+07	4.10258e+07	4.26556e+07	2.38604e+07	1.92827e+07	7.42603e+06	5.29403e+06	9.71184e+06	0	0	1.10406e+06	0	0	78925.2	0	0	104670
VPRNYDPAL	7.0273e+07	6.6165e+07	1.07556e+08	1.02061e+08	1.21575e+08	9.6375e+07	5.95461e+07	5.92503e+07	9.25525e+07	6.47292e+07	8.54842e+07	9.43929e+07	5.9466e+07	5.97854e+07	5.31533e+07	7.26591e+07	7.57202e+07	4.38728e+07	5.78225e+07	4.93605e+07	5.36278e+07	6.7869e+07	3.33969e+07	2.93751e+07	2.08172e+07	0	1.89586e+07	0	0	800346	0	0	282737	0	0	846647
APIGSRGPQL	8.63339e+07	7.982e+07	9.96472e+07	1.10371e+08	8.44459e+07	9.72955e+07	9.13184e+07	1.22106e+08	8.29717e+07	5.66574e+07	7.65296e+07	9.67462e+07	7.2021e+07	7.52921e+07	7.62051e+07	8.30153e+07	1.05437e+08	5.23231e+07	7.47373e+07	6.57455e+07	6.99851e+07	7.32127e+07	4.39216e+07	3.54244e+07	9.86098e+06	0	9.84743e+06	0	0	892659	0	0	624697	0	0	76110.9
IPKSAVGEL	3.75672e+07	4.22066e+07	4.02217e+07	5.3375e+07	4.83495e+07	3.92383e+07	2.77224e+07	3.01222e+07	4.50125e+07	3.20575e+07	3.08431e+07	4.09622e+07	3.50132e+07	3.08474e+07	2.53151e+07	4.05247e+07	4.68131e+07	2.36832e+07	3.1065e+07	3.00013e+07	3.13e+07	4.37847e+07	2.32778e+07	1.6081e+07	1.58255e+07	0	1.57545e+07	0	0	91582.7	0	0	45780.3	0	0	466722
RPAVIGDVL	6.18418e+07	6.19002e+07	5.51845e+07	4.69751e+07	5.62123e+07	5.62066e+07	8.44082e+07	4.36088e+07	8.3353e+07	7.34471e+07	7.23872e+07	7.49703e+07	5.73016e+07	5.98595e+07	5.25472e+07	6.90828e+07	8.93427e+07	5.07972e+07	6.91153e+07	3.79809e+07	5.51173e+07	4.14265e+07	1.53663e+07	2.00156e+07	0	0	6.33849e+06	0	0	1.00366e+06	0	0	323314	0	0	4.21368e+06
HPIEGSTTVF	6.03696e+07	5.35956e+07	6.58232e+07	4.71646e+07	7.44438e+07	6.56702e+07	5.14787e+07	4.71518e+07	8.90476e+07	5.92768e+07	5.11148e+07	6.69898e+07	4.35741e+07	4.18877e+07	4.2607e+07	3.246e+07	3.70553e+07	2.3817e+07	0	0	2.24068e+07	0	0	4.85743e+06	0	0	2.4105e+06	0	0	726634	0	0	598464	0	0	492855
GPAPVGRFF	4.43423e+08	4.24719e+08	4.88561e+08	2.52617e+08	4.147e+08	3.80299e+08	3.90377e+08	3.11441e+08	4.81251e+08	4.85969e+08	4.15038e+08	4.66382e+08	3.51322e+08	3.82023e+08	3.13428e+08	4.38859e+08	4.77348e+08	5.41329e+08	5.50754e+08	2.39145e+08	3.22224e+08	3.23185e+08	2.31709e+08	3.54864e+08	1.64565e+08	1.20787e+08	1.3552e+08	1.09013e+07	4.95361e+06	1.50373e+07	0	0	1.29348e+06	0	0	1.33598e+07
SPDTAIRSGL	2.3606e+07	2.03578e+07	2.67673e+07	3.80215e+07	3.61922e+07	3.05703e+07	2.33454e+07	2.19024e+07	2.85105e+07	2.21385e+07	2.35926e+07	3.25805e+07	2.80649e+07	2.26941e+07	2.80997e+07	2.43434e+07	2.99946e+07	1.61893e+07	2.52427e+07	1.78489e+07	1.894e+07	1.58331e+07	7.72153e+06	7.01046e+06	0	0	3.16026e+06	0	0	5.15248e+06	0	0	84119.3	0	0	156494
APHDYGLIL	1.48803e+08	1.57235e+08	1.41992e+08	9.56169e+07	1.15489e+08	1.35922e+08	1.17555e+08	1.42415e+08	1.12427e+08	1.78515e+08	1.55232e+08	1.53117e+08	1.28318e+08	2.34867e+08	9.65371e+07	1.63029e+08	1.68432e+08	1.68114e+08	1.68927e+08	2.15091e+08	1.29839e+08	1.12888e+08	9.0927e+07	1.46605e+08	2.48874e+07	2.20051e+07	2.26559e+07	0	0	3.48227e+06	0	0	15077.1	0	0	124052
IPNWARQDL	1.01936e+09	1.00107e+09	1.0834e+09	5.75894e+08	1.05173e+09	8.78156e+08	1.02571e+09	6.36941e+08	1.30364e+09	1.11668e+09	1.00165e+09	1.22866e+09	9.30111e+08	8.49316e+08	9.66261e+08	1.06687e+09	1.15855e+09	1.15716e+09	1.32362e+09	5.94485e+08	7.91755e+08	8.78337e+08	7.21781e+08	4.73591e+08	3.9789e+08	4.39191e+08	3.84849e+08	5.05509e+07	3.11628e+07	3.61239e+07	0	0	349340	0	0	2.63688e+06

## Sheet: Suppl Fig 3c
Raw values for area under the chromatographic peak are provided for HLA-C*04:01 data (from C1R-A*02:01 assay)
Temperature	37			40			43			46			50			53			56			60			63			66			70			73
Peptide	Replicate 1	Replicate 2	Replicate 3	Replicate 1	Replicate 2	Replicate 3	Replicate 1	Replicate 2	Replicate 3	Replicate 1	Replicate 2	Replicate 3	Replicate 1	Replicate 2	Replicate 3	Replicate 1	Replicate 2	Replicate 3	Replicate 1	Replicate 2	Replicate 3	Replicate 1	Replicate 2	Replicate 3	Replicate 1	Replicate 2	Replicate 3	Replicate 1	Replicate 2	Replicate 3	Replicate 1	Replicate 2	Replicate 3	Replicate 1	Replicate 2	Replicate 3
VYDIAAKF	1.10696e+09	1.17654e+09	8.34794e+08	7.69757e+08	1.31529e+09	8.8258e+08	1.18477e+09	9.60118e+08	1.28186e+09	1.37419e+09	1.19283e+09	1.04464e+09	7.72964e+08	8.77064e+08	8.23871e+08	7.41516e+08	9.30376e+08	1.04445e+09	8.05118e+08	3.65363e+08	6.17903e+08	3.19031e+08	2.1512e+08	4.23756e+08	2.66201e+07	2.74733e+07	2.42098e+07	0	0	1.99756e+06	0	0	602583	0	0	1.45663e+06
NYDEALRLL	1.31905e+09	1.6652e+09	1.38184e+09	6.76392e+08	2.2316e+09	1.22178e+09	1.27511e+09	1.95318e+09	1.12778e+09	1.58e+09	1.5252e+09	9.66161e+08	1.01805e+09	1.19199e+09	5.48504e+08	4.97657e+08	5.67447e+08	8.14353e+08	2.95218e+08	2.87557e+08	3.03855e+08	1.44592e+07	2.58829e+07	2.93443e+07	0	0	2.91419e+06	0	0	3.20098e+06	0	0	196874	0	0	401921
VYDLLKTNL	5.67676e+08	5.67815e+08	4.65136e+08	4.81638e+08	3.0091e+08	4.90759e+08	5.18458e+08	5.29387e+08	4.07484e+08	6.8365e+08	6.19046e+08	8.64214e+08	4.7711e+08	7.26745e+08	4.43884e+08	4.33926e+08	4.73456e+08	4.59661e+08	4.19364e+08	4.63535e+08	3.28805e+08	1.51618e+08	1.7294e+08	2.37622e+08	2.6037e+07	2.96945e+07	3.03023e+07	0	0	1.24022e+07	0	0	3.89764e+06	0	0	1.02483e+08
SFEEKPVYI	6.31996e+07	6.00875e+07	5.03451e+07	3.8792e+07	6.86528e+07	3.60455e+07	3.22835e+07	4.26421e+07	6.16149e+07	6.19549e+07	6.40056e+07	4.93625e+07	3.43525e+07	4.47966e+07	3.90222e+07	3.86643e+07	4.28439e+07	3.00829e+07	2.76354e+07	2.12778e+07	2.9737e+07	0	0	7.65152e+06	0	0	292882	0	0	1.02901e+06	1.71429e+06	0	518601	0	0	49563.2
AHDVDPIEL	1.2269e+08	1.33312e+08	1.00014e+08	7.11285e+07	1.42636e+08	1.06951e+08	1.56382e+08	7.06171e+07	1.13915e+08	1.06318e+08	6.07125e+07	8.10768e+07	0	0	2.04766e+07	0	0	1.96152e+06	0	0	784124	0	0	618554	0	0	814318	0	0	7.65626e+06	0	0	1.20674e+06	0	0	2.35153e+06
TFDDIVHSF	2.52492e+09	2.51662e+09	2.38107e+09	1.41739e+09	1.3789e+09	1.98297e+09	1.93321e+09	2.53662e+09	1.90043e+09	2.75852e+09	2.51062e+09	1.79537e+09	1.84744e+09	2.61781e+09	1.21092e+09	1.22395e+09	8.3996e+08	1.82415e+09	9.18516e+08	9.26773e+08	9.12151e+08	1.35505e+08	2.16578e+08	2.34777e+08	6.3307e+06	1.22764e+07	6.26088e+06	8.93838e+06	0	3.60071e+06	0	0	76732	0	0	4.48664e+07
HYDEQQNFF	5.6034e+07	5.05172e+07	4.08162e+07	3.18077e+07	6.15971e+07	4.19604e+07	3.34357e+07	4.08323e+07	5.85668e+07	5.73907e+07	5.36166e+07	4.38087e+07	3.68028e+07	3.30796e+07	3.85338e+07	2.01566e+07	2.99267e+07	2.10509e+07	1.39771e+07	3.91054e+06	1.88326e+07	0	0	4.08306e+06	0	0	58125.7	0	0	1.13483e+07	0	0	3.65637e+06	0	0	4.94112e+06
SFDETVTHF	3.23773e+08	3.38541e+08	2.60814e+08	2.17497e+08	3.70902e+08	2.36024e+08	3.66126e+08	2.41707e+08	3.22966e+08	4.01215e+08	3.20657e+08	2.93664e+08	2.62111e+08	2.52272e+08	3.42443e+08	2.28612e+08	2.99528e+08	3.41078e+08	2.79323e+08	1.46862e+08	2.08893e+08	1.6385e+08	1.09832e+08	2.33355e+08	3.63485e+07	4.96747e+07	3.11635e+07	0	0	4.73504e+06	0	0	975662	0	0	1.72655e+06
SFDPSRTF	5.69497e+08	5.45542e+08	5.09972e+08	3.67834e+08	7.05291e+08	5.01002e+08	5.40264e+08	4.18678e+08	7.32494e+08	5.9888e+08	5.20848e+08	4.73396e+08	3.78884e+08	3.36438e+08	5.06774e+08	2.13228e+08	3.07487e+08	1.79777e+08	1.57654e+08	9.6619e+07	1.61197e+08	3.90909e+07	2.12476e+07	2.37251e+07	0	0	3.22893e+06	0	0	1.2033e+06	0	0	436395	0	0	201408
VIDEPVRL	2.65741e+08	1.63117e+08	1.99852e+08	1.52119e+08	2.7508e+08	1.86411e+08	2.38683e+08	1.56606e+08	2.9395e+08	2.218e+08	1.90126e+08	1.93015e+08	6.54131e+07	8.62322e+07	8.85404e+07	2.7941e+07	3.97473e+07	3.08547e+07	0	0	1.32578e+07	0	0	2.45989e+06	0	0	1.06715e+06	0	0	1.93853e+07	0	0	6.35001e+06	0	0	1.5355e+07
FNDTFVHV	5.17667e+08	5.43689e+08	6.3116e+08	3.23274e+08	4.97774e+08	3.71581e+08	5.15862e+08	3.24597e+08	3.80587e+08	4.95398e+08	4.23226e+08	3.82068e+08	1.32479e+08	1.40969e+08	1.87789e+08	2.9693e+07	2.97584e+07	8.42761e+07	0	0	1.02106e+07	0	0	3.32793e+06	0	0	2.12498e+06	0	0	2.10529e+06	0	0	2.34477e+06	0	0	4.66888e+06
LYDPVISKL	1.66031e+09	1.95102e+09	1.40218e+09	1.32467e+09	1.29293e+09	1.45983e+09	1.38646e+09	1.37264e+09	1.26349e+09	2.09372e+09	1.89873e+09	1.53766e+09	1.10189e+09	2.05924e+09	8.47727e+08	1.12915e+09	1.33275e+09	1.55028e+09	1.08107e+09	1.32428e+09	8.76372e+08	3.45327e+08	2.34986e+08	4.91346e+08	0	0	3.12468e+07	0	0	9.98048e+06	0	0	3.62736e+06	0	0	8.94683e+06

## Sheet: Suppl Fig 4
Tm and t1/2 values for HLA-A*02:01 peptides
Peptide	t1/2	Tm
VLADQEVRL	3.57582	58.051
AVIDVGINRV	1.24545	53.8447
YQWDDPDPRL	0.473256	48.6364
TLSEVTNQL	4.57871	57.6279
SILEHQIQV	3.90445	56.5248
TLIDLPGITRV	2.14496	56.6626
YQLELRTTL	0.929533	54.3653
FLYDTHQNL	3.98821	56.4391
SLLSHVEQL	3.92193	61.2315
ILLDNDHYAM	0.41949	49.8593
ALLGDLTKA	2.10006	57.1912
YLPYPIHQV	4.01312	57.4959
SLLSGRISTL	0.771923	48.7612
ALLKIEGVYA	2.37793	59.1624
HLDESLVLL	0.950066	48.1676
KLSAEKVEI	1.40981	54.6158
YLSDIPLHDA	5.36624	57.9158
LLQEVEHQL	5.06814	57.4978
GLDVDGIYRV	1.31639	54.4214
YQYPVIIHL	4.94156	58.2768
SLLEKQQIYL	2.63094	60.3096
TQILSVPKV	0.966725	53.7175
QVFPGLLERV	3.50014	60.6703
KLGEIVTTI	1.15464	56.937
NLYPFVKTV	2.60061	59.1192
SLTGHISTV	1.01123	57.8093
SLDPHAQVAV	0.695972	48.4069
FLLGPRLVLA	4.5636	58.4095
RVSDINFTL	2.59882	59.9517
WLIEDGKVVTV	2.44081	58.0547
FQDPVPLTV	3.73565	54.7922
YLINEIDRI	3.40911	61.7299
QLTNVILHL	4.61191	58.413
RIIDVVYNA	1.66433	57.4305
HLTDITLKV	2.35835	57.5332
ILEENIPVL	0.942084	51.0513
LLLAAPAQA	0.41949	52.1141
VLLEQPTWQL	1.05682	53.8589
ALFPERITV	4.90092	61.5316
SLAQYLINA	2.19361	56.237
YLPEDFIRV	7.30148	61.2552
TLAGDVHIV	1.14419	55.4914
YVPETVYRV	0.524237	52.9359
YLLPAIVHI	7.94143	65.2675
SLFPHNPQFI	2.60375	58.5823
LLFPESIRV	3.47963	58.621
YLDIKGLLDV	1.52744	55.8857
SLFGGSVKL	3.19305	61.1031
FLFNTENKL	1.35083	54.5531
LLFEGEKITI	1.38654	55.4792
VQIEEVRQV	1.43393	55.0073
FLFGEEPSKL	1.02007	52.7813
YLITGNLEKL	1.43749	56.2888
NVIERLQEA	2.48924	56.8257
TTFDKEFLL	1.19344	54.1502
SIHDVTFQV	0.555462	57.1267
VLLESEQFL	2.66535	56.3479
NLDFNPPHV	0.556752	49.7558
ILAQEIVKA	0.41949	54.7976
FLIRESETL	1.97	56.0765
VLEDPVHAV	0.505736	48.2765
RLFDEPQLA	2.084	57.6251
FLDDVVHSL	4.6239	58.6865
QLQDFDWQV	7.55311	59.2009
SLLDGVVEKL	0.837693	55.2539
FILPHISTA	2.33076	55.4108
LLGPRLVLA	1.08502	48.3477
NMVAKVDEV	1.61945	54.7717
KLLEPVLLL	3.27406	59.1782
ILSKDGVLYV	4.46973	59.6026
NQFPGFKEV	1.74424	54.8463
NQMPTQPQV	1.37814	52.094
VLSSRLAFA	5.24161	58.5901
RLDEAFDFV	0.827685	56.7861
VTTDIQVKV	0.41949	46.6379
VLLSEQGDVKL	0.985195	52.242
KLFDTQQFL	2.68825	60.0047
TLTEEGVIKV	3.1877	56.8694
IIIPEIQKV	0.513553	50.7523
SLWFKPEEL	0.549479	54.8927
AIVGAVRLLSV	2.33782	58.0784
NLVEKTPAL	0.860212	54.6934
KIFEMGPVFTL	1.2857	52.5907
YLEPYLKEV	4.95113	63.0628
GLDIDGIYRV	3.17384	57.2134
QLVDIIEKV	1.78875	57.711
NLDPAVHEV	1.6876	54.9739
FLPPEHTIVYI	5.99191	55.5864
FLPDPSALQNL	2.69489	54.711
FQDEINWRL	0.41949	50.7811
VLLEEGEAQRL	0.542096	51.5246
ALNELLQHV	3.9818	59.6893
ALNEKLVNL	3.75473	57.4245
TLIDLPGITKV	1.84766	53.8317
RLDELGGVYL	2.17307	59.2919
TIAEVGKWLQA	1.46636	57.1013

## Sheet: Suppl Fig 5a
Median peak areas of and Tm values of HLA-A*02:01 peptides
Peptide	Tm	Median peak area at 37℃
SIFKAWAV	55.7736	3.56366e+07
SLGKVFGV	62.8903	3.97455e+07
VMGKIFAV	59.9813	9.55132e+07
VLGRVNLV	45.8829	4.90268e+06
GLHNVVYGI	60.8437	5.64174e+07
HLDEAIHVL	51.8915	1.06113e+07
ILDEHVQRV	55.2538	5.76107e+06
YGLPVVVKL	51.8134	6.62711e+07
ILYSKTEHL	50.8563	4.56893e+06
FLWKEPATM	52.9394	4.94392e+07
TLLGHEFVL	60.4205	2.08376e+07
NMYGKVVTV	58.1044	1.64604e+08
VLKVFLENV	55.1596	1.87941e+08
KLNPQQFEV	61.6989	2.02707e+08
TLAQRVKEV	61.7524	8.16866e+06
GLHGWAFTL	57.0163	3.0245e+07
VLWDRTFSL	65.2842	1.34566e+08
GIMKKAYEL	59.4333	1.95006e+07
ALAPAPPQV	62.1047	2.86964e+07
FGPPIPKGV	54.0707	1.50982e+07
ALESFLKQV	58.8924	2.76613e+07
GLWEEAYRV	65.1862	1.16077e+08
ALFQRPPLI	63.3818	1.71668e+08
FLDDVVHSL	58.7706	1.33543e+08
FVADGIFKA	41.0824	1.41318e+07
FLADIVQKL	60.2092	4.39261e+08
TLDEKIEKV	57.7533	3.60775e+07
FVYTETVHV	47.1853	7.66876e+06
YLVVKIEKV	55.2794	4.62035e+06
VTTDIQVKV	47.2707	9.27401e+07
GMYIFLHTV	60.2532	1.55232e+08
YLEPYLKEV	63.1179	2.41205e+07
NMVDIIHSV	57.2128	4.72441e+08
FTAEFLEKV	60.0833	6.63683e+07
AMWEHPITA	61.3956	2.0216e+08
VLIDYQRNV	60.119	4.00941e+08
KIADFGWSV	62.1754	2.10685e+08
NLYPFVKTV	59.3105	1.19852e+09
GLKGRVFEV	61.3181	2.98583e+07
YLGRLAHEV	57.586	1.03895e+07
FVMETFVHL	56.9724	7.7796e+07
ALLERGYSL	60.355	5.63768e+07
NLFNRYPAL	58.4459	1.12406e+07
SVDSKPPVI	48.3088	2.14982e+07
ILQEREYRL	58.6909	2.2131e+07
YLLPAIVHI	65.3159	1.92933e+09
ALMDEVVKA	59.6177	1.06034e+08
SLSEKQYFL	62.7216	4.3907e+07
FLDPRPLTV	63.1505	7.94018e+07
NLMEQPIKV	55.3791	2.39925e+08
ALNELLQHV	59.9686	4.44032e+08
KLLPYIVGV	63.2375	2.75463e+07
KLQELNYNL	60.1044	1.10852e+07
TLSDLRVYL	64.7336	4.0417e+08
HLFETISQA	54.8637	9.7076e+07
KLLDVVHPA	62.3098	1.68617e+07
ALATLIHQV	63.2937	7.41036e+08
YLNVQVKEL	55.6655	2.33686e+07
WLAEKLPTL	62.0278	3.10827e+08
ILFGHENRV	57.6282	2.44016e+07
SVYSRVIQV	57.0971	2.26574e+07
VLDDKLYVV	61.2964	2.51077e+08
RLTPKLMEV	56.5704	3.36451e+07
MLNEHDFEV	57.7646	6.99172e+07
QLIDKVWQL	64.5537	1.14564e+09
VQIEEVRQV	55.2283	1.24354e+07
TLDDKKVYL	55.6026	2.20552e+07
ILGPKPQGV	59.8855	1.5735e+07
YLGNINPQM	59.7341	1.27125e+08
SLDERPVAV	61.1608	7.71194e+06
VLSSRLAFA	58.9491	8.7113e+09
TVADKIHSV	55.6746	1.01276e+07
SVYPNGHFV	52.9823	1.34711e+07
YQYPVIIHL	58.4879	9.65867e+07
ALDEVFTKV	56.4666	6.85022e+07
TTFDKEFLL	54.4139	4.23634e+07
ALNGHVEMV	54.2447	1.72458e+07
VLNNVVIHL	60.2578	1.64173e+07
QLAQFVHEV	62.2515	4.15542e+08
QMISRIEYI	58.6081	4.40508e+07
TLTSKLYSL	55.2356	4.13799e+08
SLAARAIAV	57.9375	3.28659e+07
SLWFKPEEL	55.0162	7.57229e+07
ALLDRIVSV	64.2054	2.22941e+08
SLNHLLNYV	59.4239	2.13465e+07
FLFNTENKL	54.7368	3.44623e+08
FLYDDNQRV	57.5063	1.87401e+08
TLFDYEVRL	62.7391	2.54517e+08
FAPPQPVAA	54.714	5.09272e+07
QLMPLPVKV	53.2294	7.02232e+07
NLLTHIENV	60.4583	5.65294e+07
YVTDVLYRV	62.4818	4.47845e+07
HLAIKLEQV	59.473	1.92617e+07
MLFGHPLLV	57.931	7.18686e+07
SLIGHLQTL	58.3242	3.10803e+08
FLQEKSPAV	60.6712	3.45673e+07
YLSEKVLAA	57.845	7.46305e+07
SLFGNIKGA	57.2227	8.20612e+07
FLQPELVKL	59.0919	4.74316e+08
IAPPVPLKA	53.0263	2.45797e+08
KIVDFSYSV	61.7209	1.08342e+08
KILPTLEAV	60.6333	2.75914e+08
KLQEFLQTL	60.3076	2.55747e+09
ALSDHHIYL	63.1765	1.98939e+07
ALDHMVEYV	53.1851	2.1968e+07
SLDQPTQTV	51.8612	1.521e+08
KLFDTQQFL	60.0679	1.32145e+08
TLADLVHHV	62.2063	5.8783e+07
YQLGELVKV	55.895	5.56903e+06
KMDEVLYSI	58.9539	2.12133e+08
FISEIIHQL	58.1586	1.1631e+08
FIFSDTHEL	54.3752	1.38515e+08
VLWNKTVTA	42.7795	8.19945e+06
FLDEEVKLI	44.491	6.47774e+07
LMISRTPEV	57.4306	4.86825e+07
FLDEKTHEL	56.8383	1.90607e+07
TLWYRPPEL	57.1173	1.67183e+07
FLIRESETL	56.2371	1.0784e+09
VIDGHIYAV	59.7044	4.28229e+07
TLNDREYQL	58.377	4.99021e+07
YLSSLQPRL	61.3828	3.10021e+07
TLSERLWGL	61.7549	3.85008e+08
TLLKDAAKV	53.6101	9.3436e+06
FMLTQPHSV	59.0392	5.73224e+07
VLHELTFQA	60.4026	2.75408e+07
LLLAAPAQA	52.4652	5.91147e+07
YQLELRTTL	54.6954	6.85065e+07
SLAQYNPKL	61.121	3.37111e+07
TLLVVVPKL	54.8548	4.54609e+07
FQTEVGKQL	47.5714	2.39326e+07
YLSGIAHFL	61.9973	3.64278e+07
ATDPTIHTV	47.1488	2.25231e+06
RLYHITDQV	56.9393	8.48224e+06
FQHTGIYSV	56.5689	2.89851e+07
GLADKVYFL	65.4317	6.2806e+08
SLYSQVHQI	60.2279	2.80104e+07
SLYHIYVAL	55.6981	3.10247e+07
SLSQHNDFL	56.1068	6.68606e+06
SLYDWNVKL	50.3074	2.63012e+07
GVLDTLTKV	59.8148	6.08688e+07
NLFRAPIYL	49.8776	3.43423e+07
FQDEINWRL	50.9372	2.73902e+07
ALITRIFGV	63.6026	4.22925e+07
KLIDYIYTA	63.0487	2.33482e+07
QMISRIEYV	59.7114	3.71654e+07
KIIDFIYTA	58.0369	8.08928e+07
GLIDRQVTV	60.8011	8.89282e+07
QLSDVAEKL	56.0736	1.37859e+07
GLTEALHFV	64.6213	2.67233e+07
YLTAFTKNL	60.7886	7.33209e+06
FLFEPVVKA	61.4603	1.31846e+08
HLTDITLKV	57.8212	1.03865e+08
ILQDRLNQV	56.8465	3.84658e+07
FLWPKEVEL	64.5919	4.31429e+07
TLQDIVYKL	56.6331	3.51269e+07
QQIGKVVQV	53.4484	3.14165e+07
LLAETHYQL	57.2355	5.61958e+07
TVIAKVNNV	45.4017	6.04486e+06
ATYVFLHTV	56.8058	1.95127e+07
ALNEQIARL	58.295	8.09185e+07
VLFGVETHV	60.4394	2.28258e+08
SLDTQPKKV	40.3736	1.8363e+06
YLGDVSERV	59.1459	4.21403e+07
LADETLLKV	55.1671	3.4557e+07
ILTDITKGV	60.8713	3.28507e+09
HLIEPLANA	58.428	9.51062e+07
GLVDKLQAL	55.5885	5.75539e+07
QLVDIIEKV	58.035	8.86204e+08
WLEENVHEV	58.1695	6.70757e+07
SLHDAIMIV	54.447	2.22769e+08
NVIERLQEA	57.1569	6.22973e+07
KVLGIVVGV	61.0181	8.63752e+07
KILEDVVGV	61.2681	1.95051e+08
LMVDHVTEV	58.7479	1.58478e+08
YMLDLQKQL	55.2931	1.26732e+07
YLLDQHILI	64.5196	1.01879e+08
YLPYPIHQV	57.7346	1.05372e+08
VLEDPVHAV	48.5484	1.85086e+07
QLQDFDWQV	59.454	2.95387e+08
NLLPKLHIV	61.2107	1.06527e+08
SLLNQPKAV	58.7323	3.09713e+07
RMLPHAPGV	60.2961	4.26892e+07
ALMPVLNQV	58.7027	4.77564e+08
YLSKIIPAL	63.7671	5.09331e+07
IQVTKVTQV	53.6684	1.54828e+08
AIVDKVPSV	61.4879	6.69117e+08
TLWPEVQKL	55.3465	1.72651e+08
YLADIFTKL	62.8944	7.91913e+07
VLAPHLTRA	53.0291	1.70283e+06
ALTDFVRSV	56.9889	2.48273e+07
SQWEDIHVV	58.3434	1.25967e+07
ALNIATHVL	54.0169	3.18604e+07
QLYNQIIKL	56.0726	8.13443e+07
KLDQVIIHV	60.4816	5.19962e+07
HLAFQIYEA	55.3832	1.126e+07
FQTDLIYNL	40.1056	8.02915e+07
SLLQTLYKV	63.6054	1.45491e+08
SLVQRVETI	52.3102	1.28969e+07
YLPPATQVV	60.2555	2.75903e+08
LMGPVVHEV	46.3849	1.3601e+07
ILSKTETNV	50.8862	1.7583e+06
FMLPDPQNI	53.547	2.40228e+08
FLYDTHQNL	56.6535	6.12209e+07
FLPQKIIYL	53.3468	4.64159e+07
RLLENMTEV	60.0046	2.52984e+07
YLGPHIASV	61.8532	5.88754e+07
SLDDHVVAV	60.195	2.50863e+07
KLHGVNINV	60.0268	4.59002e+07
ILDKKVEKV	61.0821	3.6174e+07
KVFSAFITV	56.9015	3.41335e+07
QLNDVAHLV	54.3826	1.4918e+07
GLDALKVTV	53.9298	2.16523e+07
LILDPIFKV	50.4266	3.88966e+07
FLLPKVQSI	62.9654	1.70983e+08
ALADGVQKV	62.9637	2.49554e+07
RQIEYYFSV	61.2514	6.28041e+06
VLFELSKTV	44.3683	1.41936e+07
TLVDFPLHL	58.2313	3.51073e+07
ALSALTARL	55.7269	2.05488e+07
KLVGEFLEV	45.6964	2.59444e+07
KLVELPYTV	61.07	3.67671e+07
SILEHQIQV	56.874	2.3836e+08
FLMDFIHQV	62.2502	2.73092e+08
SLQDEIQRV	60.8773	7.86624e+07
TLFPVRLLV	55.8065	4.3953e+07
NQFPGFKEV	55.1799	8.74699e+08
HLLEEPIYL	63.0438	1.55559e+08
FLQPGGYHV	58.8539	8.3228e+07
VLPVPPLSV	50.2583	2.47562e+07
RLAVYIDKV	56.4441	1.79861e+07
FLDITNPKA	58.3242	9.13368e+07
MLDDRAYLV	61.4829	3.31305e+07
FVDGLTFKV	54.2296	4.34512e+07
LLVDVEPKV	55.4999	4.23031e+07
SLNEYQPKL	59.3674	1.17617e+07
VLVDRTIYI	61.6322	1.67057e+08
FLPPAQVTV	57.7062	1.237e+08
FLEPVNPRL	55.3208	1.5049e+07
FLKNELDNV	59.7431	5.04083e+07
KMWEEAISL	59.1603	9.71232e+07
NMVAKVDEV	55.0539	5.2608e+07
ALDEYNMKI	59.1925	1.53749e+07
NLMKSAFVV	51.4339	2.0728e+07
SLADIAQKL	56.6665	3.74129e+08
LLNDHIYVV	62.4262	1.57507e+08
ALVQDLAKA	64.5809	2.75148e+08
QLLEKVPTL	61.7316	2.26474e+08
FLNKEITSV	59.5607	1.33314e+07
AQFEHTILL	58.0783	7.87641e+07
VLADALKSI	58.884	1.16551e+08
YMAELIERL	59.0571	4.07804e+07
KLDEAFEFV	57.6308	5.07232e+07
YLQDYTDRV	55.8503	7.52209e+06
ALNEKLVNL	57.8582	9.7999e+07
VLGPKIEAV	55.475	2.53503e+07
YQTEIGQTL	52.0477	5.85764e+07
VLDEEIAKA	40.6905	7.59197e+06
NVPDVYTQI	47.9444	2.98355e+07
YLMEVTHDL	65.172	8.45354e+07
TLSEVTNQL	58.0512	1.85999e+08
HLSIINEYL	62.435	1.17276e+08
SLTGHISTV	58.1822	5.80641e+07
FLIPIYHQV	62.7427	5.0143e+07
TLYEAVREV	61.6087	1.51829e+08
KIIEYSVYL	59.5308	9.74611e+06
FLVTVIHTL	61.0425	6.32905e+07
NLVEKTPAL	54.9118	7.61502e+07
AMLAVLHTV	62.9057	4.91796e+07
VVWGTVIRV	58.5021	1.99811e+07
ALLQQVHSA	58.1784	4.55193e+06
ILTEAIKAA	59.3426	1.53768e+07
SLHEFLVNL	61.4816	2.10905e+07
TLFPKDVQL	57.1103	2.58782e+08
YLYPDITRL	63.2917	5.14475e+07
LLQDKQFEL	58.9222	8.97699e+07
RLIQESPTL	60.3992	3.55185e+07
ALLGKIEKV	58.1005	9.40577e+06
YLPEDFIRV	61.3982	3.89621e+09
SLIKQIPRI	56.5432	3.58333e+07
KILEETLYV	59.8654	4.39847e+07
KLGSVPVTV	59.131	1.28518e+08
YLLTESSKL	55.1652	2.78734e+07
ALIEDEHNL	45.1899	5.04221e+06
LLSDVRFVL	54.8345	3.4298e+07
GLDRLNVTV	59.4691	4.02811e+08
LLIDDEYKV	54.8959	4.87537e+07
FILPKEIAV	58.7166	1.04742e+08
NQMPTQPQV	52.2268	2.21188e+07
YLDFTNPKV	62.7071	4.14114e+07
QLYEFDIKV	58.1091	1.75729e+07
SIAPRMMSV	48.0858	3.94908e+07
SLAQYLINA	56.6681	2.85788e+08
LLQEVEHQL	57.827	1.09671e+08
FLSQRETLL	61.2369	7.24858e+07
KLFDAPLSI	61.5918	6.84357e+07
LLDGNPFRV	56.6481	3.30314e+07
TTFPRPVTV	55.3815	1.1493e+07
IQHSEFEEV	52.099	1.1146e+07
SLADLYFRA	63.0827	3.66666e+08
ALLDGRLQV	60.7483	1.44018e+07
VIWGKVTRA	54.3492	3.0526e+07
ILDQKINEV	59.9659	1.23049e+09
TLADVLYHV	63.4808	5.49111e+07
YLDENYERI	52.2254	7.04422e+06
NLHEGDIIL	48.3335	1.44249e+07
TQILSVPKV	54.0605	7.36634e+07
SQWDSPMRV	58.961	1.03812e+08
ALNSKNPQL	59.8122	4.01705e+06
ILMGVLKEV	60.3243	1.30853e+08
HLDVQPAAL	49.2376	7.86694e+06
NLDFNPPHV	50.059	3.72058e+07
LLDPSVFHV	61.7794	2.55225e+08
FLKDLVASV	63.2702	7.04131e+07
VINDLTYHV	59.9322	7.62572e+06
AMLTVLHEI	61.5649	3.50946e+07
YISEENFRV	57.8031	4.42782e+07
TVMGKIFAV	61.7995	6.06695e+07
VMLDVPIRL	55.9212	8.21134e+07
ALAEALKEV	62.0267	3.5457e+07
SLIRSVVAL	60.5745	7.02038e+07
ILDAGGHNV	55.9089	4.13541e+07
RLMNDMTAV	58.8575	5.45903e+07
SLLSHVEQL	61.3313	6.99153e+08
ALDDSRFQI	57.2404	6.7271e+06
TLDEYTTRV	52.2314	8.82156e+06
NIIELVHQV	57.0775	9.51501e+07
ILDEAIYKV	61.352	1.56434e+08
YIQDVYWNV	55.6202	1.17521e+07
SLLDGHFVL	40.1192	4.56874e+07
ILLDNDHYA	50.4185	1.27992e+07
AATEIVERV	53.1743	1.12522e+07
GLNEEIARV	63.9907	4.07218e+08
SMGQLPHTV	41.4366	1.80244e+07
ALGPGVPHI	58.0483	2.82719e+07
RLIEESVTV	61.2711	4.542e+07
ILYPKTLFL	61.7769	4.70753e+07
KTLEGEFSV	57.741	6.87234e+07
SVITQVFHV	58.6911	1.54979e+08
YLSPDLSKV	61.8675	3.3096e+07
KLIPQLPTL	61.4499	1.32501e+07
RIIDVVYNA	57.723	6.41405e+08
VLLGKVYVV	63.3999	5.05275e+07
VLADQEVRL	58.3753	6.68199e+07
KQYGNEVFL	55.6618	4.70501e+07
KMDPIISRV	55.3476	1.47624e+07
VLTKEDFRL	59.8334	1.52398e+08
ALSEKLARL	58.7007	1.06504e+07
HLLNESPML	60.1976	2.91003e+07
HIIENIVAV	59.6294	1.48231e+09
RLIPTLVSI	47.4093	1.81852e+07
EVISKLYAV	45.4224	2.09832e+08
TLDITPHTV	56.6732	2.43538e+07
ALKPDLVNV	59.1171	7.922e+07
ALDKATVLL	58.046	6.52015e+08
SLEQRLNEV	57.8417	6.05105e+07
KLFNEFIQL	57.8119	2.72367e+07
YLDPAQRGV	62.7584	4.17104e+07
FILANEHNV	40.7645	9.90844e+07
VLGELVPRL	55.5794	1.6974e+07
FLFQEPRSI	61.2014	8.44783e+07
VLGTSNFKV	58.0352	2.02203e+09
KLNATNIEL	51.5303	9.17406e+07
TLYPGRVIL	57.9602	3.98796e+07
WVDETLSSV	60.6589	1.04274e+08
RLYQGINQL	55.8608	2.28829e+07
GLLSIFTKV	59.4997	2.91492e+07
GLFPTSHSV	58.9346	3.68172e+07
ILQDEQYLM	54.8882	1.01901e+07
AIQEQITRV	47.8795	6.86494e+06
RVSDINFTL	60.1434	2.3847e+08
LQVEEVHQL	53.158	4.8887e+06
TLSQAIVKV	54.0774	3.60143e+07
RLFDDVPQV	64.7067	7.35235e+07
GTIGLIHAV	55.4744	1.75973e+08
YLVEGRFSV	63.5421	9.48031e+06
KLSEIPLTL	58.5378	2.10756e+07
GLIDGRLTI	54.0154	1.31167e+07
TLLTFFHEL	57.3691	7.89673e+06
SVMGNIIHV	47.4886	3.57593e+07
FLHPEPFSI	61.0873	2.91169e+07
VLQGKLAEV	53.5105	2.30849e+07
VLYENALKL	59.3271	1.01308e+08
GLHFVVPSV	62.364	2.01157e+08
FLSNDTVQL	57.4094	1.14369e+08
SLMDLQERL	57.5537	2.26754e+07
SLAGSLRSV	59.6953	1.27302e+07
TLLTDPPTA	59.51	3.98063e+07
SLPELVHAV	60.5068	4.61938e+07
WLKQEVPEV	59.8761	1.75141e+08
RTIEYLEEV	59.7434	3.39592e+07
ALSSSSIRV	44.3116	2.86055e+08
KVIDYVPGI	58.7732	3.59033e+07
YLNHLEPPV	62.1656	1.09715e+08
QLVPALAKV	58.0161	2.2793e+07
RLSPVSPAL	61.1962	1.85711e+07
FLLENSSKV	51.6982	2.45828e+07
LLDRFLATV	64.1667	1.13299e+09
ALSEKIVSV	56.9358	5.51163e+07
ILPERFLAV	60.7503	9.33285e+07
VLKEIVERV	57.3254	1.35289e+07
NLAEKLIGV	62.2915	1.91244e+08
FLRNINEYL	62.3259	2.34535e+07
YLINEIDRI	61.8136	2.92898e+07
NLAENISRV	59.1248	2.05151e+08
SLDAKEIYL	50.4867	6.8746e+07
KILPDLNTV	56.8248	7.51197e+07
RLLEVPVML	58.7574	2.70451e+08
ALLDKLYAL	64.9466	1.21939e+09
KVIDEIYRV	54.5456	4.52608e+06
GLDPTQFRV	57.2738	3.44005e+07
ILIRPLVSV	61.4149	7.57779e+07
VIAEILRGV	58.7836	4.89759e+08
FLEKLLPPV	60.0052	9.36803e+08
RLQDELVTL	63.0674	7.33941e+07
TIPEAFRGV	46.2772	4.16809e+07
SILSEVQQA	53.2663	7.96476e+07
ILTESEIKL	55.2041	1.0024e+08
NLDPAVHEV	55.2889	8.50392e+07
GLSPEIHTL	44.8916	1.3186e+07
KQVEEIFNL	62.8109	1.71551e+07
SLLTHIPTA	59.5151	2.59894e+07
TLLTKPVEI	55.3102	7.48946e+07
FLLEKGYEV	63.1894	2.45958e+08
ALLGILQHV	63.3215	2.39484e+07
TLWVDPYEV	56.6662	3.4724e+09
LQLDKEFQL	58.7935	6.25218e+07
LLSDTVQHL	56.5036	1.03224e+08
SLMSHAIEL	60.701	5.12443e+07
VLYPHPPLA	60.2236	3.59626e+07
SLYEMVSRV	59.6606	1.05038e+08
NLLPHAINL	57.8018	4.06725e+07
ALLGDLTKA	57.5468	1.15978e+08
FLVEHVLTL	51.9522	4.69796e+07
YVFPGVTRL	57.6398	6.65191e+07
FLSDSSVRI	47.31	1.41108e+07
SMLDDLRNV	60.8944	2.96264e+08
ALADIVWRA	63.0258	8.42432e+07
YQIAEQFRV	61.2829	2.48381e+07
TVMDEIHTV	57.5709	2.26369e+07
TLAGDVHIV	55.9465	2.84887e+08
FLHDNMVEI	60.5687	6.10746e+07
FLLGKEVSL	63.7842	4.95316e+07
SISAGIPKV	57.3802	6.22516e+07
YLPPGFLSA	51.694	1.99754e+08
LLDEEISRV	56.3053	4.52905e+07
YVPETVYRV	53.141	3.14325e+07
VLAHTILGV	60.8562	1.37285e+08
QLLETLNQL	41.4366	4.1226e+07
SLTSKIPAL	55.64	6.82809e+07
KVLERVNAV	55.0399	8.33894e+06
SQTFVNPHV	57.8407	1.83811e+07
GLEEYLEKV	59.5915	2.18993e+07
NLMDIKIGL	56.7487	6.76069e+07
VLQEKVPEI	58.3601	1.16831e+07
SLFGGSVKL	61.2245	5.93034e+08
QLSPRLLEV	59.3704	1.06603e+08
TLAETLVNL	55.3058	5.03243e+08
ALLDQLHTL	62.4733	6.15544e+07
LLSESNERL	54.2844	7.5222e+06
ALLGRIPSA	57.6096	2.87275e+07
ALSGLAVRL	57.0092	3.64529e+07
RLPEAIEEV	57.8883	1.63807e+08
MLANDIARL	55.9895	2.05598e+07
TLLESIRQA	47.4323	5.64194e+07
HLAELIAEL	62.411	7.50028e+07
SLENKILAV	63.9061	1.55691e+07
KISTITPQI	47.0544	1.91721e+08
KLSAEKVEI	54.8695	3.08188e+07
HILDFSPSL	57.047	3.9268e+07
ALERLLPQV	59.2005	2.30553e+07
LIDVKPLGV	47.2804	1.95828e+07
YLKDLIEEV	62.7852	3.96218e+07
ALRDVSEEL	59.164	5.87058e+07
QLTNVILHL	58.6709	8.15398e+07
KLPEKWESV	59.9233	3.93702e+07
FQVDEIYTV	55.9527	2.52739e+07
KLSDLQTQL	54.0692	6.81799e+07
ALAAALAHI	61.1041	2.35675e+07
SMSADVPLV	61.32	7.18586e+07
ALIEKLVEL	64.3759	1.59352e+08
LLFPESIRV	58.7731	1.554e+08
ELFSSPPAV	59.6781	5.91489e+07
SLQEEIAKL	53.3504	2.34613e+07
ILDDSPKEI	46.6462	1.04228e+07
KLFEDELTL	56.0751	5.46051e+07
FILPHISTA	55.7163	5.3324e+07
RLDIIETNV	61.2018	2.47716e+07
FVLPELPSV	59.5162	1.75316e+09
SLLESVQKL	57.6064	8.46987e+07
GLLTEIRAV	62.5637	5.16973e+07
NLLEIAPHL	52.0579	1.80108e+07
RLFDEPQLA	57.8576	2.7176e+08
VLQYVVPEV	59.716	1.01309e+08
HLFDAFVSV	63.0709	6.77018e+07
QLQGYLRSV	57.7276	3.0761e+07
SLIRNLEQL	51.245	8.20555e+07
FLSSVIQNL	58.311	1.26516e+09
FIDDANYSV	60.2203	1.64317e+08
SLADVHIEV	63.0632	1.04928e+08
WLDETLAQV	59.2535	2.63436e+08
LLDPNIYRT	43.5572	6.68719e+06
ALFPERITV	61.6306	2.58748e+07
NLAEVVERV	61.0931	5.18871e+07
QLLSEITRV	59.2528	1.29698e+08
VLDSVDVRL	52.871	3.30231e+07
KLQDQIFNL	55.9785	2.192e+08
RLQEFIDEV	62.7196	7.96071e+06
SLLTSPPKA	50.6077	2.71711e+07
QLLTAIVKL	53.4178	3.10883e+07
ALANGVSRI	55.8192	1.95671e+07
TMADQIVTV	57.999	1.31994e+08
SIHDVTFQV	57.4465	2.91958e+07
LLEKQQIYL	42.3633	1.0235e+07
AMNDILAQV	62.1719	2.98036e+07
SLLRVGWSV	59.557	1.54503e+07
GLLENIPRV	64.7745	5.39267e+07
LLLDQLTKA	57.6332	2.53993e+07
FLDHIIASV	61.3613	3.69121e+07
FTQDSNYLL	49.122	4.69298e+07
LLTDYILKV	58.7877	4.48571e+07
RIIDTVAQV	60.6143	2.3001e+07
WLAETTHAL	53.9177	1.78611e+07
VVDAVVTQV	54.4614	1.50167e+07
LLLPGPSAA	45.1578	1.67723e+07
FIINGIEKV	58.7972	1.58536e+08
FLYSDEVQI	54.1028	3.10496e+08
TTLEQPPSV	50.3382	1.37858e+07
VLLDHLSLA	56.8613	1.19763e+08
ILAQEIVKA	55.0632	1.15056e+08
QLAPVFQRV	54.3133	1.35225e+07
GLADITQQL	58.2908	1.17457e+08
GLKNGVPAV	56.0454	9.97139e+07
NIIPRFVQV	56.5678	3.42334e+07
QLGPDNPNV	40.1056	1.38247e+06
NLVPMIIHL	51.2704	2.94884e+07
ALLPQNHKL	54.9932	5.70733e+06
SLLDIIEKV	63.1446	6.92079e+08
GLLDLPFRV	61.4093	2.92697e+07
KLDSPRVTV	54.1121	2.96564e+06
KIGSIIFQV	56.8081	1.68243e+09
KLGEIVTTI	57.2385	5.3785e+08
SLEEFVHSL	47.5836	3.13568e+07
LLFDQNDKV	58.6263	1.19798e+07
SLFPGQVVI	52.2526	2.43999e+08
QLLAILPEA	59.1304	2.63781e+07
GLAKLIADV	60.927	4.44006e+07
YIAEEYSRL	49.5032	2.9422e+07
TLTSNIPEI	57.3785	3.82623e+07
VLMKDVQEI	44.7812	3.51472e+07
SLDDTELRL	60.1783	2.10787e+07
LLKDSIVQL	47.9481	2.45613e+07
QLPNFAFSV	55.2835	1.05304e+08
SLNGLEVHL	56.6095	3.05415e+07
HLIDDLLAA	41.142	1.1759e+07
HLDESLVLL	49.0113	5.55414e+07
VLSEENFKV	58.4485	2.14088e+07
SLIAGVIRV	60.1024	2.81444e+07
IVIGVLHQL	42.9547	1.79208e+07
FQDPVPLTV	55.1527	4.18599e+08
ILSGVIRSV	56.5754	3.03211e+08
FVIRNIVEA	52.0542	2.36146e+08
NIVERLKEV	59.4753	1.28068e+07
GLLENIRQL	58.9074	1.61989e+07
FLSELTQQL	59.5249	5.94516e+08
FLANIGTSV	62.2438	4.64349e+07
FILDFYEKV	41.8301	3.51087e+07
GLIEKNIEL	61.3533	2.51283e+08
ALLDGRVQL	61.3373	1.4252e+07
ALDRDNFEL	47.7638	1.08071e+07
KLTENLVAL	58.9913	2.74149e+07
GVLPNIQAV	55.6849	1.71155e+08
VILDPVHSV	58.3053	3.6959e+07
QLQDTLIHL	57.1785	2.83085e+07
ALLSGLREA	62.5566	3.91048e+07
ALLEMDARL	57.9203	4.56876e+07
NIVEKLREV	57.8508	5.96953e+06
VVVDPIQSV	50.5759	1.13631e+08
SMLEDVQRA	54.816	1.59375e+07
TLIGLSIKV	56.6949	1.0936e+09
ALLDSAHLL	61.0872	7.51722e+07
RVLDINPQV	56.9586	1.45875e+07
RLQEEINEV	55.2851	8.23837e+06
IMLEALERV	59.647	3.65546e+09
IIIPEIQKV	51.0196	1.31928e+08
SLFPGKLEV	60.3701	4.27325e+07
ALSSVIKEL	62.4269	4.0704e+07
SLLPFLKAV	61.8824	2.54379e+07
SLSDTVEKL	55.2384	4.45208e+07
RLWGEPVNL	63.2127	8.79564e+07
AMNISVPQV	58.0821	5.9346e+07
ALAPGVRAV	60.1856	5.49007e+07
RLLEYTPTA	61.1419	8.83067e+06
SLLENIAKA	60.597	2.19579e+08
KQTDLEITV	57.4761	5.86963e+07
LLDGFPRTV	49.2485	6.92145e+07
TLLSNIQGV	62.3225	3.13652e+07
VLLESEQFL	56.6554	2.92263e+08
LLPSVRQEV	51.5818	3.62698e+07
TLSTVISKV	58.2959	3.69235e+07
LLIKQVVEV	62.0247	2.84509e+07
GLLKDIREL	54.0256	5.19288e+07
NLLKLIAEV	59.6837	1.19448e+08
FISERVEVV	57.6154	2.87798e+07
RLSDQVLFV	62.433	3.78976e+07
VLIPKLPQL	60.1898	6.57155e+09
VIIPKNWSL	54.7192	5.9495e+07
ILLEKEAEL	52.5898	2.76229e+07
VLTGLSIRL	57.086	3.27586e+07
RLGGIPVGV	55.9318	1.95472e+07
ILLKALTNL	40.1056	9.28019e+06
ILAPVVKEI	59.5635	7.07503e+07
SLLENLEKI	63.2968	1.49087e+08
SLIDGYYRL	61.3098	1.86986e+07
VILPTVHEV	60.8762	1.33181e+08
AALPNVYEV	62.9106	1.08335e+08
ALAPGLPTA	63.0969	1.12268e+08
QLSEVFIQL	55.1694	5.35936e+08
VLFQGKIGL	55.8293	1.99378e+07
ALVVQVAEA	56.4161	1.72713e+08
ELMEQVPHI	48.8777	3.23938e+07
SILEDPPSI	59.4136	3.08965e+08
ALYVAVVNV	57.3729	6.76817e+07
LLGPRLVLA	49.0024	1.10464e+09
RLDEAFDFV	56.9964	3.58806e+07
VIINQIYEA	58.0201	7.64348e+07
HLLSDELLL	56.84	3.85288e+07
SVLVSPPAV	56.4805	4.23045e+07
GMDRYLIYV	60.9132	4.78004e+07
HIADVSHFI	55.3077	7.05453e+06
AVLPFSPAL	58.9642	2.3231e+07
NMLPQIFRV	58.4133	1.93002e+08
NLYEEWTQV	59.8745	1.76407e+07
QLVEQVEQI	43.6853	2.1505e+07
RLAAFYSQV	54.887	2.85097e+07
RLLDGAFKL	49.9474	8.91626e+07
FLETNVPLL	49.8595	1.90025e+08
RVISELQEA	40.6777	4.84079e+06
ELAKETFGV	51.8753	6.49788e+06
NIIPYITNV	51.3915	2.59049e+07
RLIEETISI	58.0743	5.01052e+07
LLRDGIELV	57.8465	1.14504e+07
RVIGTLEEV	57.5524	1.17685e+08
TLLGNIHAV	59.4992	1.42758e+07
RLINQVLEL	57.2177	1.7488e+07
ILAPTVQEL	51.5781	2.22672e+07
NLLESVQRL	49.5384	4.09961e+07
RLFSSIVTV	63.7742	2.80133e+08
FVNEIISRI	59.8118	8.56914e+06
RVADVIAQV	60.2462	1.5966e+08
LLIPGLATA	61.0218	4.95552e+08
KLLSVLAQV	57.9739	8.83714e+07
ALASHILTA	57.7576	2.64671e+07
RLWNETVEL	63.6901	3.60336e+07
ILLPRPPQV	64.27	4.58407e+07
FMQHDVQEL	41.5885	4.97877e+06
RLTDYVAFL	63.4189	5.45374e+07
LLHDGIPVV	62.1965	9.7286e+07
FLNNQEYVL	57.7965	1.66879e+08
ILLDQTVRV	61.4906	1.29639e+07
RLLDSEIKI	57.7599	1.20386e+07
TVLPFVSTV	55.6756	4.60667e+08
LTDQTLIYL	52.5677	7.32723e+07
KVLGALLFV	58.6578	2.32765e+07
KLGEILANL	57.0761	1.98836e+07
FMTTNVPNV	59.5952	7.78064e+07
LLDVTPLSL	53.1103	2.12889e+08
AMIELVERL	53.9823	4.73253e+07
SLKEIVINV	56.6637	1.88892e+07
RLNEAAVTV	57.9871	1.33725e+07
LMDHTIPEV	60.3053	9.68655e+07
KLGDFGLLV	60.4146	2.34381e+07
SLLGGVLRV	55.7231	2.64381e+07
IMDDKSLNI	44.8998	2.21892e+07
KILVSLIEV	57.309	1.83903e+07
SLQTRLIFL	50.6296	2.44999e+07
TLHSIIISL	56.6636	3.20995e+07
YLASTIQQL	40.1057	3.62654e+07
RLPEIYIQL	58.6944	4.88012e+07
ALLAELEKI	62.1041	2.81937e+07
ALNPADITV	58.6916	2.26625e+07
SLLDPVPEV	62.5351	2.57226e+08
ALRETVVEV	52.0564	2.63422e+07
LLYDQPLQV	63.2788	3.30753e+07
SLNTGIITV	55.1155	4.57996e+07
QLLPSIPQL	53.6834	1.86808e+07
KQVSDLISV	54.31	4.4079e+07
ILISKLLGA	58.947	1.64893e+08
LLSAEPVPA	59.2959	5.77623e+08
LLIENVASL	56.8128	9.11288e+09
KLLEPVLLL	59.371	3.75348e+09
ILEENIPVL	51.5861	2.71672e+08
KLLWTTSRV	60.0956	651073
VIAEQLAKL	40.1056	8.26222e+06
SLDDLLTNV	54.8878	5.5852e+07
ILGIQPPSV	56.9207	2.0748e+08
VLQDIQVML	53.5341	7.42359e+08
SLPDIKVYL	59.8868	1.15025e+09
IQDFEMPTV	50.9473	6.33153e+07
SLQSTILGV	58.4192	8.76996e+08
ALMYESEKV	51.7143	8.02634e+06
GLQEYVEAV	64.2377	4.47984e+07
NLIPILKTV	55.9841	1.17983e+07
VLQDTVEQL	60.4473	3.07513e+07
SMMDPNHFL	56.0316	3.31104e+07
TLSDVVVGL	62.0457	3.513e+07
ALPPVLTTV	60.3622	3.7307e+08
VLADQVWTL	59.0397	2.72841e+08
MTDPIRILV	41.8559	5.91884e+06
ILDQKVALL	41.7171	4.25834e+07
YPSEFATYL	56.5021	9.63419e+06
KLDDYVYYV	63.3065	1.36478e+07
VFDDVQKTL	57.4812	1.23706e+08
IIRENSISL	58.5234	3.25559e+07
KADSVVVLL	57.9188	6.50012e+08
FIDKHIAEL	59.3952	1.58637e+07
VLYPHEPTAV	61.6137	6.09643e+07
VLMQDSRLYL	57.9971	5.44179e+07
KLYDIDVAKV	56.1621	1.01303e+07
VLFEKEVNEV	59.8069	1.39119e+08
SLDPHAQVAV	48.9387	2.36443e+07
KLFPDTPLAL	47.6493	1.8768e+07
KVFDPVPVGV	57.5855	1.79356e+08
SLQEEKLIYV	59.5365	2.39625e+07
SLDSQKFVTV	48.0373	1.79975e+07
LLFEGEKITI	55.7759	7.12807e+07
KLMNVDPDSV	53.7875	2.50547e+07
SLFPHNPQFI	58.7776	2.34804e+08
FMDPQKMPYL	52.8871	9.12603e+06
FIFEKKLAQA	49.5636	1.02339e+07
GLDPNKPPEL	60.981	8.13756e+07
YLDEDTIYHL	45.1614	2.63235e+07
FLAEEGFYKF	44.0055	5.06482e+07
FLAEDPKVTL	59.0355	4.32069e+08
FLLGHEIAHA	44.5677	3.38935e+07
RLQEDPPAGV	60.913	1.21314e+07
ALEEADKMFL	46.225	6.93043e+06
TLAEIAKVEL	57.9367	6.3359e+07
KLLEPVPVSV	61.624	1.58125e+08
RLQEDPPVGV	61.2741	9.81614e+07
GLYEFPLNKV	61.6806	1.48015e+07
ALAKPPVVSV	62.1986	1.51783e+07
YLDIKGLLDV	56.0093	3.66669e+08
YLMEGSYNKV	58.0342	3.13246e+07
ALSDLALHFL	52.6428	8.82009e+06
GVIDGHIYAV	61.6768	5.61535e+07
STYEGKPIFL	56.8003	1.84721e+07
VMFRTPLASV	55.0039	3.00958e+08
SLHPDLIYNV	61.9628	3.35907e+07
YLWPRGSPAL	41.3451	1.23186e+07
IIADMDKWTV	54.6089	3.64043e+07
QVFPGLLERV	60.7722	2.34027e+08
KMLEIDPQKV	56.1175	3.8571e+06
KIFDEILVNA	57.2655	2.45365e+08
FLLGPRLVLA	58.5909	1.58421e+08
FLDPNNIPKA	61.2902	5.84415e+08
FIIEKQPPQV	57.6916	1.37998e+07
FLIGPKLYEA	60.8184	1.62766e+07
FLIEEQKIVV	53.5884	1.3218e+08
SLLPEGPPAI	57.7602	2.69012e+08
LLYQGPHNTL	59.8056	2.68505e+07
VMFGGKQVVV	57.5402	4.64871e+08
YLLQEPPRTV	62.1702	3.33367e+07
RLPDDDPTAV	55.4045	2.07364e+07
YLKDGPYITA	60.2979	5.19198e+06
VLQDKDLFSV	60.1394	3.37741e+07
TLFPGKVHSL	55.751	2.40236e+07
GLDVDGIYRV	54.819	2.41464e+08
VLLKARLVPA	59.7005	1.01284e+08
ALVDQRELYL	59.1113	2.11351e+07
ALVDHLNVGV	63.043	8.66409e+07
GLADLERAQA	50.1631	2.96115e+06
ALPDQGIAKA	50.6914	1.2566e+07
VLDTLTKVLV	46.2682	1.48122e+07
FLFGEEPSKL	53.073	5.737e+07
YLDGHLITTV	59.821	5.45152e+07
SIYPLHDVFV	49.5374	1.42334e+07
SLLEKQQIYL	60.4686	4.30769e+07
ALFPAPLAQI	62.6741	1.38203e+08
RLYPWGVVEV	63.6628	6.3064e+07
GLDIEGVKTV	53.6362	3.03105e+07
GLIDVKPLGV	60.6825	4.56925e+07
AMFDHIPVGV	55.3078	1.08704e+08
AMPALAPPEV	53.7812	4.81484e+07
TLTEEGVIKV	57.1997	6.42056e+08
KLLEIDIDGV	57.9727	6.52033e+07
SLLSGRISTL	49.1133	3.43613e+07
TLAEIAKAEL	53.1349	2.35901e+07
FGYPFRLNEA	53.5691	2.81797e+06
QLEEEGITFV	46.1182	7.69025e+07
ILEEKGLSQV	59.0585	5.53441e+06
FLPQGFPDSV	45.808	1.15457e+08
ALIDGKNFSA	53.4632	2.58204e+07
RLAQEGIYTL	53.3969	6.17809e+06
ILFPDIIARA	55.6547	4.80095e+07
SLADLQNDEV	61.6103	6.43245e+08
GLDIDGIYRV	57.4897	1.49799e+08
FLLPHPGLQV	62.819	6.96715e+07
LLAEDDELHL	44.1755	1.20756e+07
AVIDVGINRV	54.2008	1.77599e+08
YILEGEPGKV	54.4993	1.43054e+07
ILDSRGNPTV	59.438	4.27738e+08
YLITGNLEKL	56.514	3.42353e+07
VLYGPKIDRA	50.014	3.39386e+06
GLDDIKDLKV	60.6876	1.00576e+08
KLADISINYV	62.5084	3.45431e+07
FLADRFVEGV	61.3789	1.36465e+07
SLVAVELEKV	57.5268	6.3186e+07
ALAEIAKAEL	59.0609	9.03906e+07
FLVDGPRVQL	57.0578	4.90412e+06
LLPELRDWGV	59.1271	2.08727e+07
ALLDVTPKAV	60.5815	8.2253e+07
TLLEDGTFKV	59.5342	1.00303e+09
GLPRFGIEMV	60.1167	9.24013e+07
KLLDEAIQAV	61.9774	1.28345e+08
ILLDNDHYAM	50.1594	9.46802e+07
ILNEFPGHGL	57.4986	3.74624e+07
LLLPFKIIEA	55.8076	3.11596e+07
QLHAGSLVSV	59.2554	6.11446e+07
VLLEPFIHQV	55.8552	7.79699e+06
LLPSEGIVHL	41.3038	5.42897e+07
SLLDGVVEKL	55.4514	1.33121e+08
KLLEVNGVAL	57.1983	7.99495e+06
FIYHGEVPQA	58.5279	2.84259e+07
VLFEGRTVQL	57.2807	5.15249e+07
ALLELVPWRA	57.9641	9.71294e+06
VLYPASPHGV	62.3005	6.33322e+07
GLLETTVQKV	53.6976	2.04735e+07
FVMEGEPPKL	55.5439	1.49137e+07
ALWEDEGVRA	52.4632	3.41498e+07
KLADFGLARL	58.2975	6.38845e+06
VLYGGLLEHL	61.3899	1.34591e+07
FLNPDEVHAI	59.8757	9.64308e+07
KLQEVGQVSV	52.26	1.46782e+07
LLDPSTPVHI	50.0496	2.22839e+07
GLFSNDIPHV	62.4383	3.81242e+07
KLGDFPYVSI	56.0015	5.41591e+07
FLQEEPGQLL	57.5052	4.33448e+07
YLPEDFIRVG	46.777	1.23313e+07
FLTEMELDRV	58.3921	4.25598e+07
FLDITNPKAV	40.6891	6.56971e+07
FLLDGFPRTV	62.7604	8.13135e+08
ALLKIEGVYA	59.3631	1.0582e+09
ALSKEGIVAL	59.5449	3.0473e+08
KLVEFDFLGA	59.6713	8.21702e+07
YLTNEGIQYL	62.9837	2.05756e+07
SVTSEGIKAV	46.0237	3.23425e+06
GLLDNPELRV	56.3369	2.26496e+07
GLSTEGIYRV	60.8506	1.08094e+08
AMAHVAGFTV	45.3185	6.52497e+06
VLIGEFLEKV	46.0711	5.43841e+07
KLLDPEDISV	59.4765	3.83849e+07
YLSDIPLHDA	58.1829	3.7346e+07
RLYPEGLAQL	56.8954	7.80953e+07
KLLEEQGIFL	63.3936	5.2026e+07
VLYEKDIQLF	48.3119	1.84638e+07
RLSEFIPAVF	63.7004	4.37151e+07
FMFDEKLVTV	58.4999	3.55961e+07
FLLPIKTVGV	62.9907	5.17911e+07
KLWDIINVNI	64.1617	1.04905e+07
YIYDKDMEII	57.2403	5.52623e+07
TLWEIAKAEV	63.7681	1.64172e+07
HLINVEGVGV	59.6613	8.38773e+07
ALFPGDVDRL	54.3078	1.51989e+07
KLLEESIANL	48.0567	4.67966e+06
VLSSDGVWRV	56.2779	1.32521e+08
KLYNPENIYL	58.5347	1.82402e+07
AALDFKLAAA	46.4245	7.30581e+06
ILSKDGVLYV	59.8334	1.47874e+08
RLFNDPVAMV	58.0114	3.88116e+07
GILGIQPPSV	60.5073	1.93971e+08
ALWVSQPPEI	59.2171	4.57376e+07
KLLDIPGLEV	61.3167	8.82069e+07
GLWRGEEVTL	50.697	7.1797e+06
IIMLEALERV	46.5793	2.84297e+07
YLLDYPNNLL	57.353	2.11743e+07
YQWDDPDPRL	48.933	1.18031e+07
SLFPGKLEVV	61.8417	2.47004e+07
SLFAGGMLRV	57.1524	4.26841e+08
RLIDLPGTEL	55.578	1.74241e+07
ILYPKTLFLL	61.9392	6.12179e+06
LLYDGKLSSA	59.3664	1.53401e+07
RLLGYQGIAV	60.2293	1.01181e+07
YQLEAEFVGV	58.7364	2.97841e+07
SLLPTEQPRL	58.0629	8.84077e+07
FLRGPALELV	59.9702	9.71181e+06
RVFSDIIYTV	54.8287	2.1533e+07
KLKPGDLVGV	44.3557	6.97791e+06
RLDELGGVYL	59.4816	7.39317e+08
RIADGLPVAV	40.9689	3.35094e+07
VLLEQPTWQL	54.2554	1.1742e+08
ALYPGQLVQL	58.3907	2.52664e+07
KIFTEDLPEV	61.5023	2.1257e+07
VVIPGKVEEV	54.7555	1.17533e+07
AILETAPKEV	58.0497	1.25139e+07
TLITDGMRSV	54.2672	7.71454e+07
ILEEGKEILV	46.2816	8.06979e+06
FLLLPGPSAA	47.0376	2.37994e+07
VLFGREVSPA	53.9902	8.30298e+06
ILPSYIPVRV	57.088	8.13694e+06
VLLGEVNIRL	55.1704	5.26397e+07
RLSELGITQA	59.1929	2.99957e+07
KMFESFIESV	58.7786	1.74208e+07
RMISEELVAA	53.2345	2.55141e+07
GLDPSGARLV	56.0935	2.38782e+07
KLIDGQVIQL	58.2781	8.72242e+07
FLIEGTISRA	61.1145	8.9785e+07
ILSGIGVSQV	57.3777	1.36876e+08
VLQTNDLTSV	55.7357	1.38383e+07
YLFSEALNAA	60.8062	1.31289e+08
RLNEESGALL	51.0428	1.72367e+08
ALLDQALSNA	57.1617	6.00878e+07
ALLKDSIVQL	40.9277	1.1078e+07
KIGDFGLATV	59.2943	1.03092e+08
IQDDMQTLYV	43.358	8.54417e+06
MLYPEVIQQV	54.4176	1.01581e+07
LLLDVPTAAV	55.9443	1.57525e+09
VILEGELERA	56.6949	5.91555e+06
TQLGPPYHIL	51.3288	6.56112e+07
SLFGSPPTSV	56.9825	4.3557e+07
GLIGVGLINV	61.6793	1.53423e+08
TIFAGTLITA	52.0974	4.78588e+07
ILLDSGLEKA	46.7086	1.35775e+07
YAAPGGLIGV	59.4247	2.01174e+07
FLQEGDLISA	59.0812	1.45041e+09
YLDQGTQIFL	55.516	7.04433e+07
KLDFANNVQL	50.3242	5.05693e+06
FLSDGTIISV	57.4828	3.05015e+08
SLLGGDVVSV	62.6649	2.90628e+08
YVFENTVATV	59.7938	1.86998e+07
SLPDFGISYV	57.2614	1.18459e+08
RPLYGVIAAL	40.1056	1.87655e+07
YLSEDVFQHAV	54.7923	8.58346e+06
TLLAAEFLKQV	62.3007	4.80443e+07
VLMTQQPRPVL	48.8466	8.49698e+06
RVLPPSALQSV	63.361	2.36628e+08
AALEEADKMFL	53.2735	2.43959e+07
SSVEVRSDWEV	42.6464	3.08681e+06
FLTDSNNIKEV	60.5797	3.02043e+07
KMDDPDYWRTV	59.9729	7.45071e+06
LLYQEGAKMAV	58.2744	1.42707e+07
FAIDPHLLLSV	58.7829	5.45393e+07
GLADASLLKKV	62.5245	4.07383e+07
KLLEPSSPQFV	50.608	3.77545e+06
SLLKEPQKVQL	55.5425	6.0242e+06
NQIEDNDDFQL	42.0241	5.02536e+06
RLGEAEGLMKV	56.4012	6.22342e+06
GLWGPEEEPHL	61.7793	6.83507e+07
VLFENTDSVHL	58.4984	2.63828e+08
FLMKNSDLYGA	58.4422	1.28736e+08
FLDESRSTQYM	60.7494	1.42748e+07
SLADDSVLERL	56.9767	8.28652e+07
KLDDLTQDLTV	60.6337	9.03394e+06
KLLDLSDSTSV	58.9066	2.51195e+07
KLLDISELDMV	56.8976	7.44139e+07
LLDPNVKSIFV	62.2041	8.68661e+07
YLPDIIKDQKA	55.3937	2.17329e+07
GLVDEKALAQA	57.9674	1.92081e+07
TIAEVGKWLQA	57.2893	1.812e+08
WLIEDGKVVTV	58.3253	2.16767e+08
LLYDLADQLHA	59.92	9.08682e+07
FLASESLIKQI	63.2071	2.87907e+08
ILLEHGADPNL	51.3646	1.01654e+07
GVAESIHLWEV	60.5372	5.74689e+07
QQLDSKFLEQV	54.3198	5.46608e+07
FLLEQEKTQAL	59.0161	2.12617e+07
ILDDTAKNLRV	44.7077	8.92189e+06
RLAEVGQYEQV	56.282	4.68424e+06
STFDHPELVKL	46.4494	3.55991e+06
LLIDDKGTIKL	60.9121	6.90939e+07
ALFPHLLQPVL	62.0252	1.21123e+07
GLADNTVIAKV	62.3238	1.48282e+08
HLLGEGAFAQV	58.8014	2.27802e+07
YLYESGETEKL	52.6035	1.16805e+07
GLTSTDLLFHL	60.92	9.32967e+07
IMAQLPQEQKA	56.2623	1.93049e+07
GLLAGDRLVEV	63.5891	1.84516e+07
ALNEEAGRLLL	62.0642	3.83855e+07
SLYDQAEKLVS	58.7104	1.14911e+07
SLVDTPKQIQL	47.8635	1.03953e+07
RQLEEEGITFV	60.1061	2.38506e+08
SVAEGRALMSV	56.8124	6.39489e+06
VILESDPQQVV	40.1256	5.43793e+06
ILAEEPIYIRV	58.106	1.66508e+07
ILENPPEEMKL	52.1425	6.02033e+07
AISEVIGKITA	58.6012	6.84801e+07
ILLDDQFQPKL	59.1088	2.97135e+07
RLAEALPKQSV	41.8148	3.04268e+06
TLLDPNEKYLL	61.26	2.83118e+07
KVLEVTEEFGV	62.5865	1.45416e+07
TLIDLPGITKV	54.3175	4.28409e+08
GLLQINDKIAL	41.7063	8.01662e+06
KMLSGVGGFVL	50.329	2.12578e+07
ILDAGGHNVTI	54.5	1.74064e+08
VLLPDERTISL	52.0315	7.68433e+07
QLAEDIEALKV	58.8882	1.48935e+07
KIFEMGPVFTL	52.7065	4.66391e+07
FAYDGKDYIAL	46.3471	5.07385e+06
SLFSEETPVVL	49.1376	8.13e+07
YLISQVEGHQV	58.6993	1.29681e+07
NIFPNPEATFV	55.7894	2.25203e+07
ALLAGSEYLKL	63.4118	1.07953e+08
KLYQEVEIASV	61.0137	3.07597e+07
YLHDQNPDAAL	59.0115	5.57199e+07
ALADLQEAVKL	58.8316	2.87865e+07
KLLDPSTPVHI	49.7493	4.42881e+06
FLPETRIMTSV	58.4186	3.29409e+07
IVLPAGALHQV	61.9133	2.6351e+07
VMQDPEFLQSV	59.572	1.34157e+08
FLIGDEAATHL	47.4071	5.98222e+06
GQSELASRLTL	54.9607	1.86941e+07
SQLDISDPYKV	55.3599	8.23516e+06
ALADKELLPSV	63.4334	9.0501e+06
VLLSEQGDVKL	52.6269	5.28072e+07
KLADDVDLEQV	57.3775	2.70771e+07
GLYDSQNPPTV	59.7224	1.34172e+07
VLLSDSNLHDA	49.9858	7.87424e+06
ALAEMPDSAAA	52.5689	1.40521e+07
SQLDISEPYKV	53.9828	1.20307e+07
LLLPDQPPYHL	44.107	1.54722e+07
TLIDLPGITRV	56.916	6.43064e+08
GLDPQGDRSFL	57.0158	5.81512e+06
RLWDLTTGTTT	56.4373	3.33055e+07
TMAKESSIIGV	58.7693	4.57214e+07
SLAGDVALQQL	55.9945	1.5688e+08
SLLNPPETLNL	54.9448	1.12197e+07
ILGGPGTVQGV	57.489	1.20977e+08
ILLTEPGQVKL	53.9294	3.42486e+07
KLLNDEDQVVV	53.5803	3.12834e+06
GLLDLPFRVGV	57.5923	1.26957e+07
VLAENPDIFAV	58.6934	2.95282e+07
SLAGGLDDMKA	45.1228	1.04252e+07
KLLDTMVDTFL	59.0749	2.08635e+07
ILAELPEDFKA	63.2393	4.51656e+07
RLMNETTAVAL	55.2046	1.42766e+07
LQLDPAQIYRV	55.5923	1.12845e+07
TIAEGLTLAQV	55.5843	1.66445e+08
GLWEIENNPTV	60.729	1.58353e+07
ILINDAGEVRL	56.0814	7.34394e+07
ALLGKLDAINV	59.8239	2.71743e+07
YQLEIPENFTT	58.276	3.5044e+07
KLDPATSAVTV	57.2518	8.28237e+06
GLIEDHFDVTV	61.583	4.72719e+07
IILEEGKEILV	52.1598	1.47074e+07
FLPPEHTIVYI	56.019	6.20764e+07
ALLEPEFILKA	48.4423	1.58119e+07
SLIDDNNEINL	47.2299	1.17553e+07
RLFDEPQLASL	58.5056	7.87564e+07
SLLPGNLVEKV	60.2435	4.63536e+06
ALLDIQSSGRA	53.0169	3.1257e+06
KLYGPEGLELV	56.0348	1.0087e+07
ILLPEPSIRSV	60.3126	4.41707e+07
ILLDERGQIKL	57.0319	1.25107e+07
TLIRSDAVALV	57.6368	1.65259e+07
VLYEDSLSSQV	50.4307	2.17743e+07
VLLEEGEAQRL	51.811	9.99775e+06
RLLPPGAVVAV	62.8597	1.00418e+08
ALADFAELLRA	61.9499	1.88808e+07
GLWPGAGTIRL	61.054	2.23049e+07
TLADTAVAAQV	60.6718	3.55848e+07
FLPDPSALQNL	55.0249	4.10747e+08
AMSNLVPPVEL	53.6935	6.45292e+07
SLLEVNEESTV	59.5608	1.44157e+07
FLMENGSITSI	58.1626	1.31701e+07
GLLRDEALAEV	64.4572	2.05383e+07
KIIDEDGLLNL	43.9918	1.88382e+07
FLAELPGSLSL	49.2918	5.58592e+07
KVLEPSETLVV	56.0105	1.0935e+07
LLAILPEAARA	60.0474	1.0647e+07
ALAAPDIVPAL	59.7523	1.69902e+07
ALILEPSLYTV	56.1926	1.30733e+08
KMDDPTVNWSI	58.8203	9.9229e+06
KLLETELLQEI	60.181	8.39723e+06
VLIDTPGQIEV	58.5635	1.29298e+07
SLSTAAGAAEL	60.9127	7.0022e+06
VLMNQPPQIAP	44.3002	1.90785e+07
FLADPSAFVAA	58.8033	1.61428e+09
RLMEPIYLVEI	56.2987	2.60071e+06
ILANDGVLLAA	59.5659	2.38979e+08
SLMDPNKFLLL	55.1418	2.18403e+07
FLLPKVQSIQL	61.4676	1.03759e+07
RILDIDIPMSV	57.0356	1.92895e+08
GLYSLSSVVTV	55.2752	8.05315e+07
AMFESSQNVLL	56.1335	7.00771e+06
VIIKGLEEITV	47.0641	5.09627e+07
KLMDPGSLPPL	57.2983	1.48684e+07
AVYEHPSILSL	57.5747	2.81041e+06
YMIGSEVGNYL	47.9645	3.91795e+07
AIVGAVRLLSV	58.332	1.11503e+08
VMFEDGVLMRL	52.2887	4.97025e+06
NLLDDRGMTAL	52.2555	6.99561e+07
VLIDVGTGYYV	55.99	8.52421e+07
RLQETEGMVAV	55.596	9.12011e+06
TVLTQEAIITV	49.9062	1.46968e+07
RPFLAEAPTAL	48.0268	1.3117e+06

## Sheet: Suppl Fig 5b
Median peak areas of and Tm values of HLA-B*07:02 peptides
Peptide	Tm	Median peak area at 37℃
HPRAPVLL	59.5403	1.95391e+07
APEEHPVL	56.1103	3.01251e+07
HPFPGPGL	56.1754	5.43831e+07
SPVVRVAV	57.0783	5.42819e+08
VPNWHRDL	55.1822	4.31807e+07
VPNVHGAL	57.3788	2.90012e+07
SPGPRPVL	59.5875	6.89332e+06
APVQRPKL	58.591	9.31339e+06
PAWPHRGL	52.1826	1.72831e+07
FPRFSPVL	62.533	1.00889e+08
FPRFGGSL	62.7744	4.42455e+08
FPHPLPSL	61.5774	8.21299e+07
TPFKGGTL	52.1822	2.3672e+07
RPVPWNAL	58.762	9.8408e+07
QPVPRSVL	51.0325	9.09331e+07
IPRITIEM	62.3762	3.79788e+08
VPRPPSLL	61.1955	5.46669e+07
GSISRIYL	41.3609	3.84187e+07
SPGLLPHL	60.968	1.02775e+07
RPTLLWSL	63.4127	7.28688e+07
PAEPKLAF	55.5112	1.44509e+07
RPQQIPVL	59.5461	1.00005e+08
YPRTGGTL	55.5625	7.90991e+06
TPSPRLAL	60.0054	9.33794e+06
HPNVLPVL	58.7989	2.96854e+08
LPNIHPEL	59.0671	4.64805e+07
SPFLKGFL	62.5939	8.02724e+06
PRVPTHTL	62.5802	3.77168e+06
HPELTPLL	59.6584	6.96567e+07
KPFLGIGL	62.0517	1.49365e+08
SPLKGLSL	57.7229	6.99698e+07
SPRWGGIM	61.0278	5.0626e+07
RPRPPITL	62.7268	2.21831e+08
SPRQTLEL	57.7527	1.39569e+08
LPELKSTL	60.7498	6.88761e+07
SPDIKQEL	57.6249	5.1117e+07
PNIPGKSL	61.1365	5.07221e+06
SPGLKSVL	59.4334	1.81451e+07
PYPRPIHL	60.3087	2.2644e+07
APYGRITL	59.7325	4.80621e+07
SPAPRTAL	57.4411	1.10404e+07
SPVSRIGL	53.9627	6.21641e+07
VPRPGTAL	59.0917	3.03256e+07
RPVLWVGV	60.8147	1.97434e+07
RPRPPTLL	62.911	2.1851e+08
APFPRGEL	61.479	2.94304e+07
RPQLPQVL	60.7473	1.06987e+08
RPLTKNAL	59.9997	5.39776e+06
PAEGRVAL	56.7803	7.33776e+06
IPNLRDSL	61.3971	4.77551e+07
APRAPSAL	53.3539	4.00291e+06
APAPRPSL	58.1299	1.48772e+07
APRPSIPV	61.8266	2.8066e+07
SPGRLAVL	58.8431	1.7498e+08
SPHPGLLL	61.033	1.01781e+08
FPRPGGLL	62.191	6.71749e+06
RPSLLPLH	61.4868	2.15483e+08
SPFFRALL	62.5526	1.86679e+07
QPLLREVL	61.2191	7.11079e+08
APRPGALL	60.7824	2.75653e+07
SPAPKQEL	54.9606	4.52639e+06
KPYIRTSL	61.1752	2.19395e+07
SPRGAGYL	54.1735	2.6474e+06
RPVLPLML	60.0393	1.31789e+07
QPSVQPPL	54.3309	3.55571e+07
RPAVSLTL	60.5069	5.02077e+07
IPLKGSTL	45.9615	8.54527e+06
IPGARPVL	60.1681	1.12677e+08
KPVNRISL	57.3136	1.9295e+07
RPFPGLVI	62.968	6.15531e+08
TPAVGPPL	63.571	2.00364e+07
VPTLRSEL	62.8711	2.01327e+07
KPIPLPRF	53.2135	6.93006e+07
LPRAGLEL	62.2525	1.29243e+08
LPRLLPAL	60.8471	5.29088e+07
SPIIRPLL	61.8235	5.49451e+07
RPAYLVTL	60.127	1.15185e+08
RGPGPLTL	58.8217	4.45518e+08
KPIQRTIL	58.4165	2.04803e+07
RPINITSL	60.6558	4.27864e+08
APLLRVAL	62.963	2.80938e+07
HNESWVLL	45.4944	2.01576e+07
APILKRAL	60.7609	1.47202e+07
IPMKLAGL	60.2848	2.73929e+07
PAERKQAL	61.2357	4.16436e+07
FDPALLEF	42.6014	1.68309e+07
RPGLTTVL	59.3129	3.92257e+07
KMLTFLML	61.6892	1.30953e+07
PQQPHPPL	47.3798	9.51241e+06
PARVALSL	63.3725	6.37003e+08
LPSILNQL	59.2894	5.91472e+07
APRTVLLL	48.2646	1.56259e+07
SPNAIFKAL	62.4185	1.79867e+08
RPALPVSYL	63.5716	2.58393e+08
APVAPHFAL	62.1049	3.10266e+07
TPAVIRISV	60.2283	9.82375e+07
YPYPYPHTL	60.8783	7.76114e+07
YLRPPNTSL	60.0713	6.95303e+07
SPRLPVGGF	62.1832	2.59414e+09
FPHLVHAEL	59.473	2.37535e+07
KPVYPGQTL	59.9853	2.45151e+08
SPANPAHIL	66.2854	2.92701e+08
APHLVGPHL	60.2835	8.47051e+07
VPKYWGSGL	60.2645	6.33228e+07
IPISLHTSL	61.2849	9.14395e+07
NPAENFRVL	56.1121	1.55789e+08
RPVTPITNF	59.3689	6.85089e+07
APVLPHTAV	59.3235	2.23107e+08
VPNWHRDLV	58.2833	1.03809e+08
RPDSPAHVL	58.6982	5.95652e+06
RPSLPLPHF	62.3892	3.82883e+08
IPNWARQDL	61.9599	1.03461e+09
HAAAYRNAL	58.9401	661784
APKRPPSAF	62.6452	9.34851e+07
LPSLRILYM	61.3756	9.27465e+07
IPKSAVGEL	58.2892	3.99985e+07
APNYRLKSL	62.0913	2.61586e+07
TPINKPPVL	55.9681	1.15541e+07
NPNLRKNVL	57.4465	5.50968e+07
APSNPPAHL	53.0294	6.67415e+06
KPRPIIPML	60.668	2.17464e+08
LPFKYPAVL	61.5406	5.38942e+07
APYSRPKQL	61.5336	5.34531e+07
TPKMPGQSV	56.1438	1.50198e+07
WPHPPGPFL	62.2761	2.32319e+08
APASPFRQL	59.7917	2.16514e+08
APAELKSPF	60.7313	1.6189e+07
APALPGPQF	64.7789	1.03585e+08
LPASPAHQL	60.6782	1.30748e+07
YPTISLHAL	59.8381	1.16151e+08
RPQIHGYDL	59.9293	1.7609e+07
TPEEVRLPL	62.1205	5.71978e+07
VPNQKRLTL	61.2058	7.40551e+07
APRPLQPYL	60.8821	5.04607e+07
YPQDLPRPL	60.7008	2.08713e+07
LPAPKWTEL	62.8496	2.93766e+08
IPRPWSSGL	61.1532	3.92394e+07
APGIRSWSL	62.054	7.79586e+07
IPAYKLETL	63.0437	9.57879e+07
SPASRSISL	60.9695	9.27963e+07
LPSKPYSTL	59.2418	2.74971e+07
VPRIQPQSL	60.4105	7.04428e+07
KPAGPPGIL	59.609	5.68803e+07
QPQFQRQGL	60.4244	1.27435e+07
RPIRQILYL	56.3395	8.20491e+07
SPMADRSMM	59.496	7.18311e+06
IPDHFRPPL	60.3599	9.79424e+06
APQRVRVTL	56.7937	1.02798e+08
GVRPPAPSL	58.7082	5.15497e+08
YPFFRGVTI	61.8455	9.2801e+08
SINAQRNAL	54.2099	1.36662e+07
YPAAKRVKL	58.2492	1.31212e+07
GPMNLRAAF	62.0764	5.6561e+07
FPRLPPASV	61.7369	2.22284e+07
FPNIPGKSL	62.0381	1.70579e+09
AIRNAMGSL	55.735	2.29648e+07
NVRPVPLEL	60.2171	2.08945e+08
IPFSNPRVL	61.4188	1.44352e+09
LTRPGSSSL	57.3565	9.87209e+06
IPAKPPVSF	62.0106	3.62722e+08
APAGRKVGL	61.1562	2.35004e+07
NPRIPYTEL	61.3756	6.02568e+08
TPADIRSFL	61.7861	9.43034e+06
GPLFRNSQL	59.8588	1.56785e+08
RPFERTITM	56.5147	1.77672e+07
APAERQIDL	60.1054	2.59428e+07
APRKPDWDL	60.3654	1.11584e+08
EPRPPHGEL	55.7489	1.16204e+08
IPKLPAVSF	63.0549	1.96789e+08
MPKVKTIEL	56.4007	1.02602e+07
LPHNRLVSL	60.5602	4.33315e+07
APFLRNVEL	64.2612	2.46311e+09
SPFHRNLFL	60.0784	3.74325e+07
LVMAPRTVL	60.0017	5.29113e+09
LPAPKWAEL	59.8384	2.79881e+07
SPSSKYVKL	56.3275	3.60966e+07
SPYQNIKIL	61.1733	6.32405e+08
QLRLPTDTL	60.4858	8.36242e+07
SPVFRLETL	62.6309	1.71985e+08
LPWASTHSL	58.1419	1.69192e+08
SPFFERSGL	62.6974	3.78812e+08
FPIHVQTSL	60.9002	8.69842e+07
SPYLRPLTL	63.4941	1.50424e+09
TPRVPDNSL	60.6722	3.16936e+07
LVRPVFGEL	65.9634	1.18597e+08
SPWLHAPSL	54.7976	5.47622e+07
TPWQPPTVL	61.9953	1.86289e+09
YPLLKNISM	62.5749	5.71007e+07
APAPRPSLL	60.0607	7.54034e+08
IPAKLHNSL	55.5388	8.08303e+06
WVRPDLGEL	60.3898	2.03495e+08
APMGIRLSP	60.3181	3.24424e+07
GPREAFRQL	61.4705	2.01164e+08
VPASFRLQM	62.1707	1.49567e+08
APFLRQEFI	62.9882	2.41116e+07
VPRPVLRAL	60.9507	2.30563e+08
GPALGRSFL	62.1129	1.68383e+09
SPISHFLDL	63.1333	1.1949e+08
IPQRPYMSL	58.9146	3.07116e+07
VPYLRDLGL	63.0739	6.26563e+08
KPSPIYGGL	53.7076	1.33473e+07
APRPAGSYL	61.8328	8.21621e+07
TPIQGTSEL	59.8047	5.46731e+07
APSPVIPRL	61.444	2.17117e+08
IPMTGKPSL	61.2926	1.95099e+07
LPNVGKSSL	54.1157	7.43151e+06
MPHVPITTL	61.3356	7.61292e+07
YPEPRVLTL	60.0419	2.20404e+07
LPRQPPMSL	66.0929	4.58571e+07
YPKRPLLGL	61.3327	5.99873e+08
TPRPTAAEL	58.9818	1.22727e+07
TPQGFRSTL	60.0216	9.78223e+06
LPDFERESL	61.6701	3.47808e+07
VPRPPSNPP	56.4402	3.00601e+07
TPRLPQRNL	56.9075	3.20896e+07
NPEKRYNVL	56.3327	1.81299e+07
FPVLPGSHL	61.9254	6.9094e+07
TPISRLVAL	61.8424	7.80367e+07
LPAWPHRGL	60.2615	1.52606e+08
LPKNNPPTI	55.5317	1.96579e+07
RPFTRHQSF	52.9669	5.42547e+06
SPDLVRVQL	60.6708	3.54384e+07
RPTDKPLRL	57.9255	4.41331e+07
RPDYRNITF	61.7405	8.04846e+06
SPQPRLIYL	62.7347	2.20411e+08
SPGWVRLAL	63.0384	1.78714e+08
LPRPVPQNL	61.4065	3.39593e+08
SPYPGLRLI	61.8075	1.33524e+08
NPDIMRQTL	51.8793	1.74784e+07
APRLPITGL	63.6462	2.40504e+09
TPDPQRVPL	48.1963	8.0475e+06
VVRIITSEL	58.6455	5.74268e+07
NPEINKAVL	46.1374	2.38612e+07
IPANWKTEL	60.1905	1.5474e+08
LPKKNGLYL	58.7876	1.25651e+07
APKPKWTQL	57.4188	3.32582e+07
RPSPPVQSV	56.9441	7.75622e+06
RPWSETIKL	55.4933	1.11226e+08
APSRNGMVL	56.6991	3.69862e+08
HPAGPRTVF	59.1144	2.56179e+07
GPQIPRAAL	59.7012	3.1328e+07
IPYKPNYSL	60.2555	6.36871e+07
TPSSSRLEL	57.8365	1.91078e+07
HPAAKMIVM	56.3646	2.54679e+07
MPSQFRDIL	63.4072	2.77123e+08
LPRLTPPVL	62.0925	5.68987e+09
SPHSPFYQL	60.7852	1.05732e+08
FPIEVRHYL	59.5831	9.91714e+06
SPLTKSISL	60.6288	1.88424e+08
HPSDRPLML	56.139	2.54285e+07
FPQHTIASL	58.7472	1.07657e+08
TPSERITSL	57.3254	1.35704e+07
NPFLRQELL	61.487	4.70869e+07
NPSKKYNIL	59.8127	9.4869e+06
VPRLPGETL	64.0917	1.83018e+08
HPREPALGP	55.3245	1.6424e+07
LPDVPRIFL	59.251	1.56813e+07
SPAFSTRVL	60.3119	9.0623e+08
LPQLTGPVL	63.1073	6.96889e+07
NPHEPWNRL	56.7692	8.20877e+07
HPYRAFPVL	51.5992	9.30652e+06
SPGPEKMAL	59.1347	7.11325e+07
FPELPKSAL	61.1394	4.99754e+07
APINFTSRL	60.9005	1.25197e+07
KPRVTPVEV	55.9371	1.78979e+07
QPRYPVNSV	59.7947	1.33798e+08
SPSWRLTGF	60.8923	3.1191e+07
SPAPPLLHV	60.7527	5.61138e+07
RPYEPINSI	59.7733	2.87587e+08
RPAANPIQF	60.6454	1.72428e+09
SPFNDRFPL	62.1983	2.35482e+07
SPHIPYKLL	60.2564	5.39438e+07
QPLARPNTL	59.1915	3.12702e+07
TPNDRFILL	60.4171	5.12356e+07
VPEEARPAL	58.382	8.06656e+07
IPKPLNPAL	59.4825	4.64249e+08
TPRSPPLGL	62.2962	1.50241e+07
QPAPTPLKM	56.8017	3.31782e+07
SPLPSPSAM	63.8207	3.2902e+07
VPVPPNVAF	63.3127	5.62832e+08
KPHIGLTEL	60.6516	2.92183e+07
APPRPGSSF	56.0187	1.48296e+07
YPPNPWREI	59.3107	2.3881e+07
IPRYIVSQL	63.26	6.84125e+07
LPQANRDTL	61.3565	3.90969e+07
IPSSHPVSL	56.1907	2.3808e+07
KPGDFIHTL	55.5869	6.18687e+07
IPELHRPVV	59.5317	2.90263e+07
VPRVPTHTL	62.6278	7.84383e+07
KPASFMTSI	59.7254	1.04075e+08
NPHGARLSL	57.6279	1.25184e+07
HPFLQRQQL	53.5044	5.65374e+06
APDVGRMGI	58.1887	3.89988e+07
LPRKPSVPW	59.4692	3.37725e+07
AAYLRALSL	62.3091	4.07879e+07
RPWSNSRGL	50.5697	4.72474e+07
SPRITFPSL	62.2625	6.08709e+08
SPQGRVMTI	56.9013	1.0703e+08
LPSLSAHEL	57.3362	5.69758e+07
LPKQPPLAL	63.4543	6.65775e+08
QLRLPGQQL	52.5202	5.69879e+07
GPRSSLRVL	58.8624	7.24541e+07
SPHDISNVL	60.0583	1.86376e+08
SPAPQPPVL	63.3263	2.16815e+08
APWSREAVL	62.1791	1.1164e+08
QPASFAIRL	54.0023	1.48269e+07
APELLRALL	62.944	4.06004e+08
APKPRLNQL	53.2443	8.39851e+06
NPNGRFVVV	61.6005	8.93006e+06
SPTYRALLL	61.9725	1.40511e+08
TARPPGYEF	57.3626	7.2251e+06
NPNMRLSQL	59.5398	1.40598e+08
APDSQRLKL	58.9655	2.16103e+07
QPVAGRPSL	55.7716	1.25111e+07
TPHARIIEL	59.8986	1.22922e+07
NVRPPNTAL	56.757	9.88735e+07
SPFLLGRAL	61.6665	3.15749e+07
RPQKPSLEF	61.8371	4.58824e+07
SPNLRLLDL	63.3622	4.24131e+08
NPASPPLSL	62.2435	4.35826e+07
LPRTAISEL	61.9503	2.10889e+08
RPKYQFLSL	58.0941	4.04476e+07
HPRSPTPTL	58.1699	2.84135e+07
GPRLPWTRL	57.9494	6.57341e+07
VPVGPHLSL	60.81	1.53977e+08
SPNSKVNTL	58.1314	8.39778e+06
SPGQRAVLL	59.2417	1.25063e+08
MPSSRLWSL	60.8708	4.00837e+07
LPRGVLEGL	62.847	1.24938e+08
IIREPLTEL	51.0371	4.02753e+07
EPAFPHTDL	58.6121	1.31676e+08
HPRDPNLLL	60.9843	1.88714e+08
SPIQKPQGL	56.5047	3.38987e+07
YPNGFRDVL	64.2249	3.16514e+07
SPRVQFQSL	61.6635	9.97968e+07
RPSGPSKAL	61.3546	4.48766e+07
GPIYPGHGM	59.2	1.52419e+08
TPMGPGRTV	54.3809	1.62671e+07
WPHDTIGSL	62.0972	4.17698e+08
YPNERFELL	63.1461	1.20438e+08
TPRSPQPEL	54.8922	9.44846e+06
KIRNFVVVF	60.9454	9.28376e+07
RPLGTRLGF	53.6492	5.59079e+07
NPYSRLMAL	61.2566	9.37952e+07
VWDPRVSVL	53.2107	1.21639e+07
RPTLEGREL	56.1434	2.81698e+06
NPKNPGLWL	60.9709	8.5723e+08
VPTAKFQEL	55.4239	2.13443e+07
LPAEQRDFL	61.4841	1.51777e+07
DPMKARVVL	49.2895	4.2903e+07
RPYSQVNVL	59.8359	1.98083e+08
RPSQFPHSL	56.385	4.44977e+06
NPREWTPEI	57.8047	2.98954e+08
FPMGDRLYI	63.0302	4.17696e+07
SPHTPSTHF	45.9835	1.71195e+06
APSPRPLSL	61.3796	1.07306e+09
GPAIERMGL	61.0758	7.34177e+07
VPEVTKPSL	57.5923	4.18127e+07
WPNARISVM	64.039	2.10354e+07
IPYGERITL	61.3745	2.27747e+08
NPRFGGKEL	56.2284	2.2879e+07
LPRAFLQSL	62.4487	3.29113e+07
SPVLRNFTF	41.7148	5.69242e+07
RPRPPVLSV	65.4642	3.82942e+07
SPRPPAEGF	55.8125	5.10276e+07
YPGAERNLL	60.7887	8.9611e+07
SPSFPRPSL	61.3509	2.08126e+08
AVILRALSL	61.085	5.06433e+07
KPYSPLASL	56.8218	2.77476e+08
IPRGPASQF	56.9062	2.01096e+07
APRAVFPSI	62.0033	3.74985e+08
RVRDINEAF	59.1129	2.35696e+07
LPKDQGITL	61.7152	1.20147e+08
LPSTRLGTL	61.0602	2.10145e+08
SPALPGLKL	62.0668	2.18171e+09
KPGMKLTEL	46.6948	7.34447e+06
WVDEERASL	54.3558	3.41453e+07
SPKLPVSSL	62.6072	1.27474e+09
SPIYISRII	58.8059	2.0377e+07
QPIGHPDAL	55.2295	2.477e+07
SPTSLKITL	57.9847	7.15675e+07
RPLPGALGV	59.0333	7.90321e+06
YIDEGRLVL	51.6203	2.8758e+07
SPRFPAQYL	62.5753	2.45813e+08
SPLNRAGLL	59.818	4.66027e+07
QPRFAPVLI	61.0634	4.78958e+08
SPTKLDVTL	54.8982	1.52339e+08
QPNPLPLRL	61.1676	2.93407e+08
SPATWRLGL	63.1671	2.46473e+07
SPLVSRLTL	61.3843	4.4602e+07
KPYQGNPTF	57.4534	1.17027e+08
RPIPQWIRM	52.0319	6.66414e+07
FPRHIEPEL	52.1102	8.02845e+06
WPASQRDVL	60.9257	3.95268e+07
RPFEDQTSL	57.7822	4.48782e+07
RPTLPVKSL	59.992	3.88094e+07
LIRPVSASF	60.9761	1.41713e+08
LPSQKTASL	57.6749	5.35053e+06
FPQMGRFTL	57.4296	6.66153e+07
SPQKVTLYL	62.1016	1.59114e+08
SPRKLPTSL	58.0528	2.87462e+07
TPAPRPLLL	61.5178	1.9285e+08
LPLAHVLEL	62.0245	1.14333e+08
LPRPVPLVA	61.5132	1.50863e+08
FPQVGRTAL	62.0636	4.23927e+08
FPSEPNRLL	57.6035	5.07358e+07
NPRPTAQDL	54.4891	4.74041e+06
RPLLKAITA	60.5871	3.69406e+07
FPHVQTDVL	62.6286	1.02296e+08
IPAGERPTI	59.8697	1.30211e+07
GPTQPPLSL	61.4595	4.67099e+07
LPKTGTVSL	58.3095	2.71451e+08
KPSLPFTSL	62.4523	2.49088e+09
TPYNYPVPV	62.3543	1.70495e+08
IPLSGRNPL	62.1137	5.15673e+07
RPIYPVEEL	58.8043	1.84968e+07
RPKLPEDPL	59.1767	1.36879e+07
GPLPRAAAL	59.132	1.99755e+07
KPQSFQVIL	61.0514	4.6592e+07
NPKRQTLVF	53.7068	1.43671e+07
WPKDVGIVA	61.3072	1.7163e+08
HPINPRVAL	58.9194	3.0824e+07
QPKLPMRTL	57.0168	4.13367e+07
LPADFGRLV	56.6406	8.04987e+06
SPHSAAYVL	55.3981	1.85189e+08
LPYSIRVLL	60.425	9.56865e+07
RPKAQPTTL	57.962	6.35148e+06
IPYPRPIHL	61.1496	9.74064e+07
KPILSTRSL	59.8813	1.48121e+07
LPAPKGPAL	57.8878	3.18247e+07
LVRDVVSSL	62.303	7.34394e+08
SPILPITEF	62.0828	5.80465e+07
TPSAGKAML	53.5364	3.99545e+06
SPAEWGQRL	55.5519	2.55063e+07
LPDIKVLTL	56.7272	1.89486e+07
MPRGPTLGH	57.2579	3.53071e+06
QVRLPLGTL	60.7126	1.21131e+08
RPAQVSQPF	60.222	6.7901e+07
LPRLPVPAV	62.7457	4.89084e+08
EPRFVLRAL	59.3699	1.19393e+08
KPVIPAAAL	61.106	6.4067e+07
KPVSLGQAL	60.4515	1.81899e+08
YPADKISIL	57.3685	2.11166e+07
APYAASRLL	58.2127	1.19654e+08
IPGGLRAAT	57.836	1.52028e+08
FPAFPRAQV	62.3398	4.31238e+07
NPRATFSEF	59.627	1.59647e+07
KPYAHILSV	55.5404	9.78876e+06
SPIGRDGKL	55.8296	4.45451e+06
QPMDIHVEL	60.7906	6.41333e+07
TPRIPSRLL	57.6426	1.17732e+08
AVRLITSSL	61.6938	4.42706e+07
TPAPVPTSL	63.1875	4.1777e+08
YPHQVPLVL	64.4237	1.89772e+08
KPRSLQTGF	58.5484	7.51965e+07
TPKNTSVSL	55.9585	1.64998e+07
APRPYASSL	60.988	1.07002e+07
NPDAALRAL	54.5028	3.53644e+07
HPISNNNSL	41.598	862921
LPHVPLGVI	62.2051	2.30624e+08
VPLPRLLEV	61.7694	4.35187e+07
LPRNEADEL	56.7878	1.30239e+07
QPITPGPSI	58.7791	7.99393e+08
SPRWGGIMV	62.3424	1.19299e+08
APYQFLTAF	59.8787	2.3011e+08
IPFWRNTAV	62.3448	2.45905e+07
LPQKAGGFL	60.2516	5.95121e+07
TPARKEISL	57.1134	6.60377e+06
QPEWLRAEV	59.1968	1.61018e+07
IFSEVPVQL	42.0919	2.39247e+07
VPFERPAVI	61.2207	3.1549e+08
KPASVFVQL	61.5394	1.40132e+08
HPLSNPAEL	56.9762	1.86988e+08
QPHLSRQDL	56.1565	1.87262e+07
GPLPRTVEL	59.8657	7.61514e+07
SPALGLRGL	55.055	8.36704e+07
VPSEPKLSL	61.1139	6.36288e+07
TPSSRPASL	56.015	9.74042e+06
VPQGSKLEL	57.7234	2.9283e+07
RPVHPALPF	61.875	1.56682e+08
FPHLREEIL	51.6465	5.15564e+06
APIDRVGQT	62.9253	2.12894e+08
TARPQSSAL	58.0165	5.85974e+06
APRTVALTA	57.7428	1.01504e+09
TPESGRGAF	53.676	5.94423e+06
QPRLFTMDL	60.1832	2.67497e+07
LPRTPSYSI	62.0864	6.65399e+07
LPSWGRAEL	62.848	1.77636e+08
FPEALRLAL	62.7168	3.56822e+07
TPHLRNLAV	59.9891	1.03058e+07
FPKNIFAEL	62.7809	2.61914e+07
VPRERVDHL	54.6807	1.6106e+06
QPRNPLEEL	58.3569	1.49317e+08
LPQPPRDVL	58.5916	5.97501e+07
SPQAPTLQV	63.1399	1.10704e+08
HPRYLIPEL	57.3549	6.4948e+07
TPQMPTQAM	59.6709	1.07323e+07
IPNERTMQL	60.9245	2.10423e+07
HPDQAQAIL	53.4465	1.84561e+07
NPTQVGTAL	57.1038	1.22785e+07
APRVLQQTL	61.194	6.71516e+07
TPHYVTQVI	59.7002	8.58055e+07
NPMVTGTSV	56.3214	1.74004e+07
VPQVKASAL	58.9714	6.86179e+07
TPSRKGLVL	59.0025	1.10475e+07
APRVPVQAL	66.5798	1.05566e+09
MPQKERESI	60.6471	9.49219e+06
SPRLSQTFL	60.5091	7.67577e+08
RPNPGFSML	60.3549	2.38997e+07
LPQLPLAAL	59.0406	1.32757e+08
SPELIRVQL	58.4641	2.6467e+07
SPWADNTAL	62.0882	1.10866e+08
IPRLIVSQL	62.5164	1.02458e+08
RPNGVITGL	60.0817	3.07959e+08
RPAPHPLFL	60.2673	9.82421e+06
APHDYGLIL	61.9871	1.49343e+08
RPIASGPVV	58.0916	1.04482e+08
VARPLSTAL	59.6018	4.37774e+07
HPAAFPLPV	57.7242	1.13805e+08
IARNLTQQL	57.3837	1.80572e+08
VPRAILVDL	62.4273	2.55586e+07
LPYKAGLSL	61.0217	9.30367e+07
SPKLGGIGF	55.4664	2.61133e+07
APREDPVLL	63.0246	4.90304e+07
SPYQGGVFF	60.2856	4.0162e+07
RPMPDIDTL	60.3895	2.54375e+07
VPRETAIQF	61.0421	3.21847e+07
IPDVKGAVL	58.6873	1.39146e+07
KPIQRTILM	59.4253	1.45821e+07
SPTKAVPAL	50.8959	5.92795e+06
APAPAAQRL	56.9387	1.30305e+07
GPAPVGRFF	61.4903	4.52234e+08
MPKLRVLEL	57.1496	6.71582e+06
QPATPGLGM	57.0257	4.65031e+07
RVREITENL	57.0447	2.58398e+07
IPLKPSNEL	59.1063	2.19509e+07
MPRPPETFL	61.1502	1.38094e+08
APKPGGLSL	61.6822	3.43805e+07
IPREVSETL	61.8772	1.14369e+07
KPMEGWIAV	60.7438	5.5264e+07
LPSSGRSSL	57.8634	2.76487e+07
NVRIATTAL	59.9841	5.21694e+08
IPRPEVQAL	54.1306	5.52004e+07
RPFHGWTSL	56.4956	1.39325e+07
APKSQIVML	61.8663	3.10732e+07
LPSVPSTHL	57.8393	2.52989e+07
LPEAERNLL	60.6731	3.27309e+07
SPITGRSKL	61.266	3.54733e+06
SPSQPWQRL	58.3958	4.6544e+07
KPMKSVLVV	56.2314	1.13447e+08
RPREVTVSL	59.7586	9.62275e+06
YPRLSIPNL	60.5158	4.19687e+08
WPYGNRQEI	59.3111	1.44623e+07
QPHLVNIQF	41.6056	6.08678e+07
QPNLKLLAM	62.9458	5.82239e+07
MVASKRKEL	58.6661	4.95492e+06
YPGSDRIML	59.5022	4.23748e+07
IPQPTPASL	62.2117	2.5751e+08
IPLLGKSSL	61.8888	1.83697e+08
KPGPPQLSV	57.7468	1.58508e+07
SPRPPLISV	61.9954	7.60369e+08
KPYLPSRAL	60.5092	1.22974e+07
APRGPGAEL	61.5281	1.93356e+07
SPRPVVVET	54.9544	1.09634e+07
TPRTNNIEL	58.1701	5.13456e+07
RPAVIGDVL	59.3254	5.96422e+07
IPTSARSML	59.9483	1.57596e+08
RPLTSPESL	54.1718	1.43483e+07
SPANLPAVL	62.5934	1.42093e+07
TPAVGRLEV	60.5772	3.98236e+08
APAPPKAEA	62.9867	1.60847e+07
MPFRGYAVL	60.2808	4.04081e+07
SPPLPFLSL	61.7618	1.64427e+07
FPSPIRLEF	61.8533	9.3959e+06
RPQLKGVVL	61.1403	8.87014e+07
RPGWLTVSL	59.1923	1.48182e+08
APLPERNSL	56.0915	2.60354e+07
APRWVLSQV	62.4311	1.28978e+08
LPSKPSSTL	58.0508	4.30414e+07
SPLQAPTPL	62.8795	3.52361e+07
SPAKPVLIF	60.0795	9.40859e+06
SPKSPTAAL	60.0708	2.53129e+07
RPAPLSAEL	61.2242	2.74905e+08
MPARWLTHL	55.0117	2.07334e+07
RPDDVPLSL	59.9941	2.27973e+08
LPKATILDL	61.5833	5.41858e+07
QPRDFGDSL	56.9285	4.92439e+07
QPSFPTPQL	62.052	6.48748e+08
ITAPPSRVL	58.3906	3.64765e+09
RPGPVLPAV	60.127	1.33825e+07
RPFNSWEAL	61.5318	3.6817e+07
RPAPLVQQL	58.2929	2.81866e+07
APIAKVGVL	62.1217	6.04536e+08
IPRVPSLSV	64.9731	5.90753e+08
SPQSPGDAL	58.906	1.5614e+07
IPAAPVPSL	61.9516	1.12583e+08
MPALRSINL	61.1924	2.3639e+08
APRELGLGL	62.518	5.15911e+08
APRLQSEVA	55.9474	7.30774e+06
YPRSILTSL	63.7852	5.54037e+07
SPVKSTTSI	59.1417	1.53773e+07
GVRPFGVSL	57.3726	1.53375e+07
KVRGISEVL	60.5309	1.43153e+07
VPRPPSLLA	60.1061	1.85552e+08
LPRIQSTAL	64.1631	6.70613e+07
TPKKTTPIL	54.5853	1.86886e+07
HPNSNLLDL	58.6946	1.01963e+08
SPAPDPRAL	58.6961	2.80299e+07
APREHPFVL	61.0394	3.16183e+07
HPRTSITVV	55.6839	2.16798e+07
KPSAEFITL	62.5943	8.75611e+07
LPQYRLISI	61.3143	2.35862e+07
HPVVSSVPL	57.8046	1.41344e+07
MPKKDARTL	58.4282	4.25235e+07
GPHVPFTVF	62.254	7.04124e+07
IPQPPILQL	60.1046	1.39607e+08
EPRPGAGSL	53.3036	1.44963e+07
YPRLGGFVM	62.6748	1.27196e+08
GPRNVLLFL	55.0684	1.82797e+07
LPRSEVTFL	62.128	3.5745e+07
LPALPTQAL	64.405	2.35022e+08
RPKDPNNLL	59.0815	4.08019e+07
RPYPQVQML	60.9092	2.10982e+07
RPRPPITLL	61.8802	2.21681e+08
LPAPSWRAL	62.9048	4.26667e+07
RPQGGQDIL	57.8816	1.09202e+08
NVKKVSLEL	44.305	3.32528e+06
IAQPVRSFL	40.1057	1.47486e+07
YPRFLSSPT	61.0436	3.14229e+07
IPHHAPVLL	45.7789	1.42551e+07
APSPPLRAL	62.321	7.40916e+07
IPKSAIRVI	60.1471	1.40429e+08
APRPGLLSL	64.3773	2.70848e+08
VPRNYDPAL	57.2894	8.13314e+07
APGPGRKEL	63.236	2.55303e+07
SPRSVLEEM	54.7111	6.52364e+07
APRDAYWIA	58.8334	1.13625e+08
QPQQPGFFL	61.0508	5.04394e+07
AVRKPAISL	60.6997	2.78932e+07
RPQPVLPLL	59.8354	2.29844e+08
LPSGFRKFL	60.3636	4.03659e+07
RPLYKNIVL	60.6624	6.35835e+08
RPTGGVGAV	54.3116	6.93272e+06
SPRGFPLGL	63.1944	2.88322e+08
IPALRDISI	62.6466	3.55648e+08
KPINFSVIL	60.9744	1.59096e+08
RPKPIITSV	59.6186	3.67343e+07
QPILRFLQL	60.8426	3.47181e+07
KPLGPTAAF	61.1357	4.49718e+07
YPKGAGEML	59.3132	4.15329e+07
APAVPALRL	62.7402	1.59995e+08
VPQPSGRTL	56.9229	1.31911e+07
RPKTPPVVI	59.6384	8.48574e+06
YPEILRSNL	57.2772	4.48868e+07
SPGPSRPGL	56.1101	4.52498e+07
GPHIASVTL	59.327	2.36097e+07
LPHSATVTL	60.7027	1.88883e+08
QPASFAVSL	62.8131	3.02287e+08
RPSSHPLIF	61.8574	1.8301e+07
RPWTVMESL	59.5531	1.70857e+07
QPAPAWTTF	62.1063	1.10671e+08
LPQPVPLSV	62.6221	1.06991e+08
FPRITSQYL	62.2566	4.14684e+07
APRPTIINA	56.6584	1.83433e+07
AVRQSVVVL	58.8937	6.74418e+06
RPYSFFTKL	59.3208	2.06869e+07
LPHAVSSLL	62.3503	3.68064e+07
IPRRGEIGL	57.5835	2.02655e+07
SPSLPSRTL	59.376	1.40277e+08
TPGPAGSRL	53.1418	7.12861e+06
IVDSARSIL	57.8291	8.50574e+06
MPRGVVVTL	61.3035	1.22083e+09
RPSQNLLQL	61.2576	2.20397e+08
MPQGNPLLL	62.6024	4.35308e+07
VIRELSRAL	45.2876	4.48025e+06
APALRPLVI	60.1249	1.6373e+07
RPQPQTLQL	56.6273	3.32781e+07
KPYQTMLVL	61.564	1.07443e+07
TPSPARPAL	62.4945	2.28016e+07
QPTVRITEL	59.3157	6.41864e+08
FIRVSGSEL	61.3636	1.33939e+08
RPQTGLSFL	61.67	2.22873e+09
AARAVTGVL	60.7381	2.67606e+07
HPRVGDLIL	58.4644	1.50146e+08
TPFPFRTGL	61.3341	7.81826e+07
IPASNRLLL	61.8221	7.49475e+07
QPSIPRMFL	61.2065	2.25205e+07
SPRVTVAQL	59.5367	7.55766e+07
RPQASALEL	59.4645	4.17875e+07
KPRSPVVEL	61.2578	4.56008e+07
VPNAGRGLV	58.4755	1.59414e+07
YPLPSARAL	59.4897	4.65899e+07
EPRHGGLTL	55.8315	3.61976e+07
VIAPVRAVL	59.2212	1.10453e+07
LPGISREAL	41.3261	1.9864e+08
LPKVGLIAF	62.7199	1.00658e+08
LPRREGYEF	54.9314	2.10234e+07
APAQPQPQL	60.7695	4.36685e+07
LPAGSRVEL	60.2154	2.38898e+07
TVRAVIATL	60.1396	4.77984e+07
RPRAPIIAV	61.433	3.03054e+07
SPRDPVLTL	64.444	7.16789e+08
APLGGRQGF	60.1716	1.16971e+07
VPYGTPLSV	62.5791	9.94264e+07
RPAAIPIEI	62.5022	6.76386e+08
TPMPPISSV	62.9972	5.28308e+07
RPAQTTVLI	52.8916	1.18576e+07
LPEENYQVL	61.9339	1.08343e+07
RPITDSPVL	59.6246	1.43807e+08
VPMPLPTVL	62.5932	5.91658e+07
GPREAVSGL	57.3907	1.55681e+07
AVEPGRPPL	59.3238	9.73206e+07
KPKETVPTL	54.3074	3.83432e+06
QPRIFGGVL	62.5731	5.44269e+07
GPHSPILSL	58.6642	2.61481e+07
TPRATLITF	62.2385	4.97112e+07
FPRPVTVEP	57.0809	4.84692e+07
APLPAQAVF	63.1791	3.05447e+07
KPSSFTTSF	50.9257	7.05898e+06
VPQESRFNL	57.1197	8.15365e+07
RPAGLSPTL	59.5913	4.13571e+07
LPWPARPAL	61.7626	3.79928e+08
APTPARPVL	59.7457	1.63716e+08
HPNEGALVL	57.4385	4.70607e+07
TPRRPAGLL	62.0314	6.83127e+07
LPRGGLTSI	60.6706	4.3636e+08
RPYGVGLLI	58.9899	1.63428e+08
RPISDFLTL	63.2399	1.61161e+08
LPDGKRAVV	60.6841	3.56955e+06
LPRSTVINI	59.8681	6.07681e+07
SPQGQFVVL	60.8716	6.02527e+07
ILRTAGTAL	56.3989	6.96105e+06
APIGLKAVV	62.1401	5.86875e+08
TPLGTRSGL	55.6263	3.20304e+06
APARASVIL	58.4515	4.08418e+07
SPRAPVQVI	59.3298	1.37527e+08
SPNSSILWL	61.6722	1.32526e+07
GPTWHNLAL	62.0731	9.57554e+06
APKNVTSMI	61.1562	7.1562e+06
RPAPAAPLL	61.1272	1.57878e+07
LPSRKLVAL	61.5692	1.42731e+08
KPWLRALQL	59.7111	7.6546e+07
VPRSASVLL	60.0555	4.74107e+08
LPTSPGPAL	40.571	3.95081e+07
IPRPDGIEW	58.435	7.27835e+06
APQPAQVAL	58.8583	1.1309e+07
KPRPSVEPA	62.6218	4.09794e+06
SPNSQALIL	61.7257	1.95935e+07
MPYNYPVLL	60.7031	6.59831e+07
YPQGQAPPL	59.457	8.16497e+07
APRVLSFSL	62.0354	2.25307e+09
RPAPALAPA	55.5267	5.35455e+06
LPSPFLRAL	60.7267	1.57354e+08
RPILTIITL	62.2937	3.2966e+08
KPVSVAISL	61.8097	5.07134e+07
GPRAVFVLL	62.3511	1.28353e+08
LPDGRIIKV	58.9131	4.76947e+06
GPRPAAIAV	58.8091	7.78444e+06
LPRGLAGAL	63.0338	2.55203e+08
YPRTLDVVL	60.0907	3.65673e+07
SPRGAGWLF	63.5575	1.222e+09
GPHISYPPL	62.1618	3.67622e+08
KPMPSLPQL	44.9463	9.16947e+07
KASLRELAL	55.0014	7.9346e+06
APRRGPALL	62.085	6.62035e+07
TPLSSTVTL	62.2078	2.41697e+08
TPRKPVLSV	61.6125	6.06312e+06
SPQDFGLVL	60.7287	4.75524e+07
RPSGAVVTL	58.079	1.85879e+08
LLRLPSSVL	59.8077	1.70003e+07
KPINSVLQL	60.9897	3.25653e+07
HPNGNITEL	55.2726	1.47336e+08
SPSLPNISL	64.3601	1.22139e+08
RVQKIRPSI	56.7405	7.19309e+06
KPNHTLVLL	59.2235	2.48583e+07
QPRDPSSTL	43.4748	4.98394e+06
RPAGPQLFL	61.6751	1.52529e+07
GPASSLTAL	56.5763	6.76071e+06
RPTDVAISF	58.3321	3.13314e+07
RPHAFQVIL	60.2275	2.1037e+07
QPRDIGLQI	61.3164	1.22904e+08
RPYHTIIEI	56.7266	1.59037e+07
NPRSVTLLI	60.8209	1.2934e+09
APRPLPQLL	62.4892	3.29331e+07
APSPLQPAL	62.7602	1.34491e+08
RPEEGFVEL	54.5418	1.608e+07
APRDLVISI	62.9936	2.69924e+08
SPQGPGALF	62.5007	3.75812e+07
TPRIQGLTV	60.3614	4.84132e+07
APGPPGRSM	58.4153	4.30037e+06
EPRTVVSGL	49.3545	1.57338e+07
KPKFILSVL	62.6518	3.10354e+07
LPGLRDLVL	61.6913	6.91484e+07
IPRNTVVPT	57.1215	8.90051e+06
YPRQQLLTL	62.5619	2.32249e+07
SPLHLAAEL	50.183	8.51769e+06
LPRPPMLLA	62.3158	2.144e+07
RPSSTITYL	55.3913	1.15222e+08
FPRNNISYL	59.8385	7.94021e+07
APLPDGRSL	58.4134	2.70706e+08
APAQLPLVL	63.339	9.19781e+07
IPRSITVLV	62.4078	1.16015e+09
FPRSVVEFL	61.9964	2.82035e+07
GPLGSTIPM	61.6329	3.20569e+07
RPAFFAERL	59.619	8.28007e+07
LPRFFGTAV	45.6604	7.97081e+06
IPSIRNGIL	62.7747	2.93679e+08
TPSPIIQQL	60.1146	1.97661e+07
SVRPAVLQV	57.7614	4.26804e+07
APLPGRAIL	63.321	8.74608e+07
APRTLLQVL	62.9605	4.53297e+07
QPAPAPLLF	59.8876	4.41274e+07
GPRTAALGL	61.3428	2.45884e+07
SPRGAGYLF	63.0351	6.96214e+08
RPALPALLV	62.3801	4.3909e+07
IPEVSRAVI	61.2328	2.57214e+07
YPRPLLIAF	62.0008	3.11008e+07
YPHEPTAVF	63.7868	1.47309e+08
MPRHFATKL	58.3363	1.62013e+06
RPDGFLLVL	61.1426	8.3281e+07
IPSGKRALI	61.5649	1.11449e+07
KPQTKLLIL	60.8001	3.16994e+08
APQWPIIAF	65.6201	1.79039e+08
SPASFLRSL	40.5949	5.41245e+08
RPALPGLAR	62.5403	6.75286e+07
QPRPPVTLI	60.6772	6.32472e+08
LPRTVTQLV	45.5566	1.83087e+07
KPRLETIEL	60.3111	9.93725e+06
LPKPPGRGV	59.2342	6.66204e+07
RPTEGVQAL	54.3108	3.79435e+06
RPAPVAVAA	53.4075	4.26884e+06
RPRPGNILL	60.0026	1.36753e+08
LPTLPRGLF	60.6208	1.28655e+08
GPRALTEEL	60.9421	4.19995e+07
SPRLSLLYL	63.365	2.02289e+08
IPTKKSQVF	58.9213	484681
QPARPGLLL	58.2578	1.94685e+08
QPMPLKASL	60.6998	8.61647e+07
SPVGRTLRV	52.7674	1.80534e+07
IPDLKVGTL	46.5861	2.84839e+07
SLNSLRSSL	58.4924	1.23215e+07
RPHFSIIAI	57.8017	1.28176e+07
APKPEPVPV	54.2251	1.52083e+07
YLRDTLLAL	53.622	9.15945e+06
SPRPVALAL	63.1153	4.25039e+07
APAPKPEAA	62.5988	1.64655e+07
RPKVPVLQL	61.5547	4.9206e+08
SPRPAPLLL	62.2608	2.16881e+08
LPRAPGQAP	57.0848	2.2958e+07
FIRNRTLQL	61.4599	1.77437e+08
LPRVTELAL	62.0797	2.42481e+07
RPSAAGINL	57.0653	1.63987e+08
NPRTKALVL	57.3011	3.04022e+07
RPRNVPVIT	48.2522	1.01957e+07
RPFADVLSL	61.8342	4.67058e+07
HPMPRVNEI	55.6127	1.02595e+07
RPPEVILEL	62.1502	2.04475e+08
IPNSPFTVM	40.1056	4.1529e+06
SPRNEVEAL	58.124	8.74099e+07
RPAGVGVVV	56.3777	4.68291e+07
SPRSGYFAL	61.7963	8.58229e+07
QPKLPITVL	60.7945	6.26389e+07
QPRLSSILF	61.4553	2.56927e+07
VPADLRISI	62.9445	2.66137e+08
SPRTSLTVV	57.1202	1.85466e+07
RPKALTQVL	60.9705	5.05807e+07
RPAGALVAL	59.8885	8.92454e+07
QPRNLLLAL	61.1615	2.68851e+08
YPRMQVTVF	61.9291	4.22709e+07
APPGVRGAL	55.6177	7.07113e+06
RPSTSTAVF	58.3725	9.52892e+06
LARPVGTSL	60.8163	4.26228e+08
FPRSQISVL	62.0551	4.39337e+07
IPIGGGTSV	41.553	1.30462e+07
VPNATIRNVL	59.3587	5.98306e+07
APPEYHRKAV	50.9532	4.7105e+06
APPVRPQNSL	55.2423	1.30745e+07
SPYFQRPLAL	60.8358	1.09539e+08
APAQARPTVF	58.1812	1.54256e+07
KPQPHSGSVL	55.98	1.6253e+07
TPADARIQIL	61.0825	1.51461e+07
VPNQKRLTLL	62.4236	2.61101e+08
VPASQKLRQL	59.7064	9.02058e+06
YPFKPPKVAF	58.5473	2.91341e+08
KPAPPFNVTV	61.6827	2.72872e+08
APDSQRLKLL	60.1409	1.75127e+07
LPKSPPYTAF	63.4753	1.51409e+09
TPQSILRSTL	57.5958	2.48121e+07
APINKAGSFL	61.8348	2.52948e+07
IPQKQREITL	59.0985	8.98036e+07
RPKPPSATSI	58.2502	1.40119e+07
SPANTRYLFL	62.0138	8.08527e+07
RPDDKRILEF	52.6926	1.62278e+07
SPNQSLRLGL	60.9563	6.76226e+07
KPRNVQILNM	54.7521	1.00594e+07
MPYDSNRVVL	55.9925	9.66791e+06
AANPNRFITL	61.0856	6.78804e+07
APIDRVGQTI	53.3419	2.20713e+07
MPSEQIRNQL	56.7861	4.70364e+07
HPRKGFPGSL	45.0452	5.45874e+06
LPKIPSNATL	59.9532	1.59979e+08
SPYPTKTQTM	53.9624	6.36485e+06
APWSGRFYSL	61.1272	2.54485e+07
APIIRVGGAL	59.8569	1.66489e+08
YPSDHRITTF	59.7609	1.7046e+07
VPNQKELTEL	57.9795	4.46945e+08
VPPQNPRPSL	54.503	3.64712e+07
SPFGSSFRTF	58.1463	6.34424e+06
APFQGDQRSL	57.9067	4.76724e+07
SPDKIPWSAL	55.6596	1.48379e+08
RPPSFTPHTL	58.7375	2.22528e+07
MPYSNGRPAL	58.2346	8.20282e+06
IPRDPSQQEL	58.485	2.20712e+08
YPAPGLKTFL	60.3005	2.71298e+07
APSQQRLVVV	61.3857	5.98016e+07
KPKDPLKISL	60.1606	1.53812e+07
KPRDVTNFTV	56.5274	1.06563e+07
APSSPRPALP	60.1794	1.12806e+08
APSAARELSL	62.868	7.74618e+07
LPHEVDKSEL	44.775	8.67874e+06
IVDGNHRLTL	58.444	3.79078e+07
SPVSYLRVSM	61.5152	1.62627e+07
GPFPGKFNEV	55.04	5.79274e+07
QPREPQVYTL	57.9363	1.2938e+09
VPKPPSIEEF	62.3306	9.73745e+07
LPSASHFSQL	60.358	2.0287e+08
SPYPRVKVDF	61.5929	2.84638e+07
KPRNVVFVDM	59.3523	7.8451e+06
SPNGTIRNIL	60.5227	1.07106e+08
LPRGSIPRSL	62.3345	6.33373e+08
LPASWRPVTL	60.2789	5.33622e+07
SPWTGRFYSL	56.7125	3.8425e+07
RPRPDPSPEI	51.7401	2.14588e+06
APFDREPFTL	57.5368	3.09813e+07
RPSDEVIREL	55.2718	3.95243e+07
APRTPHFDVI	60.6019	5.75546e+06
HPYGLGPPSL	55.191	8.9819e+07
LPSDLRTISL	62.6696	2.59194e+08
TPFGGRLLVL	62.5235	1.6611e+08
SPASRSISLL	57.0969	9.08243e+07
MPSASRVILL	62.7024	8.3921e+07
AVDPNRAVPL	60.4624	6.79111e+08
LPSGQRAGFL	60.2365	5.46498e+06
APYRDLPASL	63.459	9.39107e+07
LPRRPNDIYV	60.6774	7.45828e+07
APKRPPSAFF	61.9577	1.4198e+07
SPSNTRYLFL	63.1684	2.48403e+07
TPAAVRELVL	60.8406	5.36832e+07
AARPVPWNAL	59.19	3.54549e+07
APSEYRYTLL	64.264	4.45104e+07
APSTPRITTF	60.9186	4.50158e+07
TPAPSRTASF	51.125	3.55239e+06
VPRSLEPPVL	56.9815	3.1225e+07
HPFPGPGLAI	60.5065	3.50791e+08
SPDTAIRSGL	56.6696	2.3577e+07
NPRDPPSWSV	55.5406	1.43974e+07
RPIGIGVQGL	58.6728	1.33086e+08
SPTSVRQMAL	57.9639	8.63515e+06
RPPYYTPNQL	58.6037	4.08637e+07
MPSLKHIVEL	59.8575	4.01558e+07
KPDSDRFVFL	54.1841	1.25716e+07
SPRSVGPFAL	62.7898	1.15377e+08
APSGGRLLSA	60.1117	7.46163e+07
MPRQPSATRL	54.7415	2.85432e+07
IPAKVVREVL	52.5929	6.35061e+06
IPAKPPVSFF	62.0365	4.0806e+07
APKSPSSEWL	51.8654	4.34916e+06
LPRSINTDTL	58.4967	8.47035e+07
KPRTVFSDYL	58.2582	7.67337e+06
LPSPSPRISL	60.5635	7.01229e+08
TPRPVTEPLL	61.262	1.42851e+07
APRWGNPRAL	59.2479	1.3877e+08
HPRVPSLTTV	58.8141	3.45462e+07
APRKGTVWSL	61.4646	3.65972e+07
RPADKRSFIP	61.8403	6.18151e+06
APAGGSPRML	50.0276	7.65491e+06
SPTPRIKAEL	46.2151	4.98015e+06
RPYPSPGAVL	60.3559	3.5917e+08
APRPFPEVSL	63.5384	7.86488e+07
VPRQPTVTSV	58.6022	7.75391e+07
YPARYRPTAL	58.1754	1.38846e+08
FPSSVRIHLL	54.323	4.54317e+07
RPYTNKVITL	58.1124	7.7984e+07
APRALLQDVL	61.9451	2.76929e+07
YPRISVNNVL	60.6945	3.56325e+07
YPRVPVGGEL	57.4483	2.42827e+07
SPSPVLRLVL	59.6178	4.15395e+07
GPRAPGPSLL	61.9497	8.3746e+07
APSGGKVTVL	59.8366	2.98803e+07
RPWDPAVGVL	59.4915	3.89763e+07
RPQAPATVGL	58.1807	7.36303e+08
NPRLNILDTL	51.2046	1.10412e+08
LPRVGVGTSF	60.928	6.60955e+07
SPRMPVGDFF	59.9437	2.24155e+07
KPKTPSLTVF	61.7195	9.58973e+07
TPRSGEGTVL	55.4233	6.62405e+07
KPSESIYSAL	59.5282	7.28889e+07
QPDQTRIVAL	61.0981	3.10783e+09
GPKPGGGPGL	55.0364	3.24144e+06
KPRDVSSVEL	59.7669	8.24494e+07
IPWTPPGTAL	61.5914	4.46464e+07
RPSPWRPLVL	57.1117	1.22916e+08
RPKLPEDPLL	60.6019	5.02794e+08
RPVAPSGTAL	58.9394	2.43913e+07
APIGSRGPQL	58.5876	8.86004e+07
SPNTAGLRSL	53.9059	2.9083e+07
APAGLPRETL	58.1153	1.46702e+07
HPREPLPPIQ	51.2973	2.51068e+06
SPSPERSLLL	60.7542	6.39406e+07
APRKGSFSAL	61.0636	5.73799e+07
APAQTPAPAL	56.8904	3.65949e+07
KPRVTPVEVM	55.7937	7.70321e+06
KPAASPLTSL	61.2232	2.07959e+07
RPAEVGGMQL	59.0644	7.5349e+08
TPLLMQALPM	50.6966	1.72649e+07
SPFSSRSPSL	45.3934	1.08828e+07
RVREIIINAV	56.9883	2.97317e+07
LPKSHLEPSL	50.1836	3.4436e+06
FPHPVNQVTF	59.4632	1.28687e+08
NPRDLPLMAL	58.414	5.34122e+07
LPRGMQPTEF	60.8435	2.10315e+08
YPMPELGRAL	61.6909	1.77013e+07
SPFQSSPLSL	61.4753	2.37269e+08
RPQRATSNVF	58.1944	1.82119e+07
GPRPGSPSAL	56.7137	6.8375e+07
KPINVRVTTM	55.9623	1.16393e+07
KPHLPSVTYL	60.759	2.39898e+06
APVGNQPPVL	58.6276	2.16932e+07
IPRPVDGVEV	60.2886	1.70294e+08
KPSESNVTIL	58.319	1.89303e+07
RPADVIFATV	59.0317	1.87136e+07
QPYAFTTKSL	57.6276	7.78366e+06
VPRLPGETLI	63.0969	5.36497e+07
NPRNFSDNQL	53.048	3.41355e+07
TIASQRLTPL	59.5178	2.98515e+08
GAAVRIGSVL	59.4187	3.98787e+07
LPSKEHVDVI	44.7692	2.12161e+07
RPYSPSQYAL	56.0159	1.86166e+07
KPFDQTTISL	61.268	1.94365e+08
LPRAVGTQTL	58.3689	2.28996e+08
APYERRAMEL	54.1848	5.0486e+07
SPRISPATTL	60.5377	9.93969e+07
SPYPQELTTL	60.0722	7.86038e+07
RPAAPGQTPL	59.0185	9.66735e+06
KPFGYGYPTL	59.9987	2.21658e+07
LPSTLRTLEL	61.4375	1.88963e+07
APIQGNREEL	56.3067	1.07012e+07
KPPVGTWLGL	55.665	8.401e+07
SPAGNSPAPL	56.6954	1.43983e+08
LPRPWSVPPL	60.0502	1.31131e+08
APRIALHTAL	60.6244	2.48408e+07
RPALPSTQQL	57.6119	1.66445e+07
QPFFQKRSEL	60.0158	6.94538e+06
HPIEGSTTVF	51.776	5.99295e+07
KPLSGLLNAL	61.5564	3.08589e+07
KPNDSRALQL	59.1091	7.86612e+06
HPRPPIPLSL	57.112	1.01e+08
WPKDVGIVAL	63.1089	4.23192e+09
SPYPWPLNHI	61.0768	1.09802e+08
APHPVYYPAL	61.6187	1.95017e+07
HPRIASGLGL	59.2248	1.57827e+07
RPSQNNTIGL	53.9958	7.27017e+06
GPRPITQSEL	60.8667	1.95787e+08
FPHATSQTLL	60.5096	5.51716e+06
HPRGGVIQSV	50.3939	3.46249e+06
KPYGPMSVGL	57.3749	1.82374e+07
IPYTGPFNLL	60.6944	5.17687e+08
TPRVPDNSLL	55.2379	2.14341e+07
SPRDPENFPF	63.1547	4.64726e+07
QPAVPLARAF	54.1337	3.64501e+08
IPRNPDGGPL	54.7413	8.65934e+06
QPRLMEPIYL	57.4111	2.17356e+08
SPRSPSTTYL	58.8315	4.63847e+07
RPASPSLQLL	62.2111	4.02525e+07
SPLPVGQNSL	62.5463	8.0175e+07
RPAIVQNITF	60.2986	3.37458e+07
LPFRGSGTAI	57.9855	8.1256e+07
RPFFPLTATL	49.6017	6.45073e+06
LPRGSSPSVL	59.5178	8.37165e+08
IPRSILMTTF	60.2188	4.05028e+07
APRAALVFAL	63.1524	5.83199e+08
LPRAGGPLGL	60.5558	9.9773e+07
LPRAVNTQAL	60.4109	4.76491e+07
APPVLKRPIL	51.4772	1.931e+06
APGPPGRSML	60.0256	1.82337e+08
SPRDITTIKL	60.0256	3.03146e+07
RPPTLQPPTL	52.0886	1.70411e+07
SPRSYQDFFE	46.4135	4.11396e+06
HPHAVNEIAL	57.5483	3.21521e+07
TPQQGAQTSL	40.5496	1.53722e+07
QPIPFPKEAL	60.7187	7.34906e+07
WPRAGAPGAL	59.2494	7.23008e+07
RPAGPVAVGI	43.2954	6.66214e+07
HPRSPNVLSV	57.5683	1.56724e+07
RPAPLPAAVV	55.8788	6.1379e+07
APAPTVRLGL	61.5208	4.2854e+07
RPDPAGHLTL	56.0012	9.27469e+06
LPRGEKPNPL	51.3427	7.43094e+06
RPSSQYIVAL	58.5068	4.97886e+08
SPRSPISPEL	59.5487	4.58343e+07
APRTVSVQTL	59.8023	2.40431e+07
RPAAGFVAGL	57.047	5.23052e+07
KPMEGNFEEI	58.0796	1.42435e+07
APRSVAVSSI	59.3682	4.62125e+07
APKPSSRPSL	54.4845	4.21087e+06
APRPLQAGPA	47.3174	2.59286e+07
LSRPPSPLSL	62.2763	5.38337e+07
VPDAHKDHAL	67.1248	1.83507e+07
IPRGVNVSAL	62.4791	4.84571e+07
APTPIQALTL	60.5308	1.3322e+08
EPAPASVTAL	56.5524	4.60736e+07
RPASGSPFQL	52.5563	2.10783e+07
APRTVALTAL	62.8609	2.84559e+09
SPRPNHSYIF	57.6455	1.03793e+07
SPLVSRLTLY	41.1164	1.21925e+07
FPRVTTVSEL	58.943	3.10118e+07
HPRTSITVVL	58.0099	3.70168e+08
KPAQFATTVL	60.0522	1.14766e+08
RPSTPHTITL	59.313	8.73793e+06
SPPTPIRSVL	60.648	6.90147e+07
GPNGGIVTSL	62.811	9.54236e+07
QPRTPSPLVL	60.1536	2.89778e+09
APAAFGLVSF	63.7053	9.34749e+07
MPQSGTGVSV	49.4846	2.8929e+07
SPHPGLLLDL	57.175	4.75708e+07
MPPSGPRGTL	53.5532	5.03144e+07
LPNGRDTPAL	59.1815	2.90289e+06
KPNPNQIISV	57.5359	1.63134e+07
RPRLTSNEKL	56.6519	6.48341e+07
RPGLGMTSVF	61.4251	3.43028e+07
RPADSMLNVL	62.0406	1.19774e+08
VPAARSILAL	62.6733	1.28019e+08
RPTGSVSSTL	53.4435	7.13139e+06
NPRQINWTVL	60.1056	5.37062e+07
VPRAAFLSPL	63.5981	1.42776e+08
VPRGPIPSEL	61.9702	6.67086e+06
LPSNARGPIL	56.5776	7.80221e+07
QPRGSQAWVL	57.2438	9.8278e+07
NPRNTEAVTL	56.7601	1.51006e+08
QPRDALGDSL	52.082	3.53218e+06
RPASPPVVKL	58.9588	3.43809e+07
APRAGQPLQL	59.4314	4.9348e+07
FPRFGGSLAL	57.6027	3.65496e+08
GPRFSPITPL	61.5025	1.27722e+08
SPRDSPAVSL	58.9297	6.92549e+07
RPGPAAPIAL	59.5349	1.69153e+09
YPLPAVKVSM	59.8047	7.66371e+06
RPRGFAYVQF	50.085	1.95983e+07
SPSPAQAQTL	61.0541	7.59089e+06
RPSLNIATVL	60.8429	2.22755e+08
APAPPTTTTI	61.0022	4.93352e+07
SPRENILVSL	62.2515	3.58744e+09
IPRSITVLVE	61.2345	4.84739e+08
IPRPGEVLGL	61.5504	8.88161e+06
SPRTLNLSQL	59.5477	3.49652e+07
APSGSLAVPL	63.4825	3.98552e+07
TPRSTVGVAV	55.9719	5.67608e+06
RPYAAGGKKL	57.7735	6.84747e+06
APRGTGIVSA	57.4209	4.52978e+07
GPRSPSVIFM	62.2246	3.8594e+07
SPRLLGAAAL	59.7801	3.47516e+07
APRFSSAVGL	61.7122	2.17197e+07
HPRSPTPTLP	57.9725	8.61771e+06
QPLAPSGLTL	62.7196	3.40953e+08
SPRSTFLLAF	62.0803	1.54244e+07
QPMNVMTQSF	57.4376	1.49628e+07
SPRPALPALL	60.2369	1.51509e+08
QPHVNGRLAM	51.471	3.85498e+06
RPYMDAVVSL	59.6393	2.6291e+07
APFTGSSLEL	60.0445	1.63225e+07
SPRKDGLVSL	61.0863	3.6279e+07
RPTSTIWVSM	59.9113	5.0528e+06
RPSVPAALPL	61.6648	3.02951e+08
RPFSQGIVIL	48.6662	9.16334e+06
LPRENQVVEL	59.4988	6.71633e+07
QPQGPPWLAL	60.0502	6.22707e+07
RPRALEISAF	40.1056	6.39051e+06
APRDAYWIAM	63.5138	2.90115e+08
VPRSASVLLL	61.9058	1.13366e+08
VPRGSTLPLL	62.732	6.91533e+07
GPRTAALGLL	60.5541	7.28334e+08
APRPPSLAVP	59.1105	1.40256e+08
SPLPSRTGSL	50.0702	9.30078e+06
TPRSYVGVTL	62.8881	7.90137e+07
SPDSNRVTGI	56.1188	6.01123e+06
EPRSGEQVPL	55.2052	6.29094e+06
SPRSSTVHIL	56.7648	8.45952e+06
RPNGTKVAVL	60.1373	1.10094e+07
EPRYALTTTL	57.8225	2.12489e+07
SPRSSDLVKL	57.6338	4.13288e+07
SPREMVAQFL	59.076	1.43182e+07
MGPQKALETI	56.5391	6.17685e+06
APRAPPGPAGL	58.2165	1.27862e+08
YPNFAGPHAAL	57.9312	4.30574e+07
GPDEAKIKALL	59.9942	1.66496e+07
AASKERSGVSL	62.5761	1.15664e+08
APRPLQAGPAM	60.1053	2.73442e+07
NPRQPLPASGL	58.3306	6.40994e+08
HPIQVQPGRIL	57.16	1.18629e+07
TPSLVKSTSQL	61.8445	8.46416e+08
SPNNPFSRVAL	58.8303	1.23884e+07
SPMSDVVSREL	62.0938	7.38724e+07
APSDLRTIQTF	62.8203	2.6237e+07
APRPDRLVNRL	57.3432	2.28846e+07
LPDLQRSKQAL	60.2988	3.13399e+07
APTQEKIFAVL	61.1964	4.84524e+07
VPRASVPDGFL	62.3299	2.78877e+08
APRPASGPIRP	57.3311	1.3843e+08
APDKHHITPLL	43.6644	6.81712e+06
APSAAKLLVQL	62.1344	8.71724e+07
VPDTSRIYVAL	63.3	1.19547e+09
RPIAPAPPSTL	59.6935	2.30468e+07
GPGLSRTGVEL	55.7424	3.20512e+07
VPSWSKVNQGL	61.1896	7.29522e+07
APEVAKSWAAL	61.9501	6.67383e+07
SPYLPRGDPVL	59.7637	4.37664e+08
HPYPPGPGVAL	55.3861	2.13174e+08
TPDTGRILSKL	60.5654	3.29039e+08
SPYGSDRLVQL	58.4958	3.27604e+07
SPRAPVSPLKF	59.4817	6.59977e+06
APRAPRALAAA	56.8602	2.43089e+07
FPRAPSTSDSV	57.1045	3.61888e+07
SPDLGKNLQTL	60.1122	8.01285e+07
VPYHGEVPVSL	59.6422	1.18748e+08
SPTDPFNRQTL	58.2349	2.92229e+07
MPDVGRSMQQL	61.3314	2.22317e+07
QPIDNVSRNLL	59.3151	5.33563e+07
IPRTPLSPSPM	59.5418	2.35388e+08
VPHPNWPNHTL	58.1508	4.10396e+07
KPYTPVSGSLL	58.264	5.04337e+07
RPAANPIQFTL	59.8121	3.62606e+07
APASAAWRSVL	63.0855	4.43082e+07
VPQLTRPGSFL	60.8582	5.69586e+06
KPVNPSPLSQL	58.8664	3.69333e+07
QPMASFARDLL	61.3783	1.11241e+07
IPRVVQEGDVL	63.0148	3.81301e+07
SPMMPRITSVF	60.1055	4.88648e+07
YPMDLGGRNFL	61.4645	1.70032e+08
RPYAPINANAI	59.2135	7.42457e+07
MPDSLRSGEYL	59.7065	4.86288e+07
RPSGLHGDVSL	57.6806	4.14177e+07
RPDDRSQGAII	50.0791	5.2669e+06
LPRKAGVFSDL	56.3018	3.17242e+07
SPSPLRAGVDI	61.7693	3.99525e+07
APSGTRVVQVL	41.3566	3.56396e+07
LPSGDRVAVSV	60.9592	6.33296e+07
LPADHPKGRLL	40.1057	1.48384e+07
FPRSPGQPSSL	59.7012	1.1469e+08
QPSPARAPAEL	58.4112	8.95234e+07
SPNQKLLAVSL	59.9845	5.92009e+07
IPQGGRGAIQF	60.2998	9.69435e+07
SPFLPGFSQSL	52.297	1.67248e+07
VPRPPSLLATL	62.8929	1.57858e+08
SPSPINSSQAL	54.2713	2.39354e+07
RPFGSISRIYL	54.1727	3.07503e+07
DPMPAAKRYPL	54.2129	3.76669e+06
SPVDPGARQAL	56.7399	8.05375e+06
SPRLLEVTNTI	61.0188	2.28598e+07
HPQWYPARQSL	57.7654	2.92059e+07
NPRDPPSWSVL	58.6328	9.02794e+07
APRQPGLMAQM	61.9441	9.58772e+07
LPMGALPQGPM	56.5876	2.02237e+07
IPDASKLQFIL	62.1894	3.12882e+08
SPRPGAPPAAI	58.1224	1.50695e+07
TPMPKDVRQSL	44.5015	3.13835e+06
SPQLGRAVQLL	62.566	1.55627e+08
APNLGRSFHIL	61.5225	3.82227e+07
APSPASFQRSL	59.8673	8.58169e+06
IPDEAKALSLL	63.26	2.97776e+07
SPRTPVSPVKF	59.3227	1.68224e+07
SPAEPSVYATL	62.8478	5.58724e+07
LPRTIFPTSTI	62.7612	2.86179e+08
HPRDPNLLLSV	61.8257	1.08162e+08
SPDPLRPLEFL	61.6823	8.42631e+07
MPSFSKIGGIL	62.162	3.02795e+07
SPAVERLISSL	63.3206	2.17314e+08
VPDDDRSLINL	56.7828	4.51209e+07
KPNANRIALDF	61.0742	1.74867e+07
APFEPLASGIL	60.7294	2.86958e+08
LPQPNRTSSVL	52.8322	6.86294e+06
RPLEMIEPRTL	53.5416	1.3249e+07
VPALPKSLISL	64.3745	6.28469e+07
SPYPGLRLISL	62.1031	7.35412e+07
VPNAGRGLVRL	61.4571	1.42868e+08
GPRPGSPSALL	61.3874	2.31565e+07
RPKPSSSPVIF	60.615	1.85073e+08
KPNEFASQINL	61.5689	1.4169e+08
SPRGFPLGLSA	62.2629	9.14301e+07
RPRPGNILLQL	55.6095	4.05333e+07
QPRSPGPDYSL	57.6973	1.66738e+07
APREGISQEAL	59.389	3.95857e+07
APRFISPASQL	61.1074	2.03628e+07
QPSSFRSVIGL	61.7785	2.7461e+07
YPRAQLEVSAL	61.4959	1.76333e+07
TPRDLAVPAAL	60.4374	1.21348e+08
KPRDVSSVELL	60.7286	5.98356e+07
APRQVLDLEDL	60.9412	2.98002e+07
SPSKENIASVL	60.1634	8.40503e+06
RPIAAGDISTF	56.6176	1.87623e+07
APTPPGLRNSL	59.6178	3.64643e+07
VPMEIKPGISL	61.609	1.68058e+07
APRPPQDLIGL	62.1958	9.41428e+07
RPIESPGGSVL	45.3023	5.27769e+06
KPLYTAEPVTL	58.5036	2.69806e+07
RPFADLLGTAF	59.9511	4.79989e+07
KPYPIAEVEQL	42.7151	3.97529e+06
IPSGIRSLEEL	61.6398	8.18074e+06
RPISVIGGVSL	62.2886	3.9943e+07
MPFPNIRSAEL	58.1867	5.69728e+07
GPRPVLGGSFL	62.9334	5.01008e+07
KPAGPPGILAL	62.2919	1.48981e+09
APSSRWGGTSL	52.9392	2.76533e+07
VPRLNSSPLAL	49.1005	2.40609e+07
QPAAQRGLVLL	61.3492	3.81794e+07
HPISSEELLSL	58.6502	5.35249e+08
APRNSAELTVI	60.9841	2.77919e+07
AALPFVRQAGL	42.3327	1.32848e+07
KPRTPFTTAQL	45.6198	5.60989e+07
APILRARLLPL	47.3346	3.39243e+07
LPHGGEGWQQL	58.4126	2.67116e+08
LPRGFGSLPAL	60.9557	3.07573e+08
APRELGLGLGL	62.5089	3.81817e+07
QPRGPLGLTDL	50.3787	7.94597e+06
SPTLPAARSSL	56.8605	3.17003e+07
GPRSAQVAQSL	40.4047	5.85518e+07
APKAPAATSIL	62.0242	7.25839e+06
LPRSIGNLTQL	62.1543	2.1307e+08
APRLQSEVAEL	61.8729	6.24166e+08
KPRQQQDLVAF	53.4609	7.46877e+06
FPIPAAEVDRL	62.2075	6.90649e+06
MPRNGTGVLIL	59.441	9.19469e+07
SPRALTQPLGL	61.242	1.1629e+07
RPPNYSGTIAL	58.423	2.1008e+07
APRTVALTALL	62.8108	1.61773e+09
APRWVLSQVQL	61.6399	2.49405e+07
APRWLEEEAAL	62.7113	1.20195e+07
IPIALSGRDIL	57.8215	1.24962e+07
APRTVLLLLSA	62.2903	8.29234e+08
YPRGGSSEIAF	56.0799	3.70147e+07
MPRTGNGPMSV	50.2596	3.81726e+06
TPRGGVGSVAL	59.2758	8.62105e+07
LPRVADILTQL	61.7326	2.82916e+08
SPRPALPALLV	59.3822	2.8863e+07
SPRAGQLLEVL	60.0424	1.18204e+07
TPRSTVGVAVL	59.4952	3.69726e+08
APRLASILTSA	62.4354	1.47035e+07
SPRLSQTFLQL	61.012	1.06087e+08
IPRGADNLVAI	61.8054	9.6272e+07
RPTGGVGAVAL	50.3076	1.01938e+08
TPRGAGSYTIM	50.1698	2.94297e+07
VPYKVPAGVSL	62.116	6.45828e+08
TPRSTVGVVAL	59.28	3.33866e+08
TPRNPNSAILL	59.2514	7.8266e+06
GPRAPSPTKPL	57.7286	7.36666e+06
